# Supplementary material for: RNxQuest: An Extension to the xQuest Pipeline Enabling Analysis of Protein–RNA Cross-Linking/Mass Spectrometry Data
Source: J Proteome Res. 2023 Sep 5;22(10):3368–82. doi: 10.1021/acs.jproteome.3c00341 (PMC10563164; doi:10.1021/acs.jproteome.3c00341)
Supplement: Supplementary file 2 — pr3c00341_si_002.xlsx [file pr3c00341_si_002.xlsx]

## Sheet: Contents
Sheet name	Contents
Monolinks_xProphet	BSA monolink XLSMs outputted from data analysis using xProphet for FDR control
Monolinks_RNxQuest	BSA monolink XLSMs outputted from data analysis using RNxQuest functions for FDR control

## Sheet: Monolinks_xProphet
	Rank	Id	Protein1	Protein2	Type	XLType	Spectrum	AbsPos1	AbsPos2	deltaAA	Annotation	Mr	Mz	z	Error_rel[ppm]	nseen	mions	MatchOdds	Xcorrx	Xcorrb	TIC	TicA	TicB	WTIC	intsum	deltaS	ld-Score	FDR	uxID	comment	source_file	XLinker	Replicate
0	1	ATEEQLKTVMENFVAFVDK-E11-156	sp|P02769|ALBU_BOVIN	-	monolink	monolink	210301_OE1_csarnowski_2104_1C.c.04365.04365.3_210301_OE1_csarnowski_2104_1C.c.04379.04379.3	572		-	-	2354.2	785.741	3	2.8	1	14	8.04	0.07	0.34	0.26	0.26	0	0.07	461	0	32.41	0	sp|P02769|ALBU_BOVIN:572		\Result_2021_04_BSA_Mono_Spec_Rep1_ADH	ADH	Rep1
1	1	AEFVEVTKLVTDLTK-D12-156	sp|P02769|ALBU_BOVIN	-	monolink	monolink	210301_OE1_csarnowski_2104_1D.c.01354.01354.4_210301_OE1_csarnowski_2104_1D.c.01343.01343.4	260		-	-	1848.04	463.017	4	0.4	1	9	9.13	0.11	0.19	0.38	0.38	0	0.13	243	0	28.22	0	sp|P02769|ALBU_BOVIN:260		\Result_2021_04_BSA_Mono_Spec_Rep1_ADH	ADH	Rep1
2	1	AEFVEVTKLVTDLTK-E5-156	sp|P02769|ALBU_BOVIN	-	monolink	monolink	210301_OE1_csarnowski_2104_1D.c.01341.01341.3_210301_OE1_csarnowski_2104_1D.c.01334.01334.3	253		-	-	1848.04	617.022	3	3.9	1	14	9.19	0.11	0.26	0.26	0.26	0	0.09	114	0	27.06	0	sp|P02769|ALBU_BOVIN:253		\Result_2021_04_BSA_Mono_Spec_Rep1_ADH	ADH	Rep1
3	1	DAIPENLPPLTADFAEDKDVCK-E16-156	sp|P02769|ALBU_BOVIN	-	monolink	monolink	210301_OE1_csarnowski_2104_1C.c.04058.04058.4_210301_OE1_csarnowski_2104_1C.c.04066.04066.4	334		-	-	2613.28	654.327	4	1.5	1	9	4.84	0.1	0.19	0.39	0.39	0	0.09	245	0	19.31	0	sp|P02769|ALBU_BOVIN:334		\Result_2021_04_BSA_Mono_Spec_Rep1_ADH	ADH	Rep1
4	1	DAIPENLPPLTADFAEDK-D13-156	sp|P02769|ALBU_BOVIN	-	monolink	monolink	210301_OE1_csarnowski_2104_1C.c.06824.06824.3_210301_OE1_csarnowski_2104_1C.c.06813.06813.3	331		-	-	2111.05	704.691	3	-1.4	1	5	5.72	0.05	0.19	0.12	0.12	0	0.03	53	0	16.85	0	sp|P02769|ALBU_BOVIN:331		\Result_2021_04_BSA_Mono_Spec_Rep1_ADH	ADH	Rep1
5	1	VHKECCHGDLLECADDR-E4-156	sp|P02769|ALBU_BOVIN	-	monolink	monolink	210301_OE1_csarnowski_2104_1D.c.04021.04021.4_210301_OE1_csarnowski_2104_1D.c.04033.04033.4	267		-	-	2268.97	568.25	4	-4.7	1	5	3.75	-0.01	0.29	0.03	0.03	0	0.01	29	0	14.24	0	sp|P02769|ALBU_BOVIN:267		\Result_2021_04_BSA_Mono_Spec_Rep1_ADH	ADH	Rep1
21	1	TCVADESHAGCEKSLHTLFGDELCK-K13-113	sp|P02769|ALBU_BOVIN	-	monolink	monolink	210301_OE1_csarnowski_2104_1B.c.03838.03838.3_210301_OE1_csarnowski_2104_1B.c.03964.03964.3	88		-	-	2976.31	993.112	3	2.6	14	35	11.51	0.18	0.35	0.5	0.5	0	0.1	1544	0.05	59.65	0	sp|P02769|ALBU_BOVIN:88		\Result_2021_04_BSA_Mono_Spec_Rep1_DSG	DSG	Rep1
22	1	TCVADESHAGCEKSLHTLFGDELCK-K13-113	sp|P02769|ALBU_BOVIN	-	monolink	monolink	210301_OE1_csarnowski_2104_1B.c.03838.03838.3_210301_OE1_csarnowski_2104_1B.c.03809.03809.3	88		-	-	2976.31	993.112	3	2.6	14	34	11.49	0.13	0.42	0.46	0.46	0	0.09	1247	0.14	55.48	0	sp|P02769|ALBU_BOVIN:88		\Result_2021_04_BSA_Mono_Spec_Rep1_DSG	DSG	Rep1
23	1	CCAADDKEACFAVEGPK-K7-114	sp|P02769|ALBU_BOVIN	-	monolink	monolink	210301_OE1_csarnowski_2104_1D.c.03570.03570.3_210301_OE1_csarnowski_2104_1D.c.03627.03627.3	587		-	-	2040.82	681.282	3	0	5	29	11.51	0.24	0.54	0.61	0.61	0	0.18	931	0	53.93	0	sp|P02769|ALBU_BOVIN:587		\Result_2021_04_BSA_Mono_Spec_Rep1_DSG	DSG	Rep1
24	1	TCVADESHAGCEKSLHTLFGDELCK-K13-113	sp|P02769|ALBU_BOVIN	-	monolink	monolink	210301_OE1_csarnowski_2104_1C.c.04209.04209.3_210301_OE1_csarnowski_2104_1C.c.04168.04168.3	88		-	-	2976.31	993.111	3	1.9	14	34	11.51	0.24	0.43	0.52	0.52	0	0.1	1112	0.18	53.85	0	sp|P02769|ALBU_BOVIN:88		\Result_2021_04_BSA_Mono_Spec_Rep1_DSG	DSG	Rep1
25	1	TCVADESHAGCEKSLHTLFGDELCK-K13-113	sp|P02769|ALBU_BOVIN	-	monolink	monolink	210301_OE1_csarnowski_2104_1D.c.04351.04351.3_210301_OE1_csarnowski_2104_1D.c.04320.04320.3	88		-	-	2976.31	993.111	3	1.2	14	27	11.49	0.16	0.38	0.41	0.41	0	0.08	1153	0.1	52.88	0	sp|P02769|ALBU_BOVIN:88		\Result_2021_04_BSA_Mono_Spec_Rep1_DSG	DSG	Rep1
26	1	TCVADESHAGCEKSLHTLFGDELCK-K13-114	sp|P02769|ALBU_BOVIN	-	monolink	monolink	210301_OE1_csarnowski_2104_1C.c.04485.04485.3_210301_OE1_csarnowski_2104_1C.c.04452.04452.3	88		-	-	2977.3	993.439	3	2	16	34	11.51	0.19	0.35	0.44	0.44	0	0.09	1088	0.18	51.3	0	sp|P02769|ALBU_BOVIN:88		\Result_2021_04_BSA_Mono_Spec_Rep1_DSG	DSG	Rep1
27	1	TCVADESHAGCEKSLHTLFGDELCK-K13-114	sp|P02769|ALBU_BOVIN	-	monolink	monolink	210301_OE1_csarnowski_2104_1C.c.04485.04485.3_210301_OE1_csarnowski_2104_1C.c.04636.04636.3	88		-	-	2977.3	993.439	3	2	16	29	11.51	0.17	0.35	0.44	0.44	0	0.09	1037	0.08	50.39	0	sp|P02769|ALBU_BOVIN:88		\Result_2021_04_BSA_Mono_Spec_Rep1_DSG	DSG	Rep1
28	1	HLVDEPQNLIKQNCDQFEK-K11-114	sp|P02769|ALBU_BOVIN	-	monolink	monolink	210301_OE1_csarnowski_2104_1C.c.03999.03999.3_210301_OE1_csarnowski_2104_1C.c.03977.03977.3	412		-	-	2468.17	823.73	3	1.2	1	27	11.48	0.14	0.41	0.49	0.49	0	0.13	937	0.24	50.31	0	sp|P02769|ALBU_BOVIN:412		\Result_2021_04_BSA_Mono_Spec_Rep1_DSG	DSG	Rep1
29	1	TCVADESHAGCEKSLHTLFGDELCK-K13-113	sp|P02769|ALBU_BOVIN	-	monolink	monolink	210301_OE1_csarnowski_2104_1C.c.04209.04209.3_210301_OE1_csarnowski_2104_1C.c.04335.04335.3	88		-	-	2976.31	993.111	3	1.9	14	32	11.51	0.24	0.38	0.5	0.5	0	0.1	978	0.1	50.2	0	sp|P02769|ALBU_BOVIN:88		\Result_2021_04_BSA_Mono_Spec_Rep1_DSG	DSG	Rep1
30	1	CCAADDKEACFAVEGPK-K7-113	sp|P02769|ALBU_BOVIN	-	monolink	monolink	210301_OE1_csarnowski_2104_1D.c.03051.03051.3_210301_OE1_csarnowski_2104_1D.c.03062.03062.3	587		-	-	2039.84	680.955	3	2.3	1	27	11.47	0.17	0.47	0.35	0.35	0	0.1	823	0	49.25	0	sp|P02769|ALBU_BOVIN:587		\Result_2021_04_BSA_Mono_Spec_Rep1_DSG	DSG	Rep1
31	1	TCVADESHAGCEKSLHTLFGDELCK-K13-113	sp|P02769|ALBU_BOVIN	-	monolink	monolink	210301_OE1_csarnowski_2104_1C.c.04367.04367.3_210301_OE1_csarnowski_2104_1C.c.04168.04168.3	88		-	-	2976.32	993.114	3	4.9	14	29	11.51	0.17	0.29	0.36	0.36	0	0.07	1039	0.09	48.98	0	sp|P02769|ALBU_BOVIN:88		\Result_2021_04_BSA_Mono_Spec_Rep1_DSG	DSG	Rep1
32	1	CCAADDKEACFAVEGPK-K7-114	sp|P02769|ALBU_BOVIN	-	monolink	monolink	210301_OE1_csarnowski_2104_1D.c.03570.03570.3_210301_OE1_csarnowski_2104_1D.c.03500.03500.3	587		-	-	2040.82	681.282	3	0	5	21	10.63	0.11	0.5	0.55	0.55	0	0.16	814	0	48.56	0	sp|P02769|ALBU_BOVIN:587		\Result_2021_04_BSA_Mono_Spec_Rep1_DSG	DSG	Rep1
33	1	TCVADESHAGCEKSLHTLFGDELCK-K13-114	sp|P02769|ALBU_BOVIN	-	monolink	monolink	210301_OE1_csarnowski_2104_1B.c.03957.03957.3_210301_OE1_csarnowski_2104_1B.c.04072.04072.3	88		-	-	2977.3	993.442	3	4.7	16	30	11.51	0.19	0.25	0.43	0.43	0	0.09	1052	0.07	48.54	0	sp|P02769|ALBU_BOVIN:88		\Result_2021_04_BSA_Mono_Spec_Rep1_DSG	DSG	Rep1
34	1	TCVADESHAGCEKSLHTLFGDELCK-K13-114	sp|P02769|ALBU_BOVIN	-	monolink	monolink	210301_OE1_csarnowski_2104_1B.c.04259.04259.3_210301_OE1_csarnowski_2104_1B.c.04205.04205.3	88		-	-	2977.29	993.439	3	1.2	16	27	11.51	0.17	0.19	0.37	0.37	0	0.07	1068	0.06	47.43	0	sp|P02769|ALBU_BOVIN:88		\Result_2021_04_BSA_Mono_Spec_Rep1_DSG	DSG	Rep1
35	1	TCVADESHAGCEKSLHTLFGDELCK-K13-114	sp|P02769|ALBU_BOVIN	-	monolink	monolink	210301_OE1_csarnowski_2104_1B.c.04115.04115.3_210301_OE1_csarnowski_2104_1B.c.04072.04072.3	88		-	-	2977.29	993.438	3	0.7	16	28	11.51	0.17	0.28	0.45	0.45	0	0.09	930	0.12	46.95	0	sp|P02769|ALBU_BOVIN:88		\Result_2021_04_BSA_Mono_Spec_Rep1_DSG	DSG	Rep1
36	1	TCVADESHAGCEKSLHTLFGDELCK-K13-113	sp|P02769|ALBU_BOVIN	-	monolink	monolink	210301_OE1_csarnowski_2104_1C.c.04367.04367.3_210301_OE1_csarnowski_2104_1C.c.04335.04335.3	88		-	-	2976.32	993.114	3	4.9	14	28	11.34	0.1	0.32	0.3	0.3	0	0.06	911	0.11	46.59	0	sp|P02769|ALBU_BOVIN:88		\Result_2021_04_BSA_Mono_Spec_Rep1_DSG	DSG	Rep1
37	1	RHPYFYAPELLYYANKYNGVFQECCQAEDK-K16-114	sp|P02769|ALBU_BOVIN	-	monolink	monolink	210301_OE1_csarnowski_2104_1B.c.07767.07767.3_210301_OE1_csarnowski_2104_1B.c.07686.07686.3	183		-	-	3886.74	1296.59	3	1.1	3	32	10.7	0.17	0.39	0.44	0.44	0	0.07	867	0	46.32	0	sp|P02769|ALBU_BOVIN:183		\Result_2021_04_BSA_Mono_Spec_Rep1_DSG	DSG	Rep1
38	1	TCVADESHAGCEKSLHTLFGDELCK-K13-114	sp|P02769|ALBU_BOVIN	-	monolink	monolink	210301_OE1_csarnowski_2104_1B.c.04115.04115.3_210301_OE1_csarnowski_2104_1B.c.04205.04205.3	88		-	-	2977.29	993.438	3	0.7	16	26	11.51	0.16	0.29	0.43	0.43	0	0.09	817	0.13	45.14	0	sp|P02769|ALBU_BOVIN:88		\Result_2021_04_BSA_Mono_Spec_Rep1_DSG	DSG	Rep1
39	1	SLHTLFGDELCKVASLRETYGDMADCCEK-K12-113	sp|P02769|ALBU_BOVIN	-	monolink	monolink	210301_OE1_csarnowski_2104_1B.c.07747.07747.3_210301_OE1_csarnowski_2104_1B.c.07717.07717.3	100		-	-	3517.55	1173.53	3	-2.4	2	31	11.5	0.25	0.34	0.42	0.42	0	0.07	744	0.06	44.77	0	sp|P02769|ALBU_BOVIN:100		\Result_2021_04_BSA_Mono_Spec_Rep1_DSG	DSG	Rep1
40	1	QNCDQFEKLGEYGFQNALIVR-K8-113	sp|P02769|ALBU_BOVIN	-	monolink	monolink	210301_OE1_csarnowski_2104_1C.c.07875.07875.3_210301_OE1_csarnowski_2104_1C.c.07864.07864.3	420		-	-	2641.27	881.43	3	3	1	30	11.51	0.21	0.3	0.65	0.65	0	0.15	712	0	44.35	0	sp|P02769|ALBU_BOVIN:420		\Result_2021_04_BSA_Mono_Spec_Rep1_DSG	DSG	Rep1
41	1	FKDLGEEHFK-K2-114	sp|P02769|ALBU_BOVIN	-	monolink	monolink	210301_OE1_csarnowski_2104_1D.c.02394.02394.3_210301_OE1_csarnowski_2104_1D.c.02208.02208.3	36		-	-	1362.65	455.224	3	3.4	2	14	11.33	0.12	0.55	0.29	0.29	0	0.15	443	0	44.22	0	sp|P02769|ALBU_BOVIN:36		\Result_2021_04_BSA_Mono_Spec_Rep1_DSG	DSG	Rep1
42	1	QNCDQFEKLGEYGFQNALIVR-K8-114	sp|P02769|ALBU_BOVIN	-	monolink	monolink	210301_OE1_csarnowski_2104_1C.c.08118.08118.3_210301_OE1_csarnowski_2104_1C.c.08085.08085.3	420		-	-	2642.25	881.757	3	1.8	2	20	11.12	0.17	0.22	0.57	0.57	0	0.14	839	0	43.94	0	sp|P02769|ALBU_BOVIN:420		\Result_2021_04_BSA_Mono_Spec_Rep1_DSG	DSG	Rep1
43	1	VHKECCHGDLLECADDR-K3-113	sp|P02769|ALBU_BOVIN	-	monolink	monolink	210301_OE1_csarnowski_2104_1D.c.00826.00826.3_210301_OE1_csarnowski_2104_1D.c.00815.00815.3	266		-	-	2225.93	742.983	3	0.9	1	26	11.5	0.29	0.29	0.54	0.54	0	0.16	676	0	43.85	0	sp|P02769|ALBU_BOVIN:266		\Result_2021_04_BSA_Mono_Spec_Rep1_DSG	DSG	Rep1
44	1	CCAADDKEACFAVEGPK-K7-114	sp|P02769|ALBU_BOVIN	-	monolink	monolink	210301_OE1_csarnowski_2104_1D.c.03570.03570.3_210301_OE1_csarnowski_2104_1D.c.03792.03792.3	587		-	-	2040.82	681.282	3	0	5	17	9.8	0.13	0.43	0.53	0.53	0	0.15	682	0	43.06	0	sp|P02769|ALBU_BOVIN:587		\Result_2021_04_BSA_Mono_Spec_Rep1_DSG	DSG	Rep1
45	1	ECCDKPLLEKSHCIAEVEK-K10-114	sp|P02769|ALBU_BOVIN	-	monolink	monolink	210301_OE1_csarnowski_2104_1C.c.02835.02835.3_210301_OE1_csarnowski_2104_1C.c.02926.02926.3	309		-	-	2458.12	820.38	3	0.3	5	20	11.25	0.19	0.22	0.3	0.3	0	0.08	758	0.21	41.88	0	sp|P02769|ALBU_BOVIN:309		\Result_2021_04_BSA_Mono_Spec_Rep1_DSG	DSG	Rep1
46	1	LCVLHEKTPVSEK-K7-114	sp|P02769|ALBU_BOVIN	-	monolink	monolink	210301_OE1_csarnowski_2104_1D.c.01587.01587.3_210301_OE1_csarnowski_2104_1D.c.01543.01543.3	489		-	-	1652.85	551.958	3	4.2	6	22	11.51	0.16	0.46	0.67	0.67	0	0.26	293	0	41.51	0	sp|P02769|ALBU_BOVIN:489		\Result_2021_04_BSA_Mono_Spec_Rep1_DSG	DSG	Rep1
47	1	SLHTLFGDELCKVASLR-K12-114	sp|P02769|ALBU_BOVIN	-	monolink	monolink	210301_OE1_csarnowski_2104_1C.c.07554.07554.3_210301_OE1_csarnowski_2104_1C.c.07513.07513.3	100		-	-	2059.04	687.355	3	1.3	2	17	10.78	0.09	0.46	0.61	0.61	0	0.18	442	0	41.44	0	sp|P02769|ALBU_BOVIN:100		\Result_2021_04_BSA_Mono_Spec_Rep1_DSG	DSG	Rep1
48	1	TCVADESHAGCEKSLHTLFGDELCK-K13-114	sp|P02769|ALBU_BOVIN	-	monolink	monolink	210301_OE1_csarnowski_2104_1B.c.03957.03957.3_210301_OE1_csarnowski_2104_1B.c.04205.04205.3	88		-	-	2977.3	993.442	3	4.7	16	23	11.34	0.15	0.22	0.33	0.33	0	0.07	728	0.07	41.43	0	sp|P02769|ALBU_BOVIN:88		\Result_2021_04_BSA_Mono_Spec_Rep1_DSG	DSG	Rep1
49	1	CCAADDKEACFAVEGPK-K7-114	sp|P02769|ALBU_BOVIN	-	monolink	monolink	210301_OE1_csarnowski_2104_1D.c.03773.03773.3_210301_OE1_csarnowski_2104_1D.c.03627.03627.3	587		-	-	2040.83	681.283	3	1.2	5	22	11.23	0.18	0.42	0.28	0.28	0	0.08	475	0	41.1	0	sp|P02769|ALBU_BOVIN:587		\Result_2021_04_BSA_Mono_Spec_Rep1_DSG	DSG	Rep1
50	1	LVNELTEFAKTCVADESHAGCEK-K10-114	sp|P02769|ALBU_BOVIN	-	monolink	monolink	210301_OE1_csarnowski_2104_1B.c.06094.06094.3_210301_OE1_csarnowski_2104_1B.c.06062.06062.3	75		-	-	2721.23	908.084	3	1.4	2	28	11.51	0.18	0.44	0.5	0.5	0	0.11	394	0	41.03	0	sp|P02769|ALBU_BOVIN:75		\Result_2021_04_BSA_Mono_Spec_Rep1_DSG	DSG	Rep1
51	1	HKPKATEEQLK-K4-114	sp|P02769|ALBU_BOVIN	-	monolink	monolink	210301_OE1_csarnowski_2104_1D.c.00377.00377.3_210301_OE1_csarnowski_2104_1D.c.00390.00390.3	561		-	-	1421.75	474.925	3	0.9	1	15	10.98	0.1	0.43	0.25	0.25	0	0.11	470	0.18	41.02	0	sp|P02769|ALBU_BOVIN:561		\Result_2021_04_BSA_Mono_Spec_Rep1_DSG	DSG	Rep1
52	1	TCVADESHAGCEKSLHTLFGDELCK-K13-114	sp|P02769|ALBU_BOVIN	-	monolink	monolink	210301_OE1_csarnowski_2104_1B.c.04259.04259.3_210301_OE1_csarnowski_2104_1B.c.04072.04072.3	88		-	-	2977.29	993.439	3	1.2	16	23	9.29	0.1	0.31	0.29	0.29	0	0.06	828	0.13	40.72	0	sp|P02769|ALBU_BOVIN:88		\Result_2021_04_BSA_Mono_Spec_Rep1_DSG	DSG	Rep1
53	1	AFDEKLFTFHADICTLPDTEK-K5-113	sp|P02769|ALBU_BOVIN	-	monolink	monolink	210301_OE1_csarnowski_2104_1B.c.06952.06952.3_210301_OE1_csarnowski_2104_1B.c.06976.06976.3	528		-	-	2610.23	871.085	3	0.7	16	23	11.5	0.21	0.34	0.38	0.38	0	0.09	497	0	40.51	0	sp|P02769|ALBU_BOVIN:528		\Result_2021_04_BSA_Mono_Spec_Rep1_DSG	DSG	Rep1
54	1	AFDEKLFTFHADICTLPDTEK-K5-113	sp|P02769|ALBU_BOVIN	-	monolink	monolink	210301_OE1_csarnowski_2104_1B.c.07086.07086.3_210301_OE1_csarnowski_2104_1B.c.07130.07130.3	528		-	-	2610.23	871.086	3	1.2	16	22	11.12	0.16	0.4	0.35	0.35	0	0.08	470	0	40.41	0	sp|P02769|ALBU_BOVIN:528		\Result_2021_04_BSA_Mono_Spec_Rep1_DSG	DSG	Rep1
55	1	LCVLHEKTPVSEK-K7-114	sp|P02769|ALBU_BOVIN	-	monolink	monolink	210301_OE1_csarnowski_2104_1D.c.01587.01587.3_210301_OE1_csarnowski_2104_1D.c.01701.01701.3	489		-	-	1652.85	551.958	3	4.2	6	17	11.51	0.17	0.41	0.66	0.66	0	0.25	286	0	40.19	0	sp|P02769|ALBU_BOVIN:489		\Result_2021_04_BSA_Mono_Spec_Rep1_DSG	DSG	Rep1
56	1	AFDEKLFTFHADICTLPDTEK-K5-113	sp|P02769|ALBU_BOVIN	-	monolink	monolink	210301_OE1_csarnowski_2104_1B.c.07086.07086.3_210301_OE1_csarnowski_2104_1B.c.06976.06976.3	528		-	-	2610.23	871.086	3	1.2	16	23	11.12	0.15	0.4	0.33	0.33	0	0.08	462	0	40.18	0	sp|P02769|ALBU_BOVIN:528		\Result_2021_04_BSA_Mono_Spec_Rep1_DSG	DSG	Rep1
57	1	AFDEKLFTFHADICTLPDTEK-K5-114	sp|P02769|ALBU_BOVIN	-	monolink	monolink	210301_OE1_csarnowski_2104_1B.c.07294.07294.3_210301_OE1_csarnowski_2104_1B.c.07378.07378.3	528		-	-	2611.22	871.415	3	2.6	6	28	11.51	0.22	0.35	0.41	0.41	0	0.1	455	0.03	40.18	0	sp|P02769|ALBU_BOVIN:528		\Result_2021_04_BSA_Mono_Spec_Rep1_DSG	DSG	Rep1
58	1	LAKEYEATLEECCAK-K3-114	sp|P02769|ALBU_BOVIN	-	monolink	monolink	210301_OE1_csarnowski_2104_1C.c.03548.03548.3_210301_OE1_csarnowski_2104_1C.c.03562.03562.3	374		-	-	1927.86	643.627	3	1.2	20	20	11.5	0.18	0.33	0.45	0.45	0	0.15	438	0	40.04	0	sp|P02769|ALBU_BOVIN:374		\Result_2021_04_BSA_Mono_Spec_Rep1_DSG	DSG	Rep1
59	1	AFDEKLFTFHADICTLPDTEK-K5-113	sp|P02769|ALBU_BOVIN	-	monolink	monolink	210301_OE1_csarnowski_2104_1C.c.07150.07150.3_210301_OE1_csarnowski_2104_1C.c.07248.07248.3	528		-	-	2610.23	871.086	3	1.1	16	22	11.43	0.18	0.32	0.44	0.44	0	0.1	489	0	39.99	0	sp|P02769|ALBU_BOVIN:528		\Result_2021_04_BSA_Mono_Spec_Rep1_DSG	DSG	Rep1
60	1	AFDEKLFTFHADICTLPDTEK-K5-114	sp|P02769|ALBU_BOVIN	-	monolink	monolink	210301_OE1_csarnowski_2104_1B.c.07431.07431.3_210301_OE1_csarnowski_2104_1B.c.07378.07378.3	528		-	-	2611.22	871.416	3	3.4	6	25	11.5	0.24	0.34	0.4	0.4	0	0.1	435	0	39.51	0	sp|P02769|ALBU_BOVIN:528		\Result_2021_04_BSA_Mono_Spec_Rep1_DSG	DSG	Rep1
61	1	DAIPENLPPLTADFAEDKDVCK-K18-114	sp|P02769|ALBU_BOVIN	-	monolink	monolink	210301_OE1_csarnowski_2104_1B.c.07163.07163.3_210301_OE1_csarnowski_2104_1B.c.07238.07238.3	336		-	-	2571.21	858.077	3	1.1	21	20	11.47	0.17	0.28	0.43	0.43	0	0.1	509	0.16	39.49	0	sp|P02769|ALBU_BOVIN:336		\Result_2021_04_BSA_Mono_Spec_Rep1_DSG	DSG	Rep1
62	1	LCVLHEKTPVSEK-K7-114	sp|P02769|ALBU_BOVIN	-	monolink	monolink	210301_OE1_csarnowski_2104_1D.c.01722.01722.3_210301_OE1_csarnowski_2104_1D.c.01701.01701.3	489		-	-	1652.85	551.956	3	0.6	6	17	11.49	0.14	0.38	0.5	0.5	0	0.19	324	0	39.44	0	sp|P02769|ALBU_BOVIN:489		\Result_2021_04_BSA_Mono_Spec_Rep1_DSG	DSG	Rep1
63	1	AFDEKLFTFHADICTLPDTEK-K5-113	sp|P02769|ALBU_BOVIN	-	monolink	monolink	210301_OE1_csarnowski_2104_1B.c.06952.06952.3_210301_OE1_csarnowski_2104_1B.c.07130.07130.3	528		-	-	2610.23	871.085	3	0.7	16	24	11.5	0.17	0.35	0.34	0.34	0	0.08	432	0	39.44	0	sp|P02769|ALBU_BOVIN:528		\Result_2021_04_BSA_Mono_Spec_Rep1_DSG	DSG	Rep1
64	1	LVNELTEFAKTCVADESHAGCEK-K10-113	sp|P02769|ALBU_BOVIN	-	monolink	monolink	210301_OE1_csarnowski_2104_1C.c.06059.06059.3_210301_OE1_csarnowski_2104_1C.c.06040.06040.3	75		-	-	2720.24	907.754	3	-0.8	1	20	11.2	0.18	0.29	0.43	0.43	0	0.09	531	0	39.38	0	sp|P02769|ALBU_BOVIN:75		\Result_2021_04_BSA_Mono_Spec_Rep1_DSG	DSG	Rep1
65	1	VHKECCHGDLLECADDRADLAK-K3-114	sp|P02769|ALBU_BOVIN	-	monolink	monolink	210301_OE1_csarnowski_2104_1C.c.01691.01691.3_210301_OE1_csarnowski_2104_1C.c.01667.01667.3	266		-	-	2725.19	909.405	3	0.9	9	25	10.65	0.24	0.24	0.45	0.45	0	0.1	626	0	39.33	0	sp|P02769|ALBU_BOVIN:266		\Result_2021_04_BSA_Mono_Spec_Rep1_DSG	DSG	Rep1
66	1	LKHLVDEPQNLIK-K2-114	sp|P02769|ALBU_BOVIN	-	monolink	monolink	210301_OE1_csarnowski_2104_1C.c.03086.03086.3_210301_OE1_csarnowski_2104_1C.c.03053.03053.3	401		-	-	1659.92	554.315	3	1.8	5	18	11.44	0.23	0.35	0.46	0.46	0	0.18	356	0.33	39.29	0	sp|P02769|ALBU_BOVIN:401		\Result_2021_04_BSA_Mono_Spec_Rep1_DSG	DSG	Rep1
67	1	LAKEYEATLEECCAK-K3-114	sp|P02769|ALBU_BOVIN	-	monolink	monolink	210301_OE1_csarnowski_2104_1D.c.03669.03669.3_210301_OE1_csarnowski_2104_1D.c.03613.03613.3	374		-	-	1927.86	643.626	3	0.6	20	20	11.51	0.2	0.3	0.5	0.5	0	0.17	413	0	39.24	0	sp|P02769|ALBU_BOVIN:374		\Result_2021_04_BSA_Mono_Spec_Rep1_DSG	DSG	Rep1
68	1	EYEATLEECCAKDDPHACYSTVFDK-K12-114	sp|P02769|ALBU_BOVIN	-	monolink	monolink	210301_OE1_csarnowski_2104_1C.c.04671.04671.3_210301_OE1_csarnowski_2104_1C.c.04638.04638.3	386		-	-	3151.28	1051.43	3	1.7	2	30	11.51	0.25	0.27	0.36	0.36	0	0.07	510	0.07	39.19	0	sp|P02769|ALBU_BOVIN:386		\Result_2021_04_BSA_Mono_Spec_Rep1_DSG	DSG	Rep1
69	1	EYEATLEECCAKDDPHACYSTVFDK-K12-114	sp|P02769|ALBU_BOVIN	-	monolink	monolink	210301_OE1_csarnowski_2104_1B.c.04290.04290.3_210301_OE1_csarnowski_2104_1B.c.04258.04258.3	386		-	-	3151.27	1051.43	3	-0.1	2	27	11.51	0.23	0.26	0.42	0.42	0	0.08	517	0.12	39.14	0	sp|P02769|ALBU_BOVIN:386		\Result_2021_04_BSA_Mono_Spec_Rep1_DSG	DSG	Rep1
70	1	RPCFSALTPDETYVPKAFDEK-K16-114	sp|P02769|ALBU_BOVIN	-	monolink	monolink	210301_OE1_csarnowski_2104_1C.c.05386.05386.3_210301_OE1_csarnowski_2104_1C.c.05364.05364.3	523		-	-	2584.22	862.415	3	2.6	3	24	11.51	0.18	0.4	0.52	0.52	0	0.12	319	0	39.04	0	sp|P02769|ALBU_BOVIN:523		\Result_2021_04_BSA_Mono_Spec_Rep1_DSG	DSG	Rep1
71	1	LKHLVDEPQNLIK-K2-114	sp|P02769|ALBU_BOVIN	-	monolink	monolink	210301_OE1_csarnowski_2104_1C.c.03086.03086.3_210301_OE1_csarnowski_2104_1C.c.03204.03204.3	401		-	-	1659.92	554.315	3	1.8	5	17	11.5	0.2	0.31	0.49	0.49	0	0.19	376	0.3	39.03	0	sp|P02769|ALBU_BOVIN:401		\Result_2021_04_BSA_Mono_Spec_Rep1_DSG	DSG	Rep1
72	1	RHPYFYAPELLYYANKYNGVFQECCQAEDK-K16-114	sp|P02769|ALBU_BOVIN	-	monolink	monolink	210301_OE1_csarnowski_2104_1B.c.07555.07555.3_210301_OE1_csarnowski_2104_1B.c.07686.07686.3	183		-	-	3886.75	1296.59	3	3.3	3	25	8.43	0.19	0.35	0.27	0.27	0	0.04	773	0	39.02	0	sp|P02769|ALBU_BOVIN:183		\Result_2021_04_BSA_Mono_Spec_Rep1_DSG	DSG	Rep1
73	1	LKHLVDEPQNLIK-K2-113	sp|P02769|ALBU_BOVIN	-	monolink	monolink	210301_OE1_csarnowski_2104_1C.c.02690.02690.3_210301_OE1_csarnowski_2104_1C.c.02657.02657.3	401		-	-	1658.94	553.987	3	1.1	4	18	11.49	0.19	0.38	0.43	0.43	0	0.16	309	0.28	38.99	0	sp|P02769|ALBU_BOVIN:401		\Result_2021_04_BSA_Mono_Spec_Rep1_DSG	DSG	Rep1
74	1	LKHLVDEPQNLIK-K2-113	sp|P02769|ALBU_BOVIN	-	monolink	monolink	210301_OE1_csarnowski_2104_1D.c.02797.02797.3_210301_OE1_csarnowski_2104_1D.c.02753.02753.3	401		-	-	1658.93	553.986	3	-0.5	4	17	11.51	0.26	0.32	0.45	0.45	0	0.17	357	0.25	38.86	0	sp|P02769|ALBU_BOVIN:401		\Result_2021_04_BSA_Mono_Spec_Rep1_DSG	DSG	Rep1
75	1	ETYGDMADCCEKQEPERNECFLSHK-K12-113	sp|P02769|ALBU_BOVIN	-	monolink	monolink	210301_OE1_csarnowski_2104_1C.c.02591.02591.3_210301_OE1_csarnowski_2104_1C.c.02554.02554.3	117		-	-	3245.32	1082.78	3	1.8	2	24	11.48	0.18	0.21	0.37	0.37	0	0.07	567	0	38.68	0	sp|P02769|ALBU_BOVIN:117		\Result_2021_04_BSA_Mono_Spec_Rep1_DSG	DSG	Rep1
76	1	ECCDKPLLEKSHCIAEVEK-K10-113	sp|P02769|ALBU_BOVIN	-	monolink	monolink	210301_OE1_csarnowski_2104_1C.c.02395.02395.3_210301_OE1_csarnowski_2104_1C.c.02354.02354.3	309		-	-	2457.14	820.055	3	3.2	2	18	10.61	0.12	0.23	0.23	0.23	0	0.06	651	0.1	38.65	0	sp|P02769|ALBU_BOVIN:309		\Result_2021_04_BSA_Mono_Spec_Rep1_DSG	DSG	Rep1
77	1	DAIPENLPPLTADFAEDKDVCK-K18-114	sp|P02769|ALBU_BOVIN	-	monolink	monolink	210301_OE1_csarnowski_2104_1B.c.07293.07293.3_210301_OE1_csarnowski_2104_1B.c.07238.07238.3	336		-	-	2571.22	858.08	3	4.2	21	19	11.03	0.23	0.25	0.52	0.52	0	0.12	528	0	38.6	0	sp|P02769|ALBU_BOVIN:336		\Result_2021_04_BSA_Mono_Spec_Rep1_DSG	DSG	Rep1
78	1	AFDEKLFTFHADICTLPDTEK-K5-113	sp|P02769|ALBU_BOVIN	-	monolink	monolink	210301_OE1_csarnowski_2104_1C.c.07150.07150.3_210301_OE1_csarnowski_2104_1C.c.07098.07098.3	528		-	-	2610.23	871.086	3	1.1	16	22	11.44	0.14	0.34	0.36	0.36	0	0.09	411	0	38.59	0	sp|P02769|ALBU_BOVIN:528		\Result_2021_04_BSA_Mono_Spec_Rep1_DSG	DSG	Rep1
79	1	KVPQVSTPTLVEVSR-K1-114	sp|P02769|ALBU_BOVIN	-	monolink	monolink	210301_OE1_csarnowski_2104_1C.c.04037.04037.3_210301_OE1_csarnowski_2104_1C.c.03933.03933.3	437		-	-	1752.96	585.329	3	0.9	11	18	11.51	0.24	0.32	0.38	0.38	0	0.13	379	0	38.59	0	sp|P02769|ALBU_BOVIN:437		\Result_2021_04_BSA_Mono_Spec_Rep1_DSG	DSG	Rep1
80	1	AFDEKLFTFHADICTLPDTEK-K5-114	sp|P02769|ALBU_BOVIN	-	monolink	monolink	210301_OE1_csarnowski_2104_1B.c.07294.07294.3_210301_OE1_csarnowski_2104_1B.c.07216.07216.3	528		-	-	2611.22	871.415	3	2.6	6	25	11.51	0.19	0.27	0.39	0.39	0	0.09	452	0	38.36	0	sp|P02769|ALBU_BOVIN:528		\Result_2021_04_BSA_Mono_Spec_Rep1_DSG	DSG	Rep1
81	1	AFDEKLFTFHADICTLPDTEK-K5-113	sp|P02769|ALBU_BOVIN	-	monolink	monolink	210301_OE1_csarnowski_2104_1B.c.06952.06952.3_210301_OE1_csarnowski_2104_1B.c.06847.06847.3	528		-	-	2610.23	871.085	3	0.7	16	23	11.5	0.16	0.26	0.38	0.38	0	0.09	475	0	38.3	0	sp|P02769|ALBU_BOVIN:528		\Result_2021_04_BSA_Mono_Spec_Rep1_DSG	DSG	Rep1
82	1	ETYGDMADCCEKQEPERNECFLSHK-K12-114	sp|P02769|ALBU_BOVIN	-	monolink	monolink	210301_OE1_csarnowski_2104_1C.c.02836.02836.3_210301_OE1_csarnowski_2104_1C.c.02814.02814.3	117		-	-	3246.31	1083.11	3	2.2	5	28	11.35	0.18	0.22	0.37	0.37	0	0.07	540	0	38.26	0	sp|P02769|ALBU_BOVIN:117		\Result_2021_04_BSA_Mono_Spec_Rep1_DSG	DSG	Rep1
83	1	ECCDKPLLEKSHCIAEVEK-K10-114	sp|P02769|ALBU_BOVIN	-	monolink	monolink	210301_OE1_csarnowski_2104_1C.c.02835.02835.3_210301_OE1_csarnowski_2104_1C.c.02730.02730.3	309		-	-	2458.12	820.38	3	0.3	5	20	10.6	0.14	0.25	0.26	0.26	0	0.07	601	0.13	38.26	0	sp|P02769|ALBU_BOVIN:309		\Result_2021_04_BSA_Mono_Spec_Rep1_DSG	DSG	Rep1
84	1	LKHLVDEPQNLIK-K2-114	sp|P02769|ALBU_BOVIN	-	monolink	monolink	210301_OE1_csarnowski_2104_1D.c.03398.03398.3_210301_OE1_csarnowski_2104_1D.c.03281.03281.3	401		-	-	1659.92	554.315	3	2	5	16	10.73	0.18	0.33	0.43	0.43	0	0.17	412	0.29	38.23	0	sp|P02769|ALBU_BOVIN:401		\Result_2021_04_BSA_Mono_Spec_Rep1_DSG	DSG	Rep1
85	1	RHPYFYAPELLYYANKYNGVFQECCQAEDK-K16-114	sp|P02769|ALBU_BOVIN	-	monolink	monolink	210301_OE1_csarnowski_2104_1B.c.07767.07767.3_210301_OE1_csarnowski_2104_1B.c.07813.07813.3	183		-	-	3886.74	1296.59	3	1.1	3	23	8.43	0.08	0.34	0.41	0.41	0	0.07	736	0	38.17	0	sp|P02769|ALBU_BOVIN:183		\Result_2021_04_BSA_Mono_Spec_Rep1_DSG	DSG	Rep1
86	1	LKHLVDEPQNLIK-K2-114	sp|P02769|ALBU_BOVIN	-	monolink	monolink	210301_OE1_csarnowski_2104_1D.c.03398.03398.3_210301_OE1_csarnowski_2104_1D.c.03150.03150.3	401		-	-	1659.92	554.315	3	2	5	17	11.23	0.22	0.32	0.42	0.42	0	0.16	363	0.34	38.14	0	sp|P02769|ALBU_BOVIN:401		\Result_2021_04_BSA_Mono_Spec_Rep1_DSG	DSG	Rep1
87	1	SLHTLFGDELCKVASLRETYGDMADCCEK-K12-113	sp|P02769|ALBU_BOVIN	-	monolink	monolink	210301_OE1_csarnowski_2104_1B.c.07744.07744.4_210301_OE1_csarnowski_2104_1B.c.07723.07723.4	100		-	-	3517.56	880.398	4	-0.3	2	26	9.46	0.1	0.39	0.39	0.39	0	0.07	561	0	38.13	0	sp|P02769|ALBU_BOVIN:100		\Result_2021_04_BSA_Mono_Spec_Rep1_DSG	DSG	Rep1
88	1	TCVADESHAGCEKSLHTLFGDELCK-K13-114	sp|P02769|ALBU_BOVIN	-	monolink	monolink	210301_OE1_csarnowski_2104_1B.c.04114.04114.4_210301_OE1_csarnowski_2104_1B.c.04081.04081.4	88		-	-	2977.29	745.331	4	1.9	16	24	11.51	0.18	0.42	0.6	0.6	0	0.12	249	0.21	38.11	0	sp|P02769|ALBU_BOVIN:88		\Result_2021_04_BSA_Mono_Spec_Rep1_DSG	DSG	Rep1
89	1	LKHLVDEPQNLIK-K2-113	sp|P02769|ALBU_BOVIN	-	monolink	monolink	210301_OE1_csarnowski_2104_1D.c.02797.02797.3_210301_OE1_csarnowski_2104_1D.c.02885.02885.3	401		-	-	1658.93	553.986	3	-0.5	4	15	11.41	0.24	0.3	0.44	0.44	0	0.17	351	0.23	38.08	0	sp|P02769|ALBU_BOVIN:401		\Result_2021_04_BSA_Mono_Spec_Rep1_DSG	DSG	Rep1
90	1	DAIPENLPPLTADFAEDKDVCK-K18-114	sp|P02769|ALBU_BOVIN	-	monolink	monolink	210301_OE1_csarnowski_2104_1B.c.07425.07425.3_210301_OE1_csarnowski_2104_1B.c.07238.07238.3	336		-	-	2571.21	858.078	3	2	21	19	11.48	0.2	0.26	0.52	0.52	0	0.12	437	0	38.06	0	sp|P02769|ALBU_BOVIN:336		\Result_2021_04_BSA_Mono_Spec_Rep1_DSG	DSG	Rep1
91	1	TVMENFVAFVDKCCAADDK-K12-114	sp|P02769|ALBU_BOVIN	-	monolink	monolink	210301_OE1_csarnowski_2104_1C.c.08614.08614.3_210301_OE1_csarnowski_2104_1C.c.08561.08561.3	580		-	-	2333.01	778.676	3	2.2	4	16	8.92	0.09	0.36	0.43	0.43	0	0.11	616	0.31	37.98	0	sp|P02769|ALBU_BOVIN:580		\Result_2021_04_BSA_Mono_Spec_Rep1_DSG	DSG	Rep1
92	1	LAKEYEATLEECCAK-K3-114	sp|P02769|ALBU_BOVIN	-	monolink	monolink	210301_OE1_csarnowski_2104_1D.c.03669.03669.3_210301_OE1_csarnowski_2104_1D.c.03746.03746.3	374		-	-	1927.86	643.626	3	0.6	20	23	11.51	0.27	0.24	0.48	0.48	0	0.16	415	0	37.95	0	sp|P02769|ALBU_BOVIN:374		\Result_2021_04_BSA_Mono_Spec_Rep1_DSG	DSG	Rep1
93	1	LAKEYEATLEECCAK-K3-114	sp|P02769|ALBU_BOVIN	-	monolink	monolink	210301_OE1_csarnowski_2104_1D.c.03669.03669.3_210301_OE1_csarnowski_2104_1D.c.03483.03483.3	374		-	-	1927.86	643.626	3	0.6	20	21	11.5	0.21	0.24	0.48	0.48	0	0.16	425	0	37.93	0	sp|P02769|ALBU_BOVIN:374		\Result_2021_04_BSA_Mono_Spec_Rep1_DSG	DSG	Rep1
94	1	TCVADESHAGCEKSLHTLFGDELCK-K13-114	sp|P02769|ALBU_BOVIN	-	monolink	monolink	210301_OE1_csarnowski_2104_1C.c.04618.04618.4_210301_OE1_csarnowski_2104_1C.c.04450.04450.4	88		-	-	2977.29	745.33	4	0.4	16	26	11.25	0.11	0.38	0.55	0.55	0	0.11	324	0.1	37.84	0	sp|P02769|ALBU_BOVIN:88		\Result_2021_04_BSA_Mono_Spec_Rep1_DSG	DSG	Rep1
95	1	LCVLHEKTPVSEK-K7-114	sp|P02769|ALBU_BOVIN	-	monolink	monolink	210301_OE1_csarnowski_2104_1C.c.01505.01505.3_210301_OE1_csarnowski_2104_1C.c.01485.01485.3	489		-	-	1652.85	551.957	3	1.4	6	16	10.52	0.1	0.43	0.59	0.59	0	0.23	257	0	37.65	0	sp|P02769|ALBU_BOVIN:489		\Result_2021_04_BSA_Mono_Spec_Rep1_DSG	DSG	Rep1
96	1	LSQKFPKAEFVEVTK-K7-114	sp|P02769|ALBU_BOVIN	-	monolink	monolink	210301_OE1_csarnowski_2104_1D.c.03960.03960.3_210301_OE1_csarnowski_2104_1D.c.03950.03950.3	248		-	-	1864	622.341	3	0.4	1	14	9.22	0.08	0.34	0.29	0.29	0	0.1	593	0	37.59	0	sp|P02769|ALBU_BOVIN:248		\Result_2021_04_BSA_Mono_Spec_Rep1_DSG	DSG	Rep1
97	1	DAIPENLPPLTADFAEDKDVCK-K18-114	sp|P02769|ALBU_BOVIN	-	monolink	monolink	210301_OE1_csarnowski_2104_1B.c.07682.07682.3_210301_OE1_csarnowski_2104_1B.c.07616.07616.3	336		-	-	2571.21	858.077	3	0.6	21	18	11.25	0.16	0.18	0.29	0.29	0	0.07	569	0.12	37.43	0	sp|P02769|ALBU_BOVIN:336		\Result_2021_04_BSA_Mono_Spec_Rep1_DSG	DSG	Rep1
98	1	LAKEYEATLEECCAK-K3-114	sp|P02769|ALBU_BOVIN	-	monolink	monolink	210301_OE1_csarnowski_2104_1C.c.03416.03416.3_210301_OE1_csarnowski_2104_1C.c.03364.03364.3	374		-	-	1927.86	643.627	3	1.3	20	21	11.46	0.25	0.25	0.44	0.44	0	0.15	391	0	37.43	0	sp|P02769|ALBU_BOVIN:374		\Result_2021_04_BSA_Mono_Spec_Rep1_DSG	DSG	Rep1
99	1	AFDEKLFTFHADICTLPDTEK-K5-114	sp|P02769|ALBU_BOVIN	-	monolink	monolink	210301_OE1_csarnowski_2104_1B.c.07431.07431.3_210301_OE1_csarnowski_2104_1B.c.07216.07216.3	528		-	-	2611.22	871.416	3	3.4	6	22	11.44	0.18	0.26	0.4	0.4	0	0.09	428	0	37.42	0	sp|P02769|ALBU_BOVIN:528		\Result_2021_04_BSA_Mono_Spec_Rep1_DSG	DSG	Rep1
100	1	RPCFSALTPDETYVPKAFDEK-K16-114	sp|P02769|ALBU_BOVIN	-	monolink	monolink	210301_OE1_csarnowski_2104_1B.c.05027.05027.3_210301_OE1_csarnowski_2104_1B.c.04995.04995.3	523		-	-	2584.22	862.414	3	1.2	3	23	11.41	0.19	0.28	0.54	0.54	0	0.13	381	0	37.4	0	sp|P02769|ALBU_BOVIN:523		\Result_2021_04_BSA_Mono_Spec_Rep1_DSG	DSG	Rep1
101	1	VHKECCHGDLLECADDRADLAK-K3-114	sp|P02769|ALBU_BOVIN	-	monolink	monolink	210301_OE1_csarnowski_2104_1C.c.01496.01496.4_210301_OE1_csarnowski_2104_1C.c.01656.01656.4	266		-	-	2725.21	682.309	4	6.1	9	19	10.66	0.09	0.33	0.32	0.32	0	0.07	452	0.19	37.38	0	sp|P02769|ALBU_BOVIN:266		\Result_2021_04_BSA_Mono_Spec_Rep1_DSG	DSG	Rep1
102	1	LAKEYEATLEECCAK-K3-114	sp|P02769|ALBU_BOVIN	-	monolink	monolink	210301_OE1_csarnowski_2104_1D.c.03946.03946.3_210301_OE1_csarnowski_2104_1D.c.03746.03746.3	374		-	-	1927.86	643.626	3	0.4	20	21	11.51	0.15	0.28	0.33	0.33	0	0.11	383	0	37.29	0	sp|P02769|ALBU_BOVIN:374		\Result_2021_04_BSA_Mono_Spec_Rep1_DSG	DSG	Rep1
103	1	LAKEYEATLEECCAK-K3-114	sp|P02769|ALBU_BOVIN	-	monolink	monolink	210301_OE1_csarnowski_2104_1C.c.03548.03548.3_210301_OE1_csarnowski_2104_1C.c.03364.03364.3	374		-	-	1927.86	643.627	3	1.2	20	18	11.41	0.18	0.26	0.4	0.4	0	0.13	396	0	37.26	0	sp|P02769|ALBU_BOVIN:374		\Result_2021_04_BSA_Mono_Spec_Rep1_DSG	DSG	Rep1
104	1	LCVLHEKTPVSEK-K7-114	sp|P02769|ALBU_BOVIN	-	monolink	monolink	210301_OE1_csarnowski_2104_1D.c.01856.01856.3_210301_OE1_csarnowski_2104_1D.c.01701.01701.3	489		-	-	1652.84	551.956	3	0.3	6	14	10.52	0.14	0.39	0.51	0.51	0	0.2	299	0	37.24	0	sp|P02769|ALBU_BOVIN:489		\Result_2021_04_BSA_Mono_Spec_Rep1_DSG	DSG	Rep1
105	1	LRCASIQKFGER-K8-114	sp|P02769|ALBU_BOVIN	-	monolink	monolink	210301_OE1_csarnowski_2104_1D.c.01761.01761.3_210301_OE1_csarnowski_2104_1D.c.01740.01740.3	228		-	-	1577.8	526.941	3	0.8	1	16	11.32	0.14	0.29	0.4	0.4	0	0.17	350	0.32	37.23	0	sp|P02769|ALBU_BOVIN:228		\Result_2021_04_BSA_Mono_Spec_Rep1_DSG	DSG	Rep1
106	1	VHKECCHGDLLECADDRADLAK-K3-114	sp|P02769|ALBU_BOVIN	-	monolink	monolink	210301_OE1_csarnowski_2104_1C.c.01835.01835.4_210301_OE1_csarnowski_2104_1C.c.01656.01656.4	266		-	-	2725.18	682.304	4	-1.4	9	20	11.45	0.18	0.22	0.35	0.35	0	0.08	465	0.1	37.22	0	sp|P02769|ALBU_BOVIN:266		\Result_2021_04_BSA_Mono_Spec_Rep1_DSG	DSG	Rep1
107	1	AFDEKLFTFHADICTLPDTEK-K5-114	sp|P02769|ALBU_BOVIN	-	monolink	monolink	210301_OE1_csarnowski_2104_1C.c.07500.07500.3_210301_OE1_csarnowski_2104_1C.c.07522.07522.3	528		-	-	2611.21	871.412	3	-1.2	6	22	11.12	0.17	0.32	0.34	0.34	0	0.08	382	0	37.14	0	sp|P02769|ALBU_BOVIN:528		\Result_2021_04_BSA_Mono_Spec_Rep1_DSG	DSG	Rep1
108	1	QEPERNECFLSHKDDSPDLPK-K13-113	sp|P02769|ALBU_BOVIN	-	monolink	monolink	210301_OE1_csarnowski_2104_1C.c.02019.02019.4_210301_OE1_csarnowski_2104_1C.c.01986.01986.4	130		-	-	2653.2	664.309	4	-1.6	1	17	10.96	0.1	0.34	0.3	0.3	0	0.07	394	0	37.12	0	sp|P02769|ALBU_BOVIN:130		\Result_2021_04_BSA_Mono_Spec_Rep1_DSG	DSG	Rep1
109	1	LCVLHEKTPVSEK-K7-114	sp|P02769|ALBU_BOVIN	-	monolink	monolink	210301_OE1_csarnowski_2104_1D.c.01722.01722.3_210301_OE1_csarnowski_2104_1D.c.01543.01543.3	489		-	-	1652.85	551.956	3	0.6	6	16	10.52	0.11	0.37	0.5	0.5	0	0.19	314	0	37.11	0	sp|P02769|ALBU_BOVIN:489		\Result_2021_04_BSA_Mono_Spec_Rep1_DSG	DSG	Rep1
110	1	AFDEKLFTFHADICTLPDTEK-K5-113	sp|P02769|ALBU_BOVIN	-	monolink	monolink	210301_OE1_csarnowski_2104_1C.c.07150.07150.3_210301_OE1_csarnowski_2104_1C.c.07378.07378.3	528		-	-	2610.23	871.086	3	1.1	16	21	11.41	0.13	0.27	0.34	0.34	0	0.08	409	0	37.1	0	sp|P02769|ALBU_BOVIN:528		\Result_2021_04_BSA_Mono_Spec_Rep1_DSG	DSG	Rep1
111	1	TCVADESHAGCEKSLHTLFGDELCK-K13-113	sp|P02769|ALBU_BOVIN	-	monolink	monolink	210301_OE1_csarnowski_2104_1B.c.03849.03849.4_210301_OE1_csarnowski_2104_1B.c.03801.03801.4	88		-	-	2976.31	745.085	4	1.2	14	29	11.51	0.18	0.35	0.62	0.62	0	0.12	269	0.27	37.07	0	sp|P02769|ALBU_BOVIN:88		\Result_2021_04_BSA_Mono_Spec_Rep1_DSG	DSG	Rep1
112	1	VHKECCHGDLLECADDRADLAK-K3-114	sp|P02769|ALBU_BOVIN	-	monolink	monolink	210301_OE1_csarnowski_2104_1B.c.01363.01363.4_210301_OE1_csarnowski_2104_1B.c.01330.01330.4	266		-	-	2725.19	682.306	4	1.5	9	21	11.51	0.14	0.31	0.37	0.37	0	0.08	341	0.21	36.89	0	sp|P02769|ALBU_BOVIN:266		\Result_2021_04_BSA_Mono_Spec_Rep1_DSG	DSG	Rep1
113	1	VHKECCHGDLLECADDRADLAK-K3-114	sp|P02769|ALBU_BOVIN	-	monolink	monolink	210301_OE1_csarnowski_2104_1C.c.01689.01689.4_210301_OE1_csarnowski_2104_1C.c.01656.01656.4	266		-	-	2725.2	682.307	4	2.3	9	21	11.33	0.18	0.2	0.5	0.5	0	0.11	458	0.13	36.82	0	sp|P02769|ALBU_BOVIN:266		\Result_2021_04_BSA_Mono_Spec_Rep1_DSG	DSG	Rep1
114	1	AFDEKLFTFHADICTLPDTEK-K5-113	sp|P02769|ALBU_BOVIN	-	monolink	monolink	210301_OE1_csarnowski_2104_1B.c.07086.07086.3_210301_OE1_csarnowski_2104_1B.c.06847.06847.3	528		-	-	2610.23	871.086	3	1.2	16	21	9.58	0.16	0.39	0.36	0.36	0	0.09	451	0	36.7	0	sp|P02769|ALBU_BOVIN:528		\Result_2021_04_BSA_Mono_Spec_Rep1_DSG	DSG	Rep1
115	1	LAKEYEATLEECCAK-K3-114	sp|P02769|ALBU_BOVIN	-	monolink	monolink	210301_OE1_csarnowski_2104_1D.c.03946.03946.3_210301_OE1_csarnowski_2104_1D.c.03913.03913.3	374		-	-	1927.86	643.626	3	0.4	20	18	11.4	0.1	0.26	0.32	0.32	0	0.11	391	0	36.59	0	sp|P02769|ALBU_BOVIN:374		\Result_2021_04_BSA_Mono_Spec_Rep1_DSG	DSG	Rep1
116	1	DAIPENLPPLTADFAEDKDVCK-K18-114	sp|P02769|ALBU_BOVIN	-	monolink	monolink	210301_OE1_csarnowski_2104_1D.c.07532.07532.3_210301_OE1_csarnowski_2104_1D.c.07478.07478.3	336		-	-	2571.21	858.077	3	1.2	21	16	11.5	0.21	0.27	0.51	0.51	0	0.12	343	0	36.57	0	sp|P02769|ALBU_BOVIN:336		\Result_2021_04_BSA_Mono_Spec_Rep1_DSG	DSG	Rep1
117	1	DAIPENLPPLTADFAEDKDVCK-K18-114	sp|P02769|ALBU_BOVIN	-	monolink	monolink	210301_OE1_csarnowski_2104_1C.c.07946.07946.3_210301_OE1_csarnowski_2104_1C.c.07755.07755.3	336		-	-	2571.21	858.077	3	1.1	21	18	10.97	0.14	0.22	0.34	0.34	0	0.08	491	0.24	36.49	0	sp|P02769|ALBU_BOVIN:336		\Result_2021_04_BSA_Mono_Spec_Rep1_DSG	DSG	Rep1
118	1	KVPQVSTPTLVEVSR-K1-114	sp|P02769|ALBU_BOVIN	-	monolink	monolink	210301_OE1_csarnowski_2104_1D.c.04031.04031.3_210301_OE1_csarnowski_2104_1D.c.03966.03966.3	437		-	-	1752.96	585.329	3	1.4	11	16	10.9	0.13	0.33	0.44	0.44	0	0.15	319	0	36.39	0	sp|P02769|ALBU_BOVIN:437		\Result_2021_04_BSA_Mono_Spec_Rep1_DSG	DSG	Rep1
119	1	TCVADESHAGCEKSLHTLFGDELCK-K13-113	sp|P02769|ALBU_BOVIN	-	monolink	monolink	210301_OE1_csarnowski_2104_1C.c.04363.04363.4_210301_OE1_csarnowski_2104_1C.c.04165.04165.4	88		-	-	2976.31	745.086	4	2.2	14	24	11.51	0.1	0.34	0.43	0.43	0	0.09	281	0.16	36.26	0	sp|P02769|ALBU_BOVIN:88		\Result_2021_04_BSA_Mono_Spec_Rep1_DSG	DSG	Rep1
120	1	KVPQVSTPTLVEVSR-K1-114	sp|P02769|ALBU_BOVIN	-	monolink	monolink	210301_OE1_csarnowski_2104_1D.c.04031.04031.3_210301_OE1_csarnowski_2104_1D.c.04142.04142.3	437		-	-	1752.96	585.329	3	1.4	11	16	11.4	0.15	0.27	0.42	0.42	0	0.14	325	0	36.25	0	sp|P02769|ALBU_BOVIN:437		\Result_2021_04_BSA_Mono_Spec_Rep1_DSG	DSG	Rep1
121	1	TVMENFVAFVDKCCAADDK-K12-113	sp|P02769|ALBU_BOVIN	-	monolink	monolink	210301_OE1_csarnowski_2104_1C.c.08327.08327.3_210301_OE1_csarnowski_2104_1C.c.08288.08288.3	580		-	-	2332.02	778.349	3	2.6	2	11	9.23	0.09	0.32	0.48	0.48	0	0.13	514	0	36.14	0	sp|P02769|ALBU_BOVIN:580		\Result_2021_04_BSA_Mono_Spec_Rep1_DSG	DSG	Rep1
122	1	TCVADESHAGCEKSLHTLFGDELCK-K13-113	sp|P02769|ALBU_BOVIN	-	monolink	monolink	210301_OE1_csarnowski_2104_1B.c.03986.03986.4_210301_OE1_csarnowski_2104_1B.c.03801.03801.4	88		-	-	2976.31	745.086	4	2.5	14	30	11.51	0.19	0.32	0.48	0.48	0	0.1	267	0.24	36.11	0	sp|P02769|ALBU_BOVIN:88		\Result_2021_04_BSA_Mono_Spec_Rep1_DSG	DSG	Rep1
123	1	SLHTLFGDELCKVASLR-K12-113	sp|P02769|ALBU_BOVIN	-	monolink	monolink	210301_OE1_csarnowski_2104_1C.c.07383.07383.3_210301_OE1_csarnowski_2104_1C.c.07191.07191.3	100		-	-	2058.06	687.027	3	1	5	13	10.41	0.09	0.33	0.49	0.49	0	0.14	347	0	35.84	0	sp|P02769|ALBU_BOVIN:100		\Result_2021_04_BSA_Mono_Spec_Rep1_DSG	DSG	Rep1
124	1	DDPHACYSTVFDKLK-K13-114	sp|P02769|ALBU_BOVIN	-	monolink	monolink	210301_OE1_csarnowski_2104_1D.c.05456.05456.3_210301_OE1_csarnowski_2104_1D.c.05417.05417.3	399		-	-	1908.86	637.293	3	-0.2	1	17	11.27	0.16	0.31	0.48	0.48	0	0.16	253	0.25	35.83	0	sp|P02769|ALBU_BOVIN:399		\Result_2021_04_BSA_Mono_Spec_Rep1_DSG	DSG	Rep1
125	1	TCVADESHAGCEKSLHTLFGDELCK-K13-114	sp|P02769|ALBU_BOVIN	-	monolink	monolink	210301_OE1_csarnowski_2104_1C.c.04618.04618.4_210301_OE1_csarnowski_2104_1C.c.04797.04797.4	88		-	-	2977.29	745.33	4	0.4	16	20	10.58	0.08	0.39	0.46	0.46	0	0.09	293	0.2	35.82	0	sp|P02769|ALBU_BOVIN:88		\Result_2021_04_BSA_Mono_Spec_Rep1_DSG	DSG	Rep1
126	1	VHKECCHGDLLECADDRADLAK-K3-113	sp|P02769|ALBU_BOVIN	-	monolink	monolink	210301_OE1_csarnowski_2104_1B.c.01189.01189.4_210301_OE1_csarnowski_2104_1B.c.01172.01172.4	266		-	-	2724.21	682.06	4	1.2	3	18	11.43	0.15	0.21	0.4	0.4	0	0.09	402	0	35.79	0	sp|P02769|ALBU_BOVIN:266		\Result_2021_04_BSA_Mono_Spec_Rep1_DSG	DSG	Rep1
127	1	YICDNQDTISSKLK-K12-114	sp|P02769|ALBU_BOVIN	-	monolink	monolink	210301_OE1_csarnowski_2104_1D.c.03569.03569.3_210301_OE1_csarnowski_2104_1D.c.03548.03548.3	297		-	-	1797.84	600.289	3	-0.8	1	16	11.17	0.26	0.3	0.48	0.48	0	0.17	240	0.28	35.69	0	sp|P02769|ALBU_BOVIN:297		\Result_2021_04_BSA_Mono_Spec_Rep1_DSG	DSG	Rep1
128	1	QEPERNECFLSHKDDSPDLPK-K13-114	sp|P02769|ALBU_BOVIN	-	monolink	monolink	210301_OE1_csarnowski_2104_1C.c.02340.02340.3_210301_OE1_csarnowski_2104_1C.c.02308.02308.3	130		-	-	2654.19	885.738	3	-0.7	4	21	11.18	0.2	0.2	0.4	0.4	0	0.09	425	0	35.69	0	sp|P02769|ALBU_BOVIN:130		\Result_2021_04_BSA_Mono_Spec_Rep1_DSG	DSG	Rep1
129	1	LAKEYEATLEECCAK-K3-114	sp|P02769|ALBU_BOVIN	-	monolink	monolink	210301_OE1_csarnowski_2104_1D.c.03801.03801.3_210301_OE1_csarnowski_2104_1D.c.03613.03613.3	374		-	-	1927.86	643.626	3	1	20	17	11.01	0.17	0.26	0.44	0.44	0	0.15	335	0	35.68	0	sp|P02769|ALBU_BOVIN:374		\Result_2021_04_BSA_Mono_Spec_Rep1_DSG	DSG	Rep1
130	1	TCVADESHAGCEKSLHTLFGDELCK-K13-113	sp|P02769|ALBU_BOVIN	-	monolink	monolink	210301_OE1_csarnowski_2104_1C.c.04208.04208.4_210301_OE1_csarnowski_2104_1C.c.04165.04165.4	88		-	-	2976.32	745.087	4	3.5	14	19	11.25	0.1	0.33	0.51	0.51	0	0.1	278	0.21	35.67	0	sp|P02769|ALBU_BOVIN:88		\Result_2021_04_BSA_Mono_Spec_Rep1_DSG	DSG	Rep1
131	1	SLHTLFGDELCKVASLR-K12-113	sp|P02769|ALBU_BOVIN	-	monolink	monolink	210301_OE1_csarnowski_2104_1C.c.07235.07235.3_210301_OE1_csarnowski_2104_1C.c.07191.07191.3	100		-	-	2058.06	687.028	3	2.4	5	15	9.57	0.14	0.38	0.59	0.59	0	0.17	342	0	35.57	0	sp|P02769|ALBU_BOVIN:100		\Result_2021_04_BSA_Mono_Spec_Rep1_DSG	DSG	Rep1
132	1	LKHLVDEPQNLIK-K2-114	sp|P02769|ALBU_BOVIN	-	monolink	monolink	210301_OE1_csarnowski_2104_1D.c.03650.03650.3_210301_OE1_csarnowski_2104_1D.c.03651.03651.3	401		-	-	1659.92	554.314	3	-0.5	5	16	10.94	0.2	0.21	0.35	0.35	0	0.13	397	0.32	35.49	0	sp|P02769|ALBU_BOVIN:401		\Result_2021_04_BSA_Mono_Spec_Rep1_DSG	DSG	Rep1
133	1	LAKEYEATLEECCAK-K3-114	sp|P02769|ALBU_BOVIN	-	monolink	monolink	210301_OE1_csarnowski_2104_1D.c.03669.03669.3_210301_OE1_csarnowski_2104_1D.c.03913.03913.3	374		-	-	1927.86	643.626	3	0.6	20	17	10.74	0.22	0.21	0.48	0.48	0	0.16	399	0	35.47	0	sp|P02769|ALBU_BOVIN:374		\Result_2021_04_BSA_Mono_Spec_Rep1_DSG	DSG	Rep1
134	1	KVPQVSTPTLVEVSR-K1-114	sp|P02769|ALBU_BOVIN	-	monolink	monolink	210301_OE1_csarnowski_2104_1D.c.04163.04163.3_210301_OE1_csarnowski_2104_1D.c.03966.03966.3	437		-	-	1752.97	585.331	3	4.8	11	13	10.34	0.08	0.3	0.36	0.36	0	0.12	379	0.16	35.44	0	sp|P02769|ALBU_BOVIN:437		\Result_2021_04_BSA_Mono_Spec_Rep1_DSG	DSG	Rep1
135	1	KVPQVSTPTLVEVSR-K1-114	sp|P02769|ALBU_BOVIN	-	monolink	monolink	210301_OE1_csarnowski_2104_1C.c.04333.04333.3_210301_OE1_csarnowski_2104_1C.c.04245.04245.3	437		-	-	1752.96	585.329	3	0.9	11	13	10.2	0.14	0.33	0.32	0.32	0	0.11	368	0.16	35.4	0	sp|P02769|ALBU_BOVIN:437		\Result_2021_04_BSA_Mono_Spec_Rep1_DSG	DSG	Rep1
136	1	LAKEYEATLEECCAK-K3-114	sp|P02769|ALBU_BOVIN	-	monolink	monolink	210301_OE1_csarnowski_2104_1D.c.03801.03801.3_210301_OE1_csarnowski_2104_1D.c.03746.03746.3	374		-	-	1927.86	643.626	3	1	20	18	11.01	0.18	0.26	0.41	0.41	0	0.14	332	0	35.36	0	sp|P02769|ALBU_BOVIN:374		\Result_2021_04_BSA_Mono_Spec_Rep1_DSG	DSG	Rep1
137	1	CCTKPESERMPCTEDYLSLILNR-K4-114	sp|P02769|ALBU_BOVIN	-	monolink	monolink	210301_OE1_csarnowski_2104_1C.c.07169.07169.3_210301_OE1_csarnowski_2104_1C.c.07081.07081.3	463		-	-	2985.34	996.122	3	2.7	5	26	11.51	0.19	0.38	0.31	0.31	0	0.07	179	0.08	35.31	0	sp|P02769|ALBU_BOVIN:463		\Result_2021_04_BSA_Mono_Spec_Rep1_DSG	DSG	Rep1
138	1	TCVADESHAGCEKSLHTLFGDELCK-K13-114	sp|P02769|ALBU_BOVIN	-	monolink	monolink	210301_OE1_csarnowski_2104_1B.c.04247.04247.4_210301_OE1_csarnowski_2104_1B.c.04081.04081.4	88		-	-	2977.29	745.331	4	1.4	16	21	11.47	0.11	0.28	0.56	0.56	0	0.11	279	0.29	35.26	0	sp|P02769|ALBU_BOVIN:88		\Result_2021_04_BSA_Mono_Spec_Rep1_DSG	DSG	Rep1
139	1	TCVADESHAGCEKSLHTLFGDELCK-K13-113	sp|P02769|ALBU_BOVIN	-	monolink	monolink	210301_OE1_csarnowski_2104_1D.c.04340.04340.4_210301_OE1_csarnowski_2104_1D.c.04318.04318.4	88		-	-	2976.3	745.083	4	-0.7	14	21	11.47	0.11	0.29	0.47	0.47	0	0.09	279	0.2	35.23	0	sp|P02769|ALBU_BOVIN:88		\Result_2021_04_BSA_Mono_Spec_Rep1_DSG	DSG	Rep1
140	1	CCAADDKEACFAVEGPK-K7-114	sp|P02769|ALBU_BOVIN	-	monolink	monolink	210301_OE1_csarnowski_2104_1D.c.03773.03773.3_210301_OE1_csarnowski_2104_1D.c.03792.03792.3	587		-	-	2040.83	681.283	3	1.2	5	18	8.22	0.07	0.48	0.23	0.23	0	0.07	423	0	35.12	0	sp|P02769|ALBU_BOVIN:587		\Result_2021_04_BSA_Mono_Spec_Rep1_DSG	DSG	Rep1
141	1	DAIPENLPPLTADFAEDKDVCK-K18-114	sp|P02769|ALBU_BOVIN	-	monolink	monolink	210301_OE1_csarnowski_2104_1B.c.07682.07682.3_210301_OE1_csarnowski_2104_1B.c.07485.07485.3	336		-	-	2571.21	858.077	3	0.6	21	16	10.29	0.17	0.11	0.32	0.32	0	0.07	601	0	34.9	0	sp|P02769|ALBU_BOVIN:336		\Result_2021_04_BSA_Mono_Spec_Rep1_DSG	DSG	Rep1
142	1	KVPQVSTPTLVEVSR-K1-113	sp|P02769|ALBU_BOVIN	-	monolink	monolink	210301_OE1_csarnowski_2104_1D.c.03789.03789.3_210301_OE1_csarnowski_2104_1D.c.03712.03712.3	437		-	-	1751.97	585	3	-1.4	6	16	11.14	0.12	0.26	0.27	0.27	0	0.09	322	0	34.82	0	sp|P02769|ALBU_BOVIN:437		\Result_2021_04_BSA_Mono_Spec_Rep1_DSG	DSG	Rep1
143	1	SHCIAEVEKDAIPENLPPLTADFAEDK-K9-114	sp|P02769|ALBU_BOVIN	-	monolink	monolink	210301_OE1_csarnowski_2104_1B.c.06600.06600.3_210301_OE1_csarnowski_2104_1B.c.06518.06518.3	318		-	-	3122.49	1041.84	3	4.7	2	27	11.23	0.17	0.27	0.46	0.46	0	0.09	297	0.18	34.74	0	sp|P02769|ALBU_BOVIN:318		\Result_2021_04_BSA_Mono_Spec_Rep1_DSG	DSG	Rep1
144	1	CCTKPESERMPCTEDYLSLILNR-K4-114	sp|P02769|ALBU_BOVIN	-	monolink	monolink	210301_OE1_csarnowski_2104_1B.c.06930.06930.3_210301_OE1_csarnowski_2104_1B.c.06919.06919.3	463		-	-	2985.34	996.122	3	3	5	23	11.48	0.13	0.36	0.3	0.3	0	0.07	174	0	34.71	0	sp|P02769|ALBU_BOVIN:463		\Result_2021_04_BSA_Mono_Spec_Rep1_DSG	DSG	Rep1
145	1	VTKCCTESLVNRRPCFSALTPDETYVPK-K3-114	sp|P02769|ALBU_BOVIN	-	monolink	monolink	210301_OE1_csarnowski_2104_1B.c.04003.04003.4_210301_OE1_csarnowski_2104_1B.c.03917.03917.4	498		-	-	3441.64	861.418	4	1.2	3	19	10.89	0.12	0.3	0.36	0.36	0	0.07	320	0	34.68	0	sp|P02769|ALBU_BOVIN:498		\Result_2021_04_BSA_Mono_Spec_Rep1_DSG	DSG	Rep1
146	1	QEPERNECFLSHKDDSPDLPK-K13-114	sp|P02769|ALBU_BOVIN	-	monolink	monolink	210301_OE1_csarnowski_2104_1C.c.02349.02349.4_210301_OE1_csarnowski_2104_1C.c.02296.02296.4	130		-	-	2654.19	664.556	4	0.3	4	16	9.97	0.11	0.31	0.26	0.26	0	0.06	404	0	34.56	0	sp|P02769|ALBU_BOVIN:130		\Result_2021_04_BSA_Mono_Spec_Rep1_DSG	DSG	Rep1
147	1	LKHLVDEPQNLIK-K2-113	sp|P02769|ALBU_BOVIN	-	monolink	monolink	210301_OE1_csarnowski_2104_1D.c.03077.03077.3_210301_OE1_csarnowski_2104_1D.c.02885.02885.3	401		-	-	1658.93	553.986	3	-0.1	4	13	9.83	0.12	0.29	0.35	0.35	0	0.14	377	0.22	34.48	0	sp|P02769|ALBU_BOVIN:401		\Result_2021_04_BSA_Mono_Spec_Rep1_DSG	DSG	Rep1
148	1	TVMENFVAFVDKCCAADDK-K12-114	sp|P02769|ALBU_BOVIN	-	monolink	monolink	210301_OE1_csarnowski_2104_1C.c.08741.08741.3_210301_OE1_csarnowski_2104_1C.c.08561.08561.3	580		-	-	2333	778.675	3	0.8	4	15	8.66	0.09	0.38	0.4	0.4	0	0.1	422	0	34.43	0	sp|P02769|ALBU_BOVIN:580		\Result_2021_04_BSA_Mono_Spec_Rep1_DSG	DSG	Rep1
149	1	VHKECCHGDLLECADDRADLAK-K3-114	sp|P02769|ALBU_BOVIN	-	monolink	monolink	210301_OE1_csarnowski_2104_1C.c.01835.01835.4_210301_OE1_csarnowski_2104_1C.c.02022.02022.4	266		-	-	2725.18	682.304	4	-1.4	9	18	10.78	0.16	0.15	0.33	0.33	0	0.08	472	0.18	34.3	0	sp|P02769|ALBU_BOVIN:266		\Result_2021_04_BSA_Mono_Spec_Rep1_DSG	DSG	Rep1
150	1	SLHTLFGDELCKVASLR-K12-113	sp|P02769|ALBU_BOVIN	-	monolink	monolink	210301_OE1_csarnowski_2104_1C.c.07383.07383.3_210301_OE1_csarnowski_2104_1C.c.07497.07497.3	100		-	-	2058.06	687.027	3	1	5	14	9.67	0.09	0.32	0.45	0.45	0	0.13	362	0	34.28	0	sp|P02769|ALBU_BOVIN:100		\Result_2021_04_BSA_Mono_Spec_Rep1_DSG	DSG	Rep1
151	1	LAKEYEATLEECCAK-K3-114	sp|P02769|ALBU_BOVIN	-	monolink	monolink	210301_OE1_csarnowski_2104_1D.c.03801.03801.3_210301_OE1_csarnowski_2104_1D.c.03913.03913.3	374		-	-	1927.86	643.626	3	1	20	16	10.9	0.15	0.24	0.41	0.41	0	0.14	312	0	34.26	0	sp|P02769|ALBU_BOVIN:374		\Result_2021_04_BSA_Mono_Spec_Rep1_DSG	DSG	Rep1
152	1	VHKECCHGDLLECADDR-K3-114	sp|P02769|ALBU_BOVIN	-	monolink	monolink	210301_OE1_csarnowski_2104_1C.c.01251.01251.3_210301_OE1_csarnowski_2104_1C.c.01216.01216.3	266		-	-	2226.91	743.312	3	1.2	1	13	10.49	0.11	0.31	0.46	0.46	0	0.13	270	0	34.23	0	sp|P02769|ALBU_BOVIN:266		\Result_2021_04_BSA_Mono_Spec_Rep1_DSG	DSG	Rep1
153	1	DAIPENLPPLTADFAEDKDVCK-K18-114	sp|P02769|ALBU_BOVIN	-	monolink	monolink	210301_OE1_csarnowski_2104_1B.c.07163.07163.3_210301_OE1_csarnowski_2104_1B.c.07114.07114.3	336		-	-	2571.21	858.077	3	1.1	21	17	9.64	0.13	0.15	0.39	0.39	0	0.09	580	0.13	34.2	0	sp|P02769|ALBU_BOVIN:336		\Result_2021_04_BSA_Mono_Spec_Rep1_DSG	DSG	Rep1
154	1	AFDEKLFTFHADICTLPDTEK-K5-113	sp|P02769|ALBU_BOVIN	-	monolink	monolink	210301_OE1_csarnowski_2104_1C.c.07283.07283.3_210301_OE1_csarnowski_2104_1C.c.07248.07248.3	528		-	-	2610.24	871.087	3	2.7	16	19	10.42	0.19	0.26	0.37	0.37	0	0.09	364	0	34.18	0	sp|P02769|ALBU_BOVIN:528		\Result_2021_04_BSA_Mono_Spec_Rep1_DSG	DSG	Rep1
155	1	AFDEKLFTFHADICTLPDTEK-K5-113	sp|P02769|ALBU_BOVIN	-	monolink	monolink	210301_OE1_csarnowski_2104_1D.c.07210.07210.3_210301_OE1_csarnowski_2104_1D.c.07303.07303.3	528		-	-	2610.23	871.084	3	-1.2	16	13	9.93	0.13	0.26	0.33	0.33	0	0.08	424	0	34.13	0	sp|P02769|ALBU_BOVIN:528		\Result_2021_04_BSA_Mono_Spec_Rep1_DSG	DSG	Rep1
156	1	DAIPENLPPLTADFAEDKDVCK-K18-114	sp|P02769|ALBU_BOVIN	-	monolink	monolink	210301_OE1_csarnowski_2104_1B.c.07293.07293.3_210301_OE1_csarnowski_2104_1B.c.07114.07114.3	336		-	-	2571.22	858.08	3	4.2	21	16	9.54	0.21	0.21	0.49	0.49	0	0.11	496	0	34.08	0	sp|P02769|ALBU_BOVIN:336		\Result_2021_04_BSA_Mono_Spec_Rep1_DSG	DSG	Rep1
157	1	VHKECCHGDLLECADDRADLAK-K3-113	sp|P02769|ALBU_BOVIN	-	monolink	monolink	210301_OE1_csarnowski_2104_1C.c.01524.01524.4_210301_OE1_csarnowski_2104_1C.c.01503.01503.4	266		-	-	2724.21	682.061	4	3	3	17	10.69	0.1	0.23	0.41	0.41	0	0.09	364	0.06	34.06	0	sp|P02769|ALBU_BOVIN:266		\Result_2021_04_BSA_Mono_Spec_Rep1_DSG	DSG	Rep1
158	1	FKDLGEEHFK-K2-114	sp|P02769|ALBU_BOVIN	-	monolink	monolink	210301_OE1_csarnowski_2104_1D.c.02248.02248.3_210301_OE1_csarnowski_2104_1D.c.02208.02208.3	36		-	-	1362.64	455.222	3	-0.8	2	13	10.66	0.09	0.27	0.29	0.29	0	0.14	280	0	33.95	0	sp|P02769|ALBU_BOVIN:36		\Result_2021_04_BSA_Mono_Spec_Rep1_DSG	DSG	Rep1
159	1	LCVLHEKTPVSEK-K7-113	sp|P02769|ALBU_BOVIN	-	monolink	monolink	210301_OE1_csarnowski_2104_1D.c.01256.01256.3_210301_OE1_csarnowski_2104_1D.c.01202.01202.3	489		-	-	1651.86	551.628	3	1	1	14	11.22	0.14	0.29	0.46	0.46	0	0.18	156	0	33.78	0	sp|P02769|ALBU_BOVIN:489		\Result_2021_04_BSA_Mono_Spec_Rep1_DSG	DSG	Rep1
160	1	YNGVFQECCQAEDKGACLLPK-K14-114	sp|P02769|ALBU_BOVIN	-	monolink	monolink	210301_OE1_csarnowski_2104_1C.c.05925.05925.3_210301_OE1_csarnowski_2104_1C.c.05788.05788.3	197		-	-	2600.15	867.723	3	4.9	1	22	9.61	0.15	0.27	0.31	0.31	0	0.07	418	0	33.61	0	sp|P02769|ALBU_BOVIN:197		\Result_2021_04_BSA_Mono_Spec_Rep1_DSG	DSG	Rep1
161	1	VTKCCTESLVNRRPCFSALTPDETYVPK-K3-113	sp|P02769|ALBU_BOVIN	-	monolink	monolink	210301_OE1_csarnowski_2104_1B.c.03794.03794.4_210301_OE1_csarnowski_2104_1B.c.03752.03752.4	498		-	-	3440.65	861.17	4	-1.2	1	21	11.19	0.1	0.18	0.31	0.31	0	0.05	369	0	33.54	0	sp|P02769|ALBU_BOVIN:498		\Result_2021_04_BSA_Mono_Spec_Rep1_DSG	DSG	Rep1
162	1	KVPQVSTPTLVEVSR-K1-114	sp|P02769|ALBU_BOVIN	-	monolink	monolink	210301_OE1_csarnowski_2104_1D.c.04163.04163.3_210301_OE1_csarnowski_2104_1D.c.04142.04142.3	437		-	-	1752.97	585.331	3	4.8	11	13	9.63	0.1	0.28	0.31	0.31	0	0.1	385	0	33.48	0	sp|P02769|ALBU_BOVIN:437		\Result_2021_04_BSA_Mono_Spec_Rep1_DSG	DSG	Rep1
163	1	KVPQVSTPTLVEVSR-K1-114	sp|P02769|ALBU_BOVIN	-	monolink	monolink	210301_OE1_csarnowski_2104_1C.c.02855.02855.3_210301_OE1_csarnowski_2104_1C.c.02813.02813.3	437		-	-	1752.96	585.329	3	1.5	11	15	10.46	0.12	0.23	0.43	0.43	0	0.14	312	0	33.26	0	sp|P02769|ALBU_BOVIN:437		\Result_2021_04_BSA_Mono_Spec_Rep1_DSG	DSG	Rep1
164	1	HPYFYAPELLYYANKYNGVFQECCQAEDK-K15-114	sp|P02769|ALBU_BOVIN	-	monolink	monolink	210301_OE1_csarnowski_2104_1B.c.08823.08823.3_210301_OE1_csarnowski_2104_1B.c.08791.08791.3	183		-	-	3730.65	1244.56	3	2.6	1	25	8.47	0.17	0.31	0.4	0.4	0	0.07	474	0	33.11	0	sp|P02769|ALBU_BOVIN:183		\Result_2021_04_BSA_Mono_Spec_Rep1_DSG	DSG	Rep1
165	1	LAKEYEATLEECCAK-K3-114	sp|P02769|ALBU_BOVIN	-	monolink	monolink	210301_OE1_csarnowski_2104_1D.c.04237.04237.3_210301_OE1_csarnowski_2104_1D.c.04046.04046.3	374		-	-	1927.86	643.627	3	1.9	20	13	9.94	0.1	0.23	0.22	0.22	0	0.07	404	0	33.06	0	sp|P02769|ALBU_BOVIN:374		\Result_2021_04_BSA_Mono_Spec_Rep1_DSG	DSG	Rep1
166	1	DAIPENLPPLTADFAEDKDVCK-K18-114	sp|P02769|ALBU_BOVIN	-	monolink	monolink	210301_OE1_csarnowski_2104_1C.c.07499.07499.3_210301_OE1_csarnowski_2104_1C.c.07325.07325.3	336		-	-	2571.21	858.079	3	3.1	21	16	10.36	0.14	0.14	0.46	0.46	0	0.11	439	0	32.97	0	sp|P02769|ALBU_BOVIN:336		\Result_2021_04_BSA_Mono_Spec_Rep1_DSG	DSG	Rep1
167	1	VHKECCHGDLLECADDRADLAK-K3-114	sp|P02769|ALBU_BOVIN	-	monolink	monolink	210301_OE1_csarnowski_2104_1B.c.01364.01364.5_210301_OE1_csarnowski_2104_1B.c.01332.01332.5	266		-	-	2725.19	546.046	5	0.7	9	9	9.39	0.06	0.3	0.67	0.67	0	0.15	327	0	32.89	0	sp|P02769|ALBU_BOVIN:266		\Result_2021_04_BSA_Mono_Spec_Rep1_DSG	DSG	Rep1
168	1	SLHTLFGDELCKVASLR-K12-113	sp|P02769|ALBU_BOVIN	-	monolink	monolink	210301_OE1_csarnowski_2104_1D.c.07267.07267.3_210301_OE1_csarnowski_2104_1D.c.07236.07236.3	100		-	-	2058.06	687.028	3	2.3	5	12	8.27	0.04	0.38	0.54	0.54	0	0.16	330	0	32.61	0	sp|P02769|ALBU_BOVIN:100		\Result_2021_04_BSA_Mono_Spec_Rep1_DSG	DSG	Rep1
169	1	LAKEYEATLEECCAK-K3-114	sp|P02769|ALBU_BOVIN	-	monolink	monolink	210301_OE1_csarnowski_2104_1D.c.03946.03946.3_210301_OE1_csarnowski_2104_1D.c.04046.04046.3	374		-	-	1927.86	643.626	3	0.4	20	16	10.64	0.11	0.16	0.33	0.33	0	0.11	354	0	32.56	0	sp|P02769|ALBU_BOVIN:374		\Result_2021_04_BSA_Mono_Spec_Rep1_DSG	DSG	Rep1
170	1	TCVADESHAGCEKSLHTLFGDELCK-K13-114	sp|P02769|ALBU_BOVIN	-	monolink	monolink	210301_OE1_csarnowski_2104_1B.c.04247.04247.4_210301_OE1_csarnowski_2104_1B.c.04312.04312.4	88		-	-	2977.29	745.331	4	1.4	16	17	9.52	0.08	0.33	0.5	0.5	0	0.1	286	0.21	32.36	0	sp|P02769|ALBU_BOVIN:88		\Result_2021_04_BSA_Mono_Spec_Rep1_DSG	DSG	Rep1
171	1	VHKECCHGDLLECADDRADLAK-K3-114	sp|P02769|ALBU_BOVIN	-	monolink	monolink	210301_OE1_csarnowski_2104_1C.c.02031.02031.4_210301_OE1_csarnowski_2104_1C.c.02022.02022.4	266		-	-	2725.19	682.305	4	0.5	9	18	10.04	0.14	0.15	0.35	0.35	0	0.08	443	0.25	32.33	0	sp|P02769|ALBU_BOVIN:266		\Result_2021_04_BSA_Mono_Spec_Rep1_DSG	DSG	Rep1
172	1	TCVADESHAGCEKSLHTLFGDELCK-K13-113	sp|P02769|ALBU_BOVIN	-	monolink	monolink	210301_OE1_csarnowski_2104_1C.c.04208.04208.4_210301_OE1_csarnowski_2104_1C.c.04321.04321.4	88		-	-	2976.32	745.087	4	3.5	14	18	8.78	0.07	0.39	0.54	0.54	0	0.11	277	0.18	32.17	0	sp|P02769|ALBU_BOVIN:88		\Result_2021_04_BSA_Mono_Spec_Rep1_DSG	DSG	Rep1
173	1	LAKEYEATLEECCAK-K3-114	sp|P02769|ALBU_BOVIN	-	monolink	monolink	210301_OE1_csarnowski_2104_1C.c.03416.03416.3_210301_OE1_csarnowski_2104_1C.c.03562.03562.3	374		-	-	1927.86	643.627	3	1.3	20	14	9.23	0.17	0.27	0.39	0.39	0	0.13	331	0	32.1	0	sp|P02769|ALBU_BOVIN:374		\Result_2021_04_BSA_Mono_Spec_Rep1_DSG	DSG	Rep1
174	1	KVPQVSTPTLVEVSR-K1-114	sp|P02769|ALBU_BOVIN	-	monolink	monolink	210301_OE1_csarnowski_2104_1D.c.02984.02984.3_210301_OE1_csarnowski_2104_1D.c.02940.02940.3	437		-	-	1752.96	585.329	3	0.5	11	13	10.17	0.07	0.23	0.46	0.46	0	0.15	279	0	32.07	0	sp|P02769|ALBU_BOVIN:437		\Result_2021_04_BSA_Mono_Spec_Rep1_DSG	DSG	Rep1
175	1	SLHTLFGDELCKVASLR-K12-113	sp|P02769|ALBU_BOVIN	-	monolink	monolink	210301_OE1_csarnowski_2104_1C.c.07506.07506.3_210301_OE1_csarnowski_2104_1C.c.07497.07497.3	100		-	-	2058.06	687.028	3	1.7	5	12	9.03	0.08	0.31	0.45	0.45	0	0.13	316	0	31.96	0	sp|P02769|ALBU_BOVIN:100		\Result_2021_04_BSA_Mono_Spec_Rep1_DSG	DSG	Rep1
176	1	LAKEYEATLEECCAKDDPHACYSTVFDK-K3-114	sp|P02769|ALBU_BOVIN	-	monolink	monolink	210301_OE1_csarnowski_2104_1B.c.04235.04235.3_210301_OE1_csarnowski_2104_1B.c.04180.04180.3	374		-	-	3463.5	1155.51	3	4.4	11	21	9.9	0.22	0.23	0.25	0.25	0	0.04	362	0	31.95	0	sp|P02769|ALBU_BOVIN:374		\Result_2021_04_BSA_Mono_Spec_Rep1_DSG	DSG	Rep1
177	1	LAKEYEATLEECCAKDDPHACYSTVFDK-K3-114	sp|P02769|ALBU_BOVIN	-	monolink	monolink	210301_OE1_csarnowski_2104_1B.c.04511.04511.4_210301_OE1_csarnowski_2104_1B.c.04565.04565.4	374		-	-	3463.5	866.883	4	3	11	21	11.19	0.23	0.24	0.38	0.38	0	0.07	172	0	31.72	0	sp|P02769|ALBU_BOVIN:374		\Result_2021_04_BSA_Mono_Spec_Rep1_DSG	DSG	Rep1
178	1	LAKEYEATLEECCAKDDPHACYSTVFDK-K3-114	sp|P02769|ALBU_BOVIN	-	monolink	monolink	210301_OE1_csarnowski_2104_1B.c.04378.04378.4_210301_OE1_csarnowski_2104_1B.c.04565.04565.4	374		-	-	3463.5	866.882	4	2.3	11	21	11.31	0.21	0.33	0.17	0.17	0	0.03	67	0	31.53	0	sp|P02769|ALBU_BOVIN:374		\Result_2021_04_BSA_Mono_Spec_Rep1_DSG	DSG	Rep1
179	1	DAIPENLPPLTADFAEDKDVCK-K18-114	sp|P02769|ALBU_BOVIN	-	monolink	monolink	210301_OE1_csarnowski_2104_1C.c.08067.08067.3_210301_OE1_csarnowski_2104_1C.c.07911.07911.3	336		-	-	2571.22	858.08	3	4.1	21	15	9.42	0.1	0.22	0.29	0.29	0	0.07	393	0	31.51	0	sp|P02769|ALBU_BOVIN:336		\Result_2021_04_BSA_Mono_Spec_Rep1_DSG	DSG	Rep1
180	1	AFDEKLFTFHADICTLPDTEK-K5-113	sp|P02769|ALBU_BOVIN	-	monolink	monolink	210301_OE1_csarnowski_2104_1C.c.07283.07283.3_210301_OE1_csarnowski_2104_1C.c.07098.07098.3	528		-	-	2610.24	871.087	3	2.7	16	17	9.53	0.13	0.26	0.34	0.34	0	0.08	324	0	31.49	0	sp|P02769|ALBU_BOVIN:528		\Result_2021_04_BSA_Mono_Spec_Rep1_DSG	DSG	Rep1
181	1	SEIAHRFKDLGEEHFK-K8-114	sp|P02769|ALBU_BOVIN	-	monolink	monolink	210301_OE1_csarnowski_2104_1D.c.01694.01694.4_210301_OE1_csarnowski_2104_1D.c.01685.01685.4	36		-	-	2056	515.007	4	-2	1	14	8.45	0.08	0.35	0.22	0.22	0	0.07	349	0.23	31.45	0	sp|P02769|ALBU_BOVIN:36		\Result_2021_04_BSA_Mono_Spec_Rep1_DSG	DSG	Rep1
182	1	DAIPENLPPLTADFAEDKDVCK-K18-114	sp|P02769|ALBU_BOVIN	-	monolink	monolink	210301_OE1_csarnowski_2104_1C.c.07499.07499.3_210301_OE1_csarnowski_2104_1C.c.07444.07444.3	336		-	-	2571.21	858.079	3	3.1	21	12	10.59	0.15	0.18	0.43	0.43	0	0.1	275	0	31.26	0	sp|P02769|ALBU_BOVIN:336		\Result_2021_04_BSA_Mono_Spec_Rep1_DSG	DSG	Rep1
183	1	ECCDKPLLEKSHCIAEVEK-K10-114	sp|P02769|ALBU_BOVIN	-	monolink	monolink	210301_OE1_csarnowski_2104_1D.c.02953.02953.4_210301_OE1_csarnowski_2104_1D.c.02935.02935.4	309		-	-	2458.11	615.537	4	-0.8	5	16	10.82	0.1	0.23	0.23	0.23	0	0.06	216	0	31.26	0	sp|P02769|ALBU_BOVIN:309		\Result_2021_04_BSA_Mono_Spec_Rep1_DSG	DSG	Rep1
184	1	VHKECCHGDLLECADDRADLAK-K3-113	sp|P02769|ALBU_BOVIN	-	monolink	monolink	210301_OE1_csarnowski_2104_1C.c.01535.01535.5_210301_OE1_csarnowski_2104_1C.c.01506.01506.5	266		-	-	2724.21	545.849	5	1	3	11	9.4	0.07	0.31	0.42	0.42	0	0.1	258	0	31.26	0	sp|P02769|ALBU_BOVIN:266		\Result_2021_04_BSA_Mono_Spec_Rep1_DSG	DSG	Rep1
185	1	TCVADESHAGCEKSLHTLFGDELCK-K13-114	sp|P02769|ALBU_BOVIN	-	monolink	monolink	210301_OE1_csarnowski_2104_1D.c.04581.04581.4_210301_OE1_csarnowski_2104_1D.c.04570.04570.4	88		-	-	2977.29	745.331	4	1.3	16	16	9.47	0.06	0.26	0.46	0.46	0	0.09	310	0.21	31.09	0	sp|P02769|ALBU_BOVIN:88		\Result_2021_04_BSA_Mono_Spec_Rep1_DSG	DSG	Rep1
186	1	LVNELTEFAKTCVADESHAGCEK-K10-114	sp|P02769|ALBU_BOVIN	-	monolink	monolink	210301_OE1_csarnowski_2104_1C.c.06376.06376.3_210301_OE1_csarnowski_2104_1C.c.06480.06480.3	75		-	-	2721.23	908.083	3	0	2	17	10.49	0.15	0.27	0.36	0.36	0	0.08	179	0	31.03	0	sp|P02769|ALBU_BOVIN:75		\Result_2021_04_BSA_Mono_Spec_Rep1_DSG	DSG	Rep1
187	1	TCVADESHAGCEKSLHTLFGDELCK-K13-114	sp|P02769|ALBU_BOVIN	-	monolink	monolink	210301_OE1_csarnowski_2104_1C.c.04484.04484.4_210301_OE1_csarnowski_2104_1C.c.04450.04450.4	88		-	-	2977.3	745.332	4	2.8	16	15	7.41	0.07	0.41	0.56	0.56	0	0.11	322	0	30.82	0	sp|P02769|ALBU_BOVIN:88		\Result_2021_04_BSA_Mono_Spec_Rep1_DSG	DSG	Rep1
188	1	DAIPENLPPLTADFAEDKDVCK-K18-113	sp|P02769|ALBU_BOVIN	-	monolink	monolink	210301_OE1_csarnowski_2104_1C.c.07137.07137.3_210301_OE1_csarnowski_2104_1C.c.07096.07096.3	336		-	-	2570.22	857.749	3	0.9	1	15	10.06	0.11	0.24	0.37	0.37	0	0.08	250	0	30.76	0	sp|P02769|ALBU_BOVIN:336		\Result_2021_04_BSA_Mono_Spec_Rep1_DSG	DSG	Rep1
189	1	DAIPENLPPLTADFAEDKDVCK-K18-114	sp|P02769|ALBU_BOVIN	-	monolink	monolink	210301_OE1_csarnowski_2104_1C.c.07946.07946.3_210301_OE1_csarnowski_2104_1C.c.07911.07911.3	336		-	-	2571.21	858.077	3	1.1	21	16	10.22	0.11	0.15	0.29	0.29	0	0.07	337	0	30.52	0	sp|P02769|ALBU_BOVIN:336		\Result_2021_04_BSA_Mono_Spec_Rep1_DSG	DSG	Rep1
190	1	LAKEYEATLEECCAKDDPHACYSTVFDK-K3-114	sp|P02769|ALBU_BOVIN	-	monolink	monolink	210301_OE1_csarnowski_2104_1C.c.04607.04607.4_210301_OE1_csarnowski_2104_1C.c.04675.04675.4	374		-	-	3463.49	866.881	4	0.6	11	18	9.79	0.18	0.28	0.38	0.38	0	0.07	214	0	30.46	0	sp|P02769|ALBU_BOVIN:374		\Result_2021_04_BSA_Mono_Spec_Rep1_DSG	DSG	Rep1
191	1	TCVADESHAGCEKSLHTLFGDELCK-K13-113	sp|P02769|ALBU_BOVIN	-	monolink	monolink	210301_OE1_csarnowski_2104_1C.c.04363.04363.4_210301_OE1_csarnowski_2104_1C.c.04321.04321.4	88		-	-	2976.31	745.086	4	2.2	14	21	8.83	0.06	0.32	0.42	0.42	0	0.08	266	0.22	30.28	0	sp|P02769|ALBU_BOVIN:88		\Result_2021_04_BSA_Mono_Spec_Rep1_DSG	DSG	Rep1
192	1	DAIPENLPPLTADFAEDKDVCK-K18-114	sp|P02769|ALBU_BOVIN	-	monolink	monolink	210301_OE1_csarnowski_2104_1B.c.07425.07425.3_210301_OE1_csarnowski_2104_1B.c.07485.07485.3	336		-	-	2571.21	858.078	3	2	21	16	9.81	0.13	0.15	0.42	0.42	0	0.1	342	0	30.26	0	sp|P02769|ALBU_BOVIN:336		\Result_2021_04_BSA_Mono_Spec_Rep1_DSG	DSG	Rep1
193	1	TVMENFVAFVDKCCAADDK-K12-114	sp|P02769|ALBU_BOVIN	-	monolink	monolink	210301_OE1_csarnowski_2104_1C.c.08614.08614.3_210301_OE1_csarnowski_2104_1C.c.08731.08731.3	580		-	-	2333.01	778.676	3	2.2	4	10	6.93	0.05	0.25	0.46	0.46	0	0.12	517	0	30.06	0	sp|P02769|ALBU_BOVIN:580		\Result_2021_04_BSA_Mono_Spec_Rep1_DSG	DSG	Rep1
194	1	DAIPENLPPLTADFAEDKDVCK-K18-114	sp|P02769|ALBU_BOVIN	-	monolink	monolink	210301_OE1_csarnowski_2104_1C.c.07632.07632.3_210301_OE1_csarnowski_2104_1C.c.07444.07444.3	336		-	-	2571.21	858.077	3	1.5	21	11	9.12	0.14	0.23	0.49	0.49	0	0.11	293	0	30.03	0	sp|P02769|ALBU_BOVIN:336		\Result_2021_04_BSA_Mono_Spec_Rep1_DSG	DSG	Rep1
195	1	DAIPENLPPLTADFAEDKDVCK-K18-114	sp|P02769|ALBU_BOVIN	-	monolink	monolink	210301_OE1_csarnowski_2104_1B.c.07293.07293.3_210301_OE1_csarnowski_2104_1B.c.07485.07485.3	336		-	-	2571.22	858.08	3	4.2	21	15	9.06	0.15	0.13	0.45	0.45	0	0.1	424	0.17	29.96	0	sp|P02769|ALBU_BOVIN:336		\Result_2021_04_BSA_Mono_Spec_Rep1_DSG	DSG	Rep1
196	1	LAKEYEATLEECCAKDDPHACYSTVFDK-K3-114	sp|P02769|ALBU_BOVIN	-	monolink	monolink	210301_OE1_csarnowski_2104_1B.c.04025.04025.3_210301_OE1_csarnowski_2104_1B.c.04180.04180.3	374		-	-	3463.51	1155.51	3	5.4	11	17	8	0.12	0.32	0.21	0.21	0	0.04	363	0	29.9	0	sp|P02769|ALBU_BOVIN:374		\Result_2021_04_BSA_Mono_Spec_Rep1_DSG	DSG	Rep1
197	1	KVPQVSTPTLVEVSR-K1-114	sp|P02769|ALBU_BOVIN	-	monolink	monolink	210301_OE1_csarnowski_2104_1C.c.04037.04037.3_210301_OE1_csarnowski_2104_1C.c.03807.03807.3	437		-	-	1752.96	585.329	3	0.9	11	12	9.6	0.09	0.21	0.31	0.31	0	0.1	276	0	29.86	0	sp|P02769|ALBU_BOVIN:437		\Result_2021_04_BSA_Mono_Spec_Rep1_DSG	DSG	Rep1
198	1	SLHTLFGDELCKVASLR-K12-114	sp|P02769|ALBU_BOVIN	-	monolink	monolink	210301_OE1_csarnowski_2104_1C.c.07736.07736.3_210301_OE1_csarnowski_2104_1C.c.07513.07513.3	100		-	-	2059.05	687.356	3	2.2	2	9	6.84	0.05	0.34	0.51	0.51	0	0.15	377	0	29.6	0	sp|P02769|ALBU_BOVIN:100		\Result_2021_04_BSA_Mono_Spec_Rep1_DSG	DSG	Rep1
199	1	LAKEYEATLEECCAKDDPHACYSTVFDK-K3-114	sp|P02769|ALBU_BOVIN	-	monolink	monolink	210301_OE1_csarnowski_2104_1B.c.04511.04511.4_210301_OE1_csarnowski_2104_1B.c.04411.04411.4	374		-	-	3463.5	866.883	4	3	11	22	10.65	0.23	0.18	0.39	0.39	0	0.07	172	0	29.51	0	sp|P02769|ALBU_BOVIN:374		\Result_2021_04_BSA_Mono_Spec_Rep1_DSG	DSG	Rep1
200	1	DAIPENLPPLTADFAEDKDVCK-K18-114	sp|P02769|ALBU_BOVIN	-	monolink	monolink	210301_OE1_csarnowski_2104_1B.c.07425.07425.3_210301_OE1_csarnowski_2104_1B.c.07616.07616.3	336		-	-	2571.21	858.078	3	2	21	14	8.5	0.13	0.18	0.45	0.45	0	0.1	404	0	29.48	0	sp|P02769|ALBU_BOVIN:336		\Result_2021_04_BSA_Mono_Spec_Rep1_DSG	DSG	Rep1
201	1	LAKEYEATLEECCAKDDPHACYSTVFDK-K3-113	sp|P02769|ALBU_BOVIN	-	monolink	monolink	210301_OE1_csarnowski_2104_1B.c.04127.04127.4_210301_OE1_csarnowski_2104_1B.c.04005.04005.4	374		-	-	3462.51	866.635	4	0.8	3	18	9.79	0.21	0.23	0.37	0.37	0	0.07	203	0	29.14	0	sp|P02769|ALBU_BOVIN:374		\Result_2021_04_BSA_Mono_Spec_Rep1_DSG	DSG	Rep1
202	1	YICDNQDTISSKLKECCDKPLLEK-K14-114	sp|P02769|ALBU_BOVIN	-	monolink	monolink	210301_OE1_csarnowski_2104_1C.c.03614.03614.4_210301_OE1_csarnowski_2104_1C.c.03573.03573.4	299		-	-	3070.43	768.615	4	0.4	1	17	8.13	0.06	0.36	0.22	0.22	0	0.05	262	0	29.05	0	sp|P02769|ALBU_BOVIN:299		\Result_2021_04_BSA_Mono_Spec_Rep1_DSG	DSG	Rep1
203	1	YICDNQDTISSKLKECCDKPLLEK-K12-114	sp|P02769|ALBU_BOVIN	-	monolink	monolink	210301_OE1_csarnowski_2104_1C.c.03607.03607.3_210301_OE1_csarnowski_2104_1C.c.03599.03599.3	297		-	-	3070.43	1024.48	3	1	1	15	9.02	0.09	0.24	0.3	0.3	0	0.06	284	0	29.05	0	sp|P02769|ALBU_BOVIN:297		\Result_2021_04_BSA_Mono_Spec_Rep1_DSG	DSG	Rep1
204	1	LKPDPNTLCDEFKADEKK-K17-114	sp|P02769|ALBU_BOVIN	-	monolink	monolink	210301_OE1_csarnowski_2104_1C.c.02973.02973.4_210301_OE1_csarnowski_2104_1C.c.02949.02949.4	155		-	-	2261.09	566.281	4	1.3	1	12	9.23	0.11	0.12	0.27	0.27	0	0.07	385	0	29.02	0	sp|P02769|ALBU_BOVIN:155		\Result_2021_04_BSA_Mono_Spec_Rep1_DSG	DSG	Rep1
205	1	KVPQVSTPTLVEVSR-K1-113	sp|P02769|ALBU_BOVIN	-	monolink	monolink	210301_OE1_csarnowski_2104_1D.c.03789.03789.3_210301_OE1_csarnowski_2104_1D.c.03845.03845.3	437		-	-	1751.97	585	3	-1.4	6	13	8.91	0.07	0.23	0.22	0.22	0	0.07	249	0	28.06	0	sp|P02769|ALBU_BOVIN:437		\Result_2021_04_BSA_Mono_Spec_Rep1_DSG	DSG	Rep1
206	1	DAIPENLPPLTADFAEDKDVCK-K18-114	sp|P02769|ALBU_BOVIN	-	monolink	monolink	210301_OE1_csarnowski_2104_1C.c.07632.07632.3_210301_OE1_csarnowski_2104_1C.c.07755.07755.3	336		-	-	2571.21	858.077	3	1.5	21	15	7.95	0.11	0.31	0.35	0.35	0	0.08	237	0.33	27.9	0	sp|P02769|ALBU_BOVIN:336		\Result_2021_04_BSA_Mono_Spec_Rep1_DSG	DSG	Rep1
207	1	SLGKVGTRCCTKPESER-K4-114	sp|P02769|ALBU_BOVIN	-	monolink	monolink	210301_OE1_csarnowski_2104_1D.c.00430.00430.3_210301_OE1_csarnowski_2104_1D.c.00434.00434.3	455		-	-	2077.99	693.671	3	0.8	1	16	9.79	0.05	0.21	0.3	0.3	0	0.09	148	0	27.62	0	sp|P02769|ALBU_BOVIN:455		\Result_2021_04_BSA_Mono_Spec_Rep1_DSG	DSG	Rep1
208	1	SLHTLFGDELCKVASLRETYGDMADCCEK-K12-114	sp|P02769|ALBU_BOVIN	-	monolink	monolink	210301_OE1_csarnowski_2104_1B.c.08063.08063.4_210301_OE1_csarnowski_2104_1B.c.08019.08019.4	100		-	-	3518.55	880.646	4	1.9	1	14	7.85	0.04	0.25	0.41	0.41	0	0.07	311	0.11	27.51	0	sp|P02769|ALBU_BOVIN:100		\Result_2021_04_BSA_Mono_Spec_Rep1_DSG	DSG	Rep1
209	1	KVPQVSTPTLVEVSR-K1-113	sp|P02769|ALBU_BOVIN	-	monolink	monolink	210301_OE1_csarnowski_2104_1D.c.03924.03924.3_210301_OE1_csarnowski_2104_1D.c.03712.03712.3	437		-	-	1751.98	585	3	-1	6	12	9.03	0.12	0.18	0.15	0.15	0	0.05	268	0	27.48	0	sp|P02769|ALBU_BOVIN:437		\Result_2021_04_BSA_Mono_Spec_Rep1_DSG	DSG	Rep1
210	1	DAIPENLPPLTADFAEDKDVCK-K18-114	sp|P02769|ALBU_BOVIN	-	monolink	monolink	210301_OE1_csarnowski_2104_1C.c.07303.07303.3_210301_OE1_csarnowski_2104_1C.c.07444.07444.3	336		-	-	2571.21	858.078	3	2.1	21	8	7.19	0.09	0.21	0.4	0.4	0	0.09	405	0	27.38	0	sp|P02769|ALBU_BOVIN:336		\Result_2021_04_BSA_Mono_Spec_Rep1_DSG	DSG	Rep1
211	1	TCVADESHAGCEKSLHTLFGDELCK-K13-114	sp|P02769|ALBU_BOVIN	-	monolink	monolink	210301_OE1_csarnowski_2104_1B.c.04247.04247.4_210301_OE1_csarnowski_2104_1B.c.04449.04449.4	88		-	-	2977.29	745.331	4	1.4	16	16	9.69	0.08	0.26	0.18	0.18	0	0.04	99	0.42	27.2	0	sp|P02769|ALBU_BOVIN:88		\Result_2021_04_BSA_Mono_Spec_Rep1_DSG	DSG	Rep1
212	1	TVMENFVAFVDKCCAADDK-K12-114	sp|P02769|ALBU_BOVIN	-	monolink	monolink	210301_OE1_csarnowski_2104_1C.c.08741.08741.3_210301_OE1_csarnowski_2104_1C.c.08731.08731.3	580		-	-	2333	778.675	3	0.8	4	10	6.97	0.04	0.28	0.31	0.31	0	0.08	345	0	27.09	0	sp|P02769|ALBU_BOVIN:580		\Result_2021_04_BSA_Mono_Spec_Rep1_DSG	DSG	Rep1
213	1	ADLAKYICDNQDTISSK-K5-114	sp|P02769|ALBU_BOVIN	-	monolink	monolink	210301_OE1_csarnowski_2104_1D.c.04847.04847.3_210301_OE1_csarnowski_2104_1D.c.04827.04827.3	285		-	-	2054.94	685.989	3	-1.3	1	11	7.53	0.12	0.2	0.25	0.25	0	0.07	369	0	27.07	0	sp|P02769|ALBU_BOVIN:285		\Result_2021_04_BSA_Mono_Spec_Rep1_DSG	DSG	Rep1
214	1	AFDEKLFTFHADICTLPDTEK-K5-114	sp|P02769|ALBU_BOVIN	-	monolink	monolink	210301_OE1_csarnowski_2104_1B.c.07612.07612.3_210301_OE1_csarnowski_2104_1B.c.07378.07378.3	528		-	-	2611.22	871.415	3	2.8	6	15	8.43	0.17	0.26	0.21	0.21	0	0.05	214	0	27.06	0	sp|P02769|ALBU_BOVIN:528		\Result_2021_04_BSA_Mono_Spec_Rep1_DSG	DSG	Rep1
215	1	ECCDKPLLEKSHCIAEVEK-K10-114	sp|P02769|ALBU_BOVIN	-	monolink	monolink	210301_OE1_csarnowski_2104_1C.c.02834.02834.4_210301_OE1_csarnowski_2104_1C.c.02758.02758.4	309		-	-	2458.12	615.539	4	2.7	5	12	8.62	0.13	0.15	0.28	0.28	0	0.07	313	0.22	27.01	0	sp|P02769|ALBU_BOVIN:309		\Result_2021_04_BSA_Mono_Spec_Rep1_DSG	DSG	Rep1
216	1	SLGKVGTRCCTKPESER-K12-114	sp|P02769|ALBU_BOVIN	-	monolink	monolink	210301_OE1_csarnowski_2104_1D.c.00411.00411.4_210301_OE1_csarnowski_2104_1D.c.00429.00429.4	463		-	-	2077.98	520.504	4	-2	1	13	8.29	0.05	0.3	0.15	0.15	0	0.05	196	0	26.9	0	sp|P02769|ALBU_BOVIN:463		\Result_2021_04_BSA_Mono_Spec_Rep1_DSG	DSG	Rep1
217	1	SHCIAEVEKDAIPENLPPLTADFAEDK-K9-113	sp|P02769|ALBU_BOVIN	-	monolink	monolink	210301_OE1_csarnowski_2104_1B.c.06383.06383.3_210301_OE1_csarnowski_2104_1B.c.06548.06548.3	318		-	-	3121.5	1041.51	3	3.6	2	19	8.98	0.07	0.19	0.34	0.34	0	0.06	220	0	26.68	0	sp|P02769|ALBU_BOVIN:318		\Result_2021_04_BSA_Mono_Spec_Rep1_DSG	DSG	Rep1
218	1	KVPQVSTPTLVEVSR-K1-114	sp|P02769|ALBU_BOVIN	-	monolink	monolink	210301_OE1_csarnowski_2104_1C.c.04037.04037.3_210301_OE1_csarnowski_2104_1C.c.04245.04245.3	437		-	-	1752.96	585.329	3	0.9	11	12	9.09	0.08	0.19	0.2	0.2	0	0.07	199	0	26.6	0	sp|P02769|ALBU_BOVIN:437		\Result_2021_04_BSA_Mono_Spec_Rep1_DSG	DSG	Rep1
219	1	AFDEKLFTFHADICTLPDTEK-K5-113	sp|P02769|ALBU_BOVIN	-	monolink	monolink	210301_OE1_csarnowski_2104_1C.c.07435.07435.3_210301_OE1_csarnowski_2104_1C.c.07248.07248.3	528		-	-	2610.24	871.089	3	4.6	16	14	8.54	0.09	0.21	0.16	0.16	0	0.04	255	0	26.6	0	sp|P02769|ALBU_BOVIN:528		\Result_2021_04_BSA_Mono_Spec_Rep1_DSG	DSG	Rep1
220	1	ETYGDMADCCEKQEPERNECFLSHK-K25-113	sp|P02769|ALBU_BOVIN	-	monolink	monolink	210301_OE1_csarnowski_2104_1C.c.02521.02521.4_210301_OE1_csarnowski_2104_1C.c.02547.02547.4	130		-	-	3245.34	812.343	4	7.9	2	13	7.63	0.13	0.05	0.31	0.31	0	0.06	522	0	26.57	0	sp|P02769|ALBU_BOVIN:130		\Result_2021_04_BSA_Mono_Spec_Rep1_DSG	DSG	Rep1
221	1	AFDEKLFTFHADICTLPDTEK-K5-113	sp|P02769|ALBU_BOVIN	-	monolink	monolink	210301_OE1_csarnowski_2104_1C.c.07283.07283.3_210301_OE1_csarnowski_2104_1C.c.07378.07378.3	528		-	-	2610.24	871.087	3	2.7	16	14	7.66	0.15	0.23	0.31	0.31	0	0.07	287	0	26.38	0	sp|P02769|ALBU_BOVIN:528		\Result_2021_04_BSA_Mono_Spec_Rep1_DSG	DSG	Rep1
222	1	ECCHGDLLECADDRADLAKYICDNQDTISSK-K19-114	sp|P02769|ALBU_BOVIN	-	monolink	monolink	210301_OE1_csarnowski_2104_1B.c.05370.05370.4_210301_OE1_csarnowski_2104_1B.c.05339.05339.4	285		-	-	3785.59	947.405	4	-0.4	1	11	6.54	0.09	0.19	0.3	0.3	0	0.05	461	0	26.19	0	sp|P02769|ALBU_BOVIN:285		\Result_2021_04_BSA_Mono_Spec_Rep1_DSG	DSG	Rep1
223	1	AFDEKLFTFHADICTLPDTEK-K5-113	sp|P02769|ALBU_BOVIN	-	monolink	monolink	210301_OE1_csarnowski_2104_1D.c.07210.07210.3_210301_OE1_csarnowski_2104_1D.c.07190.07190.3	528		-	-	2610.23	871.084	3	-1.2	16	12	8.27	0.08	0.24	0.17	0.17	0	0.04	220	0	26.08	0	sp|P02769|ALBU_BOVIN:528		\Result_2021_04_BSA_Mono_Spec_Rep1_DSG	DSG	Rep1
224	1	CCTKPESERMPCTEDYLSLILNR-K4-114	sp|P02769|ALBU_BOVIN	-	monolink	monolink	210301_OE1_csarnowski_2104_1C.c.07144.07144.4_210301_OE1_csarnowski_2104_1C.c.07155.07155.4	463		-	-	2985.34	747.343	4	2.7	5	10	6.01	0.01	0.35	0.34	0.34	0	0.07	323	0.24	26.05	0	sp|P02769|ALBU_BOVIN:463		\Result_2021_04_BSA_Mono_Spec_Rep1_DSG	DSG	Rep1
225	1	LAKEYEATLEECCAKDDPHACYSTVFDK-K3-114	sp|P02769|ALBU_BOVIN	-	monolink	monolink	210301_OE1_csarnowski_2104_1B.c.04235.04235.3_210301_OE1_csarnowski_2104_1B.c.04385.04385.3	374		-	-	3463.5	1155.51	3	4.4	11	16	7.27	0.13	0.25	0.22	0.22	0	0.04	303	0	25.97	0	sp|P02769|ALBU_BOVIN:374		\Result_2021_04_BSA_Mono_Spec_Rep1_DSG	DSG	Rep1
226	1	DAIPENLPPLTADFAEDKDVCK-K18-114	sp|P02769|ALBU_BOVIN	-	monolink	monolink	210301_OE1_csarnowski_2104_1C.c.07303.07303.3_210301_OE1_csarnowski_2104_1C.c.07325.07325.3	336		-	-	2571.21	858.078	3	2.1	21	12	7.33	0.06	0.23	0.23	0.23	0	0.05	308	0	25.81	0	sp|P02769|ALBU_BOVIN:336		\Result_2021_04_BSA_Mono_Spec_Rep1_DSG	DSG	Rep1
227	1	LAKEYEATLEECCAK-K3-114	sp|P02769|ALBU_BOVIN	-	monolink	monolink	210301_OE1_csarnowski_2104_1D.c.04237.04237.3_210301_OE1_csarnowski_2104_1D.c.04280.04280.3	374		-	-	1927.86	643.627	3	1.9	20	9	6.71	0.11	0.2	0.16	0.16	0	0.05	400	0	25.78	0	sp|P02769|ALBU_BOVIN:374		\Result_2021_04_BSA_Mono_Spec_Rep1_DSG	DSG	Rep1
228	1	ETYGDMADCCEKQEPERNECFLSHK-K12-114	sp|P02769|ALBU_BOVIN	-	monolink	monolink	210301_OE1_csarnowski_2104_1B.c.02265.02265.4_210301_OE1_csarnowski_2104_1B.c.02218.02218.4	117		-	-	3246.32	812.587	4	4.9	5	14	7.74	0.14	0.14	0.38	0.38	0	0.08	338	0	25.69	0	sp|P02769|ALBU_BOVIN:117		\Result_2021_04_BSA_Mono_Spec_Rep1_DSG	DSG	Rep1
229	1	QEPERNECFLSHKDDSPDLPK-K13-114	sp|P02769|ALBU_BOVIN	-	monolink	monolink	210301_OE1_csarnowski_2104_1C.c.02056.02056.3_210301_OE1_csarnowski_2104_1C.c.02026.02026.3	130		-	-	2654.2	885.742	3	3.8	4	11	7.4	0.17	0.2	0.23	0.23	0	0.06	311	0	25.66	0	sp|P02769|ALBU_BOVIN:130		\Result_2021_04_BSA_Mono_Spec_Rep1_DSG	DSG	Rep1
230	1	VHKECCHGDLLECADDRADLAK-K3-114	sp|P02769|ALBU_BOVIN	-	monolink	monolink	210301_OE1_csarnowski_2104_1D.c.01760.01760.4_210301_OE1_csarnowski_2104_1D.c.01746.01746.4	266		-	-	2725.19	682.305	4	-0.1	9	12	6.99	0.11	0.15	0.21	0.21	0	0.05	410	0.26	25.2	0	sp|P02769|ALBU_BOVIN:266		\Result_2021_04_BSA_Mono_Spec_Rep1_DSG	DSG	Rep1
231	1	LAKEYEATLEECCAKDDPHACYSTVFDK-K3-114	sp|P02769|ALBU_BOVIN	-	monolink	monolink	210301_OE1_csarnowski_2104_1B.c.04378.04378.4_210301_OE1_csarnowski_2104_1B.c.04411.04411.4	374		-	-	3463.5	866.882	4	2.3	11	17	9.06	0.21	0.25	0.16	0.16	0	0.03	57	0	25.14	0	sp|P02769|ALBU_BOVIN:374		\Result_2021_04_BSA_Mono_Spec_Rep1_DSG	DSG	Rep1
232	1	ETYGDMADCCEKQEPERNECFLSHK-K12-114	sp|P02769|ALBU_BOVIN	-	monolink	monolink	210301_OE1_csarnowski_2104_1B.c.02474.02474.4_210301_OE1_csarnowski_2104_1B.c.02448.02448.4	117		-	-	3246.3	812.584	4	1.5	5	13	7.32	0.16	0.13	0.4	0.4	0	0.08	359	0	25.03	0	sp|P02769|ALBU_BOVIN:117		\Result_2021_04_BSA_Mono_Spec_Rep1_DSG	DSG	Rep1
233	1	KVPQVSTPTLVEVSR-K1-113	sp|P02769|ALBU_BOVIN	-	monolink	monolink	210301_OE1_csarnowski_2104_1C.c.03593.03593.3_210301_OE1_csarnowski_2104_1C.c.03541.03541.3	437		-	-	1751.98	585.001	3	0.5	6	11	8.72	0.12	0.09	0.29	0.29	0	0.1	236	0	24.86	0	sp|P02769|ALBU_BOVIN:437		\Result_2021_04_BSA_Mono_Spec_Rep1_DSG	DSG	Rep1
234	1	LAKEYEATLEECCAKDDPHACYSTVFDK-K3-113	sp|P02769|ALBU_BOVIN	-	monolink	monolink	210301_OE1_csarnowski_2104_1C.c.04399.04399.4_210301_OE1_csarnowski_2104_1C.c.04368.04368.4	374		-	-	3462.51	866.635	4	0.6	3	15	7.75	0.17	0.18	0.36	0.36	0	0.06	234	0	24.69	0	sp|P02769|ALBU_BOVIN:374		\Result_2021_04_BSA_Mono_Spec_Rep1_DSG	DSG	Rep1
235	1	ECCDKPLLEKSHCIAEVEK-K10-114	sp|P02769|ALBU_BOVIN	-	monolink	monolink	210301_OE1_csarnowski_2104_1C.c.02995.02995.4_210301_OE1_csarnowski_2104_1C.c.02758.02758.4	309		-	-	2458.12	615.539	4	2.3	5	10	7.32	0.1	0.22	0.17	0.17	0	0.05	264	0	24.63	0	sp|P02769|ALBU_BOVIN:309		\Result_2021_04_BSA_Mono_Spec_Rep1_DSG	DSG	Rep1
236	1	DAIPENLPPLTADFAEDKDVCK-K18-114	sp|P02769|ALBU_BOVIN	-	monolink	monolink	210301_OE1_csarnowski_2104_1C.c.08067.08067.3_210301_OE1_csarnowski_2104_1C.c.08267.08267.3	336		-	-	2571.22	858.08	3	4.1	21	9	6.97	0.09	0.2	0.26	0.26	0	0.06	296	0	24.42	0	sp|P02769|ALBU_BOVIN:336		\Result_2021_04_BSA_Mono_Spec_Rep1_DSG	DSG	Rep1
237	1	KVPQVSTPTLVEVSR-K1-113	sp|P02769|ALBU_BOVIN	-	monolink	monolink	210301_OE1_csarnowski_2104_1D.c.03924.03924.3_210301_OE1_csarnowski_2104_1D.c.03845.03845.3	437		-	-	1751.98	585	3	-1	6	10	7.73	0.07	0.27	0.13	0.13	0	0.04	156	0.42	24.41	0	sp|P02769|ALBU_BOVIN:437		\Result_2021_04_BSA_Mono_Spec_Rep1_DSG	DSG	Rep1
238	1	LAKEYEATLEECCAKDDPHACYSTVFDK-K3-114	sp|P02769|ALBU_BOVIN	-	monolink	monolink	210301_OE1_csarnowski_2104_1B.c.04654.04654.4_210301_OE1_csarnowski_2104_1B.c.04411.04411.4	374		-	-	3463.51	866.884	4	5.1	11	17	9.06	0.21	0.21	0.14	0.14	0	0.03	64	0	24.38	0	sp|P02769|ALBU_BOVIN:374		\Result_2021_04_BSA_Mono_Spec_Rep1_DSG	DSG	Rep1
239	1	QNCDQFEKLGEYGFQNALIVR-K8-114	sp|P02769|ALBU_BOVIN	-	monolink	monolink	210301_OE1_csarnowski_2104_1C.c.07963.07963.3_210301_OE1_csarnowski_2104_1C.c.08085.08085.3	420		-	-	2642.26	881.763	3	8	2	13	8.09	0.13	0.15	0.16	0.16	0	0.04	226	0	24.1	0	sp|P02769|ALBU_BOVIN:420		\Result_2021_04_BSA_Mono_Spec_Rep1_DSG	DSG	Rep1
240	1	ETYGDMADCCEKQEPERNECFLSHK-K25-114	sp|P02769|ALBU_BOVIN	-	monolink	monolink	210301_OE1_csarnowski_2104_1B.c.02265.02265.4_210301_OE1_csarnowski_2104_1B.c.02448.02448.4	130		-	-	3246.32	812.587	4	4.9	3	13	7.4	0.12	0.09	0.37	0.37	0	0.07	324	0	23.57	0	sp|P02769|ALBU_BOVIN:130		\Result_2021_04_BSA_Mono_Spec_Rep1_DSG	DSG	Rep1
241	1	VTKCCTESLVNRRPCFSALTPDETYVPK-K3-114	sp|P02769|ALBU_BOVIN	-	monolink	monolink	210301_OE1_csarnowski_2104_1C.c.04325.04325.4_210301_OE1_csarnowski_2104_1C.c.04341.04341.4	498		-	-	3441.63	861.415	4	-2	3	12	6.42	0.06	0.19	0.2	0.2	0	0.03	337	0	23.45	0	sp|P02769|ALBU_BOVIN:498		\Result_2021_04_BSA_Mono_Spec_Rep1_DSG	DSG	Rep1
242	1	ETYGDMADCCEKQEPERNECFLSHK-K12-114	sp|P02769|ALBU_BOVIN	-	monolink	monolink	210301_OE1_csarnowski_2104_1C.c.02833.02833.4_210301_OE1_csarnowski_2104_1C.c.02979.02979.4	117		-	-	3246.31	812.585	4	2.8	5	12	8.11	0.07	0.17	0.16	0.16	0	0.03	168	0	23.17	0	sp|P02769|ALBU_BOVIN:117		\Result_2021_04_BSA_Mono_Spec_Rep1_DSG	DSG	Rep1
243	1	KVPQVSTPTLVEVSR-K1-114	sp|P02769|ALBU_BOVIN	-	monolink	monolink	210301_OE1_csarnowski_2104_1D.c.04163.04163.3_210301_OE1_csarnowski_2104_1D.c.04288.04288.3	437		-	-	1752.97	585.331	3	4.8	11	9	7.6	0.09	0.21	0.13	0.13	0	0.04	138	0	22.66	0	sp|P02769|ALBU_BOVIN:437		\Result_2021_04_BSA_Mono_Spec_Rep1_DSG	DSG	Rep1
244	1	DAIPENLPPLTADFAEDKDVCKNYQEAK-K22-114	sp|P02769|ALBU_BOVIN	-	monolink	monolink	210301_OE1_csarnowski_2104_1B.c.05940.05940.3_210301_OE1_csarnowski_2104_1B.c.05903.05903.3	340		-	-	3304.55	1102.53	3	2	1	16	7.26	0.18	0.1	0.6	0.6	0	0.11	237	0.12	22.59	0	sp|P02769|ALBU_BOVIN:340		\Result_2021_04_BSA_Mono_Spec_Rep1_DSG	DSG	Rep1
245	1	LAKEYEATLEECCAKDDPHACYSTVFDK-K3-114	sp|P02769|ALBU_BOVIN	-	monolink	monolink	210301_OE1_csarnowski_2104_1B.c.04654.04654.4_210301_OE1_csarnowski_2104_1B.c.04565.04565.4	374		-	-	3463.51	866.884	4	5.1	11	15	7.91	0.24	0.23	0.14	0.14	0	0.03	67	0	22.52	0	sp|P02769|ALBU_BOVIN:374		\Result_2021_04_BSA_Mono_Spec_Rep1_DSG	DSG	Rep1
246	1	CCTKPESERMPCTEDYLSLILNR-K4-114	sp|P02769|ALBU_BOVIN	-	monolink	monolink	210301_OE1_csarnowski_2104_1C.c.07583.07583.3_210301_OE1_csarnowski_2104_1C.c.07473.07473.3	463		-	-	2985.33	996.119	3	-0.2	5	10	7.38	0.06	0.2	0.26	0.26	0	0.06	155	0	22.48	0	sp|P02769|ALBU_BOVIN:463		\Result_2021_04_BSA_Mono_Spec_Rep1_DSG	DSG	Rep1
247	1	AFDEKLFTFHADICTLPDTEK-K5-113	sp|P02769|ALBU_BOVIN	-	monolink	monolink	210301_OE1_csarnowski_2104_1C.c.07435.07435.3_210301_OE1_csarnowski_2104_1C.c.07378.07378.3	528		-	-	2610.24	871.089	3	4.6	16	11	6.65	0.08	0.18	0.18	0.18	0	0.04	233	0	21.91	0	sp|P02769|ALBU_BOVIN:528		\Result_2021_04_BSA_Mono_Spec_Rep1_DSG	DSG	Rep1
248	1	ETYGDMADCCEKQEPERNECFLSHK-K12-113	sp|P02769|ALBU_BOVIN	-	monolink	monolink	210301_OE1_csarnowski_2104_1B.c.02244.02244.4_210301_OE1_csarnowski_2104_1B.c.02221.02221.4	117		-	-	3245.32	812.337	4	0.2	2	10	6.28	0.09	0.07	0.31	0.31	0	0.06	381	0	21.78	0	sp|P02769|ALBU_BOVIN:117		\Result_2021_04_BSA_Mono_Spec_Rep1_DSG	DSG	Rep1
249	1	LAKEYEATLEECCAKDDPHACYSTVFDK-K3-113	sp|P02769|ALBU_BOVIN	-	monolink	monolink	210301_OE1_csarnowski_2104_1B.c.03992.03992.4_210301_OE1_csarnowski_2104_1B.c.04005.04005.4	374		-	-	3462.51	866.634	4	0.4	3	15	7.3	0.17	0.2	0.23	0.23	0	0.04	95	0	21.27	0	sp|P02769|ALBU_BOVIN:374		\Result_2021_04_BSA_Mono_Spec_Rep1_DSG	DSG	Rep1
250	1	KVPQVSTPTLVEVSR-K1-113	sp|P02769|ALBU_BOVIN	-	monolink	monolink	210301_OE1_csarnowski_2104_1C.c.03593.03593.3_210301_OE1_csarnowski_2104_1C.c.03671.03671.3	437		-	-	1751.98	585.001	3	0.5	6	9	6.95	0.05	0.23	0.17	0.17	0	0.06	97	0	21.21	0	sp|P02769|ALBU_BOVIN:437		\Result_2021_04_BSA_Mono_Spec_Rep1_DSG	DSG	Rep1
251	1	LAKEYEATLEECCAKDDPHACYSTVFDK-K3-114	sp|P02769|ALBU_BOVIN	-	monolink	monolink	210301_OE1_csarnowski_2104_1B.c.04246.04246.4_210301_OE1_csarnowski_2104_1B.c.04411.04411.4	374		-	-	3463.49	866.881	4	1.3	11	15	7.74	0.19	0.17	0.15	0.15	0	0.03	55	0	20.72	0	sp|P02769|ALBU_BOVIN:374		\Result_2021_04_BSA_Mono_Spec_Rep1_DSG	DSG	Rep1
252	1	SHCIAEVEKDAIPENLPPLTADFAEDK-K9-114	sp|P02769|ALBU_BOVIN	-	monolink	monolink	210301_OE1_csarnowski_2104_1C.c.06851.06851.3_210301_OE1_csarnowski_2104_1C.c.06837.06837.3	318		-	-	3122.48	1041.84	3	2	2	11	5.95	0.1	0.11	0.42	0.42	0	0.08	244	0	19.64	0	sp|P02769|ALBU_BOVIN:318		\Result_2021_04_BSA_Mono_Spec_Rep1_DSG	DSG	Rep1
253	1	LFTFHADICTLPDTEKQIK-K16-114	sp|P02769|ALBU_BOVIN	-	monolink	monolink	210301_OE1_csarnowski_2104_1C.c.05753.05753.3_210301_OE1_csarnowski_2104_1C.c.05744.05744.3	544		-	-	2390.19	797.737	3	1.8	1	10	5.18	0.09	0.19	0.26	0.26	0	0.07	199	0.39	19.03	0	sp|P02769|ALBU_BOVIN:544		\Result_2021_04_BSA_Mono_Spec_Rep1_DSG	DSG	Rep1
254	1	ETYGDMADCCEKQEPERNECFLSHK-K25-113	sp|P02769|ALBU_BOVIN	-	monolink	monolink	210301_OE1_csarnowski_2104_1C.c.02647.02647.4_210301_OE1_csarnowski_2104_1C.c.02547.02547.4	130		-	-	3245.32	812.337	4	0.6	2	10	6.11	0.14	0.12	0.2	0.2	0	0.04	185	0	18.74	0	sp|P02769|ALBU_BOVIN:130		\Result_2021_04_BSA_Mono_Spec_Rep1_DSG	DSG	Rep1
255	1	ETYGDMADCCEKQEPERNECFLSHK-K12-114	sp|P02769|ALBU_BOVIN	-	monolink	monolink	210301_OE1_csarnowski_2104_1C.c.02833.02833.4_210301_OE1_csarnowski_2104_1C.c.02752.02752.4	117		-	-	3246.31	812.585	4	2.8	5	8	4.71	0.06	0.23	0.18	0.18	0	0.04	201	0	18.48	0	sp|P02769|ALBU_BOVIN:117		\Result_2021_04_BSA_Mono_Spec_Rep1_DSG	DSG	Rep1
256	1	ETYGDMADCCEKQEPERNECFLSHK-K25-114	sp|P02769|ALBU_BOVIN	-	monolink	monolink	210301_OE1_csarnowski_2104_1C.c.02969.02969.4_210301_OE1_csarnowski_2104_1C.c.02752.02752.4	130		-	-	3246.3	812.584	4	1.8	3	10	6.17	0.13	0.03	0.22	0.22	0	0.04	256	0	18.27	0	sp|P02769|ALBU_BOVIN:130		\Result_2021_04_BSA_Mono_Spec_Rep1_DSG	DSG	Rep1
257	1	SHCIAEVEKDAIPENLPPLTADFAEDK-K9-113	sp|P02769|ALBU_BOVIN	-	monolink	monolink	210301_OE1_csarnowski_2104_1B.c.06383.06383.3_210301_OE1_csarnowski_2104_1B.c.06364.06364.3	318		-	-	3121.5	1041.51	3	3.6	2	8	5.84	0.06	0.08	0.36	0.36	0	0.07	188	0	17.68	0	sp|P02769|ALBU_BOVIN:318		\Result_2021_04_BSA_Mono_Spec_Rep1_DSG	DSG	Rep1
258	1	VTKCCTESLVNRRPCFSALTPDETYVPK-K3-114	sp|P02769|ALBU_BOVIN	-	monolink	monolink	210301_OE1_csarnowski_2104_1B.c.03863.03863.4_210301_OE1_csarnowski_2104_1B.c.03917.03917.4	498		-	-	3441.64	861.417	4	0.7	3	11	4.96	0	0.14	0.14	0.14	0	0.02	210	0	16.89	0	sp|P02769|ALBU_BOVIN:498		\Result_2021_04_BSA_Mono_Spec_Rep1_DSG	DSG	Rep1
259	1	RPCFSALTPDETYVPKAFDEK-K16-114	sp|P02769|ALBU_BOVIN	-	monolink	monolink	210301_OE1_csarnowski_2104_1D.c.05482.05482.3_210301_OE1_csarnowski_2104_1D.c.05469.05469.3	523		-	-	2584.22	862.413	3	0.4	3	8	4.26	0.12	0.12	0.35	0.35	0	0.08	192	0	15.68	0	sp|P02769|ALBU_BOVIN:523		\Result_2021_04_BSA_Mono_Spec_Rep1_DSG	DSG	Rep1
260	1	ECCDKPLLEKSHCIAEVEK-K10-113	sp|P02769|ALBU_BOVIN	-	monolink	monolink	210301_OE1_csarnowski_2104_1C.c.02362.02362.4_210301_OE1_csarnowski_2104_1C.c.02356.02356.4	309		-	-	2457.13	615.291	4	-0.4	2	7	5.09	0.11	0.06	0.14	0.14	0	0.04	180	0.52	15.32	0	sp|P02769|ALBU_BOVIN:309		\Result_2021_04_BSA_Mono_Spec_Rep1_DSG	DSG	Rep1
261	1	LAKEYEATLEECCAK-K3-114	sp|P02769|ALBU_BOVIN	-	monolink	monolink	210301_OE1_csarnowski_2104_1D.c.04103.04103.3_210301_OE1_csarnowski_2104_1D.c.03913.03913.3	374		-	-	1927.85	643.626	3	0.1	20	7	4.47	0.07	0.17	0.09	0.09	0	0.03	123	0	15.26	0	sp|P02769|ALBU_BOVIN:374		\Result_2021_04_BSA_Mono_Spec_Rep1_DSG	DSG	Rep1
262	1	LAKEYEATLEECCAK-K3-114	sp|P02769|ALBU_BOVIN	-	monolink	monolink	210301_OE1_csarnowski_2104_1D.c.04103.04103.3_210301_OE1_csarnowski_2104_1D.c.04280.04280.3	374		-	-	1927.85	643.626	3	0.1	20	5	3.59	0.02	0.17	0.12	0.12	0	0.04	209	0	15.08	0	sp|P02769|ALBU_BOVIN:374		\Result_2021_04_BSA_Mono_Spec_Rep1_DSG	DSG	Rep1
286	1	TCVADESHAGCEKSLHTLFGDELCK-K13-155	sp|P02769|ALBU_BOVIN	-	monolink	monolink	210301_OE1_csarnowski_2104_1C.c.04726.04726.3_210301_OE1_csarnowski_2104_1C.c.04804.04804.3	88		-	-	3018.35	1007.12	3	-0.4	18	36	11.51	0.19	0.41	0.51	0.51	0	0.1	1459	0.12	59.39	0	sp|P02769|ALBU_BOVIN:88		\Result_2021_04_BSA_Mono_Spec_Rep1_DSS	DSS	Rep1
287	1	TCVADESHAGCEKSLHTLFGDELCK-K13-156	sp|P02769|ALBU_BOVIN	-	monolink	monolink	210301_OE1_csarnowski_2104_1C.c.05277.05277.3_210301_OE1_csarnowski_2104_1C.c.05254.05254.3	88		-	-	3019.34	1007.45	3	1	10	35	11.51	0.17	0.35	0.47	0.47	0	0.09	1194	0.18	53.24	0	sp|P02769|ALBU_BOVIN:88		\Result_2021_04_BSA_Mono_Spec_Rep1_DSS	DSS	Rep1
288	1	TCVADESHAGCEKSLHTLFGDELCK-K13-155	sp|P02769|ALBU_BOVIN	-	monolink	monolink	210301_OE1_csarnowski_2104_1B.c.04500.04500.3_210301_OE1_csarnowski_2104_1B.c.04502.04502.3	88		-	-	3018.36	1007.13	3	0.7	18	26	11.36	0.16	0.31	0.41	0.41	0	0.08	1201	0.07	51.97	0	sp|P02769|ALBU_BOVIN:88		\Result_2021_04_BSA_Mono_Spec_Rep1_DSS	DSS	Rep1
289	1	TCVADESHAGCEKSLHTLFGDELCK-K13-155	sp|P02769|ALBU_BOVIN	-	monolink	monolink	210301_OE1_csarnowski_2104_1B.c.04500.04500.3_210301_OE1_csarnowski_2104_1B.c.04324.04324.3	88		-	-	3018.36	1007.13	3	0.7	18	31	11.49	0.14	0.31	0.38	0.38	0	0.08	1170	0.11	51.57	0	sp|P02769|ALBU_BOVIN:88		\Result_2021_04_BSA_Mono_Spec_Rep1_DSS	DSS	Rep1
290	1	TCVADESHAGCEKSLHTLFGDELCK-K13-156	sp|P02769|ALBU_BOVIN	-	monolink	monolink	210301_OE1_csarnowski_2104_1B.c.04494.04494.3_210301_OE1_csarnowski_2104_1B.c.04464.04464.3	88		-	-	3019.36	1007.46	3	7.1	10	27	11.49	0.17	0.25	0.37	0.37	0	0.07	1102	0.05	49.22	0	sp|P02769|ALBU_BOVIN:88		\Result_2021_04_BSA_Mono_Spec_Rep1_DSS	DSS	Rep1
291	1	RHPYFYAPELLYYANKYNGVFQECCQAEDK-K16-156	sp|P02769|ALBU_BOVIN	-	monolink	monolink	210301_OE1_csarnowski_2104_1B.c.08184.08184.4_210301_OE1_csarnowski_2104_1B.c.07943.07943.4	183		-	-	3928.79	983.206	4	1.9	13	26	11.46	0.12	0.38	0.41	0.41	0	0.07	864	0	47.38	0	sp|P02769|ALBU_BOVIN:183		\Result_2021_04_BSA_Mono_Spec_Rep1_DSS	DSS	Rep1
292	1	VHKECCHGDLLECADDR-K3-155	sp|P02769|ALBU_BOVIN	-	monolink	monolink	210301_OE1_csarnowski_2104_1C.c.01562.01562.3_210301_OE1_csarnowski_2104_1C.c.01541.01541.3	266		-	-	2267.98	757	3	1.1	2	23	11.51	0.16	0.38	0.41	0.41	0	0.12	794	0	47.02	0	sp|P02769|ALBU_BOVIN:266		\Result_2021_04_BSA_Mono_Spec_Rep1_DSS	DSS	Rep1
293	1	TCVADESHAGCEKSLHTLFGDELCK-K13-156	sp|P02769|ALBU_BOVIN	-	monolink	monolink	210301_OE1_csarnowski_2104_1B.c.04906.04906.3_210301_OE1_csarnowski_2104_1B.c.04853.04853.3	88		-	-	3019.34	1007.45	3	0.8	10	23	10.89	0.14	0.24	0.34	0.34	0	0.07	1051	0.14	46.66	0	sp|P02769|ALBU_BOVIN:88		\Result_2021_04_BSA_Mono_Spec_Rep1_DSS	DSS	Rep1
294	1	RHPYFYAPELLYYANKYNGVFQECCQAEDK-K16-155	sp|P02769|ALBU_BOVIN	-	monolink	monolink	210301_OE1_csarnowski_2104_1B.c.07877.07877.3_210301_OE1_csarnowski_2104_1B.c.07858.07858.3	183		-	-	3927.79	1310.27	3	-3.2	2	28	10.76	0.09	0.34	0.41	0.41	0	0.07	889	0	45.63	0	sp|P02769|ALBU_BOVIN:183		\Result_2021_04_BSA_Mono_Spec_Rep1_DSS	DSS	Rep1
295	1	VHKECCHGDLLECADDRADLAK-K3-156	sp|P02769|ALBU_BOVIN	-	monolink	monolink	210301_OE1_csarnowski_2104_1C.c.02481.02481.3_210301_OE1_csarnowski_2104_1C.c.02457.02457.3	266		-	-	2767.22	923.413	3	-7.2	13	33	11.51	0.32	0.27	0.47	0.47	0	0.11	812	0.14	45.26	0	sp|P02769|ALBU_BOVIN:266		\Result_2021_04_BSA_Mono_Spec_Rep1_DSS	DSS	Rep1
296	1	ADLAKYICDNQDTISSK-K5-156	sp|P02769|ALBU_BOVIN	-	monolink	monolink	210301_OE1_csarnowski_2104_1C.c.05511.05511.3_210301_OE1_csarnowski_2104_1C.c.05488.05488.3	285		-	-	2096.99	700.005	3	-0.3	1	18	11.28	0.15	0.47	0.42	0.42	0	0.12	599	0	45.04	0	sp|P02769|ALBU_BOVIN:285		\Result_2021_04_BSA_Mono_Spec_Rep1_DSS	DSS	Rep1
297	1	TCVADESHAGCEKSLHTLFGDELCK-K13-155	sp|P02769|ALBU_BOVIN	-	monolink	monolink	210301_OE1_csarnowski_2104_1B.c.04346.04346.3_210301_OE1_csarnowski_2104_1B.c.04502.04502.3	88		-	-	3018.35	1007.12	3	-0.7	18	25	11.51	0.16	0.28	0.39	0.39	0	0.08	805	0.13	44.59	0	sp|P02769|ALBU_BOVIN:88		\Result_2021_04_BSA_Mono_Spec_Rep1_DSS	DSS	Rep1
298	1	RHPYFYAPELLYYANKYNGVFQECCQAEDK-K16-156	sp|P02769|ALBU_BOVIN	-	monolink	monolink	210301_OE1_csarnowski_2104_1B.c.08210.08210.3_210301_OE1_csarnowski_2104_1B.c.08217.08217.3	183		-	-	3928.79	1310.6	3	0.5	13	28	9.99	0.09	0.32	0.4	0.4	0	0.07	907	0	44.05	0	sp|P02769|ALBU_BOVIN:183		\Result_2021_04_BSA_Mono_Spec_Rep1_DSS	DSS	Rep1
299	1	TCVADESHAGCEKSLHTLFGDELCK-K13-155	sp|P02769|ALBU_BOVIN	-	monolink	monolink	210301_OE1_csarnowski_2104_1B.c.04346.04346.3_210301_OE1_csarnowski_2104_1B.c.04324.04324.3	88		-	-	3018.35	1007.12	3	-0.7	18	28	11.51	0.2	0.26	0.35	0.35	0	0.07	786	0.17	43.86	0	sp|P02769|ALBU_BOVIN:88		\Result_2021_04_BSA_Mono_Spec_Rep1_DSS	DSS	Rep1
300	1	LKHLVDEPQNLIK-K2-155	sp|P02769|ALBU_BOVIN	-	monolink	monolink	210301_OE1_csarnowski_2104_1C.c.03606.03606.3_210301_OE1_csarnowski_2104_1C.c.03442.03442.3	401		-	-	1700.98	568.003	3	0.2	9	21	11.51	0.26	0.32	0.59	0.59	0	0.23	601	0.21	43.79	0	sp|P02769|ALBU_BOVIN:401		\Result_2021_04_BSA_Mono_Spec_Rep1_DSS	DSS	Rep1
301	1	RHPYFYAPELLYYANKYNGVFQECCQAEDK-K16-156	sp|P02769|ALBU_BOVIN	-	monolink	monolink	210301_OE1_csarnowski_2104_1B.c.08184.08184.4_210301_OE1_csarnowski_2104_1B.c.08206.08206.4	183		-	-	3928.79	983.206	4	1.9	13	24	11.46	0.12	0.36	0.37	0.37	0	0.06	686	0	43.71	0	sp|P02769|ALBU_BOVIN:183		\Result_2021_04_BSA_Mono_Spec_Rep1_DSS	DSS	Rep1
302	1	LKHLVDEPQNLIK-K2-155	sp|P02769|ALBU_BOVIN	-	monolink	monolink	210301_OE1_csarnowski_2104_1C.c.03471.03471.3_210301_OE1_csarnowski_2104_1C.c.03601.03601.3	401		-	-	1700.99	568.003	3	1.3	9	18	11.5	0.22	0.32	0.6	0.6	0	0.23	581	0.5	43.55	0	sp|P02769|ALBU_BOVIN:401		\Result_2021_04_BSA_Mono_Spec_Rep1_DSS	DSS	Rep1
303	1	LKHLVDEPQNLIK-K2-156	sp|P02769|ALBU_BOVIN	-	monolink	monolink	210301_OE1_csarnowski_2104_1C.c.04199.04199.3_210301_OE1_csarnowski_2104_1C.c.04308.04308.3	401		-	-	1701.97	568.331	3	2.1	10	21	11.51	0.22	0.43	0.52	0.52	0	0.2	470	0.22	43.51	0	sp|P02769|ALBU_BOVIN:401		\Result_2021_04_BSA_Mono_Spec_Rep1_DSS	DSS	Rep1
304	1	FKDLGEEHFK-K2-156	sp|P02769|ALBU_BOVIN	-	monolink	monolink	210301_OE1_csarnowski_2104_1D.c.03790.03790.3_210301_OE1_csarnowski_2104_1D.c.03625.03625.3	36		-	-	1404.69	469.239	3	0.7	2	18	11.51	0.23	0.48	0.33	0.33	0	0.16	409	0	43.03	0	sp|P02769|ALBU_BOVIN:36		\Result_2021_04_BSA_Mono_Spec_Rep1_DSS	DSS	Rep1
305	1	LKHLVDEPQNLIK-K2-155	sp|P02769|ALBU_BOVIN	-	monolink	monolink	210301_OE1_csarnowski_2104_1C.c.03471.03471.3_210301_OE1_csarnowski_2104_1C.c.03442.03442.3	401		-	-	1700.99	568.003	3	1.3	9	23	11.51	0.28	0.28	0.57	0.57	0	0.22	589	0.43	42.71	0	sp|P02769|ALBU_BOVIN:401		\Result_2021_04_BSA_Mono_Spec_Rep1_DSS	DSS	Rep1
306	1	LCVLHEKTPVSEK-K7-156	sp|P02769|ALBU_BOVIN	-	monolink	monolink	210301_OE1_csarnowski_2104_1D.c.02645.02645.3_210301_OE1_csarnowski_2104_1D.c.02879.02879.3	489		-	-	1694.89	565.972	3	0.7	10	19	11.51	0.23	0.52	0.6	0.6	0	0.23	298	0	42.62	0	sp|P02769|ALBU_BOVIN:489		\Result_2021_04_BSA_Mono_Spec_Rep1_DSS	DSS	Rep1
307	1	LKHLVDEPQNLIK-K2-155	sp|P02769|ALBU_BOVIN	-	monolink	monolink	210301_OE1_csarnowski_2104_1C.c.03606.03606.3_210301_OE1_csarnowski_2104_1C.c.03601.03601.3	401		-	-	1700.98	568.003	3	0.2	9	17	11.51	0.15	0.31	0.52	0.52	0	0.2	567	0.32	42.54	0	sp|P02769|ALBU_BOVIN:401		\Result_2021_04_BSA_Mono_Spec_Rep1_DSS	DSS	Rep1
308	1	AFDEKLFTFHADICTLPDTEK-K5-155	sp|P02769|ALBU_BOVIN	-	monolink	monolink	210301_OE1_csarnowski_2104_1B.c.07406.07406.3_210301_OE1_csarnowski_2104_1B.c.07491.07491.3	528		-	-	2652.28	885.103	3	2.1	7	22	11.44	0.19	0.37	0.33	0.33	0	0.08	580	0	42.33	0	sp|P02769|ALBU_BOVIN:528		\Result_2021_04_BSA_Mono_Spec_Rep1_DSS	DSS	Rep1
309	1	LCVLHEKTPVSEK-K7-155	sp|P02769|ALBU_BOVIN	-	monolink	monolink	210301_OE1_csarnowski_2104_1C.c.01811.01811.3_210301_OE1_csarnowski_2104_1C.c.01799.01799.3	489		-	-	1693.91	565.644	3	-0.6	3	10	10.41	0.15	0.49	0.62	0.62	0	0.24	410	0	41.83	0	sp|P02769|ALBU_BOVIN:489		\Result_2021_04_BSA_Mono_Spec_Rep1_DSS	DSS	Rep1
310	1	LKHLVDEPQNLIK-K2-156	sp|P02769|ALBU_BOVIN	-	monolink	monolink	210301_OE1_csarnowski_2104_1C.c.04199.04199.3_210301_OE1_csarnowski_2104_1C.c.04167.04167.3	401		-	-	1701.97	568.331	3	2.1	10	19	11.51	0.19	0.36	0.5	0.5	0	0.19	472	0.21	41.81	0	sp|P02769|ALBU_BOVIN:401		\Result_2021_04_BSA_Mono_Spec_Rep1_DSS	DSS	Rep1
311	1	FKDLGEEHFK-K2-156	sp|P02769|ALBU_BOVIN	-	monolink	monolink	210301_OE1_csarnowski_2104_1D.c.03657.03657.3_210301_OE1_csarnowski_2104_1D.c.03625.03625.3	36		-	-	1404.69	469.239	3	-0.2	2	14	11.29	0.16	0.43	0.38	0.38	0	0.19	415	0	41.67	0	sp|P02769|ALBU_BOVIN:36		\Result_2021_04_BSA_Mono_Spec_Rep1_DSS	DSS	Rep1
312	1	LKHLVDEPQNLIK-K2-155	sp|P02769|ALBU_BOVIN	-	monolink	monolink	210301_OE1_csarnowski_2104_1D.c.03785.03785.3_210301_OE1_csarnowski_2104_1D.c.03614.03614.3	401		-	-	1700.99	568.003	3	1.2	9	24	11.51	0.27	0.3	0.56	0.56	0	0.21	494	0.39	41.41	0	sp|P02769|ALBU_BOVIN:401		\Result_2021_04_BSA_Mono_Spec_Rep1_DSS	DSS	Rep1
313	1	TCVADESHAGCEKSLHTLFGDELCK-K13-155	sp|P02769|ALBU_BOVIN	-	monolink	monolink	210301_OE1_csarnowski_2104_1D.c.04840.04840.3_210301_OE1_csarnowski_2104_1D.c.04816.04816.3	88		-	-	3018.36	1007.13	3	0.8	18	26	10.18	0.14	0.34	0.33	0.33	0	0.07	712	0.07	41.34	0	sp|P02769|ALBU_BOVIN:88		\Result_2021_04_BSA_Mono_Spec_Rep1_DSS	DSS	Rep1
314	1	TVMENFVAFVDKCCAADDK-K12-155	sp|P02769|ALBU_BOVIN	-	monolink	monolink	210301_OE1_csarnowski_2104_1C.c.08740.08740.3_210301_OE1_csarnowski_2104_1C.c.08729.08729.3	580		-	-	2374.07	792.364	3	1.4	1	15	10.81	0.08	0.28	0.4	0.4	0	0.11	671	0	40.97	0	sp|P02769|ALBU_BOVIN:580		\Result_2021_04_BSA_Mono_Spec_Rep1_DSS	DSS	Rep1
315	1	ECCHGDLLECADDRADLAKYICDNQDTISSK-K19-156	sp|P02769|ALBU_BOVIN	-	monolink	monolink	210301_OE1_csarnowski_2104_1B.c.05803.05803.3_210301_OE1_csarnowski_2104_1B.c.05792.05792.3	285		-	-	3827.65	1276.89	3	4	3	26	11.08	0.24	0.21	0.33	0.33	0	0.05	744	0.09	40.92	0	sp|P02769|ALBU_BOVIN:285		\Result_2021_04_BSA_Mono_Spec_Rep1_DSS	DSS	Rep1
316	1	LKECCDKPLLEK-K2-155	sp|P02769|ALBU_BOVIN	-	monolink	monolink	210301_OE1_csarnowski_2104_1D.c.01579.01579.3_210301_OE1_csarnowski_2104_1D.c.01566.01566.3	299		-	-	1686.87	563.297	3	-2.3	1	19	11.51	0.21	0.37	0.26	0.26	0	0.11	458	0.71	40.8	0	sp|P02769|ALBU_BOVIN:299		\Result_2021_04_BSA_Mono_Spec_Rep1_DSS	DSS	Rep1
317	1	LKHLVDEPQNLIK-K2-155	sp|P02769|ALBU_BOVIN	-	monolink	monolink	210301_OE1_csarnowski_2104_1D.c.03785.03785.3_210301_OE1_csarnowski_2104_1D.c.03760.03760.3	401		-	-	1700.99	568.003	3	1.2	9	21	11.51	0.19	0.28	0.56	0.56	0	0.22	481	0.33	40.57	0	sp|P02769|ALBU_BOVIN:401		\Result_2021_04_BSA_Mono_Spec_Rep1_DSS	DSS	Rep1
318	1	KVPQVSTPTLVEVSR-K1-155	sp|P02769|ALBU_BOVIN	-	monolink	monolink	210301_OE1_csarnowski_2104_1C.c.04117.04117.3_210301_OE1_csarnowski_2104_1C.c.04253.04253.3	437		-	-	1794.03	599.018	3	1.2	5	15	11.21	0.14	0.3	0.42	0.42	0	0.14	555	0.18	40.57	0	sp|P02769|ALBU_BOVIN:437		\Result_2021_04_BSA_Mono_Spec_Rep1_DSS	DSS	Rep1
319	1	LCVLHEKTPVSEK-K7-156	sp|P02769|ALBU_BOVIN	-	monolink	monolink	210301_OE1_csarnowski_2104_1D.c.02780.02780.3_210301_OE1_csarnowski_2104_1D.c.02610.02610.3	489		-	-	1694.89	565.971	3	-0.3	10	22	11.51	0.19	0.41	0.54	0.54	0	0.21	333	0	40.54	0	sp|P02769|ALBU_BOVIN:489		\Result_2021_04_BSA_Mono_Spec_Rep1_DSS	DSS	Rep1
320	1	VHKECCHGDLLECADDRADLAK-K3-155	sp|P02769|ALBU_BOVIN	-	monolink	monolink	210301_OE1_csarnowski_2104_1B.c.01650.01650.3_210301_OE1_csarnowski_2104_1B.c.01623.01623.3	266		-	-	2766.25	923.091	3	-1.3	10	22	11.45	0.24	0.24	0.39	0.39	0	0.09	609	0	40.44	0	sp|P02769|ALBU_BOVIN:266		\Result_2021_04_BSA_Mono_Spec_Rep1_DSS	DSS	Rep1
321	1	DAIPENLPPLTADFAEDKDVCK-K18-156	sp|P02769|ALBU_BOVIN	-	monolink	monolink	210301_OE1_csarnowski_2104_1B.c.08305.08305.3_210301_OE1_csarnowski_2104_1B.c.08363.08363.3	336		-	-	2613.26	872.095	3	4	12	19	11.29	0.17	0.26	0.5	0.5	0	0.11	598	0	40.37	0	sp|P02769|ALBU_BOVIN:336		\Result_2021_04_BSA_Mono_Spec_Rep1_DSS	DSS	Rep1
322	1	LKHLVDEPQNLIK-K2-155	sp|P02769|ALBU_BOVIN	-	monolink	monolink	210301_OE1_csarnowski_2104_1D.c.03646.03646.3_210301_OE1_csarnowski_2104_1D.c.03614.03614.3	401		-	-	1700.98	568.003	3	-0.1	9	22	11.51	0.2	0.25	0.56	0.56	0	0.22	505	0.37	40.31	0	sp|P02769|ALBU_BOVIN:401		\Result_2021_04_BSA_Mono_Spec_Rep1_DSS	DSS	Rep1
323	1	LKHLVDEPQNLIK-K2-155	sp|P02769|ALBU_BOVIN	-	monolink	monolink	210301_OE1_csarnowski_2104_1D.c.03785.03785.3_210301_OE1_csarnowski_2104_1D.c.03972.03972.3	401		-	-	1700.99	568.003	3	1.2	9	15	11.47	0.18	0.33	0.54	0.54	0	0.21	414	0.33	40.14	0	sp|P02769|ALBU_BOVIN:401		\Result_2021_04_BSA_Mono_Spec_Rep1_DSS	DSS	Rep1
324	1	LKHLVDEPQNLIK-K2-156	sp|P02769|ALBU_BOVIN	-	monolink	monolink	210301_OE1_csarnowski_2104_1D.c.04339.04339.3_210301_OE1_csarnowski_2104_1D.c.04295.04295.3	401		-	-	1701.96	568.33	3	-0.7	10	23	11.51	0.28	0.26	0.5	0.5	0	0.19	473	0.37	39.91	0	sp|P02769|ALBU_BOVIN:401		\Result_2021_04_BSA_Mono_Spec_Rep1_DSS	DSS	Rep1
325	1	KVPQVSTPTLVEVSR-K1-156	sp|P02769|ALBU_BOVIN	-	monolink	monolink	210301_OE1_csarnowski_2104_1C.c.04829.04829.3_210301_OE1_csarnowski_2104_1C.c.04798.04798.3	437		-	-	1795.01	599.345	3	1.4	4	18	11.46	0.15	0.32	0.38	0.38	0	0.13	470	0	39.89	0	sp|P02769|ALBU_BOVIN:437		\Result_2021_04_BSA_Mono_Spec_Rep1_DSS	DSS	Rep1
326	1	VHKECCHGDLLECADDR-K3-156	sp|P02769|ALBU_BOVIN	-	monolink	monolink	210301_OE1_csarnowski_2104_1C.c.02076.02076.3_210301_OE1_csarnowski_2104_1C.c.02038.02038.3	266		-	-	2268.96	757.326	3	-0.1	2	19	10.97	0.2	0.31	0.45	0.45	0	0.13	519	0	39.85	0	sp|P02769|ALBU_BOVIN:266		\Result_2021_04_BSA_Mono_Spec_Rep1_DSS	DSS	Rep1
327	1	LKHLVDEPQNLIK-K2-156	sp|P02769|ALBU_BOVIN	-	monolink	monolink	210301_OE1_csarnowski_2104_1C.c.04469.04469.3_210301_OE1_csarnowski_2104_1C.c.04308.04308.3	401		-	-	1701.97	568.333	3	4.6	10	16	11.49	0.17	0.37	0.35	0.35	0	0.14	389	0.14	39.74	0	sp|P02769|ALBU_BOVIN:401		\Result_2021_04_BSA_Mono_Spec_Rep1_DSS	DSS	Rep1
328	1	LKHLVDEPQNLIK-K2-156	sp|P02769|ALBU_BOVIN	-	monolink	monolink	210301_OE1_csarnowski_2104_1D.c.04339.04339.3_210301_OE1_csarnowski_2104_1D.c.04428.04428.3	401		-	-	1701.96	568.33	3	-0.7	10	22	11.51	0.23	0.27	0.51	0.51	0	0.2	452	0.28	39.68	0	sp|P02769|ALBU_BOVIN:401		\Result_2021_04_BSA_Mono_Spec_Rep1_DSS	DSS	Rep1
329	1	LCVLHEKTPVSEK-K7-156	sp|P02769|ALBU_BOVIN	-	monolink	monolink	210301_OE1_csarnowski_2104_1D.c.02645.02645.3_210301_OE1_csarnowski_2104_1D.c.02610.02610.3	489		-	-	1694.89	565.972	3	0.7	10	22	11.51	0.2	0.38	0.6	0.6	0	0.23	292	0	39.57	0	sp|P02769|ALBU_BOVIN:489		\Result_2021_04_BSA_Mono_Spec_Rep1_DSS	DSS	Rep1
330	1	DAIPENLPPLTADFAEDKDVCK-K18-156	sp|P02769|ALBU_BOVIN	-	monolink	monolink	210301_OE1_csarnowski_2104_1B.c.08305.08305.3_210301_OE1_csarnowski_2104_1B.c.08173.08173.3	336		-	-	2613.26	872.095	3	4	12	26	11.51	0.21	0.2	0.51	0.51	0	0.12	583	0.15	39.51	0	sp|P02769|ALBU_BOVIN:336		\Result_2021_04_BSA_Mono_Spec_Rep1_DSS	DSS	Rep1
331	1	LKHLVDEPQNLIK-K2-155	sp|P02769|ALBU_BOVIN	-	monolink	monolink	210301_OE1_csarnowski_2104_1D.c.03646.03646.3_210301_OE1_csarnowski_2104_1D.c.03760.03760.3	401		-	-	1700.98	568.003	3	-0.1	9	19	11.48	0.2	0.22	0.58	0.58	0	0.22	483	0.25	39.5	0	sp|P02769|ALBU_BOVIN:401		\Result_2021_04_BSA_Mono_Spec_Rep1_DSS	DSS	Rep1
332	1	VHKECCHGDLLECADDR-K3-156	sp|P02769|ALBU_BOVIN	-	monolink	monolink	210301_OE1_csarnowski_2104_1D.c.02157.02157.3_210301_OE1_csarnowski_2104_1D.c.02121.02121.3	266		-	-	2268.96	757.327	3	0.9	2	22	10.97	0.18	0.29	0.52	0.52	0	0.15	505	0	39.4	0	sp|P02769|ALBU_BOVIN:266		\Result_2021_04_BSA_Mono_Spec_Rep1_DSS	DSS	Rep1
333	1	VHKECCHGDLLECADDRADLAK-K3-156	sp|P02769|ALBU_BOVIN	-	monolink	monolink	210301_OE1_csarnowski_2104_1B.c.02146.02146.3_210301_OE1_csarnowski_2104_1B.c.02122.02122.3	266		-	-	2767.23	923.418	3	-2.1	13	25	10.25	0.25	0.25	0.47	0.47	0	0.11	658	0	39.39	0	sp|P02769|ALBU_BOVIN:266		\Result_2021_04_BSA_Mono_Spec_Rep1_DSS	DSS	Rep1
334	1	LCVLHEKTPVSEK-K7-156	sp|P02769|ALBU_BOVIN	-	monolink	monolink	210301_OE1_csarnowski_2104_1D.c.02645.02645.3_210301_OE1_csarnowski_2104_1D.c.02745.02745.3	489		-	-	1694.89	565.972	3	0.7	10	22	11.51	0.22	0.36	0.6	0.6	0	0.23	306	0	39.36	0	sp|P02769|ALBU_BOVIN:489		\Result_2021_04_BSA_Mono_Spec_Rep1_DSS	DSS	Rep1
335	1	LAKEYEATLEECCAK-K3-155	sp|P02769|ALBU_BOVIN	-	monolink	monolink	210301_OE1_csarnowski_2104_1D.c.04054.04054.3_210301_OE1_csarnowski_2104_1D.c.04022.04022.3	374		-	-	1968.92	657.313	3	-1.2	4	19	11.41	0.13	0.38	0.31	0.31	0	0.1	389	0	39.26	0	sp|P02769|ALBU_BOVIN:374		\Result_2021_04_BSA_Mono_Spec_Rep1_DSS	DSS	Rep1
336	1	LKHLVDEPQNLIK-K2-156	sp|P02769|ALBU_BOVIN	-	monolink	monolink	210301_OE1_csarnowski_2104_1C.c.04332.04332.3_210301_OE1_csarnowski_2104_1C.c.04308.04308.3	401		-	-	1701.97	568.33	3	0.1	10	21	11.51	0.2	0.25	0.5	0.5	0	0.19	447	0.24	39.07	0	sp|P02769|ALBU_BOVIN:401		\Result_2021_04_BSA_Mono_Spec_Rep1_DSS	DSS	Rep1
337	1	TCVADESHAGCEKSLHTLFGDELCK-K13-155	sp|P02769|ALBU_BOVIN	-	monolink	monolink	210301_OE1_csarnowski_2104_1B.c.04345.04345.4_210301_OE1_csarnowski_2104_1B.c.04323.04323.4	88		-	-	3018.36	755.597	4	0.7	18	23	11.51	0.18	0.46	0.57	0.57	0	0.11	258	0.12	39.06	0	sp|P02769|ALBU_BOVIN:88		\Result_2021_04_BSA_Mono_Spec_Rep1_DSS	DSS	Rep1
338	1	DAIPENLPPLTADFAEDKDVCK-K18-156	sp|P02769|ALBU_BOVIN	-	monolink	monolink	210301_OE1_csarnowski_2104_1C.c.08427.08427.3_210301_OE1_csarnowski_2104_1C.c.08350.08350.3	336		-	-	2613.25	872.092	3	-0.3	12	24	11.49	0.24	0.28	0.51	0.51	0	0.12	456	0.2	38.99	0	sp|P02769|ALBU_BOVIN:336		\Result_2021_04_BSA_Mono_Spec_Rep1_DSS	DSS	Rep1
339	1	LKHLVDEPQNLIK-K2-156	sp|P02769|ALBU_BOVIN	-	monolink	monolink	210301_OE1_csarnowski_2104_1C.c.04332.04332.3_210301_OE1_csarnowski_2104_1C.c.04167.04167.3	401		-	-	1701.97	568.33	3	0.1	10	21	11.51	0.22	0.26	0.49	0.49	0	0.19	425	0.26	38.82	0	sp|P02769|ALBU_BOVIN:401		\Result_2021_04_BSA_Mono_Spec_Rep1_DSS	DSS	Rep1
340	1	RHPYFYAPELLYYANKYNGVFQECCQAEDK-K16-156	sp|P02769|ALBU_BOVIN	-	monolink	monolink	210301_OE1_csarnowski_2104_1B.c.08184.08184.4_210301_OE1_csarnowski_2104_1B.c.08074.08074.4	183		-	-	3928.79	983.206	4	1.9	13	19	9.57	0.06	0.29	0.34	0.34	0	0.06	719	0	38.81	0	sp|P02769|ALBU_BOVIN:183		\Result_2021_04_BSA_Mono_Spec_Rep1_DSS	DSS	Rep1
341	1	LVTDLTKVHK-K7-155	sp|P02769|ALBU_BOVIN	-	monolink	monolink	210301_OE1_csarnowski_2104_1D.c.01899.01899.3_210301_OE1_csarnowski_2104_1D.c.01876.01876.3	263		-	-	1307.78	436.935	3	-1.9	1	12	10.58	0.12	0.53	0.59	0.59	0	0.29	143	0	38.75	0	sp|P02769|ALBU_BOVIN:263		\Result_2021_04_BSA_Mono_Spec_Rep1_DSS	DSS	Rep1
342	1	AFDEKLFTFHADICTLPDTEK-K5-155	sp|P02769|ALBU_BOVIN	-	monolink	monolink	210301_OE1_csarnowski_2104_1B.c.07406.07406.3_210301_OE1_csarnowski_2104_1B.c.07364.07364.3	528		-	-	2652.28	885.103	3	2.1	7	21	10.43	0.18	0.34	0.32	0.32	0	0.08	532	0	38.73	0	sp|P02769|ALBU_BOVIN:528		\Result_2021_04_BSA_Mono_Spec_Rep1_DSS	DSS	Rep1
343	1	VHKECCHGDLLECADDRADLAK-K3-155	sp|P02769|ALBU_BOVIN	-	monolink	monolink	210301_OE1_csarnowski_2104_1C.c.01965.01965.4_210301_OE1_csarnowski_2104_1C.c.01932.01932.4	266		-	-	2766.26	692.573	4	1.8	10	19	10.9	0.19	0.2	0.44	0.44	0	0.1	623	0.26	38.72	0	sp|P02769|ALBU_BOVIN:266		\Result_2021_04_BSA_Mono_Spec_Rep1_DSS	DSS	Rep1
344	1	KVPQVSTPTLVEVSR-K1-155	sp|P02769|ALBU_BOVIN	-	monolink	monolink	210301_OE1_csarnowski_2104_1C.c.04393.04393.3_210301_OE1_csarnowski_2104_1C.c.04253.04253.3	437		-	-	1794.03	599.017	3	0.5	5	16	11.17	0.15	0.33	0.39	0.39	0	0.13	412	0	38.59	0	sp|P02769|ALBU_BOVIN:437		\Result_2021_04_BSA_Mono_Spec_Rep1_DSS	DSS	Rep1
345	1	SLHTLFGDELCKVASLR-K12-155	sp|P02769|ALBU_BOVIN	-	monolink	monolink	210301_OE1_csarnowski_2104_1D.c.07813.07813.3_210301_OE1_csarnowski_2104_1D.c.07793.07793.3	100		-	-	2100.11	701.043	3	0.5	2	16	11.27	0.16	0.32	0.55	0.55	0	0.16	390	0	38.51	0	sp|P02769|ALBU_BOVIN:100		\Result_2021_04_BSA_Mono_Spec_Rep1_DSS	DSS	Rep1
346	1	TCVADESHAGCEKSLHTLFGDELCK-K13-156	sp|P02769|ALBU_BOVIN	-	monolink	monolink	210301_OE1_csarnowski_2104_1B.c.05032.05032.4_210301_OE1_csarnowski_2104_1B.c.04851.04851.4	88		-	-	3019.34	755.843	4	2	10	19	11.28	0.1	0.42	0.52	0.52	0	0.1	312	0	38.39	0	sp|P02769|ALBU_BOVIN:88		\Result_2021_04_BSA_Mono_Spec_Rep1_DSS	DSS	Rep1
347	1	LCVLHEKTPVSEK-K7-156	sp|P02769|ALBU_BOVIN	-	monolink	monolink	210301_OE1_csarnowski_2104_1C.c.02536.02536.3_210301_OE1_csarnowski_2104_1C.c.02483.02483.3	489		-	-	1694.89	565.973	3	1.7	10	16	11.47	0.16	0.31	0.63	0.63	0	0.24	307	0	38.28	0	sp|P02769|ALBU_BOVIN:489		\Result_2021_04_BSA_Mono_Spec_Rep1_DSS	DSS	Rep1
348	1	LCVLHEKTPVSEK-K7-155	sp|P02769|ALBU_BOVIN	-	monolink	monolink	210301_OE1_csarnowski_2104_1D.c.02020.02020.3_210301_OE1_csarnowski_2104_1D.c.01854.01854.3	489		-	-	1693.91	565.643	3	-2	3	21	11.51	0.23	0.31	0.59	0.59	0	0.23	298	0	38.21	0	sp|P02769|ALBU_BOVIN:489		\Result_2021_04_BSA_Mono_Spec_Rep1_DSS	DSS	Rep1
349	1	VHKECCHGDLLECADDRADLAK-K3-155	sp|P02769|ALBU_BOVIN	-	monolink	monolink	210301_OE1_csarnowski_2104_1B.c.01752.01752.4_210301_OE1_csarnowski_2104_1B.c.01615.01615.4	266		-	-	2766.26	692.572	4	1	10	15	11.36	0.19	0.26	0.34	0.34	0	0.08	483	0	38.21	0	sp|P02769|ALBU_BOVIN:266		\Result_2021_04_BSA_Mono_Spec_Rep1_DSS	DSS	Rep1
350	1	LVNELTEFAKTCVADESHAGCEK-K10-155	sp|P02769|ALBU_BOVIN	-	monolink	monolink	210301_OE1_csarnowski_2104_1C.c.06519.06519.3_210301_OE1_csarnowski_2104_1C.c.06533.06533.3	75		-	-	2762.29	921.771	3	-0.9	2	24	11.38	0.16	0.35	0.38	0.38	0	0.08	377	0.22	38.16	0	sp|P02769|ALBU_BOVIN:75		\Result_2021_04_BSA_Mono_Spec_Rep1_DSS	DSS	Rep1
351	1	VHKECCHGDLLECADDRADLAK-K3-155	sp|P02769|ALBU_BOVIN	-	monolink	monolink	210301_OE1_csarnowski_2104_1C.c.02087.02087.4_210301_OE1_csarnowski_2104_1C.c.02064.02064.4	266		-	-	2766.26	692.571	4	0.2	10	21	10.81	0.22	0.23	0.36	0.36	0	0.08	575	0.34	38.04	0	sp|P02769|ALBU_BOVIN:266		\Result_2021_04_BSA_Mono_Spec_Rep1_DSS	DSS	Rep1
352	1	LCVLHEKTPVSEK-K7-155	sp|P02769|ALBU_BOVIN	-	monolink	monolink	210301_OE1_csarnowski_2104_1D.c.01882.01882.3_210301_OE1_csarnowski_2104_1D.c.01854.01854.3	489		-	-	1693.91	565.644	3	-0.7	3	19	11.51	0.19	0.31	0.6	0.6	0	0.23	291	0	37.99	0	sp|P02769|ALBU_BOVIN:489		\Result_2021_04_BSA_Mono_Spec_Rep1_DSS	DSS	Rep1
353	1	LCVLHEKTPVSEK-K7-156	sp|P02769|ALBU_BOVIN	-	monolink	monolink	210301_OE1_csarnowski_2104_1D.c.02780.02780.3_210301_OE1_csarnowski_2104_1D.c.02745.02745.3	489		-	-	1694.89	565.971	3	-0.3	10	19	10.52	0.11	0.41	0.47	0.47	0	0.18	328	0	37.92	0	sp|P02769|ALBU_BOVIN:489		\Result_2021_04_BSA_Mono_Spec_Rep1_DSS	DSS	Rep1
354	1	TCVADESHAGCEKSLHTLFGDELCK-K13-155	sp|P02769|ALBU_BOVIN	-	monolink	monolink	210301_OE1_csarnowski_2104_1C.c.04992.04992.4_210301_OE1_csarnowski_2104_1C.c.04836.04836.4	88		-	-	3018.36	755.596	4	0.3	18	19	11.27	0.09	0.37	0.46	0.46	0	0.09	354	0.17	37.86	0	sp|P02769|ALBU_BOVIN:88		\Result_2021_04_BSA_Mono_Spec_Rep1_DSS	DSS	Rep1
355	1	ETYGDMADCCEKQEPERNECFLSHK-K12-156	sp|P02769|ALBU_BOVIN	-	monolink	monolink	210301_OE1_csarnowski_2104_1C.c.03652.03652.3_210301_OE1_csarnowski_2104_1C.c.03628.03628.3	117		-	-	3288.35	1097.12	3	1.9	4	22	11.03	0.1	0.24	0.34	0.34	0	0.07	527	0	37.42	0	sp|P02769|ALBU_BOVIN:117		\Result_2021_04_BSA_Mono_Spec_Rep1_DSS	DSS	Rep1
356	1	ECCDKPLLEKSHCIAEVEK-K10-155	sp|P02769|ALBU_BOVIN	-	monolink	monolink	210301_OE1_csarnowski_2104_1C.c.03223.03223.3_210301_OE1_csarnowski_2104_1C.c.03205.03205.3	309		-	-	2499.18	834.067	3	-2.4	1	18	9.8	0.07	0.22	0.22	0.22	0	0.06	697	0.08	37.4	0	sp|P02769|ALBU_BOVIN:309		\Result_2021_04_BSA_Mono_Spec_Rep1_DSS	DSS	Rep1
357	1	TCVADESHAGCEKSLHTLFGDELCK-K13-155	sp|P02769|ALBU_BOVIN	-	monolink	monolink	210301_OE1_csarnowski_2104_1C.c.04770.04770.4_210301_OE1_csarnowski_2104_1C.c.04704.04704.4	88		-	-	3018.36	755.597	4	0.8	18	20	10.58	0.11	0.43	0.52	0.52	0	0.1	315	0.11	37.38	0	sp|P02769|ALBU_BOVIN:88		\Result_2021_04_BSA_Mono_Spec_Rep1_DSS	DSS	Rep1
358	1	TCVADESHAGCEKSLHTLFGDELCK-K13-156	sp|P02769|ALBU_BOVIN	-	monolink	monolink	210301_OE1_csarnowski_2104_1C.c.05276.05276.4_210301_OE1_csarnowski_2104_1C.c.05265.05265.4	88		-	-	3019.34	755.843	4	1.9	10	22	9.72	0.1	0.49	0.51	0.51	0	0.1	338	0.13	37.23	0	sp|P02769|ALBU_BOVIN:88		\Result_2021_04_BSA_Mono_Spec_Rep1_DSS	DSS	Rep1
359	1	LKHLVDEPQNLIK-K2-156	sp|P02769|ALBU_BOVIN	-	monolink	monolink	210301_OE1_csarnowski_2104_1C.c.04332.04332.3_210301_OE1_csarnowski_2104_1C.c.04445.04445.3	401		-	-	1701.97	568.33	3	0.1	10	15	11.48	0.18	0.25	0.48	0.48	0	0.19	351	0.22	37.08	0	sp|P02769|ALBU_BOVIN:401		\Result_2021_04_BSA_Mono_Spec_Rep1_DSS	DSS	Rep1
360	1	KVPQVSTPTLVEVSR-K1-156	sp|P02769|ALBU_BOVIN	-	monolink	monolink	210301_OE1_csarnowski_2104_1C.c.04829.04829.3_210301_OE1_csarnowski_2104_1C.c.04974.04974.3	437		-	-	1795.01	599.345	3	1.4	4	18	11.51	0.17	0.22	0.39	0.39	0	0.13	411	0	36.89	0	sp|P02769|ALBU_BOVIN:437		\Result_2021_04_BSA_Mono_Spec_Rep1_DSS	DSS	Rep1
361	1	DAIPENLPPLTADFAEDKDVCK-K18-156	sp|P02769|ALBU_BOVIN	-	monolink	monolink	210301_OE1_csarnowski_2104_1B.c.08174.08174.3_210301_OE1_csarnowski_2104_1B.c.08173.08173.3	336		-	-	2613.25	872.092	3	0.1	12	23	10.95	0.23	0.28	0.44	0.44	0	0.1	408	0	36.75	0	sp|P02769|ALBU_BOVIN:336		\Result_2021_04_BSA_Mono_Spec_Rep1_DSS	DSS	Rep1
362	1	LCVLHEKTPVSEK-K7-156	sp|P02769|ALBU_BOVIN	-	monolink	monolink	210301_OE1_csarnowski_2104_1C.c.02536.02536.3_210301_OE1_csarnowski_2104_1C.c.02620.02620.3	489		-	-	1694.89	565.973	3	1.7	10	14	11.41	0.18	0.26	0.6	0.6	0	0.23	276	0	36.5	0	sp|P02769|ALBU_BOVIN:489		\Result_2021_04_BSA_Mono_Spec_Rep1_DSS	DSS	Rep1
363	1	CCTKPESERMPCTEDYLSLILNR-K4-156	sp|P02769|ALBU_BOVIN	-	monolink	monolink	210301_OE1_csarnowski_2104_1B.c.07469.07469.3_210301_OE1_csarnowski_2104_1B.c.07448.07448.3	463		-	-	3027.38	1010.14	3	1	2	25	11.49	0.17	0.33	0.34	0.34	0	0.07	293	0	36.44	0	sp|P02769|ALBU_BOVIN:463		\Result_2021_04_BSA_Mono_Spec_Rep1_DSS	DSS	Rep1
364	1	RHPYFYAPELLYYANKYNGVFQECCQAEDK-K16-155	sp|P02769|ALBU_BOVIN	-	monolink	monolink	210301_OE1_csarnowski_2104_1B.c.07843.07843.4_210301_OE1_csarnowski_2104_1B.c.07832.07832.4	183		-	-	3927.81	982.961	4	2	2	19	8.73	0.09	0.31	0.3	0.3	0	0.05	648	0	36.42	0	sp|P02769|ALBU_BOVIN:183		\Result_2021_04_BSA_Mono_Spec_Rep1_DSS	DSS	Rep1
365	1	ETYGDMADCCEKQEPERNECFLSHK-K12-155	sp|P02769|ALBU_BOVIN	-	monolink	monolink	210301_OE1_csarnowski_2104_1C.c.03147.03147.3_210301_OE1_csarnowski_2104_1C.c.03133.03133.3	117		-	-	3287.37	1096.8	3	1.1	3	21	11.36	0.15	0.17	0.33	0.33	0	0.07	503	0	36.4	0	sp|P02769|ALBU_BOVIN:117		\Result_2021_04_BSA_Mono_Spec_Rep1_DSS	DSS	Rep1
366	1	YICDNQDTISSKLKECCDKPLLEK-K19-156	sp|P02769|ALBU_BOVIN	-	monolink	monolink	210301_OE1_csarnowski_2104_1C.c.04377.04377.3_210301_OE1_csarnowski_2104_1C.c.04344.04344.3	304		-	-	3112.49	1038.51	3	4.8	1	20	11.34	0.12	0.19	0.24	0.24	0	0.05	501	0	36.34	0	sp|P02769|ALBU_BOVIN:304		\Result_2021_04_BSA_Mono_Spec_Rep1_DSS	DSS	Rep1
367	1	CCAADDKEACFAVEGPK-K7-156	sp|P02769|ALBU_BOVIN	-	monolink	monolink	210301_OE1_csarnowski_2104_1C.c.04867.04867.3_210301_OE1_csarnowski_2104_1C.c.04799.04799.3	587		-	-	2082.87	695.298	3	0.9	1	14	7.53	0.05	0.37	0.32	0.32	0	0.09	677	0	36.31	0	sp|P02769|ALBU_BOVIN:587		\Result_2021_04_BSA_Mono_Spec_Rep1_DSS	DSS	Rep1
368	1	VHKECCHGDLLECADDRADLAK-K3-155	sp|P02769|ALBU_BOVIN	-	monolink	monolink	210301_OE1_csarnowski_2104_1C.c.01965.01965.4_210301_OE1_csarnowski_2104_1C.c.02064.02064.4	266		-	-	2766.26	692.573	4	1.8	10	19	10.69	0.13	0.19	0.42	0.42	0	0.1	532	0.17	36.31	0	sp|P02769|ALBU_BOVIN:266		\Result_2021_04_BSA_Mono_Spec_Rep1_DSS	DSS	Rep1
369	1	LVNELTEFAKTCVADESHAGCEK-K10-155	sp|P02769|ALBU_BOVIN	-	monolink	monolink	210301_OE1_csarnowski_2104_1B.c.06267.06267.3_210301_OE1_csarnowski_2104_1B.c.06259.06259.3	75		-	-	2762.29	921.771	3	-0.3	2	21	10.24	0.12	0.31	0.42	0.42	0	0.09	436	0.23	36.04	0	sp|P02769|ALBU_BOVIN:75		\Result_2021_04_BSA_Mono_Spec_Rep1_DSS	DSS	Rep1
370	1	VHKECCHGDLLECADDRADLAK-K3-156	sp|P02769|ALBU_BOVIN	-	monolink	monolink	210301_OE1_csarnowski_2104_1B.c.02155.02155.5_210301_OE1_csarnowski_2104_1B.c.02112.02112.5	266		-	-	2767.24	554.456	5	0.8	13	16	10.19	0.07	0.32	0.66	0.66	0	0.15	396	0	36.03	0	sp|P02769|ALBU_BOVIN:266		\Result_2021_04_BSA_Mono_Spec_Rep1_DSS	DSS	Rep1
371	1	VASLRETYGDMADCCEKQEPER-K17-155	sp|P02769|ALBU_BOVIN	-	monolink	monolink	210301_OE1_csarnowski_2104_1C.c.03190.03190.3_210301_OE1_csarnowski_2104_1C.c.03197.03197.3	117		-	-	2798.23	933.752	3	-0.4	2	21	11.43	0.24	0.26	0.44	0.44	0	0.1	323	0	35.84	0	sp|P02769|ALBU_BOVIN:117		\Result_2021_04_BSA_Mono_Spec_Rep1_DSS	DSS	Rep1
372	1	VHKECCHGDLLECADDRADLAK-K3-156	sp|P02769|ALBU_BOVIN	-	monolink	monolink	210301_OE1_csarnowski_2104_1B.c.02257.02257.4_210301_OE1_csarnowski_2104_1B.c.02121.02121.4	266		-	-	2767.24	692.817	4	-0.4	13	18	10.96	0.17	0.24	0.44	0.44	0	0.1	406	0.19	35.79	0	sp|P02769|ALBU_BOVIN:266		\Result_2021_04_BSA_Mono_Spec_Rep1_DSS	DSS	Rep1
373	1	KVPQVSTPTLVEVSR-K1-155	sp|P02769|ALBU_BOVIN	-	monolink	monolink	210301_OE1_csarnowski_2104_1C.c.04241.04241.3_210301_OE1_csarnowski_2104_1C.c.04253.04253.3	437		-	-	1794.03	599.016	3	-1.2	5	19	11.51	0.19	0.26	0.43	0.43	0	0.14	291	0.16	35.76	0	sp|P02769|ALBU_BOVIN:437		\Result_2021_04_BSA_Mono_Spec_Rep1_DSS	DSS	Rep1
374	1	KVPQVSTPTLVEVSR-K1-155	sp|P02769|ALBU_BOVIN	-	monolink	monolink	210301_OE1_csarnowski_2104_1C.c.04117.04117.3_210301_OE1_csarnowski_2104_1C.c.04109.04109.3	437		-	-	1794.03	599.018	3	1.2	5	14	10.84	0.13	0.18	0.31	0.31	0	0.1	494	0.21	35.69	0	sp|P02769|ALBU_BOVIN:437		\Result_2021_04_BSA_Mono_Spec_Rep1_DSS	DSS	Rep1
375	1	DAIPENLPPLTADFAEDKDVCK-K18-156	sp|P02769|ALBU_BOVIN	-	monolink	monolink	210301_OE1_csarnowski_2104_1B.c.08446.08446.3_210301_OE1_csarnowski_2104_1B.c.08363.08363.3	336		-	-	2613.24	872.089	3	-3.1	12	14	11.08	0.17	0.21	0.42	0.42	0	0.09	429	0.19	35.6	0	sp|P02769|ALBU_BOVIN:336		\Result_2021_04_BSA_Mono_Spec_Rep1_DSS	DSS	Rep1
376	1	VHKECCHGDLLECADDRADLAK-K3-155	sp|P02769|ALBU_BOVIN	-	monolink	monolink	210301_OE1_csarnowski_2104_1D.c.02093.02093.4_210301_OE1_csarnowski_2104_1D.c.02081.02081.4	266		-	-	2766.25	692.57	4	-1.8	10	17	10.01	0.14	0.18	0.29	0.29	0	0.07	601	0.22	35.58	0	sp|P02769|ALBU_BOVIN:266		\Result_2021_04_BSA_Mono_Spec_Rep1_DSS	DSS	Rep1
377	1	LKHLVDEPQNLIK-K2-156	sp|P02769|ALBU_BOVIN	-	monolink	monolink	210301_OE1_csarnowski_2104_1C.c.04469.04469.3_210301_OE1_csarnowski_2104_1C.c.04445.04445.3	401		-	-	1701.97	568.333	3	4.6	10	14	10.2	0.17	0.3	0.33	0.33	0	0.13	388	0.24	35.55	0	sp|P02769|ALBU_BOVIN:401		\Result_2021_04_BSA_Mono_Spec_Rep1_DSS	DSS	Rep1
378	1	RPCFSALTPDETYVPKAFDEK-K16-156	sp|P02769|ALBU_BOVIN	-	monolink	monolink	210301_OE1_csarnowski_2104_1B.c.05755.05755.3_210301_OE1_csarnowski_2104_1B.c.05726.05726.3	523		-	-	2626.27	876.432	3	3.9	2	23	11.5	0.18	0.26	0.48	0.48	0	0.12	297	0	35.54	0	sp|P02769|ALBU_BOVIN:523		\Result_2021_04_BSA_Mono_Spec_Rep1_DSS	DSS	Rep1
379	1	VHKECCHGDLLECADDRADLAK-K3-155	sp|P02769|ALBU_BOVIN	-	monolink	monolink	210301_OE1_csarnowski_2104_1C.c.01975.01975.5_210301_OE1_csarnowski_2104_1C.c.01937.01937.5	266		-	-	2766.26	554.259	5	0.5	10	14	9.99	0.08	0.3	0.62	0.62	0	0.14	401	0.25	35.32	0	sp|P02769|ALBU_BOVIN:266		\Result_2021_04_BSA_Mono_Spec_Rep1_DSS	DSS	Rep1
380	1	RPCFSALTPDETYVPKAFDEK-K16-156	sp|P02769|ALBU_BOVIN	-	monolink	monolink	210301_OE1_csarnowski_2104_1C.c.06060.06060.3_210301_OE1_csarnowski_2104_1C.c.06018.06018.3	523		-	-	2626.26	876.428	3	-0.2	2	21	11.41	0.14	0.22	0.6	0.6	0	0.14	328	0	35.23	0	sp|P02769|ALBU_BOVIN:523		\Result_2021_04_BSA_Mono_Spec_Rep1_DSS	DSS	Rep1
381	1	VASLRETYGDMADCCEKQEPER-K17-155	sp|P02769|ALBU_BOVIN	-	monolink	monolink	210301_OE1_csarnowski_2104_1C.c.03190.03190.3_210301_OE1_csarnowski_2104_1C.c.03224.03224.3	117		-	-	2798.23	933.752	3	-0.4	2	19	11.43	0.23	0.23	0.45	0.45	0	0.1	327	0	35.18	0	sp|P02769|ALBU_BOVIN:117		\Result_2021_04_BSA_Mono_Spec_Rep1_DSS	DSS	Rep1
382	1	DAIPENLPPLTADFAEDKDVCK-K18-156	sp|P02769|ALBU_BOVIN	-	monolink	monolink	210301_OE1_csarnowski_2104_1B.c.08305.08305.3_210301_OE1_csarnowski_2104_1B.c.08528.08528.3	336		-	-	2613.26	872.095	3	4	12	15	11.02	0.07	0.15	0.53	0.53	0	0.12	468	0	35.15	0	sp|P02769|ALBU_BOVIN:336		\Result_2021_04_BSA_Mono_Spec_Rep1_DSS	DSS	Rep1
383	1	TCVADESHAGCEKSLHTLFGDELCK-K13-155	sp|P02769|ALBU_BOVIN	-	monolink	monolink	210301_OE1_csarnowski_2104_1B.c.04480.04480.4_210301_OE1_csarnowski_2104_1B.c.04323.04323.4	88		-	-	3018.36	755.597	4	1.1	18	21	11.32	0.14	0.31	0.49	0.49	0	0.1	247	0.29	34.95	0	sp|P02769|ALBU_BOVIN:88		\Result_2021_04_BSA_Mono_Spec_Rep1_DSS	DSS	Rep1
384	1	KVPQVSTPTLVEVSR-K1-156	sp|P02769|ALBU_BOVIN	-	monolink	monolink	210301_OE1_csarnowski_2104_1C.c.04965.04965.3_210301_OE1_csarnowski_2104_1C.c.04974.04974.3	437		-	-	1795.01	599.344	3	0	4	14	11.16	0.13	0.32	0.36	0.36	0	0.12	228	0	34.89	0	sp|P02769|ALBU_BOVIN:437		\Result_2021_04_BSA_Mono_Spec_Rep1_DSS	DSS	Rep1
385	1	RHPYFYAPELLYYANKYNGVFQECCQAEDK-K16-156	sp|P02769|ALBU_BOVIN	-	monolink	monolink	210301_OE1_csarnowski_2104_1B.c.08184.08184.4_210301_OE1_csarnowski_2104_1B.c.08380.08380.4	183		-	-	3928.79	983.206	4	1.9	13	18	7.96	0.03	0.36	0.34	0.34	0	0.06	597	0	34.88	0	sp|P02769|ALBU_BOVIN:183		\Result_2021_04_BSA_Mono_Spec_Rep1_DSS	DSS	Rep1
386	1	AFDEKLFTFHADICTLPDTEK-K5-155	sp|P02769|ALBU_BOVIN	-	monolink	monolink	210301_OE1_csarnowski_2104_1B.c.07537.07537.3_210301_OE1_csarnowski_2104_1B.c.07364.07364.3	528		-	-	2652.29	885.104	3	3.4	7	20	10.37	0.14	0.23	0.34	0.34	0	0.08	452	0	34.77	0	sp|P02769|ALBU_BOVIN:528		\Result_2021_04_BSA_Mono_Spec_Rep1_DSS	DSS	Rep1
387	1	TCVADESHAGCEKSLHTLFGDELCK-K13-156	sp|P02769|ALBU_BOVIN	-	monolink	monolink	210301_OE1_csarnowski_2104_1B.c.04895.04895.4_210301_OE1_csarnowski_2104_1B.c.04851.04851.4	88		-	-	3019.34	755.843	4	1.7	10	25	11.28	0.1	0.31	0.64	0.64	0	0.13	213	0.12	34.61	0	sp|P02769|ALBU_BOVIN:88		\Result_2021_04_BSA_Mono_Spec_Rep1_DSS	DSS	Rep1
388	1	DAIPENLPPLTADFAEDKDVCK-K18-156	sp|P02769|ALBU_BOVIN	-	monolink	monolink	210301_OE1_csarnowski_2104_1B.c.08571.08571.3_210301_OE1_csarnowski_2104_1B.c.08363.08363.3	336		-	-	2613.26	872.093	3	1.9	12	17	10.23	0.12	0.16	0.36	0.36	0	0.08	542	0	34.6	0	sp|P02769|ALBU_BOVIN:336		\Result_2021_04_BSA_Mono_Spec_Rep1_DSS	DSS	Rep1
389	1	DAIPENLPPLTADFAEDKDVCK-K18-156	sp|P02769|ALBU_BOVIN	-	monolink	monolink	210301_OE1_csarnowski_2104_1B.c.08174.08174.3_210301_OE1_csarnowski_2104_1B.c.08363.08363.3	336		-	-	2613.25	872.092	3	0.1	12	20	10.76	0.17	0.18	0.45	0.45	0	0.1	427	0.19	34.51	0	sp|P02769|ALBU_BOVIN:336		\Result_2021_04_BSA_Mono_Spec_Rep1_DSS	DSS	Rep1
390	1	LAKEYEATLEECCAK-K3-155	sp|P02769|ALBU_BOVIN	-	monolink	monolink	210301_OE1_csarnowski_2104_1D.c.04054.04054.3_210301_OE1_csarnowski_2104_1D.c.04276.04276.3	374		-	-	1968.92	657.313	3	-1.2	4	19	11.5	0.12	0.2	0.26	0.26	0	0.09	332	0	34.43	0	sp|P02769|ALBU_BOVIN:374		\Result_2021_04_BSA_Mono_Spec_Rep1_DSS	DSS	Rep1
391	1	VHKECCHGDLLECADDR-K3-155	sp|P02769|ALBU_BOVIN	-	monolink	monolink	210301_OE1_csarnowski_2104_1C.c.01559.01559.4_210301_OE1_csarnowski_2104_1C.c.01538.01538.4	266		-	-	2267.97	568.001	4	0.3	2	11	8.43	0.09	0.19	0.55	0.55	0	0.16	628	0	34.32	0	sp|P02769|ALBU_BOVIN:266		\Result_2021_04_BSA_Mono_Spec_Rep1_DSS	DSS	Rep1
392	1	LAKEYEATLEECCAK-K3-155	sp|P02769|ALBU_BOVIN	-	monolink	monolink	210301_OE1_csarnowski_2104_1D.c.04054.04054.3_210301_OE1_csarnowski_2104_1D.c.04153.04153.3	374		-	-	1968.92	657.313	3	-1.2	4	16	10.22	0.08	0.29	0.29	0.29	0	0.1	350	0	34.08	0	sp|P02769|ALBU_BOVIN:374		\Result_2021_04_BSA_Mono_Spec_Rep1_DSS	DSS	Rep1
393	1	VHKECCHGDLLECADDRADLAK-K3-156	sp|P02769|ALBU_BOVIN	-	monolink	monolink	210301_OE1_csarnowski_2104_1C.c.02503.02503.5_210301_OE1_csarnowski_2104_1C.c.02455.02455.5	266		-	-	2767.24	554.456	5	0.7	13	10	10.72	0.09	0.3	0.43	0.43	0	0.1	278	0	33.98	0	sp|P02769|ALBU_BOVIN:266		\Result_2021_04_BSA_Mono_Spec_Rep1_DSS	DSS	Rep1
394	1	TCVADESHAGCEKSLHTLFGDELCK-K13-155	sp|P02769|ALBU_BOVIN	-	monolink	monolink	210301_OE1_csarnowski_2104_1C.c.04887.04887.3_210301_OE1_csarnowski_2104_1C.c.04804.04804.3	88		-	-	3018.37	1007.13	3	4.2	18	19	9.34	0.08	0.17	0.27	0.27	0	0.05	608	0.14	33.79	0	sp|P02769|ALBU_BOVIN:88		\Result_2021_04_BSA_Mono_Spec_Rep1_DSS	DSS	Rep1
395	1	LCVLHEKTPVSEK-K7-156	sp|P02769|ALBU_BOVIN	-	monolink	monolink	210301_OE1_csarnowski_2104_1D.c.02780.02780.3_210301_OE1_csarnowski_2104_1D.c.02879.02879.3	489		-	-	1694.89	565.971	3	-0.3	10	14	9.63	0.08	0.35	0.43	0.43	0	0.17	276	0	33.77	0	sp|P02769|ALBU_BOVIN:489		\Result_2021_04_BSA_Mono_Spec_Rep1_DSS	DSS	Rep1
396	1	TCVADESHAGCEKSLHTLFGDELCK-K13-155	sp|P02769|ALBU_BOVIN	-	monolink	monolink	210301_OE1_csarnowski_2104_1D.c.04845.04845.4_210301_OE1_csarnowski_2104_1D.c.04814.04814.4	88		-	-	3018.35	755.596	4	-0.8	18	22	10.64	0.11	0.31	0.38	0.38	0	0.08	273	0.2	33.69	0	sp|P02769|ALBU_BOVIN:88		\Result_2021_04_BSA_Mono_Spec_Rep1_DSS	DSS	Rep1
397	1	KVPQVSTPTLVEVSR-K1-155	sp|P02769|ALBU_BOVIN	-	monolink	monolink	210301_OE1_csarnowski_2104_1C.c.04241.04241.3_210301_OE1_csarnowski_2104_1C.c.04109.04109.3	437		-	-	1794.03	599.016	3	-1.2	5	15	11.32	0.17	0.23	0.36	0.36	0	0.12	245	0	33.65	0	sp|P02769|ALBU_BOVIN:437		\Result_2021_04_BSA_Mono_Spec_Rep1_DSS	DSS	Rep1
398	1	VHKECCHGDLLECADDRADLAK-K3-156	sp|P02769|ALBU_BOVIN	-	monolink	monolink	210301_OE1_csarnowski_2104_1D.c.02634.02634.4_210301_OE1_csarnowski_2104_1D.c.02592.02592.4	266		-	-	2767.24	692.817	4	0.1	13	17	9.24	0.19	0.22	0.37	0.37	0	0.09	503	0.21	33.62	0	sp|P02769|ALBU_BOVIN:266		\Result_2021_04_BSA_Mono_Spec_Rep1_DSS	DSS	Rep1
399	1	YICDNQDTISSKLK-K12-156	sp|P02769|ALBU_BOVIN	-	monolink	monolink	210301_OE1_csarnowski_2104_1D.c.04913.04913.3_210301_OE1_csarnowski_2104_1D.c.04909.04909.3	297		-	-	1839.9	614.307	3	2.7	1	12	10.06	0.15	0.36	0.28	0.28	0	0.1	239	0.2	33.57	0	sp|P02769|ALBU_BOVIN:297		\Result_2021_04_BSA_Mono_Spec_Rep1_DSS	DSS	Rep1
400	1	ETYGDMADCCEKQEPERNECFLSHK-K12-155	sp|P02769|ALBU_BOVIN	-	monolink	monolink	210301_OE1_csarnowski_2104_1C.c.03130.03130.4_210301_OE1_csarnowski_2104_1C.c.03120.03120.4	117		-	-	3287.36	822.849	4	0	3	21	10.91	0.13	0.17	0.33	0.33	0	0.07	390	0	33.27	0	sp|P02769|ALBU_BOVIN:117		\Result_2021_04_BSA_Mono_Spec_Rep1_DSS	DSS	Rep1
401	1	YICDNQDTISSKLKECCDKPLLEK-K12-156	sp|P02769|ALBU_BOVIN	-	monolink	monolink	210301_OE1_csarnowski_2104_1C.c.04359.04359.3_210301_OE1_csarnowski_2104_1C.c.04344.04344.3	297		-	-	3112.46	1038.49	3	-6	3	20	11	0.1	0.21	0.21	0.21	0	0.04	352	0	33.21	0	sp|P02769|ALBU_BOVIN:297		\Result_2021_04_BSA_Mono_Spec_Rep1_DSS	DSS	Rep1
402	1	LAKEYEATLEECCAKDDPHACYSTVFDK-K3-156	sp|P02769|ALBU_BOVIN	-	monolink	monolink	210301_OE1_csarnowski_2104_1B.c.04902.04902.4_210301_OE1_csarnowski_2104_1B.c.04865.04865.4	374		-	-	3505.55	877.395	4	3.5	7	21	11.3	0.17	0.24	0.48	0.48	0	0.09	229	0	33.02	0	sp|P02769|ALBU_BOVIN:374		\Result_2021_04_BSA_Mono_Spec_Rep1_DSS	DSS	Rep1
403	1	SHCIAEVEKDAIPENLPPLTADFAEDK-K9-155	sp|P02769|ALBU_BOVIN	-	monolink	monolink	210301_OE1_csarnowski_2104_1B.c.06758.06758.3_210301_OE1_csarnowski_2104_1B.c.06734.06734.3	318		-	-	3163.55	1055.53	3	3.2	1	21	10.55	0.13	0.23	0.45	0.45	0	0.08	327	0	32.96	0	sp|P02769|ALBU_BOVIN:318		\Result_2021_04_BSA_Mono_Spec_Rep1_DSS	DSS	Rep1
404	1	ECCDKPLLEKSHCIAEVEK-K5-156	sp|P02769|ALBU_BOVIN	-	monolink	monolink	210301_OE1_csarnowski_2104_1C.c.04069.04069.3_210301_OE1_csarnowski_2104_1C.c.03848.03848.3	304		-	-	2500.16	834.393	3	-3.1	1	18	8.98	0.07	0.28	0.21	0.21	0	0.06	456	0	32.84	0	sp|P02769|ALBU_BOVIN:304		\Result_2021_04_BSA_Mono_Spec_Rep1_DSS	DSS	Rep1
405	1	GACLLPKIETMR-K7-156	sp|P02769|ALBU_BOVIN	-	monolink	monolink	210301_OE1_csarnowski_2104_1D.c.06513.06513.3_210301_OE1_csarnowski_2104_1D.c.06360.06360.3	204		-	-	1543.81	515.611	3	0.4	1	9	9.2	0.09	0.42	0.24	0.24	0	0.1	234	0	32.72	0	sp|P02769|ALBU_BOVIN:204		\Result_2021_04_BSA_Mono_Spec_Rep1_DSS	DSS	Rep1
406	1	SHCIAEVEKDAIPENLPPLTADFAEDK-K9-156	sp|P02769|ALBU_BOVIN	-	monolink	monolink	210301_OE1_csarnowski_2104_1B.c.07217.07217.3_210301_OE1_csarnowski_2104_1B.c.07183.07183.3	318		-	-	3164.53	1055.85	3	3.6	1	19	11.27	0.16	0.23	0.36	0.36	0	0.07	244	0	32.72	0	sp|P02769|ALBU_BOVIN:318		\Result_2021_04_BSA_Mono_Spec_Rep1_DSS	DSS	Rep1
407	1	DAIPENLPPLTADFAEDKDVCK-K18-156	sp|P02769|ALBU_BOVIN	-	monolink	monolink	210301_OE1_csarnowski_2104_1C.c.08295.08295.3_210301_OE1_csarnowski_2104_1C.c.08350.08350.3	336		-	-	2613.25	872.092	3	-0.2	12	18	11.42	0.11	0.16	0.33	0.33	0	0.07	303	0	32.68	0	sp|P02769|ALBU_BOVIN:336		\Result_2021_04_BSA_Mono_Spec_Rep1_DSS	DSS	Rep1
408	1	TCVADESHAGCEKSLHTLFGDELCK-K13-156	sp|P02769|ALBU_BOVIN	-	monolink	monolink	210301_OE1_csarnowski_2104_1C.c.05441.05441.3_210301_OE1_csarnowski_2104_1C.c.05254.05254.3	88		-	-	3019.32	1007.45	3	-6.1	10	19	7.92	0.03	0.26	0.33	0.33	0	0.07	560	0.17	32.23	0	sp|P02769|ALBU_BOVIN:88		\Result_2021_04_BSA_Mono_Spec_Rep1_DSS	DSS	Rep1
409	1	DDPHACYSTVFDKLK-K13-156	sp|P02769|ALBU_BOVIN	-	monolink	monolink	210301_OE1_csarnowski_2104_1D.c.06600.06600.3_210301_OE1_csarnowski_2104_1D.c.06549.06549.3	399		-	-	1950.91	651.31	3	1.5	1	11	9.07	0.1	0.35	0.47	0.47	0	0.16	255	0	32.23	0	sp|P02769|ALBU_BOVIN:399		\Result_2021_04_BSA_Mono_Spec_Rep1_DSS	DSS	Rep1
410	1	SLHTLFGDELCKVASLR-K12-155	sp|P02769|ALBU_BOVIN	-	monolink	monolink	210301_OE1_csarnowski_2104_1C.c.07760.07760.3_210301_OE1_csarnowski_2104_1C.c.07737.07737.3	100		-	-	2100.11	701.043	3	-0.4	2	11	9.03	0.08	0.33	0.53	0.53	0	0.15	280	0	32.13	0	sp|P02769|ALBU_BOVIN:100		\Result_2021_04_BSA_Mono_Spec_Rep1_DSS	DSS	Rep1
411	1	LCVLHEKTPVSEK-K7-156	sp|P02769|ALBU_BOVIN	-	monolink	monolink	210301_OE1_csarnowski_2104_1D.c.02923.02923.3_210301_OE1_csarnowski_2104_1D.c.02879.02879.3	489		-	-	1694.89	565.972	3	0.2	10	12	8.75	0.07	0.35	0.4	0.4	0	0.16	293	0	32.11	0	sp|P02769|ALBU_BOVIN:489		\Result_2021_04_BSA_Mono_Spec_Rep1_DSS	DSS	Rep1
412	1	TCVADESHAGCEKSLHTLFGDELCK-K13-155	sp|P02769|ALBU_BOVIN	-	monolink	monolink	210301_OE1_csarnowski_2104_1B.c.04480.04480.4_210301_OE1_csarnowski_2104_1B.c.04577.04577.4	88		-	-	3018.36	755.597	4	1.1	18	20	11.41	0.13	0.26	0.36	0.36	0	0.07	155	0.22	32.11	0	sp|P02769|ALBU_BOVIN:88		\Result_2021_04_BSA_Mono_Spec_Rep1_DSS	DSS	Rep1
413	1	AFDEKLFTFHADICTLPDTEK-K5-156	sp|P02769|ALBU_BOVIN	-	monolink	monolink	210301_OE1_csarnowski_2104_1B.c.08160.08160.3_210301_OE1_csarnowski_2104_1B.c.08181.08181.3	528		-	-	2653.27	885.432	3	3.7	1	17	10.01	0.15	0.18	0.31	0.31	0	0.07	396	0	32	0	sp|P02769|ALBU_BOVIN:528		\Result_2021_04_BSA_Mono_Spec_Rep1_DSS	DSS	Rep1
414	1	LVNELTEFAKTCVADESHAGCEK-K10-156	sp|P02769|ALBU_BOVIN	-	monolink	monolink	210301_OE1_csarnowski_2104_1B.c.06815.06815.3_210301_OE1_csarnowski_2104_1B.c.06776.06776.3	75		-	-	2763.28	922.1	3	1.5	3	18	9.97	0.12	0.23	0.37	0.37	0	0.08	336	0.14	31.95	0	sp|P02769|ALBU_BOVIN:75		\Result_2021_04_BSA_Mono_Spec_Rep1_DSS	DSS	Rep1
415	1	RHPYFYAPELLYYANKYNGVFQECCQAEDK-K16-156	sp|P02769|ALBU_BOVIN	-	monolink	monolink	210301_OE1_csarnowski_2104_1B.c.08055.08055.4_210301_OE1_csarnowski_2104_1B.c.08074.08074.4	183		-	-	3928.82	983.212	4	7.8	13	18	7.96	0.1	0.26	0.2	0.2	0	0.03	546	0	31.78	0	sp|P02769|ALBU_BOVIN:183		\Result_2021_04_BSA_Mono_Spec_Rep1_DSS	DSS	Rep1
416	1	ECCDKPLLEKSHCIAEVEK-K10-156	sp|P02769|ALBU_BOVIN	-	monolink	monolink	210301_OE1_csarnowski_2104_1C.c.04017.04017.4_210301_OE1_csarnowski_2104_1C.c.03843.03843.4	309		-	-	2500.16	626.049	4	0	4	13	9.08	0.17	0.23	0.27	0.27	0	0.07	423	0.25	31.78	0	sp|P02769|ALBU_BOVIN:309		\Result_2021_04_BSA_Mono_Spec_Rep1_DSS	DSS	Rep1
417	1	RHPYFYAPELLYYANKYNGVFQECCQAEDK-K16-156	sp|P02769|ALBU_BOVIN	-	monolink	monolink	210301_OE1_csarnowski_2104_1B.c.08316.08316.4_210301_OE1_csarnowski_2104_1B.c.08206.08206.4	183		-	-	3928.8	983.207	4	2.2	13	13	8.54	0.06	0.19	0.31	0.31	0	0.05	548	0	31.59	0	sp|P02769|ALBU_BOVIN:183		\Result_2021_04_BSA_Mono_Spec_Rep1_DSS	DSS	Rep1
418	1	VHKECCHGDLLECADDRADLAK-K3-155	sp|P02769|ALBU_BOVIN	-	monolink	monolink	210301_OE1_csarnowski_2104_1C.c.02087.02087.4_210301_OE1_csarnowski_2104_1C.c.01932.01932.4	266		-	-	2766.26	692.571	4	0.2	10	18	7.81	0.2	0.18	0.37	0.37	0	0.08	580	0.2	31.25	0	sp|P02769|ALBU_BOVIN:266		\Result_2021_04_BSA_Mono_Spec_Rep1_DSS	DSS	Rep1
419	1	RHPYFYAPELLYYANKYNGVFQECCQAEDK-K16-156	sp|P02769|ALBU_BOVIN	-	monolink	monolink	210301_OE1_csarnowski_2104_1B.c.08055.08055.4_210301_OE1_csarnowski_2104_1B.c.07943.07943.4	183		-	-	3928.82	983.212	4	7.8	13	17	7.26	0.09	0.31	0.21	0.21	0	0.03	529	0	31.14	0	sp|P02769|ALBU_BOVIN:183		\Result_2021_04_BSA_Mono_Spec_Rep1_DSS	DSS	Rep1
420	1	VHKECCHGDLLECADDRADLAK-K3-156	sp|P02769|ALBU_BOVIN	-	monolink	monolink	210301_OE1_csarnowski_2104_1C.c.02514.02514.4_210301_OE1_csarnowski_2104_1C.c.02615.02615.4	266		-	-	2767.24	692.818	4	1.1	13	12	8.59	0.12	0.23	0.44	0.44	0	0.1	416	0	31.02	0	sp|P02769|ALBU_BOVIN:266		\Result_2021_04_BSA_Mono_Spec_Rep1_DSS	DSS	Rep1
421	1	VTKCCTESLVNRRPCFSALTPDETYVPK-K3-156	sp|P02769|ALBU_BOVIN	-	monolink	monolink	210301_OE1_csarnowski_2104_1B.c.04598.04598.4_210301_OE1_csarnowski_2104_1B.c.04588.04588.4	498		-	-	3483.69	871.93	4	1.1	2	18	9.79	0.17	0.28	0.22	0.22	0	0.04	264	0	30.9	0	sp|P02769|ALBU_BOVIN:498		\Result_2021_04_BSA_Mono_Spec_Rep1_DSS	DSS	Rep1
422	1	ECCDKPLLEKSHCIAEVEK-K10-156	sp|P02769|ALBU_BOVIN	-	monolink	monolink	210301_OE1_csarnowski_2104_1C.c.04017.04017.4_210301_OE1_csarnowski_2104_1C.c.03974.03974.4	309		-	-	2500.16	626.049	4	0	4	12	8.1	0.13	0.28	0.26	0.26	0	0.07	427	0.36	30.76	0	sp|P02769|ALBU_BOVIN:309		\Result_2021_04_BSA_Mono_Spec_Rep1_DSS	DSS	Rep1
423	1	DAIPENLPPLTADFAEDKDVCK-K18-156	sp|P02769|ALBU_BOVIN	-	monolink	monolink	210301_OE1_csarnowski_2104_1B.c.08446.08446.3_210301_OE1_csarnowski_2104_1B.c.08528.08528.3	336		-	-	2613.24	872.089	3	-3.1	12	12	9.95	0.09	0.17	0.31	0.31	0	0.07	356	0	30.71	0	sp|P02769|ALBU_BOVIN:336		\Result_2021_04_BSA_Mono_Spec_Rep1_DSS	DSS	Rep1
424	1	AFDEKLFTFHADICTLPDTEK-K5-155	sp|P02769|ALBU_BOVIN	-	monolink	monolink	210301_OE1_csarnowski_2104_1B.c.07537.07537.3_210301_OE1_csarnowski_2104_1B.c.07491.07491.3	528		-	-	2652.29	885.104	3	3.4	7	17	9.5	0.15	0.18	0.3	0.3	0	0.07	381	0	30.69	0	sp|P02769|ALBU_BOVIN:528		\Result_2021_04_BSA_Mono_Spec_Rep1_DSS	DSS	Rep1
425	1	VHKECCHGDLLECADDRADLAK-K3-155	sp|P02769|ALBU_BOVIN	-	monolink	monolink	210301_OE1_csarnowski_2104_1C.c.02343.02343.4_210301_OE1_csarnowski_2104_1C.c.02332.02332.4	266		-	-	2766.24	692.569	4	-3.5	10	14	8.71	0.18	0.21	0.31	0.31	0	0.07	422	0.19	30.64	0	sp|P02769|ALBU_BOVIN:266		\Result_2021_04_BSA_Mono_Spec_Rep1_DSS	DSS	Rep1
426	1	TCVADESHAGCEKSLHTLFGDELCK-K13-155	sp|P02769|ALBU_BOVIN	-	monolink	monolink	210301_OE1_csarnowski_2104_1C.c.04992.04992.4_210301_OE1_csarnowski_2104_1C.c.05009.05009.4	88		-	-	3018.36	755.596	4	0.3	18	15	8.71	0.07	0.33	0.33	0.33	0	0.07	290	0	30.49	0	sp|P02769|ALBU_BOVIN:88		\Result_2021_04_BSA_Mono_Spec_Rep1_DSS	DSS	Rep1
427	1	YICDNQDTISSKLKECCDKPLLEK-K12-156	sp|P02769|ALBU_BOVIN	-	monolink	monolink	210301_OE1_csarnowski_2104_1B.c.03996.03996.4_210301_OE1_csarnowski_2104_1B.c.03973.03973.4	297		-	-	3112.48	779.128	4	0.7	3	17	9.72	0.06	0.27	0.23	0.23	0	0.05	256	0	30.32	0	sp|P02769|ALBU_BOVIN:297		\Result_2021_04_BSA_Mono_Spec_Rep1_DSS	DSS	Rep1
428	1	VHKECCHGDLLECADDRADLAK-K3-156	sp|P02769|ALBU_BOVIN	-	monolink	monolink	210301_OE1_csarnowski_2104_1B.c.02257.02257.4_210301_OE1_csarnowski_2104_1B.c.02246.02246.4	266		-	-	2767.24	692.817	4	-0.4	13	14	9.26	0.15	0.19	0.34	0.34	0	0.08	367	0.18	30.19	0	sp|P02769|ALBU_BOVIN:266		\Result_2021_04_BSA_Mono_Spec_Rep1_DSS	DSS	Rep1
429	1	RHPYFYAPELLYYANKYNGVFQECCQAEDK-K16-156	sp|P02769|ALBU_BOVIN	-	monolink	monolink	210301_OE1_csarnowski_2104_1B.c.08055.08055.4_210301_OE1_csarnowski_2104_1B.c.08206.08206.4	183		-	-	3928.82	983.212	4	7.8	13	17	7.26	0.08	0.25	0.24	0.24	0	0.04	542	0	30.05	0	sp|P02769|ALBU_BOVIN:183		\Result_2021_04_BSA_Mono_Spec_Rep1_DSS	DSS	Rep1
430	1	YICDNQDTISSKLKECCDKPLLEK-K12-156	sp|P02769|ALBU_BOVIN	-	monolink	monolink	210301_OE1_csarnowski_2104_1C.c.04352.04352.4_210301_OE1_csarnowski_2104_1C.c.04315.04315.4	297		-	-	3112.47	779.127	4	-0.5	3	17	9.69	0.05	0.28	0.26	0.26	0	0.05	218	0	29.93	0	sp|P02769|ALBU_BOVIN:297		\Result_2021_04_BSA_Mono_Spec_Rep1_DSS	DSS	Rep1
431	1	VHKECCHGDLLECADDRADLAK-K3-156	sp|P02769|ALBU_BOVIN	-	monolink	monolink	210301_OE1_csarnowski_2104_1C.c.02514.02514.4_210301_OE1_csarnowski_2104_1C.c.02459.02459.4	266		-	-	2767.24	692.818	4	1.1	13	16	9.34	0.18	0.19	0.39	0.39	0	0.09	321	0.39	29.89	0	sp|P02769|ALBU_BOVIN:266		\Result_2021_04_BSA_Mono_Spec_Rep1_DSS	DSS	Rep1
432	1	LVTDLTKVHK-K7-156	sp|P02769|ALBU_BOVIN	-	monolink	monolink	210301_OE1_csarnowski_2104_1D.c.02721.02721.3_210301_OE1_csarnowski_2104_1D.c.02676.02676.3	263		-	-	1308.77	437.265	3	4.1	1	7	8.83	0.04	0.29	0.59	0.59	0	0.29	135	0	29.89	0	sp|P02769|ALBU_BOVIN:263		\Result_2021_04_BSA_Mono_Spec_Rep1_DSS	DSS	Rep1
433	1	RHPYFYAPELLYYANKYNGVFQECCQAEDK-K16-156	sp|P02769|ALBU_BOVIN	-	monolink	monolink	210301_OE1_csarnowski_2104_1B.c.07888.07888.3_210301_OE1_csarnowski_2104_1B.c.07891.07891.3	183		-	-	3928.8	1310.61	3	2.3	13	13	6.42	0.02	0.22	0.39	0.39	0	0.07	645	0	29.82	0	sp|P02769|ALBU_BOVIN:183		\Result_2021_04_BSA_Mono_Spec_Rep1_DSS	DSS	Rep1
434	1	ECCDKPLLEKSHCIAEVEK-K10-156	sp|P02769|ALBU_BOVIN	-	monolink	monolink	210301_OE1_csarnowski_2104_1C.c.03884.03884.4_210301_OE1_csarnowski_2104_1C.c.03843.03843.4	309		-	-	2500.16	626.049	4	0	4	16	9.12	0.18	0.17	0.25	0.25	0	0.07	386	0.28	29.8	0	sp|P02769|ALBU_BOVIN:309		\Result_2021_04_BSA_Mono_Spec_Rep1_DSS	DSS	Rep1
435	1	SLHTLFGDELCKVASLRETYGDMADCCEK-K12-155	sp|P02769|ALBU_BOVIN	-	monolink	monolink	210301_OE1_csarnowski_2104_1B.c.08261.08261.3_210301_OE1_csarnowski_2104_1B.c.08241.08241.3	100		-	-	3559.62	1187.55	3	2.4	1	13	10.24	0.14	0.15	0.33	0.33	0	0.06	297	0	29.76	0	sp|P02769|ALBU_BOVIN:100		\Result_2021_04_BSA_Mono_Spec_Rep1_DSS	DSS	Rep1
436	1	VHKECCHGDLLECADDRADLAK-K3-156	sp|P02769|ALBU_BOVIN	-	monolink	monolink	210301_OE1_csarnowski_2104_1B.c.02134.02134.4_210301_OE1_csarnowski_2104_1B.c.02246.02246.4	266		-	-	2767.22	692.813	4	-5.1	13	14	8.77	0.09	0.2	0.32	0.32	0	0.07	386	0.13	29.76	0	sp|P02769|ALBU_BOVIN:266		\Result_2021_04_BSA_Mono_Spec_Rep1_DSS	DSS	Rep1
437	1	ETYGDMADCCEKQEPER-K12-155	sp|P02769|ALBU_BOVIN	-	monolink	monolink	210301_OE1_csarnowski_2104_1D.c.02878.02878.3_210301_OE1_csarnowski_2104_1D.c.02845.02845.3	117		-	-	2271.91	758.31	3	-1	1	15	9.72	0.09	0.17	0.28	0.28	0	0.08	292	0	29.39	0	sp|P02769|ALBU_BOVIN:117		\Result_2021_04_BSA_Mono_Spec_Rep1_DSS	DSS	Rep1
438	1	VHKECCHGDLLECADDRADLAK-K3-156	sp|P02769|ALBU_BOVIN	-	monolink	monolink	210301_OE1_csarnowski_2104_1B.c.02134.02134.4_210301_OE1_csarnowski_2104_1B.c.02121.02121.4	266		-	-	2767.22	692.813	4	-5.1	13	16	8.07	0.19	0.15	0.46	0.46	0	0.1	466	0.34	29.3	0	sp|P02769|ALBU_BOVIN:266		\Result_2021_04_BSA_Mono_Spec_Rep1_DSS	DSS	Rep1
439	1	LCVLHEKTPVSEK-K7-156	sp|P02769|ALBU_BOVIN	-	monolink	monolink	210301_OE1_csarnowski_2104_1D.c.02923.02923.3_210301_OE1_csarnowski_2104_1D.c.02745.02745.3	489		-	-	1694.89	565.972	3	0.2	10	11	7.24	0.02	0.49	0.28	0.28	0	0.11	174	0	29.29	0	sp|P02769|ALBU_BOVIN:489		\Result_2021_04_BSA_Mono_Spec_Rep1_DSS	DSS	Rep1
440	1	TCVADESHAGCEKSLHTLFGDELCK-K13-155	sp|P02769|ALBU_BOVIN	-	monolink	monolink	210301_OE1_csarnowski_2104_1B.c.04345.04345.4_210301_OE1_csarnowski_2104_1B.c.04577.04577.4	88		-	-	3018.36	755.597	4	0.7	18	15	9.7	0.1	0.29	0.43	0.43	0	0.09	142	0	29.19	0	sp|P02769|ALBU_BOVIN:88		\Result_2021_04_BSA_Mono_Spec_Rep1_DSS	DSS	Rep1
441	1	AFDEKLFTFHADICTLPDTEK-K5-155	sp|P02769|ALBU_BOVIN	-	monolink	monolink	210301_OE1_csarnowski_2104_1C.c.07725.07725.3_210301_OE1_csarnowski_2104_1C.c.07659.07659.3	528		-	-	2652.28	885.1	3	-1	7	12	7.82	0.07	0.23	0.24	0.24	0	0.06	443	0	29.1	0	sp|P02769|ALBU_BOVIN:528		\Result_2021_04_BSA_Mono_Spec_Rep1_DSS	DSS	Rep1
442	1	LAKEYEATLEECCAK-K3-155	sp|P02769|ALBU_BOVIN	-	monolink	monolink	210301_OE1_csarnowski_2104_1C.c.03913.03913.3_210301_OE1_csarnowski_2104_1C.c.04002.04002.3	374		-	-	1968.92	657.314	3	0.1	4	14	9.95	0.09	0.18	0.25	0.25	0	0.08	227	0	28.84	0	sp|P02769|ALBU_BOVIN:374		\Result_2021_04_BSA_Mono_Spec_Rep1_DSS	DSS	Rep1
443	1	DAIPENLPPLTADFAEDKDVCK-K18-155	sp|P02769|ALBU_BOVIN	-	monolink	monolink	210301_OE1_csarnowski_2104_1C.c.07742.07742.3_210301_OE1_csarnowski_2104_1C.c.07692.07692.3	336		-	-	2612.27	871.766	3	1.7	2	15	9.4	0.11	0.2	0.36	0.36	0	0.08	254	0.22	28.73	0	sp|P02769|ALBU_BOVIN:336		\Result_2021_04_BSA_Mono_Spec_Rep1_DSS	DSS	Rep1
444	1	TCVADESHAGCEKSLHTLFGDELCK-K13-155	sp|P02769|ALBU_BOVIN	-	monolink	monolink	210301_OE1_csarnowski_2104_1B.c.04613.04613.4_210301_OE1_csarnowski_2104_1B.c.04577.04577.4	88		-	-	3018.36	755.598	4	1.9	18	16	9.26	0.12	0.2	0.4	0.4	0	0.08	274	0.14	28.69	0	sp|P02769|ALBU_BOVIN:88		\Result_2021_04_BSA_Mono_Spec_Rep1_DSS	DSS	Rep1
445	1	VHKECCHGDLLECADDRADLAK-K3-155	sp|P02769|ALBU_BOVIN	-	monolink	monolink	210301_OE1_csarnowski_2104_1B.c.01633.01633.4_210301_OE1_csarnowski_2104_1B.c.01615.01615.4	266		-	-	2766.25	692.571	4	-0.1	10	17	8.84	0.17	0.16	0.35	0.35	0	0.08	352	0.31	28.67	0	sp|P02769|ALBU_BOVIN:266		\Result_2021_04_BSA_Mono_Spec_Rep1_DSS	DSS	Rep1
446	1	DAIPENLPPLTADFAEDKDVCK-K18-156	sp|P02769|ALBU_BOVIN	-	monolink	monolink	210301_OE1_csarnowski_2104_1B.c.08571.08571.3_210301_OE1_csarnowski_2104_1B.c.08528.08528.3	336		-	-	2613.26	872.093	3	1.9	12	13	8.64	0.06	0.16	0.31	0.31	0	0.07	395	0	28.63	0	sp|P02769|ALBU_BOVIN:336		\Result_2021_04_BSA_Mono_Spec_Rep1_DSS	DSS	Rep1
447	1	TCVADESHAGCEKSLHTLFGDELCK-K13-155	sp|P02769|ALBU_BOVIN	-	monolink	monolink	210301_OE1_csarnowski_2104_1C.c.04770.04770.4_210301_OE1_csarnowski_2104_1C.c.04836.04836.4	88		-	-	3018.36	755.597	4	0.8	18	16	8.06	0.07	0.29	0.43	0.43	0	0.09	274	0	28.35	0	sp|P02769|ALBU_BOVIN:88		\Result_2021_04_BSA_Mono_Spec_Rep1_DSS	DSS	Rep1
448	1	LAKEYEATLEECCAKDDPHACYSTVFDK-K3-156	sp|P02769|ALBU_BOVIN	-	monolink	monolink	210301_OE1_csarnowski_2104_1B.c.04690.04690.4_210301_OE1_csarnowski_2104_1B.c.04865.04865.4	374		-	-	3505.55	877.395	4	4	7	18	9.75	0.2	0.14	0.45	0.45	0	0.08	237	0	28.1	0	sp|P02769|ALBU_BOVIN:374		\Result_2021_04_BSA_Mono_Spec_Rep1_DSS	DSS	Rep1
449	1	ETYGDMADCCEKQEPERNECFLSHK-K12-156	sp|P02769|ALBU_BOVIN	-	monolink	monolink	210301_OE1_csarnowski_2104_1C.c.03638.03638.4_210301_OE1_csarnowski_2104_1C.c.03636.03636.4	117		-	-	3288.35	823.096	4	1.9	4	16	8.85	0.14	0.18	0.26	0.26	0	0.05	281	0	27.26	0	sp|P02769|ALBU_BOVIN:117		\Result_2021_04_BSA_Mono_Spec_Rep1_DSS	DSS	Rep1
450	1	ETYGDMADCCEKQEPERNECFLSHK-K12-156	sp|P02769|ALBU_BOVIN	-	monolink	monolink	210301_OE1_csarnowski_2104_1B.c.03278.03278.4_210301_OE1_csarnowski_2104_1B.c.03245.03245.4	117		-	-	3288.35	823.096	4	1.4	4	16	8.05	0.13	0.1	0.42	0.42	0	0.08	429	0	27.07	0	sp|P02769|ALBU_BOVIN:117		\Result_2021_04_BSA_Mono_Spec_Rep1_DSS	DSS	Rep1
451	1	ETYGDMADCCEKQEPERNECFLSHK-K12-155	sp|P02769|ALBU_BOVIN	-	monolink	monolink	210301_OE1_csarnowski_2104_1B.c.02786.02786.4_210301_OE1_csarnowski_2104_1B.c.02761.02761.4	117		-	-	3287.36	822.849	4	-0.4	3	15	8.03	0.15	0.17	0.31	0.31	0	0.06	358	0	27.01	0	sp|P02769|ALBU_BOVIN:117		\Result_2021_04_BSA_Mono_Spec_Rep1_DSS	DSS	Rep1
452	1	DAIPENLPPLTADFAEDKDVCK-K18-155	sp|P02769|ALBU_BOVIN	-	monolink	monolink	210301_OE1_csarnowski_2104_1B.c.07557.07557.3_210301_OE1_csarnowski_2104_1B.c.07492.07492.3	336		-	-	2612.27	871.765	3	1	2	15	8.08	0.15	0.17	0.38	0.38	0	0.09	330	0.3	26.96	0	sp|P02769|ALBU_BOVIN:336		\Result_2021_04_BSA_Mono_Spec_Rep1_DSS	DSS	Rep1
453	1	TCVADESHAGCEKSLHTLFGDELCK-K13-156	sp|P02769|ALBU_BOVIN	-	monolink	monolink	210301_OE1_csarnowski_2104_1B.c.05093.05093.3_210301_OE1_csarnowski_2104_1B.c.04853.04853.3	88		-	-	3019.31	1007.45	3	-7.2	10	18	6.34	0.01	0.25	0.29	0.29	0	0.06	456	0	26.82	0	sp|P02769|ALBU_BOVIN:88		\Result_2021_04_BSA_Mono_Spec_Rep1_DSS	DSS	Rep1
454	1	VTKCCTESLVNRRPCFSALTPDETYVPK-K3-156	sp|P02769|ALBU_BOVIN	-	monolink	monolink	210301_OE1_csarnowski_2104_1B.c.04250.04250.4_210301_OE1_csarnowski_2104_1B.c.04263.04263.4	498		-	-	3483.7	871.933	4	5.4	2	16	8.51	0.14	0.24	0.17	0.17	0	0.03	236	0	26.81	0	sp|P02769|ALBU_BOVIN:498		\Result_2021_04_BSA_Mono_Spec_Rep1_DSS	DSS	Rep1
455	1	DDPHACYSTVFDKLK-K13-155	sp|P02769|ALBU_BOVIN	-	monolink	monolink	210301_OE1_csarnowski_2104_1D.c.05831.05831.3_210301_OE1_csarnowski_2104_1D.c.05787.05787.3	399		-	-	1949.92	650.982	3	0	1	12	8.77	0.13	0.19	0.31	0.31	0	0.1	210	0.33	26.8	0	sp|P02769|ALBU_BOVIN:399		\Result_2021_04_BSA_Mono_Spec_Rep1_DSS	DSS	Rep1
456	1	KVPQVSTPTLVEVSR-K1-156	sp|P02769|ALBU_BOVIN	-	monolink	monolink	210301_OE1_csarnowski_2104_1C.c.04965.04965.3_210301_OE1_csarnowski_2104_1C.c.04798.04798.3	437		-	-	1795.01	599.344	3	0	4	10	8.72	0.11	0.18	0.35	0.35	0	0.12	218	0	26.64	0	sp|P02769|ALBU_BOVIN:437		\Result_2021_04_BSA_Mono_Spec_Rep1_DSS	DSS	Rep1
457	1	AFDEKLFTFHADICTLPDTEK-K5-155	sp|P02769|ALBU_BOVIN	-	monolink	monolink	210301_OE1_csarnowski_2104_1B.c.07705.07705.3_210301_OE1_csarnowski_2104_1B.c.07491.07491.3	528		-	-	2652.29	885.103	3	2.2	7	13	6.78	0.03	0.21	0.21	0.21	0	0.05	443	0	26.54	0	sp|P02769|ALBU_BOVIN:528		\Result_2021_04_BSA_Mono_Spec_Rep1_DSS	DSS	Rep1
458	1	LAKEYEATLEECCAKDDPHACYSTVFDK-K3-156	sp|P02769|ALBU_BOVIN	-	monolink	monolink	210301_OE1_csarnowski_2104_1B.c.05033.05033.4_210301_OE1_csarnowski_2104_1B.c.04865.04865.4	374		-	-	3505.54	877.392	4	-0.1	7	19	9.9	0.22	0.13	0.3	0.3	0	0.05	152	0	26.27	0	sp|P02769|ALBU_BOVIN:374		\Result_2021_04_BSA_Mono_Spec_Rep1_DSS	DSS	Rep1
459	1	DAIPENLPPLTADFAEDKDVCK-K18-156	sp|P02769|ALBU_BOVIN	-	monolink	monolink	210301_OE1_csarnowski_2104_1C.c.08550.08550.3_210301_OE1_csarnowski_2104_1C.c.08350.08350.3	336		-	-	2613.25	872.092	3	-0.2	12	12	8.04	0.11	0.18	0.36	0.36	0	0.08	287	0	26.26	0	sp|P02769|ALBU_BOVIN:336		\Result_2021_04_BSA_Mono_Spec_Rep1_DSS	DSS	Rep1
460	1	LAKEYEATLEECCAKDDPHACYSTVFDK-K3-155	sp|P02769|ALBU_BOVIN	-	monolink	monolink	210301_OE1_csarnowski_2104_1B.c.04673.04673.4_210301_OE1_csarnowski_2104_1B.c.04612.04612.4	374		-	-	3504.56	877.147	4	0.6	4	18	9.79	0.16	0.23	0.16	0.16	0	0.03	68	0	26.1	0	sp|P02769|ALBU_BOVIN:374		\Result_2021_04_BSA_Mono_Spec_Rep1_DSS	DSS	Rep1
461	1	LAKEYEATLEECCAKDDPHACYSTVFDK-K3-155	sp|P02769|ALBU_BOVIN	-	monolink	monolink	210301_OE1_csarnowski_2104_1B.c.04510.04510.4_210301_OE1_csarnowski_2104_1B.c.04477.04477.4	374		-	-	3504.56	877.147	4	1	4	19	9.9	0.2	0.2	0.18	0.18	0	0.03	68	0	25.9	0	sp|P02769|ALBU_BOVIN:374		\Result_2021_04_BSA_Mono_Spec_Rep1_DSS	DSS	Rep1
462	1	LAKEYEATLEECCAKDDPHACYSTVFDK-K3-156	sp|P02769|ALBU_BOVIN	-	monolink	monolink	210301_OE1_csarnowski_2104_1B.c.04690.04690.4_210301_OE1_csarnowski_2104_1B.c.04712.04712.4	374		-	-	3505.55	877.395	4	4	7	15	7.62	0.19	0.24	0.45	0.45	0	0.08	233	0	25.81	0	sp|P02769|ALBU_BOVIN:374		\Result_2021_04_BSA_Mono_Spec_Rep1_DSS	DSS	Rep1
463	1	LAKEYEATLEECCAKDDPHACYSTVFDK-K3-156	sp|P02769|ALBU_BOVIN	-	monolink	monolink	210301_OE1_csarnowski_2104_1B.c.04902.04902.4_210301_OE1_csarnowski_2104_1B.c.05055.05055.4	374		-	-	3505.55	877.395	4	3.5	7	15	7.73	0.14	0.24	0.47	0.47	0	0.08	220	0	25.73	0	sp|P02769|ALBU_BOVIN:374		\Result_2021_04_BSA_Mono_Spec_Rep1_DSS	DSS	Rep1
464	1	SLGKVGTRCCTKPESER-K12-156	sp|P02769|ALBU_BOVIN	-	monolink	monolink	210301_OE1_csarnowski_2104_1D.c.00581.00581.4_210301_OE1_csarnowski_2104_1D.c.00602.00602.4	463		-	-	2120.04	531.017	4	0.8	3	10	8.24	0.05	0.23	0.26	0.26	0	0.08	177	0	25.39	0	sp|P02769|ALBU_BOVIN:463		\Result_2021_04_BSA_Mono_Spec_Rep1_DSS	DSS	Rep1
465	1	YNGVFQECCQAEDKGACLLPK-K14-156	sp|P02769|ALBU_BOVIN	-	monolink	monolink	210301_OE1_csarnowski_2104_1C.c.06804.06804.3_210301_OE1_csarnowski_2104_1C.c.06793.06793.3	197		-	-	2642.18	881.736	3	0.6	1	11	7.08	0.07	0.26	0.15	0.15	0	0.03	271	0	24.89	0	sp|P02769|ALBU_BOVIN:197		\Result_2021_04_BSA_Mono_Spec_Rep1_DSS	DSS	Rep1
466	1	QEPERNECFLSHKDDSPDLPK-K13-156	sp|P02769|ALBU_BOVIN	-	monolink	monolink	210301_OE1_csarnowski_2104_1C.c.03409.03409.4_210301_OE1_csarnowski_2104_1C.c.03335.03335.4	130		-	-	2696.24	675.067	4	-0.7	1	10	6.06	0.1	0.21	0.21	0.21	0	0.05	414	0	24.8	0	sp|P02769|ALBU_BOVIN:130		\Result_2021_04_BSA_Mono_Spec_Rep1_DSS	DSS	Rep1
467	1	ECCDKPLLEKSHCIAEVEK-K10-156	sp|P02769|ALBU_BOVIN	-	monolink	monolink	210301_OE1_csarnowski_2104_1C.c.03884.03884.4_210301_OE1_csarnowski_2104_1C.c.03974.03974.4	309		-	-	2500.16	626.049	4	0	4	10	6.23	0.14	0.22	0.23	0.23	0	0.06	366	0.33	24.67	0	sp|P02769|ALBU_BOVIN:309		\Result_2021_04_BSA_Mono_Spec_Rep1_DSS	DSS	Rep1
468	1	AFDEKLFTFHADICTLPDTEK-K5-155	sp|P02769|ALBU_BOVIN	-	monolink	monolink	210301_OE1_csarnowski_2104_1C.c.07725.07725.3_210301_OE1_csarnowski_2104_1C.c.07795.07795.3	528		-	-	2652.28	885.1	3	-1	7	11	7.24	0.09	0.17	0.17	0.17	0	0.04	332	0	24.6	0	sp|P02769|ALBU_BOVIN:528		\Result_2021_04_BSA_Mono_Spec_Rep1_DSS	DSS	Rep1
469	1	VTKCCTESLVNRRPCFSALTPDETYVPK-K3-155	sp|P02769|ALBU_BOVIN	-	monolink	monolink	210301_OE1_csarnowski_2104_1B.c.04160.04160.4_210301_OE1_csarnowski_2104_1B.c.04134.04134.4	498		-	-	3482.7	871.684	4	0.5	1	14	6.93	0.1	0.22	0.21	0.21	0	0.04	301	0	24.55	0	sp|P02769|ALBU_BOVIN:498		\Result_2021_04_BSA_Mono_Spec_Rep1_DSS	DSS	Rep1
470	1	LVNELTEFAKTCVADESHAGCEK-K10-156	sp|P02769|ALBU_BOVIN	-	monolink	monolink	210301_OE1_csarnowski_2104_1C.c.07041.07041.3_210301_OE1_csarnowski_2104_1C.c.07026.07026.3	75		-	-	2763.28	922.101	3	1.9	3	14	8.5	0.12	0.19	0.2	0.2	0	0.04	156	0.14	24.54	0	sp|P02769|ALBU_BOVIN:75		\Result_2021_04_BSA_Mono_Spec_Rep1_DSS	DSS	Rep1
471	1	LAKEYEATLEECCAKDDPHACYSTVFDK-K3-155	sp|P02769|ALBU_BOVIN	-	monolink	monolink	210301_OE1_csarnowski_2104_1B.c.04510.04510.4_210301_OE1_csarnowski_2104_1B.c.04612.04612.4	374		-	-	3504.56	877.147	4	1	4	17	9.06	0.14	0.23	0.14	0.14	0	0.03	57	0	24.38	0	sp|P02769|ALBU_BOVIN:374		\Result_2021_04_BSA_Mono_Spec_Rep1_DSS	DSS	Rep1
472	1	LAKEYEATLEECCAKDDPHACYSTVFDK-K3-156	sp|P02769|ALBU_BOVIN	-	monolink	monolink	210301_OE1_csarnowski_2104_1B.c.04902.04902.4_210301_OE1_csarnowski_2104_1B.c.04712.04712.4	374		-	-	3505.55	877.395	4	3.5	7	15	7.7	0.16	0.17	0.45	0.45	0	0.08	220	0	24.23	0	sp|P02769|ALBU_BOVIN:374		\Result_2021_04_BSA_Mono_Spec_Rep1_DSS	DSS	Rep1
473	1	ECCHGDLLECADDRADLAKYICDNQDTISSK-K19-156	sp|P02769|ALBU_BOVIN	-	monolink	monolink	210301_OE1_csarnowski_2104_1B.c.05831.05831.4_210301_OE1_csarnowski_2104_1B.c.05832.05832.4	285		-	-	3827.63	957.916	4	-1.3	3	10	7.6	0.06	0.19	0.26	0.26	0	0.04	249	0.13	24.13	0	sp|P02769|ALBU_BOVIN:285		\Result_2021_04_BSA_Mono_Spec_Rep1_DSS	DSS	Rep1
474	1	HPYFYAPELLYYANKYNGVFQECCQAEDK-K15-156	sp|P02769|ALBU_BOVIN	-	monolink	monolink	210301_OE1_csarnowski_2104_1B.c.09274.09274.3_210301_OE1_csarnowski_2104_1B.c.09248.09248.3	183		-	-	3772.67	1258.56	3	-5	1	8	6.29	0.02	0.29	0.3	0.3	0	0.05	267	0	24.08	0	sp|P02769|ALBU_BOVIN:183		\Result_2021_04_BSA_Mono_Spec_Rep1_DSS	DSS	Rep1
475	1	RHPYFYAPELLYYANKYNGVFQECCQAEDK-K16-156	sp|P02769|ALBU_BOVIN	-	monolink	monolink	210301_OE1_csarnowski_2104_1B.c.08316.08316.4_210301_OE1_csarnowski_2104_1B.c.08074.08074.4	183		-	-	3928.8	983.207	4	2.2	13	10	5.96	0.04	0.19	0.23	0.23	0	0.04	422	0	23.97	0	sp|P02769|ALBU_BOVIN:183		\Result_2021_04_BSA_Mono_Spec_Rep1_DSS	DSS	Rep1
476	1	SLGKVGTRCCTKPESER-K12-156	sp|P02769|ALBU_BOVIN	-	monolink	monolink	210301_OE1_csarnowski_2104_1D.c.00582.00582.3_210301_OE1_csarnowski_2104_1D.c.00569.00569.3	463		-	-	2120.04	707.686	3	0.2	3	12	7.6	0.07	0.23	0.35	0.35	0	0.1	143	0	23.93	0	sp|P02769|ALBU_BOVIN:463		\Result_2021_04_BSA_Mono_Spec_Rep1_DSS	DSS	Rep1
477	1	CCTKPESERMPCTEDYLSLILNR-K4-156	sp|P02769|ALBU_BOVIN	-	monolink	monolink	210301_OE1_csarnowski_2104_1C.c.07655.07655.3_210301_OE1_csarnowski_2104_1C.c.07635.07635.3	463		-	-	3027.38	1010.13	3	0.3	2	16	7.28	0.1	0.26	0.26	0.26	0	0.06	154	0	23.72	0	sp|P02769|ALBU_BOVIN:463		\Result_2021_04_BSA_Mono_Spec_Rep1_DSS	DSS	Rep1
478	1	LAKEYEATLEECCAKDDPHACYSTVFDK-K3-155	sp|P02769|ALBU_BOVIN	-	monolink	monolink	210301_OE1_csarnowski_2104_1B.c.04673.04673.4_210301_OE1_csarnowski_2104_1B.c.04477.04477.4	374		-	-	3504.56	877.147	4	0.6	4	17	9.06	0.14	0.18	0.16	0.16	0	0.03	66	0	23.7	0	sp|P02769|ALBU_BOVIN:374		\Result_2021_04_BSA_Mono_Spec_Rep1_DSS	DSS	Rep1
479	1	TCVADESHAGCEKSLHTLFGDELCK-K13-155	sp|P02769|ALBU_BOVIN	-	monolink	monolink	210301_OE1_csarnowski_2104_1C.c.04642.04642.4_210301_OE1_csarnowski_2104_1C.c.04836.04836.4	88		-	-	3018.36	755.597	4	0.5	18	9	6.13	-0.01	0.29	0.25	0.25	0	0.05	233	0.32	22.98	0	sp|P02769|ALBU_BOVIN:88		\Result_2021_04_BSA_Mono_Spec_Rep1_DSS	DSS	Rep1
480	1	CCTESLVNRRPCFSALTPDETYVPKAFDEK-K25-155	sp|P02769|ALBU_BOVIN	-	monolink	monolink	210301_OE1_csarnowski_2104_1B.c.05163.05163.4_210301_OE1_csarnowski_2104_1B.c.05187.05187.4	523		-	-	3744.77	937.2	4	2.3	1	14	7.52	0.12	0.11	0.26	0.26	0	0.04	255	0	22.65	0	sp|P02769|ALBU_BOVIN:523		\Result_2021_04_BSA_Mono_Spec_Rep1_DSS	DSS	Rep1
481	1	LAKEYEATLEECCAKDDPHACYSTVFDK-K3-156	sp|P02769|ALBU_BOVIN	-	monolink	monolink	210301_OE1_csarnowski_2104_1B.c.05033.05033.4_210301_OE1_csarnowski_2104_1B.c.05055.05055.4	374		-	-	3505.54	877.392	4	-0.1	7	16	7.31	0.23	0.17	0.31	0.31	0	0.06	146	0	21.97	0	sp|P02769|ALBU_BOVIN:374		\Result_2021_04_BSA_Mono_Spec_Rep1_DSS	DSS	Rep1
482	1	ETYGDMADCCEKQEPERNECFLSHK-K12-156	sp|P02769|ALBU_BOVIN	-	monolink	monolink	210301_OE1_csarnowski_2104_1C.c.03509.03509.3_210301_OE1_csarnowski_2104_1C.c.03628.03628.3	117		-	-	3288.33	1097.12	3	-4.7	4	14	8.02	0.08	0.14	0.19	0.19	0	0.04	143	0	21.96	0	sp|P02769|ALBU_BOVIN:117		\Result_2021_04_BSA_Mono_Spec_Rep1_DSS	DSS	Rep1
483	1	RHPYFYAPELLYYANKYNGVFQECCQAEDK-K16-156	sp|P02769|ALBU_BOVIN	-	monolink	monolink	210301_OE1_csarnowski_2104_1B.c.08316.08316.4_210301_OE1_csarnowski_2104_1B.c.08380.08380.4	183		-	-	3928.8	983.207	4	2.2	13	9	5.88	0.05	0.17	0.24	0.24	0	0.04	331	0	21.74	0	sp|P02769|ALBU_BOVIN:183		\Result_2021_04_BSA_Mono_Spec_Rep1_DSS	DSS	Rep1
484	1	ECCHGDLLECADDRADLAKYICDNQDTISSK-K19-155	sp|P02769|ALBU_BOVIN	-	monolink	monolink	210301_OE1_csarnowski_2104_1B.c.05490.05490.4_210301_OE1_csarnowski_2104_1B.c.05467.05467.4	285		-	-	3826.66	957.674	4	1.8	1	11	7.54	0.06	0.19	0.18	0.18	0	0.03	127	0.34	21.72	0	sp|P02769|ALBU_BOVIN:285		\Result_2021_04_BSA_Mono_Spec_Rep1_DSS	DSS	Rep1
485	1	LKHLVDEPQNLIK-K2-156	sp|P02769|ALBU_BOVIN	-	monolink	monolink	210301_OE1_csarnowski_2104_1D.c.04116.04116.3_210301_OE1_csarnowski_2104_1D.c.04295.04295.3	401		-	-	1701.97	568.331	3	1.8	10	7	6.2	0.11	0.15	0.1	0.1	0	0.04	70	0.53	17.52	0	sp|P02769|ALBU_BOVIN:401		\Result_2021_04_BSA_Mono_Spec_Rep1_DSS	DSS	Rep1
486	1	TCVADESHAGCEKSLHTLFGDELCK-K13-156	sp|P02769|ALBU_BOVIN	-	monolink	monolink	210301_OE1_csarnowski_2104_1B.c.05093.05093.3_210301_OE1_csarnowski_2104_1B.c.04983.04983.3	88		-	-	3019.31	1007.45	3	-7.2	10	12	6.8	0.04	0.12	0.1	0.1	0	0.02	59	0	17.36	0	sp|P02769|ALBU_BOVIN:88		\Result_2021_04_BSA_Mono_Spec_Rep1_DSS	DSS	Rep1
487	1	LKECCDKPLLEKSHCIAEVEK-K2-156	sp|P02769|ALBU_BOVIN	-	monolink	monolink	210301_OE1_csarnowski_2104_1B.c.01870.01870.4_210301_OE1_csarnowski_2104_1B.c.01843.01843.4	299		-	-	2741.34	686.344	4	0.6	1	8	5.9	0.08	0.13	0.1	0.1	0	0.02	79	0	16.25	0	sp|P02769|ALBU_BOVIN:299		\Result_2021_04_BSA_Mono_Spec_Rep1_DSS	DSS	Rep1
506	1	AEFVEVTKLVTDLTK-D12-170	sp|P02769|ALBU_BOVIN	-	monolink	monolink	210301_OE1_csarnowski_2104_1D.c.01547.01547.3_210301_OE1_csarnowski_2104_1D.c.01544.01544.3	260		-	-	1862.05	621.692	3	0.6	1	12	8.83	0.09	0.12	0.42	0.42	0	0.14	191	0	25.5	0	sp|P02769|ALBU_BOVIN:260		\Result_2021_04_BSA_Mono_Spec_Rep1_PDH	PDH	Rep1
507	1	AEFVEVTKLVTDLTK-E5-170	sp|P02769|ALBU_BOVIN	-	monolink	monolink	210301_OE1_csarnowski_2104_1C.c.01487.01487.3_210301_OE1_csarnowski_2104_1C.c.01476.01476.3	253		-	-	1862.05	621.692	3	0.8	1	7	6.96	0.03	0.31	0.29	0.29	0	0.1	163	0	24.65	0	sp|P02769|ALBU_BOVIN:253		\Result_2021_04_BSA_Mono_Spec_Rep1_PDH	PDH	Rep1
508	1	DAIPENLPPLTADFAEDK-D13-170	sp|P02769|ALBU_BOVIN	-	monolink	monolink	210301_OE1_csarnowski_2104_1C.c.06780.06780.3_210301_OE1_csarnowski_2104_1C.c.06580.06580.3	331		-	-	2125.07	709.366	3	2.1	1	9	8.7	0.15	0.12	0.38	0.38	0	0.1	166	0	24.35	0	sp|P02769|ALBU_BOVIN:331		\Result_2021_04_BSA_Mono_Spec_Rep1_PDH	PDH	Rep1
509	1	DAIPENLPPLTADFAEDKDVCK-D19-170	sp|P02769|ALBU_BOVIN	-	monolink	monolink	210301_OE1_csarnowski_2104_1C.c.04158.04158.4_210301_OE1_csarnowski_2104_1C.c.04145.04145.4	337		-	-	2627.3	657.832	4	2.3	1	13	7.69	0.11	0.1	0.32	0.32	0	0.07	254	0.63	22.98	0	sp|P02769|ALBU_BOVIN:337		\Result_2021_04_BSA_Mono_Spec_Rep1_PDH	PDH	Rep1
510	1	DAIPENLPPLTADFAEDK-E5-170	sp|P02769|ALBU_BOVIN	-	monolink	monolink	210301_OE1_csarnowski_2104_1D.c.06480.06480.3_210301_OE1_csarnowski_2104_1D.c.06300.06300.3	323		-	-	2125.08	709.367	3	3.4	1	6	6.24	0.04	0.19	0.18	0.18	0	0.05	152	0	19.77	0	sp|P02769|ALBU_BOVIN:323		\Result_2021_04_BSA_Mono_Spec_Rep1_PDH	PDH	Rep1
518	1	AEFVEVTKLVTDLTK-E5-156	sp|P02769|ALBU_BOVIN	-	monolink	monolink	210308_OE1_csarnowski_2104_2D.c.01440.01440.3_210308_OE1_csarnowski_2104_2D.c.01428.01428.3	253		-	-	1848.04	617.02	3	0.7	2	16	10.07	0.1	0.36	0.35	0.35	0	0.12	205	0	33.04	0	sp|P02769|ALBU_BOVIN:253		\Result_2021_04_BSA_Mono_Spec_Rep2_ADH	ADH	Rep2
519	1	AEFVEVTKLVTDLTK-E5-156	sp|P02769|ALBU_BOVIN	-	monolink	monolink	210308_OE1_csarnowski_2104_2C.c.01396.01396.3_210308_OE1_csarnowski_2104_2C.c.01388.01388.3	253		-	-	1848.04	617.02	3	0.8	2	13	10	0.16	0.17	0.34	0.34	0	0.11	186	0	28.51	0	sp|P02769|ALBU_BOVIN:253		\Result_2021_04_BSA_Mono_Spec_Rep2_ADH	ADH	Rep2
520	1	AEFVEVTKLVTDLTK-D12-156	sp|P02769|ALBU_BOVIN	-	monolink	monolink	210308_OE1_csarnowski_2104_2D.c.01451.01451.4_210308_OE1_csarnowski_2104_2D.c.01429.01429.4	260		-	-	1848.04	463.017	4	1.4	1	7	7.62	0.06	0.22	0.32	0.32	0	0.11	176	0	24.34	0	sp|P02769|ALBU_BOVIN:260		\Result_2021_04_BSA_Mono_Spec_Rep2_ADH	ADH	Rep2
521	1	DAIPENLPPLTADFAEDK-E5-156	sp|P02769|ALBU_BOVIN	-	monolink	monolink	210308_OE1_csarnowski_2104_2C.c.06512.06512.3_210308_OE1_csarnowski_2104_2C.c.06402.06402.3	323		-	-	2111.06	704.695	3	4.3	4	8	6.18	0.05	0.22	0.28	0.28	0	0.08	156	0	20.73	0	sp|P02769|ALBU_BOVIN:323		\Result_2021_04_BSA_Mono_Spec_Rep2_ADH	ADH	Rep2
540	1	TCVADESHAGCEKSLHTLFGDELCK-K13-113	sp|P02769|ALBU_BOVIN	-	monolink	monolink	210308_OE1_csarnowski_2104_2C.c.04427.04427.3_210308_OE1_csarnowski_2104_2C.c.04409.04409.3	88		-	-	2976.3	993.109	3	-0.2	8	36	11.51	0.23	0.42	0.48	0.48	0	0.1	1151	0.1	54.14	0	sp|P02769|ALBU_BOVIN:88		\Result_2021_04_BSA_Mono_Spec_Rep2_DSG	DSG	Rep2
541	1	TCVADESHAGCEKSLHTLFGDELCK-K13-114	sp|P02769|ALBU_BOVIN	-	monolink	monolink	210308_OE1_csarnowski_2104_2B.c.04745.04745.3_210308_OE1_csarnowski_2104_2B.c.04693.04693.3	88		-	-	2977.29	993.438	3	0.8	14	41	11.51	0.27	0.29	0.52	0.52	0	0.1	1223	0.11	52.98	0	sp|P02769|ALBU_BOVIN:88		\Result_2021_04_BSA_Mono_Spec_Rep2_DSG	DSG	Rep2
542	1	TCVADESHAGCEKSLHTLFGDELCK-K13-113	sp|P02769|ALBU_BOVIN	-	monolink	monolink	210308_OE1_csarnowski_2104_2B.c.04437.04437.3_210308_OE1_csarnowski_2104_2B.c.04394.04394.3	88		-	-	2976.31	993.11	3	0.3	8	38	11.51	0.31	0.19	0.54	0.54	0	0.11	1310	0.21	52.57	0	sp|P02769|ALBU_BOVIN:88		\Result_2021_04_BSA_Mono_Spec_Rep2_DSG	DSG	Rep2
543	1	TCVADESHAGCEKSLHTLFGDELCK-K13-114	sp|P02769|ALBU_BOVIN	-	monolink	monolink	210308_OE1_csarnowski_2104_2C.c.04736.04736.3_210308_OE1_csarnowski_2104_2C.c.04724.04724.3	88		-	-	2977.3	993.44	3	2.3	14	31	11.51	0.2	0.31	0.44	0.44	0	0.09	1106	0.1	50.79	0	sp|P02769|ALBU_BOVIN:88		\Result_2021_04_BSA_Mono_Spec_Rep2_DSG	DSG	Rep2
544	1	TCVADESHAGCEKSLHTLFGDELCK-K13-114	sp|P02769|ALBU_BOVIN	-	monolink	monolink	210308_OE1_csarnowski_2104_2C.c.04608.04608.3_210308_OE1_csarnowski_2104_2C.c.04724.04724.3	88		-	-	2977.31	993.446	3	8.3	14	31	11.51	0.18	0.31	0.39	0.39	0	0.08	1059	0.23	49.73	0	sp|P02769|ALBU_BOVIN:88		\Result_2021_04_BSA_Mono_Spec_Rep2_DSG	DSG	Rep2
545	1	TCVADESHAGCEKSLHTLFGDELCK-K13-114	sp|P02769|ALBU_BOVIN	-	monolink	monolink	210308_OE1_csarnowski_2104_2C.c.04608.04608.3_210308_OE1_csarnowski_2104_2C.c.04391.04391.3	88		-	-	2977.31	993.446	3	8.3	14	30	11.51	0.21	0.28	0.38	0.38	0	0.08	1047	0.14	49.01	0	sp|P02769|ALBU_BOVIN:88		\Result_2021_04_BSA_Mono_Spec_Rep2_DSG	DSG	Rep2
546	1	TCVADESHAGCEKSLHTLFGDELCK-K13-114	sp|P02769|ALBU_BOVIN	-	monolink	monolink	210308_OE1_csarnowski_2104_2C.c.04736.04736.3_210308_OE1_csarnowski_2104_2C.c.04874.04874.3	88		-	-	2977.3	993.44	3	2.3	14	29	11.34	0.15	0.32	0.43	0.43	0	0.09	941	0.02	47.6	0	sp|P02769|ALBU_BOVIN:88		\Result_2021_04_BSA_Mono_Spec_Rep2_DSG	DSG	Rep2
547	1	CCAADDKEACFAVEGPK-K7-114	sp|P02769|ALBU_BOVIN	-	monolink	monolink	210308_OE1_csarnowski_2104_2D.c.03714.03714.3_210308_OE1_csarnowski_2104_2D.c.03671.03671.3	587		-	-	2040.83	681.284	3	2.4	3	19	8.98	0.1	0.47	0.53	0.53	0	0.16	946	0	46.94	0	sp|P02769|ALBU_BOVIN:587		\Result_2021_04_BSA_Mono_Spec_Rep2_DSG	DSG	Rep2
548	1	RHPYFYAPELLYYANKYNGVFQECCQAEDK-K16-114	sp|P02769|ALBU_BOVIN	-	monolink	monolink	210308_OE1_csarnowski_2104_2B.c.08950.08950.3_210308_OE1_csarnowski_2104_2B.c.08781.08781.3	183		-	-	3886.74	1296.59	3	0.6	3	30	9.9	0.14	0.39	0.38	0.38	0	0.06	996	0	46.84	0	sp|P02769|ALBU_BOVIN:183		\Result_2021_04_BSA_Mono_Spec_Rep2_DSG	DSG	Rep2
549	1	HLVDEPQNLIKQNCDQFEK-K11-114	sp|P02769|ALBU_BOVIN	-	monolink	monolink	210308_OE1_csarnowski_2104_2C.c.04219.04219.3_210308_OE1_csarnowski_2104_2C.c.04163.04163.3	412		-	-	2468.17	823.731	3	1.8	3	24	10.67	0.14	0.38	0.45	0.45	0	0.12	854	0.19	46.43	0	sp|P02769|ALBU_BOVIN:412		\Result_2021_04_BSA_Mono_Spec_Rep2_DSG	DSG	Rep2
550	1	VHKECCHGDLLECADDRADLAK-K3-113	sp|P02769|ALBU_BOVIN	-	monolink	monolink	210308_OE1_csarnowski_2104_2C.c.01645.01645.3_210308_OE1_csarnowski_2104_2C.c.01619.01619.3	266		-	-	2724.21	909.077	3	1.2	3	27	11.32	0.3	0.16	0.5	0.5	0	0.11	959	0.16	45.27	0	sp|P02769|ALBU_BOVIN:266		\Result_2021_04_BSA_Mono_Spec_Rep2_DSG	DSG	Rep2
551	1	VHKECCHGDLLECADDR-K3-114	sp|P02769|ALBU_BOVIN	-	monolink	monolink	210308_OE1_csarnowski_2104_2D.c.01376.01376.3_210308_OE1_csarnowski_2104_2D.c.01325.01325.3	266		-	-	2226.91	743.311	3	0.8	4	19	11.49	0.22	0.39	0.53	0.53	0	0.16	625	0	44.73	0	sp|P02769|ALBU_BOVIN:266		\Result_2021_04_BSA_Mono_Spec_Rep2_DSG	DSG	Rep2
552	1	CCAADDKEACFAVEGPK-K7-114	sp|P02769|ALBU_BOVIN	-	monolink	monolink	210308_OE1_csarnowski_2104_2D.c.03714.03714.3_210308_OE1_csarnowski_2104_2D.c.03854.03854.3	587		-	-	2040.83	681.284	3	2.4	3	18	8.95	0.08	0.48	0.49	0.49	0	0.14	804	0	44.35	0	sp|P02769|ALBU_BOVIN:587		\Result_2021_04_BSA_Mono_Spec_Rep2_DSG	DSG	Rep2
553	1	ECCDKPLLEKSHCIAEVEK-K10-114	sp|P02769|ALBU_BOVIN	-	monolink	monolink	210308_OE1_csarnowski_2104_2C.c.02999.02999.3_210308_OE1_csarnowski_2104_2C.c.02912.02912.3	309		-	-	2458.12	820.38	3	0	3	25	11.51	0.2	0.35	0.31	0.31	0	0.08	699	0	44.31	0	sp|P02769|ALBU_BOVIN:309		\Result_2021_04_BSA_Mono_Spec_Rep2_DSG	DSG	Rep2
554	1	TCVADESHAGCEKSLHTLFGDELCK-K13-114	sp|P02769|ALBU_BOVIN	-	monolink	monolink	210308_OE1_csarnowski_2104_2C.c.04608.04608.3_210308_OE1_csarnowski_2104_2C.c.04597.04597.3	88		-	-	2977.31	993.446	3	8.3	14	25	10.12	0.13	0.28	0.34	0.34	0	0.07	908	0.09	43.4	0	sp|P02769|ALBU_BOVIN:88		\Result_2021_04_BSA_Mono_Spec_Rep2_DSG	DSG	Rep2
555	1	VHKECCHGDLLECADDR-K3-113	sp|P02769|ALBU_BOVIN	-	monolink	monolink	210308_OE1_csarnowski_2104_2D.c.00879.00879.3_210308_OE1_csarnowski_2104_2D.c.00859.00859.3	266		-	-	2225.93	742.984	3	1.1	1	24	11.51	0.22	0.38	0.54	0.54	0	0.16	546	0	43.24	0	sp|P02769|ALBU_BOVIN:266		\Result_2021_04_BSA_Mono_Spec_Rep2_DSG	DSG	Rep2
556	1	TCVADESHAGCEKSLHTLFGDELCK-K13-114	sp|P02769|ALBU_BOVIN	-	monolink	monolink	210308_OE1_csarnowski_2104_2C.c.04736.04736.3_210308_OE1_csarnowski_2104_2C.c.04597.04597.3	88		-	-	2977.3	993.44	3	2.3	14	24	10.08	0.11	0.22	0.45	0.45	0	0.09	951	0.14	43.17	0	sp|P02769|ALBU_BOVIN:88		\Result_2021_04_BSA_Mono_Spec_Rep2_DSG	DSG	Rep2
557	1	QNCDQFEKLGEYGFQNALIVR-K8-114	sp|P02769|ALBU_BOVIN	-	monolink	monolink	210308_OE1_csarnowski_2104_2C.c.08488.08488.3_210308_OE1_csarnowski_2104_2C.c.08400.08400.3	420		-	-	2642.25	881.757	3	1.8	5	22	11.43	0.15	0.34	0.49	0.49	0	0.12	634	0	43.16	0	sp|P02769|ALBU_BOVIN:420		\Result_2021_04_BSA_Mono_Spec_Rep2_DSG	DSG	Rep2
558	1	DAIPENLPPLTADFAEDKDVCK-K18-114	sp|P02769|ALBU_BOVIN	-	monolink	monolink	210308_OE1_csarnowski_2104_2C.c.07817.07817.3_210308_OE1_csarnowski_2104_2C.c.07709.07709.3	336		-	-	2571.21	858.078	3	2.8	7	19	11.49	0.2	0.28	0.54	0.54	0	0.12	665	0	42.66	0	sp|P02769|ALBU_BOVIN:336		\Result_2021_04_BSA_Mono_Spec_Rep2_DSG	DSG	Rep2
559	1	AFDEKLFTFHADICTLPDTEK-K5-113	sp|P02769|ALBU_BOVIN	-	monolink	monolink	210308_OE1_csarnowski_2104_2B.c.08134.08134.3_210308_OE1_csarnowski_2104_2B.c.08190.08190.3	528		-	-	2610.24	871.087	3	3	9	27	11.5	0.19	0.32	0.39	0.39	0	0.09	632	0	42.58	0	sp|P02769|ALBU_BOVIN:528		\Result_2021_04_BSA_Mono_Spec_Rep2_DSG	DSG	Rep2
560	1	AFDEKLFTFHADICTLPDTEK-K5-114	sp|P02769|ALBU_BOVIN	-	monolink	monolink	210308_OE1_csarnowski_2104_2B.c.08609.08609.3_210308_OE1_csarnowski_2104_2B.c.08654.08654.3	528		-	-	2611.23	871.417	3	5.2	7	25	11.51	0.23	0.35	0.41	0.41	0	0.1	579	0	42.51	0	sp|P02769|ALBU_BOVIN:528		\Result_2021_04_BSA_Mono_Spec_Rep2_DSG	DSG	Rep2
561	1	FKDLGEEHFK-K2-114	sp|P02769|ALBU_BOVIN	-	monolink	monolink	210308_OE1_csarnowski_2104_2D.c.02377.02377.3_210308_OE1_csarnowski_2104_2D.c.02331.02331.3	36		-	-	1362.65	455.223	3	0.3	5	22	11.51	0.22	0.39	0.35	0.35	0	0.18	463	0	42.08	0	sp|P02769|ALBU_BOVIN:36		\Result_2021_04_BSA_Mono_Spec_Rep2_DSG	DSG	Rep2
562	1	VHKECCHGDLLECADDR-K3-114	sp|P02769|ALBU_BOVIN	-	monolink	monolink	210308_OE1_csarnowski_2104_2C.c.01315.01315.4_210308_OE1_csarnowski_2104_2C.c.01283.01283.4	266		-	-	2226.91	557.736	4	1.8	4	13	11.41	0.1	0.28	0.62	0.62	0	0.18	589	0	41.59	0	sp|P02769|ALBU_BOVIN:266		\Result_2021_04_BSA_Mono_Spec_Rep2_DSG	DSG	Rep2
563	1	AFDEKLFTFHADICTLPDTEK-K5-113	sp|P02769|ALBU_BOVIN	-	monolink	monolink	210308_OE1_csarnowski_2104_2B.c.08134.08134.3_210308_OE1_csarnowski_2104_2B.c.07954.07954.3	528		-	-	2610.24	871.087	3	3	9	22	11.44	0.17	0.29	0.39	0.39	0	0.09	601	0	41.17	0	sp|P02769|ALBU_BOVIN:528		\Result_2021_04_BSA_Mono_Spec_Rep2_DSG	DSG	Rep2
564	1	AFDEKLFTFHADICTLPDTEK-K5-114	sp|P02769|ALBU_BOVIN	-	monolink	monolink	210308_OE1_csarnowski_2104_2B.c.08609.08609.3_210308_OE1_csarnowski_2104_2B.c.08366.08366.3	528		-	-	2611.23	871.417	3	5.2	7	23	11.44	0.21	0.32	0.38	0.38	0	0.09	560	0.16	41.16	0	sp|P02769|ALBU_BOVIN:528		\Result_2021_04_BSA_Mono_Spec_Rep2_DSG	DSG	Rep2
565	1	VHKECCHGDLLECADDR-K3-114	sp|P02769|ALBU_BOVIN	-	monolink	monolink	210308_OE1_csarnowski_2104_2C.c.01316.01316.3_210308_OE1_csarnowski_2104_2C.c.01306.01306.3	266		-	-	2226.91	743.312	3	1.3	4	23	11.51	0.21	0.36	0.49	0.49	0	0.15	456	0	40.91	0	sp|P02769|ALBU_BOVIN:266		\Result_2021_04_BSA_Mono_Spec_Rep2_DSG	DSG	Rep2
566	1	LKHLVDEPQNLIK-K2-113	sp|P02769|ALBU_BOVIN	-	monolink	monolink	210308_OE1_csarnowski_2104_2C.c.02865.02865.3_210308_OE1_csarnowski_2104_2C.c.02827.02827.3	401		-	-	1658.94	553.987	3	1.6	6	18	11.51	0.15	0.37	0.44	0.44	0	0.17	423	0.36	40.74	0	sp|P02769|ALBU_BOVIN:401		\Result_2021_04_BSA_Mono_Spec_Rep2_DSG	DSG	Rep2
567	1	SLHTLFGDELCKVASLRETYGDMADCCEK-K12-113	sp|P02769|ALBU_BOVIN	-	monolink	monolink	210308_OE1_csarnowski_2104_2B.c.08928.08928.4_210308_OE1_csarnowski_2104_2B.c.08898.08898.4	100		-	-	3517.56	880.398	4	-0.3	1	27	11.5	0.13	0.3	0.35	0.35	0	0.06	583	0	40.71	0	sp|P02769|ALBU_BOVIN:100		\Result_2021_04_BSA_Mono_Spec_Rep2_DSG	DSG	Rep2
568	1	LAKEYEATLEECCAKDDPHACYSTVFDK-K3-114	sp|P02769|ALBU_BOVIN	-	monolink	monolink	210308_OE1_csarnowski_2104_2B.c.04856.04856.3_210308_OE1_csarnowski_2104_2B.c.04965.04965.3	374		-	-	3463.5	1155.51	3	4.2	8	27	11.5	0.24	0.35	0.32	0.32	0	0.06	505	0	40.52	0	sp|P02769|ALBU_BOVIN:374		\Result_2021_04_BSA_Mono_Spec_Rep2_DSG	DSG	Rep2
569	1	LCVLHEKTPVSEK-K7-114	sp|P02769|ALBU_BOVIN	-	monolink	monolink	210308_OE1_csarnowski_2104_2C.c.01615.01615.3_210308_OE1_csarnowski_2104_2C.c.01592.01592.3	489		-	-	1652.85	551.956	3	0.8	6	20	11.51	0.21	0.39	0.63	0.63	0	0.24	325	0	40.5	0	sp|P02769|ALBU_BOVIN:489		\Result_2021_04_BSA_Mono_Spec_Rep2_DSG	DSG	Rep2
570	1	LKHLVDEPQNLIK-K2-114	sp|P02769|ALBU_BOVIN	-	monolink	monolink	210308_OE1_csarnowski_2104_2A.c.02672.02672.3_210308_OE1_csarnowski_2104_2A.c.02643.02643.3	401		-	-	1659.92	554.314	3	0.2	11	20	11.51	0.26	0.34	0.41	0.41	0	0.16	443	0.24	40.49	0	sp|P02769|ALBU_BOVIN:401		\Result_2021_04_BSA_Mono_Spec_Rep2_DSG	DSG	Rep2
571	1	DAIPENLPPLTADFAEDKDVCK-K18-114	sp|P02769|ALBU_BOVIN	-	monolink	monolink	210308_OE1_csarnowski_2104_2C.c.07817.07817.3_210308_OE1_csarnowski_2104_2C.c.08037.08037.3	336		-	-	2571.21	858.078	3	2.8	7	17	10.97	0.19	0.29	0.47	0.47	0	0.11	598	0	40.44	0	sp|P02769|ALBU_BOVIN:336		\Result_2021_04_BSA_Mono_Spec_Rep2_DSG	DSG	Rep2
572	1	VHKECCHGDLLECADDRADLAK-K3-113	sp|P02769|ALBU_BOVIN	-	monolink	monolink	210308_OE1_csarnowski_2104_2B.c.01484.01484.4_210308_OE1_csarnowski_2104_2B.c.01473.01473.4	266		-	-	2724.21	682.06	4	1.1	3	22	11.51	0.14	0.33	0.42	0.42	0	0.1	504	0.21	40.39	0	sp|P02769|ALBU_BOVIN:266		\Result_2021_04_BSA_Mono_Spec_Rep2_DSG	DSG	Rep2
573	1	LKHLVDEPQNLIK-K2-114	sp|P02769|ALBU_BOVIN	-	monolink	monolink	210308_OE1_csarnowski_2104_2D.c.03490.03490.3_210308_OE1_csarnowski_2104_2D.c.03306.03306.3	401		-	-	1659.92	554.314	3	0	11	18	11.51	0.22	0.37	0.43	0.43	0	0.16	399	0.45	40.35	0	sp|P02769|ALBU_BOVIN:401		\Result_2021_04_BSA_Mono_Spec_Rep2_DSG	DSG	Rep2
574	1	LKHLVDEPQNLIK-K2-114	sp|P02769|ALBU_BOVIN	-	monolink	monolink	210308_OE1_csarnowski_2104_2D.c.03339.03339.3_210308_OE1_csarnowski_2104_2D.c.03306.03306.3	401		-	-	1659.92	554.315	3	1	11	16	11.5	0.2	0.29	0.55	0.55	0	0.21	444	0.26	40.16	0	sp|P02769|ALBU_BOVIN:401		\Result_2021_04_BSA_Mono_Spec_Rep2_DSG	DSG	Rep2
575	1	VHKECCHGDLLECADDRADLAK-K3-114	sp|P02769|ALBU_BOVIN	-	monolink	monolink	210308_OE1_csarnowski_2104_2C.c.02151.02151.4_210308_OE1_csarnowski_2104_2C.c.02128.02128.4	266		-	-	2725.19	682.305	4	-0.2	14	23	11.51	0.17	0.27	0.41	0.41	0	0.09	545	0.23	39.88	0	sp|P02769|ALBU_BOVIN:266		\Result_2021_04_BSA_Mono_Spec_Rep2_DSG	DSG	Rep2
576	1	AFDEKLFTFHADICTLPDTEK-K5-113	sp|P02769|ALBU_BOVIN	-	monolink	monolink	210308_OE1_csarnowski_2104_2B.c.08312.08312.3_210308_OE1_csarnowski_2104_2B.c.08190.08190.3	528		-	-	2610.24	871.087	3	3.1	9	23	11.43	0.17	0.29	0.36	0.36	0	0.08	529	0	39.72	0	sp|P02769|ALBU_BOVIN:528		\Result_2021_04_BSA_Mono_Spec_Rep2_DSG	DSG	Rep2
577	1	VHKECCHGDLLECADDRADLAK-K3-114	sp|P02769|ALBU_BOVIN	-	monolink	monolink	210308_OE1_csarnowski_2104_2C.c.01833.01833.3_210308_OE1_csarnowski_2104_2C.c.01803.01803.3	266		-	-	2725.19	909.405	3	1.5	14	28	11.51	0.29	0.28	0.45	0.45	0	0.1	497	0	39.72	0	sp|P02769|ALBU_BOVIN:266		\Result_2021_04_BSA_Mono_Spec_Rep2_DSG	DSG	Rep2
578	1	AFDEKLFTFHADICTLPDTEK-K5-113	sp|P02769|ALBU_BOVIN	-	monolink	monolink	210308_OE1_csarnowski_2104_2B.c.07982.07982.3_210308_OE1_csarnowski_2104_2B.c.08190.08190.3	528		-	-	2610.24	871.086	3	1.6	9	22	11.43	0.19	0.29	0.34	0.34	0	0.08	522	0	39.65	0	sp|P02769|ALBU_BOVIN:528		\Result_2021_04_BSA_Mono_Spec_Rep2_DSG	DSG	Rep2
579	1	LVNELTEFAKTCVADESHAGCEK-K10-114	sp|P02769|ALBU_BOVIN	-	monolink	monolink	210308_OE1_csarnowski_2104_2B.c.07112.07112.3_210308_OE1_csarnowski_2104_2B.c.07059.07059.3	75		-	-	2721.23	908.085	3	2.4	2	25	11.49	0.13	0.29	0.52	0.52	0	0.11	480	0	39.26	0	sp|P02769|ALBU_BOVIN:75		\Result_2021_04_BSA_Mono_Spec_Rep2_DSG	DSG	Rep2
580	1	KVPQVSTPTLVEVSR-K1-114	sp|P02769|ALBU_BOVIN	-	monolink	monolink	210308_OE1_csarnowski_2104_2D.c.04229.04229.3_210308_OE1_csarnowski_2104_2D.c.04142.04142.3	437		-	-	1752.96	585.329	3	1.5	10	14	10.52	0.11	0.24	0.46	0.46	0	0.15	622	0	39.25	0	sp|P02769|ALBU_BOVIN:437		\Result_2021_04_BSA_Mono_Spec_Rep2_DSG	DSG	Rep2
581	1	AFDEKLFTFHADICTLPDTEK-K5-114	sp|P02769|ALBU_BOVIN	-	monolink	monolink	210308_OE1_csarnowski_2104_2B.c.08467.08467.3_210308_OE1_csarnowski_2104_2B.c.08366.08366.3	528		-	-	2611.22	871.415	3	3.1	7	19	11.04	0.18	0.37	0.33	0.33	0	0.08	446	0.11	39.14	0	sp|P02769|ALBU_BOVIN:528		\Result_2021_04_BSA_Mono_Spec_Rep2_DSG	DSG	Rep2
582	1	AFDEKLFTFHADICTLPDTEK-K5-113	sp|P02769|ALBU_BOVIN	-	monolink	monolink	210308_OE1_csarnowski_2104_2B.c.07982.07982.3_210308_OE1_csarnowski_2104_2B.c.07954.07954.3	528		-	-	2610.24	871.086	3	1.6	9	23	11.5	0.19	0.26	0.35	0.35	0	0.08	519	0	39.06	0	sp|P02769|ALBU_BOVIN:528		\Result_2021_04_BSA_Mono_Spec_Rep2_DSG	DSG	Rep2
583	1	EYEATLEECCAKDDPHACYSTVFDK-K12-114	sp|P02769|ALBU_BOVIN	-	monolink	monolink	210308_OE1_csarnowski_2104_2B.c.04942.04942.3_210308_OE1_csarnowski_2104_2B.c.04912.04912.3	386		-	-	3151.28	1051.43	3	1.3	2	27	11.51	0.17	0.24	0.4	0.4	0	0.08	538	0.06	39.01	0	sp|P02769|ALBU_BOVIN:386		\Result_2021_04_BSA_Mono_Spec_Rep2_DSG	DSG	Rep2
584	1	LKHLVDEPQNLIK-K2-113	sp|P02769|ALBU_BOVIN	-	monolink	monolink	210308_OE1_csarnowski_2104_2D.c.02955.02955.3_210308_OE1_csarnowski_2104_2D.c.02906.02906.3	401		-	-	1658.94	553.987	3	0.6	6	22	11.51	0.16	0.28	0.45	0.45	0	0.17	422	0.19	38.87	0	sp|P02769|ALBU_BOVIN:401		\Result_2021_04_BSA_Mono_Spec_Rep2_DSG	DSG	Rep2
585	1	LKHLVDEPQNLIK-K2-114	sp|P02769|ALBU_BOVIN	-	monolink	monolink	210308_OE1_csarnowski_2104_2C.c.03272.03272.3_210308_OE1_csarnowski_2104_2C.c.03228.03228.3	401		-	-	1659.92	554.315	3	2.3	11	16	11.34	0.15	0.36	0.48	0.48	0	0.18	340	0.31	38.87	0	sp|P02769|ALBU_BOVIN:401		\Result_2021_04_BSA_Mono_Spec_Rep2_DSG	DSG	Rep2
586	1	LRCASIQKFGER-K8-114	sp|P02769|ALBU_BOVIN	-	monolink	monolink	210308_OE1_csarnowski_2104_2D.c.01871.01871.3_210308_OE1_csarnowski_2104_2D.c.01861.01861.3	228		-	-	1577.8	526.941	3	0.3	1	19	11.51	0.19	0.26	0.54	0.54	0	0.22	403	0	38.85	0	sp|P02769|ALBU_BOVIN:228		\Result_2021_04_BSA_Mono_Spec_Rep2_DSG	DSG	Rep2
587	1	AFDEKLFTFHADICTLPDTEK-K5-114	sp|P02769|ALBU_BOVIN	-	monolink	monolink	210308_OE1_csarnowski_2104_2B.c.08467.08467.3_210308_OE1_csarnowski_2104_2B.c.08654.08654.3	528		-	-	2611.22	871.415	3	3.1	7	21	11.42	0.2	0.23	0.41	0.41	0	0.1	540	0	38.82	0	sp|P02769|ALBU_BOVIN:528		\Result_2021_04_BSA_Mono_Spec_Rep2_DSG	DSG	Rep2
588	1	RPCFSALTPDETYVPKAFDEK-K16-114	sp|P02769|ALBU_BOVIN	-	monolink	monolink	210308_OE1_csarnowski_2104_2C.c.05692.05692.3_210308_OE1_csarnowski_2104_2C.c.05670.05670.3	523		-	-	2584.22	862.414	3	1.7	5	21	11.42	0.16	0.44	0.61	0.61	0	0.14	258	0	38.76	0	sp|P02769|ALBU_BOVIN:523		\Result_2021_04_BSA_Mono_Spec_Rep2_DSG	DSG	Rep2
589	1	LAKEYEATLEECCAK-K3-114	sp|P02769|ALBU_BOVIN	-	monolink	monolink	210308_OE1_csarnowski_2104_2C.c.03646.03646.3_210308_OE1_csarnowski_2104_2C.c.03716.03716.3	374		-	-	1927.86	643.626	3	1	19	21	11.5	0.25	0.25	0.48	0.48	0	0.16	431	0	38.5	0	sp|P02769|ALBU_BOVIN:374		\Result_2021_04_BSA_Mono_Spec_Rep2_DSG	DSG	Rep2
590	1	VHKECCHGDLLECADDRADLAK-K3-114	sp|P02769|ALBU_BOVIN	-	monolink	monolink	210308_OE1_csarnowski_2104_2B.c.01649.01649.5_210308_OE1_csarnowski_2104_2B.c.01617.01617.5	266		-	-	2725.19	546.046	5	0.7	14	19	11.49	0.14	0.31	0.72	0.72	0	0.16	381	0	38.49	0	sp|P02769|ALBU_BOVIN:266		\Result_2021_04_BSA_Mono_Spec_Rep2_DSG	DSG	Rep2
591	1	LCVLHEKTPVSEK-K7-114	sp|P02769|ALBU_BOVIN	-	monolink	monolink	210308_OE1_csarnowski_2104_2D.c.01826.01826.3_210308_OE1_csarnowski_2104_2D.c.01815.01815.3	489		-	-	1652.85	551.957	3	2.1	6	20	11.47	0.17	0.34	0.52	0.52	0	0.2	309	0	38.35	0	sp|P02769|ALBU_BOVIN:489		\Result_2021_04_BSA_Mono_Spec_Rep2_DSG	DSG	Rep2
592	1	LAKEYEATLEECCAK-K3-114	sp|P02769|ALBU_BOVIN	-	monolink	monolink	210308_OE1_csarnowski_2104_2D.c.03824.03824.3_210308_OE1_csarnowski_2104_2D.c.03647.03647.3	374		-	-	1927.86	643.627	3	2.3	19	22	11.51	0.23	0.31	0.46	0.46	0	0.15	361	0	38.25	0	sp|P02769|ALBU_BOVIN:374		\Result_2021_04_BSA_Mono_Spec_Rep2_DSG	DSG	Rep2
593	1	LKHLVDEPQNLIK-K2-113	sp|P02769|ALBU_BOVIN	-	monolink	monolink	210308_OE1_csarnowski_2104_2D.c.02955.02955.3_210308_OE1_csarnowski_2104_2D.c.03044.03044.3	401		-	-	1658.94	553.987	3	0.6	6	17	11.49	0.1	0.29	0.46	0.46	0	0.18	377	0.35	38.23	0	sp|P02769|ALBU_BOVIN:401		\Result_2021_04_BSA_Mono_Spec_Rep2_DSG	DSG	Rep2
594	1	VHKECCHGDLLECADDRADLAK-K3-114	sp|P02769|ALBU_BOVIN	-	monolink	monolink	210308_OE1_csarnowski_2104_2D.c.01890.01890.4_210308_OE1_csarnowski_2104_2D.c.01872.01872.4	266		-	-	2725.19	682.305	4	0.1	14	18	10.78	0.14	0.25	0.34	0.34	0	0.08	562	0.22	38.15	0	sp|P02769|ALBU_BOVIN:266		\Result_2021_04_BSA_Mono_Spec_Rep2_DSG	DSG	Rep2
595	1	LKHLVDEPQNLIK-K2-114	sp|P02769|ALBU_BOVIN	-	monolink	monolink	210308_OE1_csarnowski_2104_2C.c.03411.03411.3_210308_OE1_csarnowski_2104_2C.c.03228.03228.3	401		-	-	1659.92	554.314	3	0.1	11	16	11.45	0.2	0.29	0.46	0.46	0	0.18	369	0.3	38.1	0	sp|P02769|ALBU_BOVIN:401		\Result_2021_04_BSA_Mono_Spec_Rep2_DSG	DSG	Rep2
596	1	DAIPENLPPLTADFAEDKDVCK-K18-114	sp|P02769|ALBU_BOVIN	-	monolink	monolink	210308_OE1_csarnowski_2104_2C.c.07679.07679.3_210308_OE1_csarnowski_2104_2C.c.07709.07709.3	336		-	-	2571.22	858.08	3	4.2	7	19	11.33	0.18	0.19	0.34	0.34	0	0.08	567	0	38.06	0	sp|P02769|ALBU_BOVIN:336		\Result_2021_04_BSA_Mono_Spec_Rep2_DSG	DSG	Rep2
597	1	DAIPENLPPLTADFAEDKDVCK-K18-114	sp|P02769|ALBU_BOVIN	-	monolink	monolink	210308_OE1_csarnowski_2104_2B.c.08466.08466.3_210308_OE1_csarnowski_2104_2B.c.08388.08388.3	336		-	-	2571.21	858.078	3	2.8	7	22	11.48	0.21	0.26	0.48	0.48	0	0.11	432	0	37.92	0	sp|P02769|ALBU_BOVIN:336		\Result_2021_04_BSA_Mono_Spec_Rep2_DSG	DSG	Rep2
598	1	LKHLVDEPQNLIK-K2-114	sp|P02769|ALBU_BOVIN	-	monolink	monolink	210308_OE1_csarnowski_2104_2D.c.03339.03339.3_210308_OE1_csarnowski_2104_2D.c.03553.03553.3	401		-	-	1659.92	554.315	3	1	11	15	11.33	0.13	0.23	0.47	0.47	0	0.18	434	0	37.82	0	sp|P02769|ALBU_BOVIN:401		\Result_2021_04_BSA_Mono_Spec_Rep2_DSG	DSG	Rep2
599	1	LAKEYEATLEECCAK-K3-114	sp|P02769|ALBU_BOVIN	-	monolink	monolink	210308_OE1_csarnowski_2104_2D.c.03959.03959.3_210308_OE1_csarnowski_2104_2D.c.04078.04078.3	374		-	-	1927.86	643.627	3	1.5	19	22	11.5	0.17	0.33	0.39	0.39	0	0.13	335	0	37.76	0	sp|P02769|ALBU_BOVIN:374		\Result_2021_04_BSA_Mono_Spec_Rep2_DSG	DSG	Rep2
600	1	TCVADESHAGCEKSLHTLFGDELCK-K13-114	sp|P02769|ALBU_BOVIN	-	monolink	monolink	210308_OE1_csarnowski_2104_2D.c.04783.04783.4_210308_OE1_csarnowski_2104_2D.c.04761.04761.4	88		-	-	2977.29	745.33	4	0.4	14	21	9.7	0.08	0.46	0.45	0.45	0	0.09	421	0.1	37.75	0	sp|P02769|ALBU_BOVIN:88		\Result_2021_04_BSA_Mono_Spec_Rep2_DSG	DSG	Rep2
601	1	LCVLHEKTPVSEK-K7-114	sp|P02769|ALBU_BOVIN	-	monolink	monolink	210308_OE1_csarnowski_2104_2D.c.01982.01982.3_210308_OE1_csarnowski_2104_2D.c.01815.01815.3	489		-	-	1652.85	551.957	3	3.1	6	16	11.2	0.14	0.39	0.4	0.4	0	0.15	276	0	37.73	0	sp|P02769|ALBU_BOVIN:489		\Result_2021_04_BSA_Mono_Spec_Rep2_DSG	DSG	Rep2
602	1	EYEATLEECCAKDDPHACYSTVFDK-K12-114	sp|P02769|ALBU_BOVIN	-	monolink	monolink	210308_OE1_csarnowski_2104_2C.c.04925.04925.3_210308_OE1_csarnowski_2104_2C.c.04897.04897.3	386		-	-	3151.28	1051.43	3	2.3	2	31	11.49	0.22	0.28	0.38	0.38	0	0.08	413	0.1	37.68	0	sp|P02769|ALBU_BOVIN:386		\Result_2021_04_BSA_Mono_Spec_Rep2_DSG	DSG	Rep2
603	1	LCVLHEKTPVSEK-K7-113	sp|P02769|ALBU_BOVIN	-	monolink	monolink	210308_OE1_csarnowski_2104_2D.c.01372.01372.3_210308_OE1_csarnowski_2104_2D.c.01328.01328.3	489		-	-	1651.86	551.628	3	1.2	1	15	11.45	0.15	0.29	0.61	0.61	0	0.24	300	0	37.65	0	sp|P02769|ALBU_BOVIN:489		\Result_2021_04_BSA_Mono_Spec_Rep2_DSG	DSG	Rep2
604	1	LAKEYEATLEECCAK-K3-114	sp|P02769|ALBU_BOVIN	-	monolink	monolink	210308_OE1_csarnowski_2104_2C.c.03781.03781.3_210308_OE1_csarnowski_2104_2C.c.03572.03572.3	374		-	-	1927.86	643.627	3	1.4	19	18	11.41	0.2	0.26	0.35	0.35	0	0.12	424	0	37.58	0	sp|P02769|ALBU_BOVIN:374		\Result_2021_04_BSA_Mono_Spec_Rep2_DSG	DSG	Rep2
605	1	RPCFSALTPDETYVPKAFDEK-K16-114	sp|P02769|ALBU_BOVIN	-	monolink	monolink	210308_OE1_csarnowski_2104_2C.c.05692.05692.3_210308_OE1_csarnowski_2104_2C.c.05816.05816.3	523		-	-	2584.22	862.414	3	1.7	5	20	11.51	0.16	0.36	0.65	0.65	0	0.15	269	0	37.48	0	sp|P02769|ALBU_BOVIN:523		\Result_2021_04_BSA_Mono_Spec_Rep2_DSG	DSG	Rep2
606	1	LKHLVDEPQNLIK-K2-114	sp|P02769|ALBU_BOVIN	-	monolink	monolink	210308_OE1_csarnowski_2104_2C.c.03272.03272.3_210308_OE1_csarnowski_2104_2C.c.03433.03433.3	401		-	-	1659.92	554.315	3	2.3	11	15	11.48	0.18	0.32	0.44	0.44	0	0.17	299	0.25	37.4	0	sp|P02769|ALBU_BOVIN:401		\Result_2021_04_BSA_Mono_Spec_Rep2_DSG	DSG	Rep2
607	1	TVMENFVAFVDKCCAADDK-K12-114	sp|P02769|ALBU_BOVIN	-	monolink	monolink	210308_OE1_csarnowski_2104_2C.c.08906.08906.3_210308_OE1_csarnowski_2104_2C.c.08863.08863.3	580		-	-	2333.01	778.677	3	3.3	2	16	7.5	0.07	0.45	0.45	0.45	0	0.12	621	0	37.28	0	sp|P02769|ALBU_BOVIN:580		\Result_2021_04_BSA_Mono_Spec_Rep2_DSG	DSG	Rep2
608	1	LAKEYEATLEECCAK-K3-114	sp|P02769|ALBU_BOVIN	-	monolink	monolink	210308_OE1_csarnowski_2104_2D.c.03959.03959.3_210308_OE1_csarnowski_2104_2D.c.03790.03790.3	374		-	-	1927.86	643.627	3	1.5	19	20	11.51	0.18	0.31	0.42	0.42	0	0.14	320	0	37.28	0	sp|P02769|ALBU_BOVIN:374		\Result_2021_04_BSA_Mono_Spec_Rep2_DSG	DSG	Rep2
609	1	VHKECCHGDLLECADDR-K3-114	sp|P02769|ALBU_BOVIN	-	monolink	monolink	210308_OE1_csarnowski_2104_2D.c.01375.01375.4_210308_OE1_csarnowski_2104_2D.c.01340.01340.4	266		-	-	2226.91	557.735	4	-0.3	4	12	10.04	0.07	0.29	0.67	0.67	0	0.2	476	0	37.26	0	sp|P02769|ALBU_BOVIN:266		\Result_2021_04_BSA_Mono_Spec_Rep2_DSG	DSG	Rep2
610	1	LCVLHEKTPVSEK-K7-114	sp|P02769|ALBU_BOVIN	-	monolink	monolink	210308_OE1_csarnowski_2104_2D.c.01669.01669.3_210308_OE1_csarnowski_2104_2D.c.01627.01627.3	489		-	-	1652.85	551.956	3	1.1	6	16	11.51	0.17	0.32	0.59	0.59	0	0.23	240	0	37.16	0	sp|P02769|ALBU_BOVIN:489		\Result_2021_04_BSA_Mono_Spec_Rep2_DSG	DSG	Rep2
611	1	DDPHACYSTVFDKLK-K13-114	sp|P02769|ALBU_BOVIN	-	monolink	monolink	210308_OE1_csarnowski_2104_2D.c.05655.05655.3_210308_OE1_csarnowski_2104_2D.c.05617.05617.3	399		-	-	1908.86	637.295	3	2.5	1	21	11.5	0.24	0.31	0.53	0.53	0	0.18	267	0	37.06	0	sp|P02769|ALBU_BOVIN:399		\Result_2021_04_BSA_Mono_Spec_Rep2_DSG	DSG	Rep2
612	1	LKHLVDEPQNLIK-K2-114	sp|P02769|ALBU_BOVIN	-	monolink	monolink	210308_OE1_csarnowski_2104_2C.c.03411.03411.3_210308_OE1_csarnowski_2104_2C.c.03433.03433.3	401		-	-	1659.92	554.314	3	0.1	11	16	11.43	0.13	0.23	0.43	0.43	0	0.17	392	0.34	37.02	0	sp|P02769|ALBU_BOVIN:401		\Result_2021_04_BSA_Mono_Spec_Rep2_DSG	DSG	Rep2
613	1	LAKEYEATLEECCAK-K3-114	sp|P02769|ALBU_BOVIN	-	monolink	monolink	210308_OE1_csarnowski_2104_2D.c.03691.03691.3_210308_OE1_csarnowski_2104_2D.c.03790.03790.3	374		-	-	1927.86	643.626	3	1.1	19	18	11.51	0.2	0.26	0.49	0.49	0	0.16	334	0	36.92	0	sp|P02769|ALBU_BOVIN:374		\Result_2021_04_BSA_Mono_Spec_Rep2_DSG	DSG	Rep2
614	1	LCVLHEKTPVSEK-K7-114	sp|P02769|ALBU_BOVIN	-	monolink	monolink	210308_OE1_csarnowski_2104_2D.c.01669.01669.3_210308_OE1_csarnowski_2104_2D.c.01815.01815.3	489		-	-	1652.85	551.956	3	1.1	6	16	11.47	0.17	0.31	0.59	0.59	0	0.23	246	0	36.89	0	sp|P02769|ALBU_BOVIN:489		\Result_2021_04_BSA_Mono_Spec_Rep2_DSG	DSG	Rep2
615	1	TCVADESHAGCEKSLHTLFGDELCK-K13-113	sp|P02769|ALBU_BOVIN	-	monolink	monolink	210308_OE1_csarnowski_2104_2C.c.04572.04572.4_210308_OE1_csarnowski_2104_2C.c.04394.04394.4	88		-	-	2976.3	745.084	4	-0.3	8	25	11.47	0.14	0.41	0.3	0.3	0	0.06	241	0.17	36.82	0	sp|P02769|ALBU_BOVIN:88		\Result_2021_04_BSA_Mono_Spec_Rep2_DSG	DSG	Rep2
616	1	LAKEYEATLEECCAK-K3-114	sp|P02769|ALBU_BOVIN	-	monolink	monolink	210308_OE1_csarnowski_2104_2D.c.03824.03824.3_210308_OE1_csarnowski_2104_2D.c.03790.03790.3	374		-	-	1927.86	643.627	3	2.3	19	21	11.51	0.2	0.26	0.43	0.43	0	0.14	343	0	36.82	0	sp|P02769|ALBU_BOVIN:374		\Result_2021_04_BSA_Mono_Spec_Rep2_DSG	DSG	Rep2
617	1	LKHLVDEPQNLIK-K2-113	sp|P02769|ALBU_BOVIN	-	monolink	monolink	210308_OE1_csarnowski_2104_2D.c.03100.03100.3_210308_OE1_csarnowski_2104_2D.c.03044.03044.3	401		-	-	1658.94	553.987	3	2.1	6	16	11.34	0.1	0.33	0.32	0.32	0	0.12	315	0.1	36.77	0	sp|P02769|ALBU_BOVIN:401		\Result_2021_04_BSA_Mono_Spec_Rep2_DSG	DSG	Rep2
618	1	LKHLVDEPQNLIK-K2-114	sp|P02769|ALBU_BOVIN	-	monolink	monolink	210308_OE1_csarnowski_2104_2D.c.03490.03490.3_210308_OE1_csarnowski_2104_2D.c.03553.03553.3	401		-	-	1659.92	554.314	3	0	11	16	10.75	0.19	0.28	0.36	0.36	0	0.14	398	0.25	36.58	0	sp|P02769|ALBU_BOVIN:401		\Result_2021_04_BSA_Mono_Spec_Rep2_DSG	DSG	Rep2
619	1	LAKEYEATLEECCAK-K3-114	sp|P02769|ALBU_BOVIN	-	monolink	monolink	210308_OE1_csarnowski_2104_2D.c.03691.03691.3_210308_OE1_csarnowski_2104_2D.c.03647.03647.3	374		-	-	1927.86	643.626	3	1.1	19	16	11.41	0.19	0.27	0.45	0.45	0	0.15	327	0	36.56	0	sp|P02769|ALBU_BOVIN:374		\Result_2021_04_BSA_Mono_Spec_Rep2_DSG	DSG	Rep2
620	1	LKPDPNTLCDEFKADEK-K2-114	sp|P02769|ALBU_BOVIN	-	monolink	monolink	210308_OE1_csarnowski_2104_2C.c.04829.04829.3_210308_OE1_csarnowski_2104_2C.c.04820.04820.3	140		-	-	2133	712.006	3	1.2	1	18	10.91	0.17	0.23	0.42	0.42	0	0.12	454	0	36.49	0	sp|P02769|ALBU_BOVIN:140		\Result_2021_04_BSA_Mono_Spec_Rep2_DSG	DSG	Rep2
621	1	TCVADESHAGCEKSLHTLFGDELCK-K13-114	sp|P02769|ALBU_BOVIN	-	monolink	monolink	210308_OE1_csarnowski_2104_2C.c.04735.04735.4_210308_OE1_csarnowski_2104_2C.c.04692.04692.4	88		-	-	2977.3	745.333	4	3.4	14	24	9.7	0.06	0.42	0.52	0.52	0	0.1	382	0.09	36.49	0	sp|P02769|ALBU_BOVIN:88		\Result_2021_04_BSA_Mono_Spec_Rep2_DSG	DSG	Rep2
622	1	LKHLVDEPQNLIK-K2-114	sp|P02769|ALBU_BOVIN	-	monolink	monolink	210308_OE1_csarnowski_2104_2D.c.03754.03754.3_210308_OE1_csarnowski_2104_2D.c.03553.03553.3	401		-	-	1659.92	554.315	3	2	11	15	10.83	0.15	0.22	0.33	0.33	0	0.13	464	0.2	36.39	0	sp|P02769|ALBU_BOVIN:401		\Result_2021_04_BSA_Mono_Spec_Rep2_DSG	DSG	Rep2
623	1	YICDNQDTISSKLKECCDKPLLEK-K14-114	sp|P02769|ALBU_BOVIN	-	monolink	monolink	210308_OE1_csarnowski_2104_2C.c.03848.03848.3_210308_OE1_csarnowski_2104_2C.c.03828.03828.3	299		-	-	3070.44	1024.49	3	2.2	1	18	10.64	0.1	0.28	0.25	0.25	0	0.05	469	0	36.39	0	sp|P02769|ALBU_BOVIN:299		\Result_2021_04_BSA_Mono_Spec_Rep2_DSG	DSG	Rep2
624	1	LAKEYEATLEECCAK-K3-114	sp|P02769|ALBU_BOVIN	-	monolink	monolink	210308_OE1_csarnowski_2104_2D.c.03824.03824.3_210308_OE1_csarnowski_2104_2D.c.03945.03945.3	374		-	-	1927.86	643.627	3	2.3	19	21	11.51	0.19	0.24	0.42	0.42	0	0.14	343	0	36.36	0	sp|P02769|ALBU_BOVIN:374		\Result_2021_04_BSA_Mono_Spec_Rep2_DSG	DSG	Rep2
625	1	LAKEYEATLEECCAK-K3-114	sp|P02769|ALBU_BOVIN	-	monolink	monolink	210308_OE1_csarnowski_2104_2C.c.03781.03781.3_210308_OE1_csarnowski_2104_2C.c.03716.03716.3	374		-	-	1927.86	643.627	3	1.4	19	18	11.41	0.21	0.22	0.36	0.36	0	0.12	394	0	36.24	0	sp|P02769|ALBU_BOVIN:374		\Result_2021_04_BSA_Mono_Spec_Rep2_DSG	DSG	Rep2
626	1	TCVADESHAGCEKSLHTLFGDELCK-K13-114	sp|P02769|ALBU_BOVIN	-	monolink	monolink	210308_OE1_csarnowski_2104_2B.c.04744.04744.4_210308_OE1_csarnowski_2104_2B.c.04689.04689.4	88		-	-	2977.29	745.331	4	1.5	14	26	11.51	0.17	0.37	0.69	0.69	0	0.14	190	0.18	36.1	0	sp|P02769|ALBU_BOVIN:88		\Result_2021_04_BSA_Mono_Spec_Rep2_DSG	DSG	Rep2
627	1	SLHTLFGDELCKVASLRETYGDMADCCEK-K12-114	sp|P02769|ALBU_BOVIN	-	monolink	monolink	210308_OE1_csarnowski_2104_2B.c.08943.08943.3_210308_OE1_csarnowski_2104_2B.c.08956.08956.3	100		-	-	3518.57	1173.86	3	6.8	2	24	11.16	0.25	0.22	0.36	0.36	0	0.06	439	0.07	36.06	0	sp|P02769|ALBU_BOVIN:100		\Result_2021_04_BSA_Mono_Spec_Rep2_DSG	DSG	Rep2
628	1	FKDLGEEHFK-K2-114	sp|P02769|ALBU_BOVIN	-	monolink	monolink	210308_OE1_csarnowski_2104_2A.c.01900.01900.3_210308_OE1_csarnowski_2104_2A.c.01892.01892.3	36		-	-	1362.65	455.223	3	0.5	5	14	9.64	0.17	0.42	0.33	0.33	0	0.16	304	0	36.02	0	sp|P02769|ALBU_BOVIN:36		\Result_2021_04_BSA_Mono_Spec_Rep2_DSG	DSG	Rep2
629	1	TCVADESHAGCEKSLHTLFGDELCK-K13-114	sp|P02769|ALBU_BOVIN	-	monolink	monolink	210308_OE1_csarnowski_2104_2B.c.04744.04744.4_210308_OE1_csarnowski_2104_2B.c.04892.04892.4	88		-	-	2977.29	745.331	4	1.5	14	25	11.51	0.15	0.37	0.69	0.69	0	0.14	187	0.21	36	0	sp|P02769|ALBU_BOVIN:88		\Result_2021_04_BSA_Mono_Spec_Rep2_DSG	DSG	Rep2
630	1	QEPERNECFLSHKDDSPDLPK-K13-113	sp|P02769|ALBU_BOVIN	-	monolink	monolink	210308_OE1_csarnowski_2104_2C.c.02140.02140.4_210308_OE1_csarnowski_2104_2C.c.02107.02107.4	130		-	-	2653.21	664.31	4	0.4	1	16	10.44	0.17	0.31	0.3	0.3	0	0.07	417	0	35.98	0	sp|P02769|ALBU_BOVIN:130		\Result_2021_04_BSA_Mono_Spec_Rep2_DSG	DSG	Rep2
631	1	RPCFSALTPDETYVPKAFDEK-K16-113	sp|P02769|ALBU_BOVIN	-	monolink	monolink	210308_OE1_csarnowski_2104_2C.c.05469.05469.3_210308_OE1_csarnowski_2104_2C.c.05433.05433.3	523		-	-	2583.24	862.086	3	1.9	1	24	11.42	0.15	0.29	0.51	0.51	0	0.12	291	0	35.96	0	sp|P02769|ALBU_BOVIN:523		\Result_2021_04_BSA_Mono_Spec_Rep2_DSG	DSG	Rep2
632	1	FKDLGEEHFK-K2-114	sp|P02769|ALBU_BOVIN	-	monolink	monolink	210308_OE1_csarnowski_2104_2D.c.02519.02519.3_210308_OE1_csarnowski_2104_2D.c.02331.02331.3	36		-	-	1362.65	455.223	3	1.4	5	15	11.31	0.15	0.27	0.22	0.22	0	0.11	343	0	35.94	0	sp|P02769|ALBU_BOVIN:36		\Result_2021_04_BSA_Mono_Spec_Rep2_DSG	DSG	Rep2
633	1	KVPQVSTPTLVEVSR-K1-114	sp|P02769|ALBU_BOVIN	-	monolink	monolink	210308_OE1_csarnowski_2104_2C.c.04119.04119.3_210308_OE1_csarnowski_2104_2C.c.04034.04034.3	437		-	-	1752.96	585.329	3	1.6	10	17	11.22	0.08	0.27	0.36	0.36	0	0.12	349	0	35.82	0	sp|P02769|ALBU_BOVIN:437		\Result_2021_04_BSA_Mono_Spec_Rep2_DSG	DSG	Rep2
634	1	KVPQVSTPTLVEVSR-K1-114	sp|P02769|ALBU_BOVIN	-	monolink	monolink	210308_OE1_csarnowski_2104_2C.c.04273.04273.3_210308_OE1_csarnowski_2104_2C.c.04034.04034.3	437		-	-	1752.96	585.328	3	-0.4	10	16	10.99	0.13	0.25	0.28	0.28	0	0.09	397	0	35.73	0	sp|P02769|ALBU_BOVIN:437		\Result_2021_04_BSA_Mono_Spec_Rep2_DSG	DSG	Rep2
635	1	CCAADDKEACFAVEGPK-K7-114	sp|P02769|ALBU_BOVIN	-	monolink	monolink	210308_OE1_csarnowski_2104_2D.c.03962.03962.3_210308_OE1_csarnowski_2104_2D.c.03854.03854.3	587		-	-	2040.84	681.289	3	9.8	3	16	8.22	0.06	0.44	0.21	0.21	0	0.06	506	0	35.68	0	sp|P02769|ALBU_BOVIN:587		\Result_2021_04_BSA_Mono_Spec_Rep2_DSG	DSG	Rep2
636	1	TCVADESHAGCEKSLHTLFGDELCK-K13-113	sp|P02769|ALBU_BOVIN	-	monolink	monolink	210308_OE1_csarnowski_2104_2C.c.04438.04438.4_210308_OE1_csarnowski_2104_2C.c.04394.04394.4	88		-	-	2976.32	745.087	4	3.7	8	19	9.67	0.08	0.44	0.44	0.44	0	0.09	323	0.19	35.66	0	sp|P02769|ALBU_BOVIN:88		\Result_2021_04_BSA_Mono_Spec_Rep2_DSG	DSG	Rep2
637	1	TCVADESHAGCEKSLHTLFGDELCK-K13-114	sp|P02769|ALBU_BOVIN	-	monolink	monolink	210308_OE1_csarnowski_2104_2B.c.04917.04917.4_210308_OE1_csarnowski_2104_2B.c.04689.04689.4	88		-	-	2977.29	745.331	4	1.4	14	21	11.44	0.15	0.32	0.41	0.41	0	0.08	263	0	35.64	0	sp|P02769|ALBU_BOVIN:88		\Result_2021_04_BSA_Mono_Spec_Rep2_DSG	DSG	Rep2
638	1	RPCFSALTPDETYVPKAFDEK-K16-114	sp|P02769|ALBU_BOVIN	-	monolink	monolink	210308_OE1_csarnowski_2104_2C.c.05852.05852.3_210308_OE1_csarnowski_2104_2C.c.05670.05670.3	523		-	-	2584.21	862.411	3	-2.6	5	16	10.34	0.15	0.4	0.37	0.37	0	0.09	281	0	35.48	0	sp|P02769|ALBU_BOVIN:523		\Result_2021_04_BSA_Mono_Spec_Rep2_DSG	DSG	Rep2
639	1	LCVLHEKTPVSEK-K7-114	sp|P02769|ALBU_BOVIN	-	monolink	monolink	210308_OE1_csarnowski_2104_2D.c.01826.01826.3_210308_OE1_csarnowski_2104_2D.c.01627.01627.3	489		-	-	1652.85	551.957	3	2.1	6	16	10.52	0.14	0.3	0.52	0.52	0	0.2	299	0	35.46	0	sp|P02769|ALBU_BOVIN:489		\Result_2021_04_BSA_Mono_Spec_Rep2_DSG	DSG	Rep2
640	1	LVNELTEFAKTCVADESHAGCEK-K10-113	sp|P02769|ALBU_BOVIN	-	monolink	monolink	210308_OE1_csarnowski_2104_2C.c.06355.06355.3_210308_OE1_csarnowski_2104_2C.c.06348.06348.3	75		-	-	2720.25	907.757	3	2.5	1	21	10.24	0.12	0.32	0.35	0.35	0	0.08	396	0.2	35.41	0	sp|P02769|ALBU_BOVIN:75		\Result_2021_04_BSA_Mono_Spec_Rep2_DSG	DSG	Rep2
641	1	YICDNQDTISSKLK-K12-114	sp|P02769|ALBU_BOVIN	-	monolink	monolink	210308_OE1_csarnowski_2104_2D.c.03713.03713.3_210308_OE1_csarnowski_2104_2D.c.03692.03692.3	297		-	-	1797.85	600.29	3	1	1	17	9.82	0.1	0.42	0.5	0.5	0	0.18	256	0	35.39	0	sp|P02769|ALBU_BOVIN:297		\Result_2021_04_BSA_Mono_Spec_Rep2_DSG	DSG	Rep2
642	1	VHKECCHGDLLECADDRADLAK-K3-114	sp|P02769|ALBU_BOVIN	-	monolink	monolink	210308_OE1_csarnowski_2104_2B.c.01660.01660.4_210308_OE1_csarnowski_2104_2B.c.01616.01616.4	266		-	-	2725.19	682.305	4	0.6	14	23	11.49	0.27	0.28	0.45	0.45	0	0.1	261	0.15	35.35	0	sp|P02769|ALBU_BOVIN:266		\Result_2021_04_BSA_Mono_Spec_Rep2_DSG	DSG	Rep2
643	1	SLHTLFGDELCKVASLRETYGDMADCCEK-K12-114	sp|P02769|ALBU_BOVIN	-	monolink	monolink	210308_OE1_csarnowski_2104_2B.c.09280.09280.4_210308_OE1_csarnowski_2104_2B.c.09236.09236.4	100		-	-	3518.55	880.647	4	2.6	2	24	11.08	0.12	0.21	0.38	0.38	0	0.07	437	0	35.24	0	sp|P02769|ALBU_BOVIN:100		\Result_2021_04_BSA_Mono_Spec_Rep2_DSG	DSG	Rep2
644	1	LAKEYEATLEECCAK-K3-114	sp|P02769|ALBU_BOVIN	-	monolink	monolink	210308_OE1_csarnowski_2104_2D.c.03691.03691.3_210308_OE1_csarnowski_2104_2D.c.03945.03945.3	374		-	-	1927.86	643.626	3	1.1	19	18	11.5	0.17	0.2	0.42	0.42	0	0.14	335	0	35.22	0	sp|P02769|ALBU_BOVIN:374		\Result_2021_04_BSA_Mono_Spec_Rep2_DSG	DSG	Rep2
645	1	TCVADESHAGCEKSLHTLFGDELCK-K13-113	sp|P02769|ALBU_BOVIN	-	monolink	monolink	210308_OE1_csarnowski_2104_2B.c.04436.04436.4_210308_OE1_csarnowski_2104_2B.c.04384.04384.4	88		-	-	2976.31	745.084	4	0.7	8	27	11.51	0.2	0.29	0.68	0.68	0	0.14	226	0	35.18	0	sp|P02769|ALBU_BOVIN:88		\Result_2021_04_BSA_Mono_Spec_Rep2_DSG	DSG	Rep2
646	1	TCVADESHAGCEKSLHTLFGDELCK-K13-113	sp|P02769|ALBU_BOVIN	-	monolink	monolink	210308_OE1_csarnowski_2104_2C.c.04438.04438.4_210308_OE1_csarnowski_2104_2C.c.04647.04647.4	88		-	-	2976.32	745.087	4	3.7	8	20	9.7	0.07	0.42	0.44	0.44	0	0.09	318	0.16	35.16	0	sp|P02769|ALBU_BOVIN:88		\Result_2021_04_BSA_Mono_Spec_Rep2_DSG	DSG	Rep2
647	1	RHPYFYAPELLYYANKYNGVFQECCQAEDK-K16-114	sp|P02769|ALBU_BOVIN	-	monolink	monolink	210308_OE1_csarnowski_2104_2B.c.09083.09083.4_210308_OE1_csarnowski_2104_2B.c.08884.08884.4	183		-	-	3886.75	972.695	4	2.7	3	17	8.52	0.09	0.3	0.26	0.26	0	0.04	626	0	35.14	0	sp|P02769|ALBU_BOVIN:183		\Result_2021_04_BSA_Mono_Spec_Rep2_DSG	DSG	Rep2
648	1	LAKEYEATLEECCAK-K3-114	sp|P02769|ALBU_BOVIN	-	monolink	monolink	210308_OE1_csarnowski_2104_2D.c.03959.03959.3_210308_OE1_csarnowski_2104_2D.c.03945.03945.3	374		-	-	1927.86	643.627	3	1.5	19	19	11.5	0.2	0.23	0.34	0.34	0	0.11	309	0	35.11	0	sp|P02769|ALBU_BOVIN:374		\Result_2021_04_BSA_Mono_Spec_Rep2_DSG	DSG	Rep2
649	1	VHKECCHGDLLECADDRADLAK-K3-113	sp|P02769|ALBU_BOVIN	-	monolink	monolink	210308_OE1_csarnowski_2104_2C.c.01633.01633.4_210308_OE1_csarnowski_2104_2C.c.01612.01612.4	266		-	-	2724.21	682.06	4	2	3	16	10.95	0.18	0.19	0.33	0.33	0	0.08	446	0.23	35.03	0	sp|P02769|ALBU_BOVIN:266		\Result_2021_04_BSA_Mono_Spec_Rep2_DSG	DSG	Rep2
650	1	SLHTLFGDELCKVASLR-K12-114	sp|P02769|ALBU_BOVIN	-	monolink	monolink	210308_OE1_csarnowski_2104_2C.c.07873.07873.3_210308_OE1_csarnowski_2104_2C.c.07828.07828.3	100		-	-	2059.05	687.356	3	2.6	1	12	10.89	0.12	0.18	0.64	0.64	0	0.19	382	0	34.99	0	sp|P02769|ALBU_BOVIN:100		\Result_2021_04_BSA_Mono_Spec_Rep2_DSG	DSG	Rep2
651	1	LAKEYEATLEECCAK-K3-113	sp|P02769|ALBU_BOVIN	-	monolink	monolink	210308_OE1_csarnowski_2104_2D.c.03252.03252.3_210308_OE1_csarnowski_2104_2D.c.03229.03229.3	374		-	-	1926.88	643.3	3	3.1	1	19	11.49	0.16	0.2	0.42	0.42	0	0.14	323	0	34.87	0	sp|P02769|ALBU_BOVIN:374		\Result_2021_04_BSA_Mono_Spec_Rep2_DSG	DSG	Rep2
652	1	RPCFSALTPDETYVPKAFDEK-K16-114	sp|P02769|ALBU_BOVIN	-	monolink	monolink	210308_OE1_csarnowski_2104_2B.c.05836.05836.3_210308_OE1_csarnowski_2104_2B.c.05862.05862.3	523		-	-	2584.22	862.416	3	3.4	5	19	10.95	0.13	0.26	0.4	0.4	0	0.1	332	0	34.71	0	sp|P02769|ALBU_BOVIN:523		\Result_2021_04_BSA_Mono_Spec_Rep2_DSG	DSG	Rep2
653	1	DAIPENLPPLTADFAEDKDVCK-K18-114	sp|P02769|ALBU_BOVIN	-	monolink	monolink	210308_OE1_csarnowski_2104_2C.c.07949.07949.3_210308_OE1_csarnowski_2104_2C.c.08037.08037.3	336		-	-	2571.21	858.078	3	2.6	7	17	9.3	0.13	0.22	0.35	0.35	0	0.08	575	0.19	34.62	0	sp|P02769|ALBU_BOVIN:336		\Result_2021_04_BSA_Mono_Spec_Rep2_DSG	DSG	Rep2
654	1	TCVADESHAGCEKSLHTLFGDELCK-K13-114	sp|P02769|ALBU_BOVIN	-	monolink	monolink	210308_OE1_csarnowski_2104_2C.c.04880.04880.4_210308_OE1_csarnowski_2104_2C.c.04692.04692.4	88		-	-	2977.3	745.332	4	2.1	14	24	9.7	0.08	0.38	0.45	0.45	0	0.09	335	0.12	34.61	0	sp|P02769|ALBU_BOVIN:88		\Result_2021_04_BSA_Mono_Spec_Rep2_DSG	DSG	Rep2
655	1	KVPQVSTPTLVEVSR-K1-114	sp|P02769|ALBU_BOVIN	-	monolink	monolink	210308_OE1_csarnowski_2104_2C.c.03030.03030.3_210308_OE1_csarnowski_2104_2C.c.02988.02988.3	437		-	-	1752.96	585.329	3	1.8	10	17	11.18	0.14	0.22	0.45	0.45	0	0.15	309	0	34.53	0	sp|P02769|ALBU_BOVIN:437		\Result_2021_04_BSA_Mono_Spec_Rep2_DSG	DSG	Rep2
656	1	VHKECCHGDLLECADDRADLAK-K3-114	sp|P02769|ALBU_BOVIN	-	monolink	monolink	210308_OE1_csarnowski_2104_2C.c.01970.01970.5_210308_OE1_csarnowski_2104_2C.c.01799.01799.5	266		-	-	2725.2	546.047	5	3	14	15	10.6	0.07	0.26	0.55	0.55	0	0.13	343	0	34.47	0	sp|P02769|ALBU_BOVIN:266		\Result_2021_04_BSA_Mono_Spec_Rep2_DSG	DSG	Rep2
657	1	ECCDKPLLEKSHCIAEVEK-K10-114	sp|P02769|ALBU_BOVIN	-	monolink	monolink	210308_OE1_csarnowski_2104_2C.c.02998.02998.4_210308_OE1_csarnowski_2104_2C.c.02942.02942.4	309		-	-	2458.12	615.538	4	1	3	16	9.85	0.15	0.28	0.35	0.35	0	0.09	410	0	34.39	0	sp|P02769|ALBU_BOVIN:309		\Result_2021_04_BSA_Mono_Spec_Rep2_DSG	DSG	Rep2
658	1	SLHTLFGDELCKVASLR-K12-113	sp|P02769|ALBU_BOVIN	-	monolink	monolink	210308_OE1_csarnowski_2104_2C.c.07737.07737.3_210308_OE1_csarnowski_2104_2C.c.07512.07512.3	100		-	-	2058.06	687.029	3	2.8	2	15	9.8	0.1	0.3	0.4	0.4	0	0.12	373	0	34.16	0	sp|P02769|ALBU_BOVIN:100		\Result_2021_04_BSA_Mono_Spec_Rep2_DSG	DSG	Rep2
659	1	LAKEYEATLEECCAK-K3-114	sp|P02769|ALBU_BOVIN	-	monolink	monolink	210308_OE1_csarnowski_2104_2C.c.03646.03646.3_210308_OE1_csarnowski_2104_2C.c.03572.03572.3	374		-	-	1927.86	643.626	3	1	19	16	10.18	0.13	0.24	0.41	0.41	0	0.14	384	0	34.12	0	sp|P02769|ALBU_BOVIN:374		\Result_2021_04_BSA_Mono_Spec_Rep2_DSG	DSG	Rep2
660	1	LAKEYEATLEECCAKDDPHACYSTVFDK-K3-114	sp|P02769|ALBU_BOVIN	-	monolink	monolink	210308_OE1_csarnowski_2104_2C.c.04906.04906.4_210308_OE1_csarnowski_2104_2C.c.04913.04913.4	374		-	-	3463.5	866.883	4	3.9	8	21	11.19	0.21	0.28	0.44	0.44	0	0.08	252	0	34.1	0	sp|P02769|ALBU_BOVIN:374		\Result_2021_04_BSA_Mono_Spec_Rep2_DSG	DSG	Rep2
661	1	VHKECCHGDLLECADDRADLAK-K3-114	sp|P02769|ALBU_BOVIN	-	monolink	monolink	210308_OE1_csarnowski_2104_2B.c.01650.01650.3_210308_OE1_csarnowski_2104_2B.c.01620.01620.3	266		-	-	2725.19	909.405	3	1	14	27	9.94	0.35	0.17	0.52	0.52	0	0.12	476	0.17	34.07	0	sp|P02769|ALBU_BOVIN:266		\Result_2021_04_BSA_Mono_Spec_Rep2_DSG	DSG	Rep2
662	1	KVPQVSTPTLVEVSR-K1-114	sp|P02769|ALBU_BOVIN	-	monolink	monolink	210308_OE1_csarnowski_2104_2C.c.04561.04561.3_210308_OE1_csarnowski_2104_2C.c.04506.04506.3	437		-	-	1752.97	585.33	3	2.5	10	15	10.3	0.13	0.2	0.34	0.34	0	0.11	425	0.13	34.06	0	sp|P02769|ALBU_BOVIN:437		\Result_2021_04_BSA_Mono_Spec_Rep2_DSG	DSG	Rep2
663	1	VTKCCTESLVNRRPCFSALTPDETYVPK-K3-114	sp|P02769|ALBU_BOVIN	-	monolink	monolink	210308_OE1_csarnowski_2104_2B.c.04509.04509.4_210308_OE1_csarnowski_2104_2B.c.04445.04445.4	498		-	-	3441.65	861.421	4	4.8	3	20	10.04	0.1	0.2	0.28	0.28	0	0.05	506	0	33.98	0	sp|P02769|ALBU_BOVIN:498		\Result_2021_04_BSA_Mono_Spec_Rep2_DSG	DSG	Rep2
664	1	QNCDQFEKLGEYGFQNALIVR-K8-114	sp|P02769|ALBU_BOVIN	-	monolink	monolink	210308_OE1_csarnowski_2104_2C.c.08252.08252.3_210308_OE1_csarnowski_2104_2C.c.08400.08400.3	420		-	-	2642.26	881.762	3	7.3	5	13	9.57	0.1	0.28	0.3	0.3	0	0.07	447	0	33.94	0	sp|P02769|ALBU_BOVIN:420		\Result_2021_04_BSA_Mono_Spec_Rep2_DSG	DSG	Rep2
665	1	QNCDQFEKLGEYGFQNALIVR-K8-114	sp|P02769|ALBU_BOVIN	-	monolink	monolink	210308_OE1_csarnowski_2104_2C.c.08488.08488.3_210308_OE1_csarnowski_2104_2C.c.08657.08657.3	420		-	-	2642.25	881.757	3	1.8	5	14	9.54	0.09	0.31	0.4	0.4	0	0.1	394	0	33.94	0	sp|P02769|ALBU_BOVIN:420		\Result_2021_04_BSA_Mono_Spec_Rep2_DSG	DSG	Rep2
666	1	TCVADESHAGCEKSLHTLFGDELCK-K13-114	sp|P02769|ALBU_BOVIN	-	monolink	monolink	210308_OE1_csarnowski_2104_2B.c.04917.04917.4_210308_OE1_csarnowski_2104_2B.c.04892.04892.4	88		-	-	2977.29	745.331	4	1.4	14	24	11.51	0.18	0.22	0.4	0.4	0	0.08	277	0.15	33.92	0	sp|P02769|ALBU_BOVIN:88		\Result_2021_04_BSA_Mono_Spec_Rep2_DSG	DSG	Rep2
667	1	AFDEKLFTFHADICTLPDTEK-K5-114	sp|P02769|ALBU_BOVIN	-	monolink	monolink	210308_OE1_csarnowski_2104_2C.c.07807.07807.3_210308_OE1_csarnowski_2104_2C.c.07928.07928.3	528		-	-	2611.23	871.419	3	6.8	7	20	11.11	0.13	0.21	0.37	0.37	0	0.09	334	0.09	33.86	0	sp|P02769|ALBU_BOVIN:528		\Result_2021_04_BSA_Mono_Spec_Rep2_DSG	DSG	Rep2
668	1	AFDEKLFTFHADICTLPDTEK-K5-114	sp|P02769|ALBU_BOVIN	-	monolink	monolink	210308_OE1_csarnowski_2104_2B.c.08835.08835.3_210308_OE1_csarnowski_2104_2B.c.08654.08654.3	528		-	-	2611.23	871.419	3	6.9	7	19	10.42	0.15	0.23	0.28	0.28	0	0.07	372	0	33.32	0	sp|P02769|ALBU_BOVIN:528		\Result_2021_04_BSA_Mono_Spec_Rep2_DSG	DSG	Rep2
669	1	LKHLVDEPQNLIK-K2-113	sp|P02769|ALBU_BOVIN	-	monolink	monolink	210308_OE1_csarnowski_2104_2A.c.02305.02305.3_210308_OE1_csarnowski_2104_2A.c.02293.02293.3	401		-	-	1658.94	553.986	3	0.5	6	11	9.74	0.13	0.31	0.25	0.25	0	0.1	332	0	33.31	0	sp|P02769|ALBU_BOVIN:401		\Result_2021_04_BSA_Mono_Spec_Rep2_DSG	DSG	Rep2
670	1	SLHTLFGDELCKVASLR-K12-113	sp|P02769|ALBU_BOVIN	-	monolink	monolink	210308_OE1_csarnowski_2104_2C.c.07552.07552.3_210308_OE1_csarnowski_2104_2C.c.07512.07512.3	100		-	-	2058.06	687.028	3	2.1	2	14	9.5	0.05	0.3	0.56	0.56	0	0.16	312	0	33.04	0	sp|P02769|ALBU_BOVIN:100		\Result_2021_04_BSA_Mono_Spec_Rep2_DSG	DSG	Rep2
671	1	VHKECCHGDLLECADDRADLAK-K3-114	sp|P02769|ALBU_BOVIN	-	monolink	monolink	210308_OE1_csarnowski_2104_2C.c.01964.01964.4_210308_OE1_csarnowski_2104_2C.c.02128.02128.4	266		-	-	2725.19	682.305	4	-0.6	14	19	8.49	0.23	0.22	0.37	0.37	0	0.09	545	0.13	33.02	0	sp|P02769|ALBU_BOVIN:266		\Result_2021_04_BSA_Mono_Spec_Rep2_DSG	DSG	Rep2
672	1	LAKEYEATLEECCAK-K3-114	sp|P02769|ALBU_BOVIN	-	monolink	monolink	210308_OE1_csarnowski_2104_2D.c.04094.04094.3_210308_OE1_csarnowski_2104_2D.c.03945.03945.3	374		-	-	1927.86	643.627	3	2.3	19	15	10.1	0.12	0.26	0.22	0.22	0	0.07	353	0	32.98	0	sp|P02769|ALBU_BOVIN:374		\Result_2021_04_BSA_Mono_Spec_Rep2_DSG	DSG	Rep2
673	1	QEPERNECFLSHKDDSPDLPK-K13-114	sp|P02769|ALBU_BOVIN	-	monolink	monolink	210308_OE1_csarnowski_2104_2C.c.02506.02506.3_210308_OE1_csarnowski_2104_2C.c.02475.02475.3	130		-	-	2654.2	885.74	3	1.5	2	20	10.37	0.24	0.22	0.25	0.25	0	0.06	349	0	32.88	0	sp|P02769|ALBU_BOVIN:130		\Result_2021_04_BSA_Mono_Spec_Rep2_DSG	DSG	Rep2
674	1	SHCIAEVEKDAIPENLPPLTADFAEDK-K9-114	sp|P02769|ALBU_BOVIN	-	monolink	monolink	210308_OE1_csarnowski_2104_2B.c.07694.07694.3_210308_OE1_csarnowski_2104_2B.c.07632.07632.3	318		-	-	3122.49	1041.84	3	3.2	1	20	9.78	0.18	0.28	0.49	0.49	0	0.09	331	0	32.87	0	sp|P02769|ALBU_BOVIN:318		\Result_2021_04_BSA_Mono_Spec_Rep2_DSG	DSG	Rep2
675	1	VTKCCTESLVNRRPCFSALTPDETYVPK-K3-113	sp|P02769|ALBU_BOVIN	-	monolink	monolink	210308_OE1_csarnowski_2104_2B.c.04382.04382.4_210308_OE1_csarnowski_2104_2B.c.04348.04348.4	498		-	-	3440.64	861.167	4	-4.6	1	20	10.01	0.09	0.2	0.31	0.31	0	0.05	438	0	32.74	0	sp|P02769|ALBU_BOVIN:498		\Result_2021_04_BSA_Mono_Spec_Rep2_DSG	DSG	Rep2
676	1	AFDEKLFTFHADICTLPDTEK-K5-114	sp|P02769|ALBU_BOVIN	-	monolink	monolink	210308_OE1_csarnowski_2104_2C.c.07807.07807.3_210308_OE1_csarnowski_2104_2C.c.07762.07762.3	528		-	-	2611.23	871.419	3	6.8	7	20	10.43	0.13	0.23	0.37	0.37	0	0.09	322	0	32.65	0	sp|P02769|ALBU_BOVIN:528		\Result_2021_04_BSA_Mono_Spec_Rep2_DSG	DSG	Rep2
677	1	AFDEKLFTFHADICTLPDTEK-K5-113	sp|P02769|ALBU_BOVIN	-	monolink	monolink	210308_OE1_csarnowski_2104_2C.c.07564.07564.3_210308_OE1_csarnowski_2104_2C.c.07642.07642.3	528		-	-	2610.24	871.086	3	1.6	9	18	8.81	0.09	0.3	0.38	0.38	0	0.09	414	0	32.58	0	sp|P02769|ALBU_BOVIN:528		\Result_2021_04_BSA_Mono_Spec_Rep2_DSG	DSG	Rep2
678	1	FKDLGEEHFK-K2-114	sp|P02769|ALBU_BOVIN	-	monolink	monolink	210308_OE1_csarnowski_2104_2D.c.02377.02377.3_210308_OE1_csarnowski_2104_2D.c.02486.02486.3	36		-	-	1362.65	455.223	3	0.3	5	12	9.64	0.11	0.33	0.24	0.24	0	0.12	261	0	32.44	0	sp|P02769|ALBU_BOVIN:36		\Result_2021_04_BSA_Mono_Spec_Rep2_DSG	DSG	Rep2
679	1	TVMENFVAFVDKCCAADDK-K12-114	sp|P02769|ALBU_BOVIN	-	monolink	monolink	210308_OE1_csarnowski_2104_2C.c.09041.09041.3_210308_OE1_csarnowski_2104_2C.c.08863.08863.3	580		-	-	2333.01	778.677	3	3.3	2	11	8.38	0.03	0.38	0.26	0.26	0	0.07	382	0	32.37	0	sp|P02769|ALBU_BOVIN:580		\Result_2021_04_BSA_Mono_Spec_Rep2_DSG	DSG	Rep2
680	1	ECCDKPLLEKSHCIAEVEK-K10-113	sp|P02769|ALBU_BOVIN	-	monolink	monolink	210308_OE1_csarnowski_2104_2C.c.02560.02560.4_210308_OE1_csarnowski_2104_2C.c.02555.02555.4	309		-	-	2457.13	615.291	4	0	1	16	10.71	0.14	0.17	0.29	0.29	0	0.08	350	0.23	32.3	0	sp|P02769|ALBU_BOVIN:309		\Result_2021_04_BSA_Mono_Spec_Rep2_DSG	DSG	Rep2
681	1	TVMENFVAFVDKCCAADDK-K12-113	sp|P02769|ALBU_BOVIN	-	monolink	monolink	210308_OE1_csarnowski_2104_2C.c.08643.08643.3_210308_OE1_csarnowski_2104_2C.c.08602.08602.3	580		-	-	2332.02	778.348	3	1.8	1	10	8.07	0.06	0.24	0.39	0.39	0	0.1	535	0	32.19	0	sp|P02769|ALBU_BOVIN:580		\Result_2021_04_BSA_Mono_Spec_Rep2_DSG	DSG	Rep2
682	1	CCTKPESERMPCTEDYLSLILNR-K4-114	sp|P02769|ALBU_BOVIN	-	monolink	monolink	210308_OE1_csarnowski_2104_2B.c.08079.08079.3_210308_OE1_csarnowski_2104_2B.c.08069.08069.3	463		-	-	2985.34	996.121	3	2.1	6	21	11.3	0.13	0.29	0.31	0.31	0	0.07	142	0.07	32.19	0	sp|P02769|ALBU_BOVIN:463		\Result_2021_04_BSA_Mono_Spec_Rep2_DSG	DSG	Rep2
683	1	CCTKPESERMPCTEDYLSLILNR-K4-114	sp|P02769|ALBU_BOVIN	-	monolink	monolink	210308_OE1_csarnowski_2104_2C.c.07508.07508.3_210308_OE1_csarnowski_2104_2C.c.07442.07442.3	463		-	-	2985.34	996.122	3	2.9	6	19	10.6	0.17	0.26	0.35	0.35	0	0.08	237	0.09	32.1	0	sp|P02769|ALBU_BOVIN:463		\Result_2021_04_BSA_Mono_Spec_Rep2_DSG	DSG	Rep2
684	1	LVNELTEFAKTCVADESHAGCEK-K10-114	sp|P02769|ALBU_BOVIN	-	monolink	monolink	210308_OE1_csarnowski_2104_2C.c.06650.06650.3_210308_OE1_csarnowski_2104_2C.c.06627.06627.3	75		-	-	2721.23	908.084	3	1.2	2	18	9.43	0.09	0.27	0.44	0.44	0	0.1	339	0	31.97	0	sp|P02769|ALBU_BOVIN:75		\Result_2021_04_BSA_Mono_Spec_Rep2_DSG	DSG	Rep2
685	1	LKHLVDEPQNLIK-K2-113	sp|P02769|ALBU_BOVIN	-	monolink	monolink	210308_OE1_csarnowski_2104_2D.c.03100.03100.3_210308_OE1_csarnowski_2104_2D.c.02906.02906.3	401		-	-	1658.94	553.987	3	2.1	6	15	10.53	0.12	0.2	0.27	0.27	0	0.1	273	0.18	31.54	0	sp|P02769|ALBU_BOVIN:401		\Result_2021_04_BSA_Mono_Spec_Rep2_DSG	DSG	Rep2
686	1	LAKEYEATLEECCAK-K3-114	sp|P02769|ALBU_BOVIN	-	monolink	monolink	210308_OE1_csarnowski_2104_2D.c.04094.04094.3_210308_OE1_csarnowski_2104_2D.c.04078.04078.3	374		-	-	1927.86	643.627	3	2.3	19	14	9.58	0.12	0.18	0.27	0.27	0	0.09	406	0	31.42	0	sp|P02769|ALBU_BOVIN:374		\Result_2021_04_BSA_Mono_Spec_Rep2_DSG	DSG	Rep2
687	1	CCTKPESERMPCTEDYLSLILNR-K4-114	sp|P02769|ALBU_BOVIN	-	monolink	monolink	210308_OE1_csarnowski_2104_2C.c.07508.07508.3_210308_OE1_csarnowski_2104_2C.c.07658.07658.3	463		-	-	2985.34	996.122	3	2.9	6	19	8.56	0.13	0.41	0.41	0.41	0	0.09	241	0	31.41	0	sp|P02769|ALBU_BOVIN:463		\Result_2021_04_BSA_Mono_Spec_Rep2_DSG	DSG	Rep2
688	1	TCVADESHAGCEKSLHTLFGDELCK-K13-113	sp|P02769|ALBU_BOVIN	-	monolink	monolink	210308_OE1_csarnowski_2104_2C.c.04572.04572.4_210308_OE1_csarnowski_2104_2C.c.04647.04647.4	88		-	-	2976.3	745.084	4	-0.3	8	17	9.51	0.09	0.27	0.36	0.36	0	0.07	315	0.28	31.26	0	sp|P02769|ALBU_BOVIN:88		\Result_2021_04_BSA_Mono_Spec_Rep2_DSG	DSG	Rep2
689	1	VHKECCHGDLLECADDRADLAK-K3-114	sp|P02769|ALBU_BOVIN	-	monolink	monolink	210308_OE1_csarnowski_2104_2C.c.01964.01964.4_210308_OE1_csarnowski_2104_2C.c.01798.01798.4	266		-	-	2725.19	682.305	4	-0.6	14	17	8.46	0.24	0.19	0.39	0.39	0	0.09	485	0.2	31.24	0	sp|P02769|ALBU_BOVIN:266		\Result_2021_04_BSA_Mono_Spec_Rep2_DSG	DSG	Rep2
690	1	TCVADESHAGCEKSLHTLFGDELCK-K13-113	sp|P02769|ALBU_BOVIN	-	monolink	monolink	210308_OE1_csarnowski_2104_2D.c.04528.04528.4_210308_OE1_csarnowski_2104_2D.c.04515.04515.4	88		-	-	2976.31	745.085	4	1.1	8	17	6.71	0.01	0.42	0.31	0.31	0	0.06	413	0.19	30.53	0	sp|P02769|ALBU_BOVIN:88		\Result_2021_04_BSA_Mono_Spec_Rep2_DSG	DSG	Rep2
691	1	AFDEKLFTFHADICTLPDTEK-K5-113	sp|P02769|ALBU_BOVIN	-	monolink	monolink	210308_OE1_csarnowski_2104_2C.c.07564.07564.3_210308_OE1_csarnowski_2104_2C.c.07426.07426.3	528		-	-	2610.24	871.086	3	1.6	9	16	8.07	0.09	0.29	0.34	0.34	0	0.08	377	0	30.17	0	sp|P02769|ALBU_BOVIN:528		\Result_2021_04_BSA_Mono_Spec_Rep2_DSG	DSG	Rep2
692	1	DAIPENLPPLTADFAEDKDVCK-K18-114	sp|P02769|ALBU_BOVIN	-	monolink	monolink	210308_OE1_csarnowski_2104_2B.c.08613.08613.3_210308_OE1_csarnowski_2104_2B.c.08388.08388.3	336		-	-	2571.21	858.078	3	2.2	7	17	8.6	0.17	0.19	0.35	0.35	0	0.08	434	0.22	30.15	0	sp|P02769|ALBU_BOVIN:336		\Result_2021_04_BSA_Mono_Spec_Rep2_DSG	DSG	Rep2
693	1	KVPQVSTPTLVEVSR-K1-114	sp|P02769|ALBU_BOVIN	-	monolink	monolink	210308_OE1_csarnowski_2104_2D.c.03131.03131.3_210308_OE1_csarnowski_2104_2D.c.03098.03098.3	437		-	-	1752.96	585.328	3	0	10	13	8.69	0.08	0.31	0.4	0.4	0	0.13	248	0	30.09	0	sp|P02769|ALBU_BOVIN:437		\Result_2021_04_BSA_Mono_Spec_Rep2_DSG	DSG	Rep2
694	1	RHPYFYAPELLYYANKYNGVFQECCQAEDK-K16-114	sp|P02769|ALBU_BOVIN	-	monolink	monolink	210308_OE1_csarnowski_2104_2B.c.09083.09083.4_210308_OE1_csarnowski_2104_2B.c.09248.09248.4	183		-	-	3886.75	972.695	4	2.7	3	15	7.02	0.09	0.25	0.24	0.24	0	0.04	558	0	29.98	0	sp|P02769|ALBU_BOVIN:183		\Result_2021_04_BSA_Mono_Spec_Rep2_DSG	DSG	Rep2
695	1	ETYGDMADCCEKQEPERNECFLSHK-K12-114	sp|P02769|ALBU_BOVIN	-	monolink	monolink	210308_OE1_csarnowski_2104_2B.c.02848.02848.3_210308_OE1_csarnowski_2104_2B.c.02815.02815.3	117		-	-	3246.31	1083.11	3	2.6	4	22	8.06	0.2	0.12	0.34	0.34	0	0.07	549	0	29.77	0	sp|P02769|ALBU_BOVIN:117		\Result_2021_04_BSA_Mono_Spec_Rep2_DSG	DSG	Rep2
696	1	LAKEYEATLEECCAKDDPHACYSTVFDK-K3-114	sp|P02769|ALBU_BOVIN	-	monolink	monolink	210308_OE1_csarnowski_2104_2B.c.04898.04898.4_210308_OE1_csarnowski_2104_2B.c.05064.05064.4	374		-	-	3463.49	866.882	4	1.9	8	20	10.63	0.23	0.28	0.22	0.22	0	0.04	93	0	29.69	0	sp|P02769|ALBU_BOVIN:374		\Result_2021_04_BSA_Mono_Spec_Rep2_DSG	DSG	Rep2
697	1	AFDEKLFTFHADICTLPDTEK-K5-113	sp|P02769|ALBU_BOVIN	-	monolink	monolink	210308_OE1_csarnowski_2104_2C.c.07435.07435.3_210308_OE1_csarnowski_2104_2C.c.07426.07426.3	528		-	-	2610.24	871.086	3	1.6	9	16	9.12	0.13	0.21	0.27	0.27	0	0.07	333	0	29.62	0	sp|P02769|ALBU_BOVIN:528		\Result_2021_04_BSA_Mono_Spec_Rep2_DSG	DSG	Rep2
698	1	QNCDQFEKLGEYGFQNALIVR-K8-114	sp|P02769|ALBU_BOVIN	-	monolink	monolink	210308_OE1_csarnowski_2104_2C.c.08376.08376.3_210308_OE1_csarnowski_2104_2C.c.08400.08400.3	420		-	-	2642.27	881.763	3	9	5	10	9.28	0.11	0.21	0.23	0.23	0	0.05	288	0	28.93	0	sp|P02769|ALBU_BOVIN:420		\Result_2021_04_BSA_Mono_Spec_Rep2_DSG	DSG	Rep2
699	1	HPYFYAPELLYYANKYNGVFQECCQAEDK-K15-114	sp|P02769|ALBU_BOVIN	-	monolink	monolink	210308_OE1_csarnowski_2104_2B.c.10142.10142.3_210308_OE1_csarnowski_2104_2B.c.10095.10095.3	183		-	-	3730.63	1244.55	3	-1.2	4	21	7.19	0.08	0.25	0.35	0.35	0	0.06	453	0	28.63	0	sp|P02769|ALBU_BOVIN:183		\Result_2021_04_BSA_Mono_Spec_Rep2_DSG	DSG	Rep2
700	1	VHKECCHGDLLECADDRADLAK-K3-114	sp|P02769|ALBU_BOVIN	-	monolink	monolink	210308_OE1_csarnowski_2104_2B.c.01529.01529.4_210308_OE1_csarnowski_2104_2B.c.01616.01616.4	266		-	-	2725.21	682.31	4	7.2	14	12	8.7	0.16	0.26	0.25	0.25	0	0.06	262	0.29	28.59	0	sp|P02769|ALBU_BOVIN:266		\Result_2021_04_BSA_Mono_Spec_Rep2_DSG	DSG	Rep2
701	1	LFTFHADICTLPDTEKQIK-K16-114	sp|P02769|ALBU_BOVIN	-	monolink	monolink	210308_OE1_csarnowski_2104_2C.c.06038.06038.3_210308_OE1_csarnowski_2104_2C.c.06025.06025.3	544		-	-	2390.18	797.736	3	0.8	1	15	8.76	0.16	0.25	0.43	0.43	0	0.11	219	0.23	28.33	0	sp|P02769|ALBU_BOVIN:544		\Result_2021_04_BSA_Mono_Spec_Rep2_DSG	DSG	Rep2
702	1	CCTKPESERMPCTEDYLSLILNR-K4-114	sp|P02769|ALBU_BOVIN	-	monolink	monolink	210308_OE1_csarnowski_2104_2C.c.07449.07449.4_210308_OE1_csarnowski_2104_2C.c.07489.07489.4	463		-	-	2985.34	747.342	4	1	6	10	7.21	0.04	0.29	0.33	0.33	0	0.07	375	0	28.1	0	sp|P02769|ALBU_BOVIN:463		\Result_2021_04_BSA_Mono_Spec_Rep2_DSG	DSG	Rep2
703	1	KVPQVSTPTLVEVSR-K1-114	sp|P02769|ALBU_BOVIN	-	monolink	monolink	210308_OE1_csarnowski_2104_2D.c.04364.04364.3_210308_OE1_csarnowski_2104_2D.c.04285.04285.3	437		-	-	1752.96	585.328	3	0.1	10	8	7.56	0.08	0.29	0.27	0.27	0	0.09	310	0	28.08	0	sp|P02769|ALBU_BOVIN:437		\Result_2021_04_BSA_Mono_Spec_Rep2_DSG	DSG	Rep2
704	1	AFDEKLFTFHADICTLPDTEK-K5-113	sp|P02769|ALBU_BOVIN	-	monolink	monolink	210308_OE1_csarnowski_2104_2C.c.07435.07435.3_210308_OE1_csarnowski_2104_2C.c.07642.07642.3	528		-	-	2610.24	871.086	3	1.6	9	15	8.49	0.1	0.19	0.31	0.31	0	0.07	327	0	27.85	0	sp|P02769|ALBU_BOVIN:528		\Result_2021_04_BSA_Mono_Spec_Rep2_DSG	DSG	Rep2
705	1	VHKECCHGDLLECADDRADLAK-K3-114	sp|P02769|ALBU_BOVIN	-	monolink	monolink	210308_OE1_csarnowski_2104_2C.c.02151.02151.4_210308_OE1_csarnowski_2104_2C.c.02264.02264.4	266		-	-	2725.19	682.305	4	-0.2	14	15	9.21	0.17	0.15	0.23	0.23	0	0.05	296	0	27.75	0	sp|P02769|ALBU_BOVIN:266		\Result_2021_04_BSA_Mono_Spec_Rep2_DSG	DSG	Rep2
706	1	CCTKPESERMPCTEDYLSLILNR-K4-114	sp|P02769|ALBU_BOVIN	-	monolink	monolink	210308_OE1_csarnowski_2104_2C.c.07661.07661.3_210308_OE1_csarnowski_2104_2C.c.07442.07442.3	463		-	-	2985.34	996.123	3	3.6	6	16	8.51	0.07	0.3	0.23	0.23	0	0.05	207	0	27.69	0	sp|P02769|ALBU_BOVIN:463		\Result_2021_04_BSA_Mono_Spec_Rep2_DSG	DSG	Rep2
707	1	VHKECCHGDLLECADDRADLAK-K3-114	sp|P02769|ALBU_BOVIN	-	monolink	monolink	210308_OE1_csarnowski_2104_2C.c.01831.01831.4_210308_OE1_csarnowski_2104_2C.c.01798.01798.4	266		-	-	2725.2	682.307	4	2.6	14	14	8.73	0.14	0.08	0.41	0.41	0	0.09	399	0.13	27.69	0	sp|P02769|ALBU_BOVIN:266		\Result_2021_04_BSA_Mono_Spec_Rep2_DSG	DSG	Rep2
708	1	LAKEYEATLEECCAK-K3-114	sp|P02769|ALBU_BOVIN	-	monolink	monolink	210308_OE1_csarnowski_2104_2D.c.04223.04223.3_210308_OE1_csarnowski_2104_2D.c.04078.04078.3	374		-	-	1927.86	643.627	3	1.3	19	13	8.48	0.09	0.19	0.23	0.23	0	0.08	302	0	27.4	0	sp|P02769|ALBU_BOVIN:374		\Result_2021_04_BSA_Mono_Spec_Rep2_DSG	DSG	Rep2
709	1	RPCFSALTPDETYVPKAFDEK-K16-114	sp|P02769|ALBU_BOVIN	-	monolink	monolink	210308_OE1_csarnowski_2104_2C.c.05852.05852.3_210308_OE1_csarnowski_2104_2C.c.05816.05816.3	523		-	-	2584.21	862.411	3	-2.6	5	13	7.04	0.08	0.35	0.27	0.27	0	0.06	270	0	27.17	0	sp|P02769|ALBU_BOVIN:523		\Result_2021_04_BSA_Mono_Spec_Rep2_DSG	DSG	Rep2
710	1	VTKCCTESLVNRRPCFSALTPDETYVPK-K3-114	sp|P02769|ALBU_BOVIN	-	monolink	monolink	210308_OE1_csarnowski_2104_2B.c.04667.04667.4_210308_OE1_csarnowski_2104_2B.c.04445.04445.4	498		-	-	3441.64	861.418	4	1.6	3	14	6.91	0.07	0.22	0.31	0.31	0	0.06	426	0	26.92	0	sp|P02769|ALBU_BOVIN:498		\Result_2021_04_BSA_Mono_Spec_Rep2_DSG	DSG	Rep2
711	1	LAKEYEATLEECCAKDDPHACYSTVFDK-K3-114	sp|P02769|ALBU_BOVIN	-	monolink	monolink	210308_OE1_csarnowski_2104_2B.c.05207.05207.4_210308_OE1_csarnowski_2104_2B.c.05064.05064.4	374		-	-	3463.49	866.88	4	-0.1	8	18	9.19	0.12	0.28	0.21	0.21	0	0.04	101	0	26.69	0	sp|P02769|ALBU_BOVIN:374		\Result_2021_04_BSA_Mono_Spec_Rep2_DSG	DSG	Rep2
712	1	CCTKPESERMPCTEDYLSLILNR-K4-114	sp|P02769|ALBU_BOVIN	-	monolink	monolink	210308_OE1_csarnowski_2104_2C.c.07661.07661.3_210308_OE1_csarnowski_2104_2C.c.07658.07658.3	463		-	-	2985.34	996.123	3	3.6	6	17	7.88	0.06	0.29	0.28	0.28	0	0.06	228	0	26.68	0	sp|P02769|ALBU_BOVIN:463		\Result_2021_04_BSA_Mono_Spec_Rep2_DSG	DSG	Rep2
713	1	LAKEYEATLEECCAKDDPHACYSTVFDK-K3-113	sp|P02769|ALBU_BOVIN	-	monolink	monolink	210308_OE1_csarnowski_2104_2B.c.04602.04602.4_210308_OE1_csarnowski_2104_2B.c.04579.04579.4	374		-	-	3462.5	866.634	4	-0.4	2	18	9.17	0.2	0.27	0.21	0.21	0	0.04	84	0	26.25	0	sp|P02769|ALBU_BOVIN:374		\Result_2021_04_BSA_Mono_Spec_Rep2_DSG	DSG	Rep2
714	1	LAKEYEATLEECCAKDDPHACYSTVFDK-K3-114	sp|P02769|ALBU_BOVIN	-	monolink	monolink	210308_OE1_csarnowski_2104_2B.c.05052.05052.4_210308_OE1_csarnowski_2104_2B.c.05064.05064.4	374		-	-	3463.49	866.879	4	-0.7	8	19	9.9	0.2	0.17	0.2	0.2	0	0.04	88	0	25.74	0	sp|P02769|ALBU_BOVIN:374		\Result_2021_04_BSA_Mono_Spec_Rep2_DSG	DSG	Rep2
715	1	FKDLGEEHFK-K2-114	sp|P02769|ALBU_BOVIN	-	monolink	monolink	210308_OE1_csarnowski_2104_2D.c.02519.02519.3_210308_OE1_csarnowski_2104_2D.c.02486.02486.3	36		-	-	1362.65	455.223	3	1.4	5	9	8.09	0.11	0.23	0.13	0.13	0	0.07	195	0	25.57	0	sp|P02769|ALBU_BOVIN:36		\Result_2021_04_BSA_Mono_Spec_Rep2_DSG	DSG	Rep2
716	1	KVPQVSTPTLVEVSR-K1-114	sp|P02769|ALBU_BOVIN	-	monolink	monolink	210308_OE1_csarnowski_2104_2D.c.04364.04364.3_210308_OE1_csarnowski_2104_2D.c.04142.04142.3	437		-	-	1752.96	585.328	3	0.1	10	10	7.63	0.09	0.17	0.23	0.23	0	0.08	315	0	25.52	0	sp|P02769|ALBU_BOVIN:437		\Result_2021_04_BSA_Mono_Spec_Rep2_DSG	DSG	Rep2
717	1	LAKEYEATLEECCAK-K3-114	sp|P02769|ALBU_BOVIN	-	monolink	monolink	210308_OE1_csarnowski_2104_2D.c.04223.04223.3_210308_OE1_csarnowski_2104_2D.c.04293.04293.3	374		-	-	1927.86	643.627	3	1.3	19	12	8.36	0.12	0.15	0.19	0.19	0	0.06	257	0	25.38	0	sp|P02769|ALBU_BOVIN:374		\Result_2021_04_BSA_Mono_Spec_Rep2_DSG	DSG	Rep2
718	1	ECCHGDLLECADDRADLAKYICDNQDTISSK-K19-114	sp|P02769|ALBU_BOVIN	-	monolink	monolink	210308_OE1_csarnowski_2104_2B.c.06241.06241.4_210308_OE1_csarnowski_2104_2B.c.06220.06220.4	285		-	-	3785.59	947.406	4	1	1	16	7.79	0.12	0.05	0.25	0.25	0	0.04	450	0	25.32	0	sp|P02769|ALBU_BOVIN:285		\Result_2021_04_BSA_Mono_Spec_Rep2_DSG	DSG	Rep2
719	1	VHKECCHGDLLECADDRADLAK-K3-114	sp|P02769|ALBU_BOVIN	-	monolink	monolink	210308_OE1_csarnowski_2104_2C.c.02298.02298.4_210308_OE1_csarnowski_2104_2C.c.02128.02128.4	266		-	-	2725.2	682.308	4	3.9	14	11	6.66	0.13	0.24	0.18	0.18	0	0.04	329	0.24	24.96	0	sp|P02769|ALBU_BOVIN:266		\Result_2021_04_BSA_Mono_Spec_Rep2_DSG	DSG	Rep2
720	1	VTKCCTESLVNRRPCFSALTPDETYVPK-K3-114	sp|P02769|ALBU_BOVIN	-	monolink	monolink	210308_OE1_csarnowski_2104_2C.c.04607.04607.4_210308_OE1_csarnowski_2104_2C.c.04577.04577.4	498		-	-	3441.64	861.417	4	-0.3	3	15	7.41	0.04	0.22	0.21	0.21	0	0.04	272	0	24.87	0	sp|P02769|ALBU_BOVIN:498		\Result_2021_04_BSA_Mono_Spec_Rep2_DSG	DSG	Rep2
721	1	VHKECCHGDLLECADDRADLAK-K3-114	sp|P02769|ALBU_BOVIN	-	monolink	monolink	210308_OE1_csarnowski_2104_2C.c.02298.02298.4_210308_OE1_csarnowski_2104_2C.c.02264.02264.4	266		-	-	2725.2	682.308	4	3.9	14	12	6.97	0.11	0.19	0.16	0.16	0	0.04	346	0.21	24.84	0	sp|P02769|ALBU_BOVIN:266		\Result_2021_04_BSA_Mono_Spec_Rep2_DSG	DSG	Rep2
722	1	LAKEYEATLEECCAKDDPHACYSTVFDK-K3-113	sp|P02769|ALBU_BOVIN	-	monolink	monolink	210308_OE1_csarnowski_2104_2B.c.04602.04602.4_210308_OE1_csarnowski_2104_2B.c.04750.04750.4	374		-	-	3462.5	866.634	4	-0.4	2	18	9.17	0.15	0.2	0.21	0.21	0	0.04	84	0	24.68	0	sp|P02769|ALBU_BOVIN:374		\Result_2021_04_BSA_Mono_Spec_Rep2_DSG	DSG	Rep2
723	1	KVPQVSTPTLVEVSR-K1-113	sp|P02769|ALBU_BOVIN	-	monolink	monolink	210308_OE1_csarnowski_2104_2C.c.03833.03833.3_210308_OE1_csarnowski_2104_2C.c.03730.03730.3	437		-	-	1751.98	585.001	3	1.1	3	13	9.87	0.1	0.1	0.19	0.19	0	0.06	109	0.36	24.56	0	sp|P02769|ALBU_BOVIN:437		\Result_2021_04_BSA_Mono_Spec_Rep2_DSG	DSG	Rep2
724	1	LKHLVDEPQNLIK-K2-114	sp|P02769|ALBU_BOVIN	-	monolink	monolink	210308_OE1_csarnowski_2104_2D.c.03754.03754.3_210308_OE1_csarnowski_2104_2D.c.03838.03838.3	401		-	-	1659.92	554.315	3	2	11	10	7.16	0.12	0.17	0.23	0.23	0	0.09	290	0.53	24.44	0	sp|P02769|ALBU_BOVIN:401		\Result_2021_04_BSA_Mono_Spec_Rep2_DSG	DSG	Rep2
725	1	ECCDKPLLEKSHCIAEVEK-K10-114	sp|P02769|ALBU_BOVIN	-	monolink	monolink	210308_OE1_csarnowski_2104_2D.c.03113.03113.4_210308_OE1_csarnowski_2104_2D.c.03082.03082.4	309		-	-	2458.12	615.537	4	-0.1	3	12	7.72	0.06	0.22	0.13	0.13	0	0.03	207	0.28	24.24	0	sp|P02769|ALBU_BOVIN:309		\Result_2021_04_BSA_Mono_Spec_Rep2_DSG	DSG	Rep2
726	1	ETYGDMADCCEKQEPERNECFLSHK-K12-113	sp|P02769|ALBU_BOVIN	-	monolink	monolink	210308_OE1_csarnowski_2104_2B.c.02583.02583.4_210308_OE1_csarnowski_2104_2B.c.02589.02589.4	117		-	-	3245.32	812.338	4	1.6	2	12	6.74	0.1	0.13	0.32	0.32	0	0.06	395	0	24.17	0	sp|P02769|ALBU_BOVIN:117		\Result_2021_04_BSA_Mono_Spec_Rep2_DSG	DSG	Rep2
727	1	LAKEYEATLEECCAK-K3-114	sp|P02769|ALBU_BOVIN	-	monolink	monolink	210308_OE1_csarnowski_2104_2D.c.04094.04094.3_210308_OE1_csarnowski_2104_2D.c.04293.04293.3	374		-	-	1927.86	643.627	3	2.3	19	10	6.51	0.09	0.22	0.17	0.17	0	0.06	261	0	23.17	0	sp|P02769|ALBU_BOVIN:374		\Result_2021_04_BSA_Mono_Spec_Rep2_DSG	DSG	Rep2
728	1	SLGKVGTRCCTKPESER-K12-114	sp|P02769|ALBU_BOVIN	-	monolink	monolink	210308_OE1_csarnowski_2104_2D.c.00435.00435.4_210308_OE1_csarnowski_2104_2D.c.00442.00442.4	463		-	-	2077.99	520.504	4	-0.7	1	10	6.75	0	0.28	0.11	0.11	0	0.03	115	0	21.7	0	sp|P02769|ALBU_BOVIN:463		\Result_2021_04_BSA_Mono_Spec_Rep2_DSG	DSG	Rep2
729	1	KVPQVSTPTLVEVSR-K1-114	sp|P02769|ALBU_BOVIN	-	monolink	monolink	210308_OE1_csarnowski_2104_2C.c.04273.04273.3_210308_OE1_csarnowski_2104_2C.c.04506.04506.3	437		-	-	1752.96	585.328	3	-0.4	10	9	5.27	0.06	0.28	0.22	0.22	0	0.07	237	0	21.64	0	sp|P02769|ALBU_BOVIN:437		\Result_2021_04_BSA_Mono_Spec_Rep2_DSG	DSG	Rep2
730	1	ETYGDMADCCEKQEPERNECFLSHK-K12-114	sp|P02769|ALBU_BOVIN	-	monolink	monolink	210308_OE1_csarnowski_2104_2B.c.02841.02841.4_210308_OE1_csarnowski_2104_2B.c.02788.02788.4	117		-	-	3246.31	812.584	4	2.2	4	13	6.51	0.14	0.07	0.39	0.39	0	0.08	316	0	21.36	0	sp|P02769|ALBU_BOVIN:117		\Result_2021_04_BSA_Mono_Spec_Rep2_DSG	DSG	Rep2
731	1	DLGEEHFKGLVLIAFSQYLQQCPFDEHVK-K8-114	sp|P02769|ALBU_BOVIN	-	monolink	monolink	210308_OE1_csarnowski_2104_2B.c.12198.12198.4_210308_OE1_csarnowski_2104_2B.c.12154.12154.4	44		-	-	3560.74	891.193	4	3.5	1	8	5.48	0.12	0.14	0.26	0.26	0	0.05	324	0	20.52	0	sp|P02769|ALBU_BOVIN:44		\Result_2021_04_BSA_Mono_Spec_Rep2_DSG	DSG	Rep2
732	1	ETYGDMADCCEKQEPERNECFLSHK-K12-113	sp|P02769|ALBU_BOVIN	-	monolink	monolink	210308_OE1_csarnowski_2104_2C.c.02755.02755.4_210308_OE1_csarnowski_2104_2C.c.02722.02722.4	117		-	-	3245.32	812.338	4	2.2	2	10	6.2	0.08	0.16	0.21	0.21	0	0.04	221	0	20.35	0	sp|P02769|ALBU_BOVIN:117		\Result_2021_04_BSA_Mono_Spec_Rep2_DSG	DSG	Rep2
733	1	LAKEYEATLEECCAKDDPHACYSTVFDK-K3-114	sp|P02769|ALBU_BOVIN	-	monolink	monolink	210308_OE1_csarnowski_2104_2B.c.05207.05207.4_210308_OE1_csarnowski_2104_2B.c.05277.05277.4	374		-	-	3463.49	866.88	4	-0.1	8	13	6.49	0.09	0.18	0.19	0.19	0	0.03	94	0	19.1	0	sp|P02769|ALBU_BOVIN:374		\Result_2021_04_BSA_Mono_Spec_Rep2_DSG	DSG	Rep2
734	1	LAKEYEATLEECCAK-K3-114	sp|P02769|ALBU_BOVIN	-	monolink	monolink	210308_OE1_csarnowski_2104_2D.c.04359.04359.3_210308_OE1_csarnowski_2104_2D.c.04293.04293.3	374		-	-	1927.86	643.628	3	3.4	19	7	5.23	0.06	0.17	0.1	0.1	0	0.03	191	0	18.02	0	sp|P02769|ALBU_BOVIN:374		\Result_2021_04_BSA_Mono_Spec_Rep2_DSG	DSG	Rep2
735	1	DAIPENLPPLTADFAEDKDVCKNYQEAK-K28-114	sp|P02769|ALBU_BOVIN	-	monolink	monolink	210308_OE1_csarnowski_2104_2B.c.06924.06924.3_210308_OE1_csarnowski_2104_2B.c.06900.06900.3	346		-	-	3304.56	1102.53	3	3.7	1	12	5.35	0.1	0.04	0.54	0.54	0	0.1	220	0	16.93	0	sp|P02769|ALBU_BOVIN:346		\Result_2021_04_BSA_Mono_Spec_Rep2_DSG	DSG	Rep2
736	1	ETYGDMADCCEKQEPERNECFLSHK-K12-114	sp|P02769|ALBU_BOVIN	-	monolink	monolink	210308_OE1_csarnowski_2104_2C.c.02997.02997.4_210308_OE1_csarnowski_2104_2C.c.02966.02966.4	117		-	-	3246.3	812.584	4	1.3	4	9	5.72	0.1	0.06	0.25	0.25	0	0.05	197	0	16.9	0	sp|P02769|ALBU_BOVIN:117		\Result_2021_04_BSA_Mono_Spec_Rep2_DSG	DSG	Rep2
737	1	LAKEYEATLEECCAKDDPHACYSTVFDK-K3-114	sp|P02769|ALBU_BOVIN	-	monolink	monolink	210308_OE1_csarnowski_2104_2B.c.05378.05378.4_210308_OE1_csarnowski_2104_2B.c.05277.05277.4	374		-	-	3463.5	866.883	4	3.2	8	11	5.42	0.07	0.17	0.16	0.16	0	0.03	88	0	16.44	0	sp|P02769|ALBU_BOVIN:374		\Result_2021_04_BSA_Mono_Spec_Rep2_DSG	DSG	Rep2
738	1	LAKEYEATLEECCAKDDPHACYSTVFDK-K3-114	sp|P02769|ALBU_BOVIN	-	monolink	monolink	210308_OE1_csarnowski_2104_2B.c.05052.05052.4_210308_OE1_csarnowski_2104_2B.c.05277.05277.4	374		-	-	3463.49	866.879	4	-0.7	8	12	5.9	0.09	0.16	0.13	0.13	0	0.02	49	0	16.38	0	sp|P02769|ALBU_BOVIN:374		\Result_2021_04_BSA_Mono_Spec_Rep2_DSG	DSG	Rep2
739	1	KVPQVSTPTLVEVSR-K1-114	sp|P02769|ALBU_BOVIN	-	monolink	monolink	210308_OE1_csarnowski_2104_2D.c.04364.04364.3_210308_OE1_csarnowski_2104_2D.c.04499.04499.3	437		-	-	1752.96	585.328	3	0.1	10	6	4.75	0.05	0.12	0.16	0.16	0	0.05	193	0	16.18	0	sp|P02769|ALBU_BOVIN:437		\Result_2021_04_BSA_Mono_Spec_Rep2_DSG	DSG	Rep2
740	1	SVEECAHIKLLPEK-K9-114	decoy_reverse_sp|P02769|ALBU_BOVIN	-	monolink	decoy monolink	210308_OE1_csarnowski_2104_2C.c.02791.02791.3_210308_OE1_csarnowski_2104_2C.c.02768.02768.3	299		-	-	1765.89	589.639	3	1	1	8	5.34	0.07	0.18	0.03	0.03	0	0.01	17	0	15.1	0	decoy_reverse_sp|P02769|ALBU_BOVIN:299		\Result_2021_04_BSA_Mono_Spec_Rep2_DSG	DSG	Rep2
774	1	HLVDEPQNLIKQNCDQFEK-K11-156	sp|P02769|ALBU_BOVIN	-	monolink	monolink	210308_OE1_csarnowski_2104_2C.c.05070.05070.3_210308_OE1_csarnowski_2104_2C.c.05044.05044.3	412		-	-	2510.21	837.746	3	1.3	1	31	11.28	0.18	0.52	0.48	0.48	0	0.13	1140	0.16	55.95	0	sp|P02769|ALBU_BOVIN:412		\Result_2021_04_BSA_Mono_Spec_Rep2_DSS	DSS	Rep2
775	1	TCVADESHAGCEKSLHTLFGDELCK-K13-156	sp|P02769|ALBU_BOVIN	-	monolink	monolink	210308_OE1_csarnowski_2104_2C.c.05584.05584.3_210308_OE1_csarnowski_2104_2C.c.05540.05540.3	88		-	-	3019.34	1007.46	3	1.4	15	37	11.51	0.17	0.39	0.49	0.49	0	0.1	1121	0.08	52.88	0	sp|P02769|ALBU_BOVIN:88		\Result_2021_04_BSA_Mono_Spec_Rep2_DSS	DSS	Rep2
776	1	VHKECCHGDLLECADDRADLAK-K3-155	sp|P02769|ALBU_BOVIN	-	monolink	monolink	210308_OE1_csarnowski_2104_2C.c.02100.02100.3_210308_OE1_csarnowski_2104_2C.c.02073.02073.3	266		-	-	2766.25	923.092	3	-0.1	10	37	11.51	0.38	0.31	0.55	0.55	0	0.13	1149	0	52.62	0	sp|P02769|ALBU_BOVIN:266		\Result_2021_04_BSA_Mono_Spec_Rep2_DSS	DSS	Rep2
777	1	TCVADESHAGCEKSLHTLFGDELCK-K13-155	sp|P02769|ALBU_BOVIN	-	monolink	monolink	210308_OE1_csarnowski_2104_2C.c.04989.04989.3_210308_OE1_csarnowski_2104_2C.c.04977.04977.3	88		-	-	3018.35	1007.12	3	-0.6	22	35	11.51	0.22	0.32	0.49	0.49	0	0.1	1167	0.12	52.34	0	sp|P02769|ALBU_BOVIN:88		\Result_2021_04_BSA_Mono_Spec_Rep2_DSS	DSS	Rep2
778	1	TCVADESHAGCEKSLHTLFGDELCK-K13-155	sp|P02769|ALBU_BOVIN	-	monolink	monolink	210308_OE1_csarnowski_2104_2C.c.04989.04989.3_210308_OE1_csarnowski_2104_2C.c.05127.05127.3	88		-	-	3018.35	1007.12	3	-0.6	22	33	11.51	0.15	0.36	0.47	0.47	0	0.09	1084	0.11	51.5	0	sp|P02769|ALBU_BOVIN:88		\Result_2021_04_BSA_Mono_Spec_Rep2_DSS	DSS	Rep2
779	1	RHPYFYAPELLYYANKYNGVFQECCQAEDK-K16-155	sp|P02769|ALBU_BOVIN	-	monolink	monolink	210308_OE1_csarnowski_2104_2B.c.09073.09073.3_210308_OE1_csarnowski_2104_2B.c.09043.09043.3	183		-	-	3927.82	1310.28	3	3.2	3	34	11.51	0.16	0.32	0.48	0.48	0	0.08	1125	0	51.29	0	sp|P02769|ALBU_BOVIN:183		\Result_2021_04_BSA_Mono_Spec_Rep2_DSS	DSS	Rep2
780	1	TCVADESHAGCEKSLHTLFGDELCK-K13-155	sp|P02769|ALBU_BOVIN	-	monolink	monolink	210308_OE1_csarnowski_2104_2B.c.05012.05012.3_210308_OE1_csarnowski_2104_2B.c.04988.04988.3	88		-	-	3018.35	1007.12	3	-0.7	22	33	11.51	0.16	0.45	0.4	0.4	0	0.08	955	0.13	50.88	0	sp|P02769|ALBU_BOVIN:88		\Result_2021_04_BSA_Mono_Spec_Rep2_DSS	DSS	Rep2
781	1	TCVADESHAGCEKSLHTLFGDELCK-K13-156	sp|P02769|ALBU_BOVIN	-	monolink	monolink	210308_OE1_csarnowski_2104_2B.c.05370.05370.3_210308_OE1_csarnowski_2104_2B.c.05675.05675.3	88		-	-	3019.36	1007.46	3	7.3	15	30	11.51	0.2	0.28	0.39	0.39	0	0.08	1142	0.08	50.69	0	sp|P02769|ALBU_BOVIN:88		\Result_2021_04_BSA_Mono_Spec_Rep2_DSS	DSS	Rep2
782	1	RHPYFYAPELLYYANKYNGVFQECCQAEDK-K16-156	sp|P02769|ALBU_BOVIN	-	monolink	monolink	210308_OE1_csarnowski_2104_2B.c.09054.09054.3_210308_OE1_csarnowski_2104_2B.c.09050.09050.3	183		-	-	3928.82	1310.61	3	7.2	10	30	11.51	0.15	0.34	0.34	0.34	0	0.06	1018	0	49.31	0	sp|P02769|ALBU_BOVIN:183		\Result_2021_04_BSA_Mono_Spec_Rep2_DSS	DSS	Rep2
783	1	TCVADESHAGCEKSLHTLFGDELCK-K13-155	sp|P02769|ALBU_BOVIN	-	monolink	monolink	210308_OE1_csarnowski_2104_2C.c.05121.05121.3_210308_OE1_csarnowski_2104_2C.c.04977.04977.3	88		-	-	3018.36	1007.13	3	0.5	22	31	11.49	0.17	0.36	0.42	0.42	0	0.08	965	0.11	49.27	0	sp|P02769|ALBU_BOVIN:88		\Result_2021_04_BSA_Mono_Spec_Rep2_DSS	DSS	Rep2
784	1	TCVADESHAGCEKSLHTLFGDELCK-K13-156	sp|P02769|ALBU_BOVIN	-	monolink	monolink	210308_OE1_csarnowski_2104_2B.c.05725.05725.3_210308_OE1_csarnowski_2104_2B.c.05675.05675.3	88		-	-	3019.34	1007.45	3	1.1	15	32	11.51	0.23	0.28	0.43	0.43	0	0.09	1016	0.12	48.61	0	sp|P02769|ALBU_BOVIN:88		\Result_2021_04_BSA_Mono_Spec_Rep2_DSS	DSS	Rep2
785	1	TCVADESHAGCEKSLHTLFGDELCK-K13-155	sp|P02769|ALBU_BOVIN	-	monolink	monolink	210308_OE1_csarnowski_2104_2C.c.05267.05267.3_210308_OE1_csarnowski_2104_2C.c.05127.05127.3	88		-	-	3018.37	1007.13	3	4.7	22	28	11.37	0.17	0.31	0.39	0.39	0	0.08	988	0.13	48.12	0	sp|P02769|ALBU_BOVIN:88		\Result_2021_04_BSA_Mono_Spec_Rep2_DSS	DSS	Rep2
786	1	TCVADESHAGCEKSLHTLFGDELCK-K13-155	sp|P02769|ALBU_BOVIN	-	monolink	monolink	210308_OE1_csarnowski_2104_2C.c.05121.05121.3_210308_OE1_csarnowski_2104_2C.c.05127.05127.3	88		-	-	3018.36	1007.13	3	0.5	22	32	11.51	0.17	0.33	0.41	0.41	0	0.08	931	0.21	48.06	0	sp|P02769|ALBU_BOVIN:88		\Result_2021_04_BSA_Mono_Spec_Rep2_DSS	DSS	Rep2
787	1	TCVADESHAGCEKSLHTLFGDELCK-K13-155	sp|P02769|ALBU_BOVIN	-	monolink	monolink	210308_OE1_csarnowski_2104_2D.c.05048.05048.3_210308_OE1_csarnowski_2104_2D.c.05026.05026.3	88		-	-	3018.36	1007.13	3	2.6	22	33	11.51	0.18	0.35	0.46	0.46	0	0.09	900	0.11	47.95	0	sp|P02769|ALBU_BOVIN:88		\Result_2021_04_BSA_Mono_Spec_Rep2_DSS	DSS	Rep2
788	1	TCVADESHAGCEKSLHTLFGDELCK-K13-155	sp|P02769|ALBU_BOVIN	-	monolink	monolink	210308_OE1_csarnowski_2104_2B.c.05012.05012.3_210308_OE1_csarnowski_2104_2B.c.05153.05153.3	88		-	-	3018.35	1007.12	3	-0.7	22	30	11.51	0.2	0.36	0.38	0.38	0	0.08	847	0.14	47.15	0	sp|P02769|ALBU_BOVIN:88		\Result_2021_04_BSA_Mono_Spec_Rep2_DSS	DSS	Rep2
789	1	TCVADESHAGCEKSLHTLFGDELCK-K13-156	sp|P02769|ALBU_BOVIN	-	monolink	monolink	210308_OE1_csarnowski_2104_2B.c.05725.05725.3_210308_OE1_csarnowski_2104_2B.c.05982.05982.3	88		-	-	3019.34	1007.45	3	1.1	15	29	11.49	0.17	0.31	0.4	0.4	0	0.08	886	0.06	46.59	0	sp|P02769|ALBU_BOVIN:88		\Result_2021_04_BSA_Mono_Spec_Rep2_DSS	DSS	Rep2
790	1	CCAADDKEACFAVEGPK-K7-156	sp|P02769|ALBU_BOVIN	-	monolink	monolink	210308_OE1_csarnowski_2104_2C.c.05124.05124.3_210308_OE1_csarnowski_2104_2C.c.05060.05060.3	587		-	-	2082.87	695.299	3	1.8	1	21	9.8	0.07	0.45	0.43	0.43	0	0.13	831	0	45.69	0	sp|P02769|ALBU_BOVIN:587		\Result_2021_04_BSA_Mono_Spec_Rep2_DSS	DSS	Rep2
791	1	FKDLGEEHFK-K2-156	sp|P02769|ALBU_BOVIN	-	monolink	monolink	210308_OE1_csarnowski_2104_2D.c.03791.03791.3_210308_OE1_csarnowski_2104_2D.c.03757.03757.3	36		-	-	1404.69	469.239	3	1.6	4	15	11.5	0.18	0.45	0.37	0.37	0	0.19	585	0	45.61	0	sp|P02769|ALBU_BOVIN:36		\Result_2021_04_BSA_Mono_Spec_Rep2_DSS	DSS	Rep2
792	1	RHPYFYAPELLYYANKYNGVFQECCQAEDK-K16-156	sp|P02769|ALBU_BOVIN	-	monolink	monolink	210308_OE1_csarnowski_2104_2B.c.09380.09380.4_210308_OE1_csarnowski_2104_2B.c.09478.09478.4	183		-	-	3928.78	983.202	4	-2.1	10	27	11.17	0.12	0.37	0.36	0.36	0	0.06	796	0	45.37	0	sp|P02769|ALBU_BOVIN:183		\Result_2021_04_BSA_Mono_Spec_Rep2_DSS	DSS	Rep2
793	1	TCVADESHAGCEKSLHTLFGDELCK-K13-156	sp|P02769|ALBU_BOVIN	-	monolink	monolink	210308_OE1_csarnowski_2104_2C.c.05584.05584.3_210308_OE1_csarnowski_2104_2C.c.05675.05675.3	88		-	-	3019.34	1007.46	3	1.4	15	27	10.18	0.09	0.36	0.45	0.45	0	0.09	906	0	45.35	0	sp|P02769|ALBU_BOVIN:88		\Result_2021_04_BSA_Mono_Spec_Rep2_DSS	DSS	Rep2
794	1	LKHLVDEPQNLIK-K2-156	sp|P02769|ALBU_BOVIN	-	monolink	monolink	210308_OE1_csarnowski_2104_2C.c.04571.04571.3_210308_OE1_csarnowski_2104_2C.c.04410.04410.3	401		-	-	1701.97	568.33	3	0.6	10	21	11.51	0.24	0.43	0.55	0.55	0	0.21	568	0.18	45.34	0	sp|P02769|ALBU_BOVIN:401		\Result_2021_04_BSA_Mono_Spec_Rep2_DSS	DSS	Rep2
795	1	TCVADESHAGCEKSLHTLFGDELCK-K13-155	sp|P02769|ALBU_BOVIN	-	monolink	monolink	210308_OE1_csarnowski_2104_2B.c.05177.05177.3_210308_OE1_csarnowski_2104_2B.c.04988.04988.3	88		-	-	3018.35	1007.12	3	-0.4	22	27	11.37	0.14	0.28	0.37	0.37	0	0.07	868	0.01	45.29	0	sp|P02769|ALBU_BOVIN:88		\Result_2021_04_BSA_Mono_Spec_Rep2_DSS	DSS	Rep2
796	1	VHKECCHGDLLECADDRADLAK-K3-156	sp|P02769|ALBU_BOVIN	-	monolink	monolink	210308_OE1_csarnowski_2104_2C.c.02656.02656.3_210308_OE1_csarnowski_2104_2C.c.02631.02631.3	266		-	-	2767.22	923.414	3	-7	15	34	11.51	0.38	0.31	0.5	0.5	0	0.11	741	0	45.13	0	sp|P02769|ALBU_BOVIN:266		\Result_2021_04_BSA_Mono_Spec_Rep2_DSS	DSS	Rep2
797	1	RHPYFYAPELLYYANKYNGVFQECCQAEDK-K16-156	sp|P02769|ALBU_BOVIN	-	monolink	monolink	210308_OE1_csarnowski_2104_2B.c.09380.09380.4_210308_OE1_csarnowski_2104_2B.c.09637.09637.4	183		-	-	3928.78	983.202	4	-2.1	10	24	11.19	0.13	0.29	0.32	0.32	0	0.05	865	0	44.78	0	sp|P02769|ALBU_BOVIN:183		\Result_2021_04_BSA_Mono_Spec_Rep2_DSS	DSS	Rep2
798	1	VHKECCHGDLLECADDRADLAK-K3-155	sp|P02769|ALBU_BOVIN	-	monolink	monolink	210308_OE1_csarnowski_2104_2B.c.01927.01927.3_210308_OE1_csarnowski_2104_2B.c.01892.01892.3	266		-	-	2766.25	923.092	3	-0.3	10	32	11.51	0.3	0.23	0.44	0.44	0	0.1	836	0.14	44.68	0	sp|P02769|ALBU_BOVIN:266		\Result_2021_04_BSA_Mono_Spec_Rep2_DSS	DSS	Rep2
799	1	RHPYFYAPELLYYANKYNGVFQECCQAEDK-K16-156	sp|P02769|ALBU_BOVIN	-	monolink	monolink	210308_OE1_csarnowski_2104_2B.c.09380.09380.4_210308_OE1_csarnowski_2104_2B.c.09339.09339.4	183		-	-	3928.78	983.202	4	-2.1	10	25	10.48	0.12	0.35	0.32	0.32	0	0.05	848	0	44.37	0	sp|P02769|ALBU_BOVIN:183		\Result_2021_04_BSA_Mono_Spec_Rep2_DSS	DSS	Rep2
800	1	CCAADDKEACFAVEGPK-K7-155	sp|P02769|ALBU_BOVIN	-	monolink	monolink	210308_OE1_csarnowski_2104_2D.c.04259.04259.3_210308_OE1_csarnowski_2104_2D.c.04212.04212.3	587		-	-	2081.89	694.971	3	1.4	2	19	8.95	0.11	0.46	0.39	0.39	0	0.11	837	0	44.35	0	sp|P02769|ALBU_BOVIN:587		\Result_2021_04_BSA_Mono_Spec_Rep2_DSS	DSS	Rep2
801	1	LKHLVDEPQNLIK-K2-155	sp|P02769|ALBU_BOVIN	-	monolink	monolink	210308_OE1_csarnowski_2104_2C.c.03825.03825.3_210308_OE1_csarnowski_2104_2C.c.03780.03780.3	401		-	-	1700.98	568.002	3	-0.8	10	22	11.51	0.25	0.4	0.53	0.53	0	0.2	540	0.29	44.29	0	sp|P02769|ALBU_BOVIN:401		\Result_2021_04_BSA_Mono_Spec_Rep2_DSS	DSS	Rep2
802	1	FKDLGEEHFK-K2-156	sp|P02769|ALBU_BOVIN	-	monolink	monolink	210308_OE1_csarnowski_2104_2D.c.03941.03941.3_210308_OE1_csarnowski_2104_2D.c.03757.03757.3	36		-	-	1404.69	469.239	3	0.1	4	13	11.32	0.14	0.5	0.29	0.29	0	0.15	495	0	44.18	0	sp|P02769|ALBU_BOVIN:36		\Result_2021_04_BSA_Mono_Spec_Rep2_DSS	DSS	Rep2
803	1	RHPYFYAPELLYYANKYNGVFQECCQAEDK-K16-156	sp|P02769|ALBU_BOVIN	-	monolink	monolink	210308_OE1_csarnowski_2104_2B.c.09425.09425.3_210308_OE1_csarnowski_2104_2B.c.09456.09456.3	183		-	-	3928.8	1310.61	3	4.4	10	27	9.96	0.09	0.31	0.35	0.35	0	0.06	933	0	44.06	0	sp|P02769|ALBU_BOVIN:183		\Result_2021_04_BSA_Mono_Spec_Rep2_DSS	DSS	Rep2
804	1	SLHTLFGDELCKVASLRETYGDMADCCEK-K12-155	sp|P02769|ALBU_BOVIN	-	monolink	monolink	210308_OE1_csarnowski_2104_2B.c.09513.09513.3_210308_OE1_csarnowski_2104_2B.c.09474.09474.3	100		-	-	3559.62	1187.55	3	1.7	3	34	11.51	0.29	0.31	0.43	0.43	0	0.07	712	0	43.8	0	sp|P02769|ALBU_BOVIN:100		\Result_2021_04_BSA_Mono_Spec_Rep2_DSS	DSS	Rep2
805	1	TCVADESHAGCEKSLHTLFGDELCK-K13-155	sp|P02769|ALBU_BOVIN	-	monolink	monolink	210308_OE1_csarnowski_2104_2B.c.05177.05177.3_210308_OE1_csarnowski_2104_2B.c.05153.05153.3	88		-	-	3018.35	1007.12	3	-0.4	22	28	11.49	0.16	0.26	0.33	0.33	0	0.07	791	0.1	43.76	0	sp|P02769|ALBU_BOVIN:88		\Result_2021_04_BSA_Mono_Spec_Rep2_DSS	DSS	Rep2
806	1	AFDEKLFTFHADICTLPDTEK-K5-155	sp|P02769|ALBU_BOVIN	-	monolink	monolink	210308_OE1_csarnowski_2104_2B.c.08686.08686.3_210308_OE1_csarnowski_2104_2B.c.08664.08664.3	528		-	-	2652.29	885.105	3	4.3	16	25	11.5	0.2	0.43	0.42	0.42	0	0.1	557	0	43.72	0	sp|P02769|ALBU_BOVIN:528		\Result_2021_04_BSA_Mono_Spec_Rep2_DSS	DSS	Rep2
807	1	LKHLVDEPQNLIK-K2-155	sp|P02769|ALBU_BOVIN	-	monolink	monolink	210308_OE1_csarnowski_2104_2D.c.03910.03910.3_210308_OE1_csarnowski_2104_2D.c.03748.03748.3	401		-	-	1700.99	568.003	3	0.9	10	24	11.51	0.26	0.4	0.54	0.54	0	0.21	505	0.32	43.69	0	sp|P02769|ALBU_BOVIN:401		\Result_2021_04_BSA_Mono_Spec_Rep2_DSS	DSS	Rep2
808	1	CCAADDKEACFAVEGPK-K7-155	sp|P02769|ALBU_BOVIN	-	monolink	monolink	210308_OE1_csarnowski_2104_2D.c.04259.04259.3_210308_OE1_csarnowski_2104_2D.c.04353.04353.3	587		-	-	2081.89	694.971	3	1.4	2	20	9.8	0.1	0.4	0.41	0.41	0	0.12	775	0	43.58	0	sp|P02769|ALBU_BOVIN:587		\Result_2021_04_BSA_Mono_Spec_Rep2_DSS	DSS	Rep2
809	1	AFDEKLFTFHADICTLPDTEK-K5-155	sp|P02769|ALBU_BOVIN	-	monolink	monolink	210308_OE1_csarnowski_2104_2B.c.08686.08686.3_210308_OE1_csarnowski_2104_2B.c.08525.08525.3	528		-	-	2652.29	885.105	3	4.3	16	25	11.5	0.24	0.37	0.44	0.44	0	0.1	600	0	43.27	0	sp|P02769|ALBU_BOVIN:528		\Result_2021_04_BSA_Mono_Spec_Rep2_DSS	DSS	Rep2
810	1	TCVADESHAGCEKSLHTLFGDELCK-K13-156	sp|P02769|ALBU_BOVIN	-	monolink	monolink	210308_OE1_csarnowski_2104_2C.c.05736.05736.3_210308_OE1_csarnowski_2104_2C.c.05540.05540.3	88		-	-	3019.32	1007.45	3	-6.3	15	25	10.92	0.16	0.35	0.35	0.35	0	0.07	701	0.13	42.89	0	sp|P02769|ALBU_BOVIN:88		\Result_2021_04_BSA_Mono_Spec_Rep2_DSS	DSS	Rep2
811	1	VHKECCHGDLLECADDR-K3-155	sp|P02769|ALBU_BOVIN	-	monolink	monolink	210308_OE1_csarnowski_2104_2D.c.01731.01731.3_210308_OE1_csarnowski_2104_2D.c.01717.01717.3	266		-	-	2267.98	757	3	0.7	3	22	11.51	0.16	0.42	0.52	0.52	0	0.15	496	0	42.87	0	sp|P02769|ALBU_BOVIN:266		\Result_2021_04_BSA_Mono_Spec_Rep2_DSS	DSS	Rep2
812	1	LKHLVDEPQNLIK-K2-156	sp|P02769|ALBU_BOVIN	-	monolink	monolink	210308_OE1_csarnowski_2104_2C.c.04571.04571.3_210308_OE1_csarnowski_2104_2C.c.04705.04705.3	401		-	-	1701.97	568.33	3	0.6	10	20	11.51	0.21	0.31	0.53	0.53	0	0.2	565	0.32	42.52	0	sp|P02769|ALBU_BOVIN:401		\Result_2021_04_BSA_Mono_Spec_Rep2_DSS	DSS	Rep2
813	1	RHPYFYAPELLYYANKYNGVFQECCQAEDK-K16-156	sp|P02769|ALBU_BOVIN	-	monolink	monolink	210308_OE1_csarnowski_2104_2B.c.09659.09659.4_210308_OE1_csarnowski_2104_2B.c.09478.09478.4	183		-	-	3928.8	983.207	4	2.5	10	29	11.46	0.14	0.32	0.33	0.33	0	0.05	674	0	42.5	0	sp|P02769|ALBU_BOVIN:183		\Result_2021_04_BSA_Mono_Spec_Rep2_DSS	DSS	Rep2
814	1	VHKECCHGDLLECADDR-K3-156	sp|P02769|ALBU_BOVIN	-	monolink	monolink	210308_OE1_csarnowski_2104_2C.c.02205.02205.3_210308_OE1_csarnowski_2104_2C.c.02166.02166.3	266		-	-	2268.95	757.326	3	-0.9	2	21	11.41	0.23	0.28	0.54	0.54	0	0.16	638	0	42.49	0	sp|P02769|ALBU_BOVIN:266		\Result_2021_04_BSA_Mono_Spec_Rep2_DSS	DSS	Rep2
815	1	VHKECCHGDLLECADDRADLAK-K3-155	sp|P02769|ALBU_BOVIN	-	monolink	monolink	210308_OE1_csarnowski_2104_2C.c.02096.02096.4_210308_OE1_csarnowski_2104_2C.c.02057.02057.4	266		-	-	2766.26	692.572	4	1.2	10	23	11.32	0.21	0.24	0.44	0.44	0	0.1	734	0.12	42.47	0	sp|P02769|ALBU_BOVIN:266		\Result_2021_04_BSA_Mono_Spec_Rep2_DSS	DSS	Rep2
816	1	VHKECCHGDLLECADDRADLAK-K3-156	sp|P02769|ALBU_BOVIN	-	monolink	monolink	210308_OE1_csarnowski_2104_2B.c.02515.02515.3_210308_OE1_csarnowski_2104_2B.c.02483.02483.3	266		-	-	2767.24	923.419	3	-0.6	15	35	11.51	0.33	0.25	0.56	0.56	0	0.13	659	0.17	42.39	0	sp|P02769|ALBU_BOVIN:266		\Result_2021_04_BSA_Mono_Spec_Rep2_DSS	DSS	Rep2
817	1	LKHLVDEPQNLIK-K2-155	sp|P02769|ALBU_BOVIN	-	monolink	monolink	210308_OE1_csarnowski_2104_2C.c.03690.03690.3_210308_OE1_csarnowski_2104_2C.c.03652.03652.3	401		-	-	1700.99	568.003	3	0.9	10	22	11.51	0.29	0.28	0.58	0.58	0	0.22	563	0.31	42.35	0	sp|P02769|ALBU_BOVIN:401		\Result_2021_04_BSA_Mono_Spec_Rep2_DSS	DSS	Rep2
818	1	LCVLHEKTPVSEK-K7-155	sp|P02769|ALBU_BOVIN	-	monolink	monolink	210308_OE1_csarnowski_2104_2C.c.01965.01965.3_210308_OE1_csarnowski_2104_2C.c.01941.01941.3	489		-	-	1693.91	565.644	3	-0.5	3	19	11.47	0.19	0.47	0.62	0.62	0	0.24	343	0	42.29	0	sp|P02769|ALBU_BOVIN:489		\Result_2021_04_BSA_Mono_Spec_Rep2_DSS	DSS	Rep2
819	1	AFDEKLFTFHADICTLPDTEK-K5-155	sp|P02769|ALBU_BOVIN	-	monolink	monolink	210308_OE1_csarnowski_2104_2B.c.08830.08830.3_210308_OE1_csarnowski_2104_2B.c.09011.09011.3	528		-	-	2652.28	885.103	3	1.6	16	28	11.51	0.25	0.27	0.45	0.45	0	0.11	647	0	42.18	0	sp|P02769|ALBU_BOVIN:528		\Result_2021_04_BSA_Mono_Spec_Rep2_DSS	DSS	Rep2
820	1	AFDEKLFTFHADICTLPDTEK-K5-155	sp|P02769|ALBU_BOVIN	-	monolink	monolink	210308_OE1_csarnowski_2104_2B.c.08830.08830.3_210308_OE1_csarnowski_2104_2B.c.08664.08664.3	528		-	-	2652.28	885.103	3	1.6	16	28	11.51	0.22	0.32	0.42	0.42	0	0.1	599	0	42.16	0	sp|P02769|ALBU_BOVIN:528		\Result_2021_04_BSA_Mono_Spec_Rep2_DSS	DSS	Rep2
821	1	RHPYFYAPELLYYANKYNGVFQECCQAEDK-K16-156	sp|P02769|ALBU_BOVIN	-	monolink	monolink	210308_OE1_csarnowski_2104_2B.c.09523.09523.4_210308_OE1_csarnowski_2104_2B.c.09478.09478.4	183		-	-	3928.8	983.207	4	2.4	10	24	10.45	0.09	0.37	0.39	0.39	0	0.07	699	0	42.09	0	sp|P02769|ALBU_BOVIN:183		\Result_2021_04_BSA_Mono_Spec_Rep2_DSS	DSS	Rep2
822	1	ECCHGDLLECADDRADLAKYICDNQDTISSK-K19-156	sp|P02769|ALBU_BOVIN	-	monolink	monolink	210308_OE1_csarnowski_2104_2B.c.06764.06764.3_210308_OE1_csarnowski_2104_2B.c.06745.06745.3	285		-	-	3827.64	1276.89	3	1.3	4	32	11.49	0.34	0.15	0.36	0.36	0	0.06	810	0.11	41.93	0	sp|P02769|ALBU_BOVIN:285		\Result_2021_04_BSA_Mono_Spec_Rep2_DSS	DSS	Rep2
823	1	AFDEKLFTFHADICTLPDTEK-K5-156	sp|P02769|ALBU_BOVIN	-	monolink	monolink	210308_OE1_csarnowski_2104_2B.c.09293.09293.3_210308_OE1_csarnowski_2104_2B.c.09156.09156.3	528		-	-	2653.27	885.431	3	3.2	16	26	11.51	0.23	0.37	0.4	0.4	0	0.09	521	0	41.73	0	sp|P02769|ALBU_BOVIN:528		\Result_2021_04_BSA_Mono_Spec_Rep2_DSS	DSS	Rep2
824	1	AFDEKLFTFHADICTLPDTEK-K5-155	sp|P02769|ALBU_BOVIN	-	monolink	monolink	210308_OE1_csarnowski_2104_2B.c.08830.08830.3_210308_OE1_csarnowski_2104_2B.c.08864.08864.3	528		-	-	2652.28	885.103	3	1.6	16	26	11.51	0.26	0.24	0.46	0.46	0	0.11	654	0	41.7	0	sp|P02769|ALBU_BOVIN:528		\Result_2021_04_BSA_Mono_Spec_Rep2_DSS	DSS	Rep2
825	1	DAIPENLPPLTADFAEDKDVCK-K18-156	sp|P02769|ALBU_BOVIN	-	monolink	monolink	210308_OE1_csarnowski_2104_2C.c.08719.08719.3_210308_OE1_csarnowski_2104_2C.c.08778.08778.3	336		-	-	2613.26	872.094	3	2.9	16	21	11.47	0.16	0.27	0.53	0.53	0	0.12	628	0.16	41.67	0	sp|P02769|ALBU_BOVIN:336		\Result_2021_04_BSA_Mono_Spec_Rep2_DSS	DSS	Rep2
826	1	AFDEKLFTFHADICTLPDTEK-K5-155	sp|P02769|ALBU_BOVIN	-	monolink	monolink	210308_OE1_csarnowski_2104_2B.c.08686.08686.3_210308_OE1_csarnowski_2104_2B.c.08864.08864.3	528		-	-	2652.29	885.105	3	4.3	16	21	11.12	0.19	0.37	0.41	0.41	0	0.1	554	0	41.5	0	sp|P02769|ALBU_BOVIN:528		\Result_2021_04_BSA_Mono_Spec_Rep2_DSS	DSS	Rep2
827	1	LKHLVDEPQNLIK-K2-155	sp|P02769|ALBU_BOVIN	-	monolink	monolink	210308_OE1_csarnowski_2104_2D.c.03910.03910.3_210308_OE1_csarnowski_2104_2D.c.03897.03897.3	401		-	-	1700.99	568.003	3	0.9	10	21	11.51	0.21	0.34	0.49	0.49	0	0.19	476	0.22	41.49	0	sp|P02769|ALBU_BOVIN:401		\Result_2021_04_BSA_Mono_Spec_Rep2_DSS	DSS	Rep2
828	1	AFDEKLFTFHADICTLPDTEK-K5-156	sp|P02769|ALBU_BOVIN	-	monolink	monolink	210308_OE1_csarnowski_2104_2B.c.09293.09293.3_210308_OE1_csarnowski_2104_2B.c.09414.09414.3	528		-	-	2653.27	885.431	3	3.2	16	27	11.51	0.24	0.39	0.38	0.38	0	0.09	488	0	41.43	0	sp|P02769|ALBU_BOVIN:528		\Result_2021_04_BSA_Mono_Spec_Rep2_DSS	DSS	Rep2
829	1	LCVLHEKTPVSEK-K7-156	sp|P02769|ALBU_BOVIN	-	monolink	monolink	210308_OE1_csarnowski_2104_2C.c.02713.02713.3_210308_OE1_csarnowski_2104_2C.c.02662.02662.3	489		-	-	1694.89	565.972	3	1.1	7	19	11.47	0.14	0.44	0.58	0.58	0	0.22	343	0	41.31	0	sp|P02769|ALBU_BOVIN:489		\Result_2021_04_BSA_Mono_Spec_Rep2_DSS	DSS	Rep2
830	1	LKHLVDEPQNLIK-K2-156	sp|P02769|ALBU_BOVIN	-	monolink	monolink	210308_OE1_csarnowski_2104_2C.c.04571.04571.3_210308_OE1_csarnowski_2104_2C.c.04539.04539.3	401		-	-	1701.97	568.33	3	0.6	10	19	11.48	0.22	0.3	0.51	0.51	0	0.19	515	0.33	41.28	0	sp|P02769|ALBU_BOVIN:401		\Result_2021_04_BSA_Mono_Spec_Rep2_DSS	DSS	Rep2
831	1	LKHLVDEPQNLIK-K2-155	sp|P02769|ALBU_BOVIN	-	monolink	monolink	210308_OE1_csarnowski_2104_2D.c.03910.03910.3_210308_OE1_csarnowski_2104_2D.c.04059.04059.3	401		-	-	1700.99	568.003	3	0.9	10	20	11.51	0.19	0.33	0.53	0.53	0	0.2	470	0.38	41.27	0	sp|P02769|ALBU_BOVIN:401		\Result_2021_04_BSA_Mono_Spec_Rep2_DSS	DSS	Rep2
832	1	ADLAKYICDNQDTISSK-K5-156	sp|P02769|ALBU_BOVIN	-	monolink	monolink	210308_OE1_csarnowski_2104_2C.c.05803.05803.3_210308_OE1_csarnowski_2104_2C.c.05793.05793.3	285		-	-	2096.99	700.006	3	0.4	1	18	10.67	0.16	0.37	0.4	0.4	0	0.12	582	0	41.21	0	sp|P02769|ALBU_BOVIN:285		\Result_2021_04_BSA_Mono_Spec_Rep2_DSS	DSS	Rep2
833	1	LVTDLTKVHK-K7-155	sp|P02769|ALBU_BOVIN	-	monolink	monolink	210308_OE1_csarnowski_2104_2D.c.02034.02034.3_210308_OE1_csarnowski_2104_2D.c.02002.02002.3	263		-	-	1307.78	436.935	3	-1.8	1	11	11.24	0.15	0.57	0.57	0.57	0	0.28	159	0	41.16	0	sp|P02769|ALBU_BOVIN:263		\Result_2021_04_BSA_Mono_Spec_Rep2_DSS	DSS	Rep2
834	1	VHKECCHGDLLECADDR-K3-155	sp|P02769|ALBU_BOVIN	-	monolink	monolink	210308_OE1_csarnowski_2104_2C.c.01668.01668.4_210308_OE1_csarnowski_2104_2C.c.01656.01656.4	266		-	-	2267.98	568.002	4	0.8	3	16	11.15	0.14	0.25	0.47	0.47	0	0.14	648	0	41.05	0	sp|P02769|ALBU_BOVIN:266		\Result_2021_04_BSA_Mono_Spec_Rep2_DSS	DSS	Rep2
835	1	SLHTLFGDELCKVASLRETYGDMADCCEK-K12-156	sp|P02769|ALBU_BOVIN	-	monolink	monolink	210308_OE1_csarnowski_2104_2B.c.10007.10007.3_210308_OE1_csarnowski_2104_2B.c.09986.09986.3	100		-	-	3560.6	1187.88	3	3	4	26	11.44	0.17	0.25	0.35	0.35	0	0.06	666	0	41.03	0	sp|P02769|ALBU_BOVIN:100		\Result_2021_04_BSA_Mono_Spec_Rep2_DSS	DSS	Rep2
836	1	AFDEKLFTFHADICTLPDTEK-K5-155	sp|P02769|ALBU_BOVIN	-	monolink	monolink	210308_OE1_csarnowski_2104_2B.c.09052.09052.3_210308_OE1_csarnowski_2104_2B.c.08864.08864.3	528		-	-	2652.28	885.103	3	1.9	16	25	11.51	0.2	0.34	0.37	0.37	0	0.09	526	0	41	0	sp|P02769|ALBU_BOVIN:528		\Result_2021_04_BSA_Mono_Spec_Rep2_DSS	DSS	Rep2
837	1	LKHLVDEPQNLIK-K2-155	sp|P02769|ALBU_BOVIN	-	monolink	monolink	210308_OE1_csarnowski_2104_2C.c.03825.03825.3_210308_OE1_csarnowski_2104_2C.c.03652.03652.3	401		-	-	1700.98	568.002	3	-0.8	10	22	11.48	0.28	0.26	0.53	0.53	0	0.2	528	0.25	40.93	0	sp|P02769|ALBU_BOVIN:401		\Result_2021_04_BSA_Mono_Spec_Rep2_DSS	DSS	Rep2
838	1	LKHLVDEPQNLIK-K2-155	sp|P02769|ALBU_BOVIN	-	monolink	monolink	210308_OE1_csarnowski_2104_2C.c.03690.03690.3_210308_OE1_csarnowski_2104_2C.c.03780.03780.3	401		-	-	1700.99	568.003	3	0.9	10	19	11.51	0.23	0.27	0.55	0.55	0	0.21	503	0.26	40.83	0	sp|P02769|ALBU_BOVIN:401		\Result_2021_04_BSA_Mono_Spec_Rep2_DSS	DSS	Rep2
839	1	LKHLVDEPQNLIK-K2-155	sp|P02769|ALBU_BOVIN	-	monolink	monolink	210308_OE1_csarnowski_2104_2D.c.03777.03777.3_210308_OE1_csarnowski_2104_2D.c.03748.03748.3	401		-	-	1700.99	568.003	3	1.2	10	22	11.51	0.25	0.28	0.53	0.53	0	0.2	498	0.38	40.81	0	sp|P02769|ALBU_BOVIN:401		\Result_2021_04_BSA_Mono_Spec_Rep2_DSS	DSS	Rep2
840	1	LCVLHEKTPVSEK-K7-156	sp|P02769|ALBU_BOVIN	-	monolink	monolink	210308_OE1_csarnowski_2104_2C.c.02713.02713.3_210308_OE1_csarnowski_2104_2C.c.02797.02797.3	489		-	-	1694.89	565.972	3	1.1	7	19	11.47	0.11	0.46	0.57	0.57	0	0.22	294	0	40.76	0	sp|P02769|ALBU_BOVIN:489		\Result_2021_04_BSA_Mono_Spec_Rep2_DSS	DSS	Rep2
841	1	AFDEKLFTFHADICTLPDTEK-K5-156	sp|P02769|ALBU_BOVIN	-	monolink	monolink	210308_OE1_csarnowski_2104_2B.c.09434.09434.3_210308_OE1_csarnowski_2104_2B.c.09611.09611.3	528		-	-	2653.27	885.432	3	4.3	16	21	11.42	0.21	0.35	0.34	0.34	0	0.08	507	0	40.71	0	sp|P02769|ALBU_BOVIN:528		\Result_2021_04_BSA_Mono_Spec_Rep2_DSS	DSS	Rep2
842	1	VHKECCHGDLLECADDR-K3-156	sp|P02769|ALBU_BOVIN	-	monolink	monolink	210308_OE1_csarnowski_2104_2D.c.02277.02277.3_210308_OE1_csarnowski_2104_2D.c.02231.02231.3	266		-	-	2268.95	757.326	3	-0.8	2	22	11.49	0.13	0.26	0.48	0.48	0	0.14	573	0	40.66	0	sp|P02769|ALBU_BOVIN:266		\Result_2021_04_BSA_Mono_Spec_Rep2_DSS	DSS	Rep2
843	1	AFDEKLFTFHADICTLPDTEK-K5-155	sp|P02769|ALBU_BOVIN	-	monolink	monolink	210308_OE1_csarnowski_2104_2B.c.08543.08543.3_210308_OE1_csarnowski_2104_2B.c.08525.08525.3	528		-	-	2652.28	885.103	3	2	16	23	10.43	0.17	0.39	0.44	0.44	0	0.1	554	0	40.51	0	sp|P02769|ALBU_BOVIN:528		\Result_2021_04_BSA_Mono_Spec_Rep2_DSS	DSS	Rep2
844	1	LKHLVDEPQNLIK-K2-155	sp|P02769|ALBU_BOVIN	-	monolink	monolink	210308_OE1_csarnowski_2104_2D.c.03777.03777.3_210308_OE1_csarnowski_2104_2D.c.03897.03897.3	401		-	-	1700.99	568.003	3	1.2	10	19	11.48	0.21	0.28	0.51	0.51	0	0.19	493	0.21	40.46	0	sp|P02769|ALBU_BOVIN:401		\Result_2021_04_BSA_Mono_Spec_Rep2_DSS	DSS	Rep2
845	1	LKHLVDEPQNLIK-K2-156	sp|P02769|ALBU_BOVIN	-	monolink	monolink	210308_OE1_csarnowski_2104_2C.c.04709.04709.3_210308_OE1_csarnowski_2104_2C.c.04705.04705.3	401		-	-	1701.97	568.33	3	0.1	10	23	11.51	0.21	0.31	0.47	0.47	0	0.18	461	0.33	40.37	0	sp|P02769|ALBU_BOVIN:401		\Result_2021_04_BSA_Mono_Spec_Rep2_DSS	DSS	Rep2
846	1	TCVADESHAGCEKSLHTLFGDELCK-K13-155	sp|P02769|ALBU_BOVIN	-	monolink	monolink	210308_OE1_csarnowski_2104_2C.c.05120.05120.4_210308_OE1_csarnowski_2104_2C.c.04963.04963.4	88		-	-	3018.35	755.596	4	-0.2	22	23	11.48	0.15	0.4	0.51	0.51	0	0.1	405	0.27	40.2	0	sp|P02769|ALBU_BOVIN:88		\Result_2021_04_BSA_Mono_Spec_Rep2_DSS	DSS	Rep2
847	1	KVPQVSTPTLVEVSR-K1-155	sp|P02769|ALBU_BOVIN	-	monolink	monolink	210308_OE1_csarnowski_2104_2C.c.04369.04369.3_210308_OE1_csarnowski_2104_2C.c.04354.04354.3	437		-	-	1794.03	599.017	3	0	5	19	11.45	0.16	0.35	0.3	0.3	0	0.1	463	0.09	40.16	0	sp|P02769|ALBU_BOVIN:437		\Result_2021_04_BSA_Mono_Spec_Rep2_DSS	DSS	Rep2
848	1	AFDEKLFTFHADICTLPDTEK-K5-155	sp|P02769|ALBU_BOVIN	-	monolink	monolink	210308_OE1_csarnowski_2104_2B.c.09052.09052.3_210308_OE1_csarnowski_2104_2B.c.09011.09011.3	528		-	-	2652.28	885.103	3	1.9	16	24	11.5	0.16	0.32	0.38	0.38	0	0.09	496	0	40.01	0	sp|P02769|ALBU_BOVIN:528		\Result_2021_04_BSA_Mono_Spec_Rep2_DSS	DSS	Rep2
849	1	VHKECCHGDLLECADDR-K3-155	sp|P02769|ALBU_BOVIN	-	monolink	monolink	210308_OE1_csarnowski_2104_2D.c.01727.01727.4_210308_OE1_csarnowski_2104_2D.c.01715.01715.4	266		-	-	2267.98	568.002	4	1	3	16	11.45	0.13	0.27	0.62	0.62	0	0.18	494	0	39.78	0	sp|P02769|ALBU_BOVIN:266		\Result_2021_04_BSA_Mono_Spec_Rep2_DSS	DSS	Rep2
850	1	KVPQVSTPTLVEVSR-K1-155	sp|P02769|ALBU_BOVIN	-	monolink	monolink	210308_OE1_csarnowski_2104_2C.c.04369.04369.3_210308_OE1_csarnowski_2104_2C.c.04493.04493.3	437		-	-	1794.03	599.017	3	0	5	20	11.51	0.18	0.34	0.39	0.39	0	0.13	424	0.14	39.69	0	sp|P02769|ALBU_BOVIN:437		\Result_2021_04_BSA_Mono_Spec_Rep2_DSS	DSS	Rep2
851	1	LKHLVDEPQNLIK-K2-155	sp|P02769|ALBU_BOVIN	-	monolink	monolink	210308_OE1_csarnowski_2104_2A.c.03061.03061.3_210308_OE1_csarnowski_2104_2A.c.03032.03032.3	401		-	-	1700.98	568.002	3	-1.8	10	19	11.51	0.24	0.37	0.31	0.31	0	0.12	392	0.22	39.68	0	sp|P02769|ALBU_BOVIN:401		\Result_2021_04_BSA_Mono_Spec_Rep2_DSS	DSS	Rep2
852	1	RHPYFYAPELLYYANKYNGVFQECCQAEDK-K16-155	sp|P02769|ALBU_BOVIN	-	monolink	monolink	210308_OE1_csarnowski_2104_2B.c.09016.09016.4_210308_OE1_csarnowski_2104_2B.c.09005.09005.4	183		-	-	3927.81	982.961	4	2.3	3	23	10.45	0.1	0.23	0.33	0.33	0	0.05	737	0	39.64	0	sp|P02769|ALBU_BOVIN:183		\Result_2021_04_BSA_Mono_Spec_Rep2_DSS	DSS	Rep2
853	1	LCVLHEKTPVSEK-K7-156	sp|P02769|ALBU_BOVIN	-	monolink	monolink	210308_OE1_csarnowski_2104_2D.c.02935.02935.3_210308_OE1_csarnowski_2104_2D.c.02767.02767.3	489		-	-	1694.89	565.971	3	-0.2	7	16	11.46	0.13	0.37	0.54	0.54	0	0.21	342	0	39.62	0	sp|P02769|ALBU_BOVIN:489		\Result_2021_04_BSA_Mono_Spec_Rep2_DSS	DSS	Rep2
854	1	KVPQVSTPTLVEVSR-K1-155	sp|P02769|ALBU_BOVIN	-	monolink	monolink	210308_OE1_csarnowski_2104_2C.c.04643.04643.3_210308_OE1_csarnowski_2104_2C.c.04493.04493.3	437		-	-	1794.03	599.016	3	-0.9	5	18	11.5	0.18	0.26	0.45	0.45	0	0.15	495	0	39.5	0	sp|P02769|ALBU_BOVIN:437		\Result_2021_04_BSA_Mono_Spec_Rep2_DSS	DSS	Rep2
855	1	TCVADESHAGCEKSLHTLFGDELCK-K13-156	sp|P02769|ALBU_BOVIN	-	monolink	monolink	210308_OE1_csarnowski_2104_2D.c.05606.05606.3_210308_OE1_csarnowski_2104_2D.c.05579.05579.3	88		-	-	3019.34	1007.46	3	1.5	15	24	9.37	0.07	0.29	0.38	0.38	0	0.08	755	0.12	39.44	0	sp|P02769|ALBU_BOVIN:88		\Result_2021_04_BSA_Mono_Spec_Rep2_DSS	DSS	Rep2
856	1	AFDEKLFTFHADICTLPDTEK-K5-156	sp|P02769|ALBU_BOVIN	-	monolink	monolink	210308_OE1_csarnowski_2104_2B.c.09434.09434.3_210308_OE1_csarnowski_2104_2B.c.09414.09414.3	528		-	-	2653.27	885.432	3	4.3	16	20	11.11	0.15	0.34	0.35	0.35	0	0.08	490	0.05	39.36	0	sp|P02769|ALBU_BOVIN:528		\Result_2021_04_BSA_Mono_Spec_Rep2_DSS	DSS	Rep2
857	1	VHKECCHGDLLECADDRADLAK-K3-156	sp|P02769|ALBU_BOVIN	-	monolink	monolink	210308_OE1_csarnowski_2104_2C.c.03041.03041.4_210308_OE1_csarnowski_2104_2C.c.03036.03036.4	266		-	-	2767.24	692.817	4	-0.6	15	21	11.48	0.11	0.28	0.4	0.4	0	0.09	510	0.15	39.35	0	sp|P02769|ALBU_BOVIN:266		\Result_2021_04_BSA_Mono_Spec_Rep2_DSS	DSS	Rep2
858	1	TCVADESHAGCEKSLHTLFGDELCK-K13-156	sp|P02769|ALBU_BOVIN	-	monolink	monolink	210308_OE1_csarnowski_2104_2D.c.05743.05743.3_210308_OE1_csarnowski_2104_2D.c.05579.05579.3	88		-	-	3019.32	1007.45	3	-6.6	15	20	10.92	0.12	0.28	0.36	0.36	0	0.07	582	0	39.14	0	sp|P02769|ALBU_BOVIN:88		\Result_2021_04_BSA_Mono_Spec_Rep2_DSS	DSS	Rep2
859	1	AFDEKLFTFHADICTLPDTEK-K5-155	sp|P02769|ALBU_BOVIN	-	monolink	monolink	210308_OE1_csarnowski_2104_2B.c.08543.08543.3_210308_OE1_csarnowski_2104_2B.c.08664.08664.3	528		-	-	2652.28	885.103	3	2	16	22	11.12	0.15	0.35	0.38	0.38	0	0.09	451	0	39.12	0	sp|P02769|ALBU_BOVIN:528		\Result_2021_04_BSA_Mono_Spec_Rep2_DSS	DSS	Rep2
860	1	SLHTLFGDELCKVASLR-K12-155	sp|P02769|ALBU_BOVIN	-	monolink	monolink	210308_OE1_csarnowski_2104_2C.c.08082.08082.3_210308_OE1_csarnowski_2104_2C.c.08070.08070.3	100		-	-	2100.11	701.044	3	1.3	3	16	11.19	0.13	0.36	0.62	0.62	0	0.18	366	0	39.07	0	sp|P02769|ALBU_BOVIN:100		\Result_2021_04_BSA_Mono_Spec_Rep2_DSS	DSS	Rep2
861	1	FKDLGEEHFK-K2-156	sp|P02769|ALBU_BOVIN	-	monolink	monolink	210308_OE1_csarnowski_2104_2D.c.03791.03791.3_210308_OE1_csarnowski_2104_2D.c.03922.03922.3	36		-	-	1404.69	469.239	3	1.6	4	13	10.54	0.1	0.38	0.29	0.29	0	0.14	452	0	38.98	0	sp|P02769|ALBU_BOVIN:36		\Result_2021_04_BSA_Mono_Spec_Rep2_DSS	DSS	Rep2
862	1	LKHLVDEPQNLIK-K2-156	sp|P02769|ALBU_BOVIN	-	monolink	monolink	210308_OE1_csarnowski_2104_2D.c.04527.04527.3_210308_OE1_csarnowski_2104_2D.c.04621.04621.3	401		-	-	1701.97	568.331	3	1.6	10	18	11.49	0.19	0.32	0.47	0.47	0	0.18	369	0.24	38.98	0	sp|P02769|ALBU_BOVIN:401		\Result_2021_04_BSA_Mono_Spec_Rep2_DSS	DSS	Rep2
863	1	LVNELTEFAKTCVADESHAGCEK-K10-155	sp|P02769|ALBU_BOVIN	-	monolink	monolink	210308_OE1_csarnowski_2104_2B.c.07303.07303.3_210308_OE1_csarnowski_2104_2B.c.07291.07291.3	75		-	-	2762.3	921.774	3	3.2	2	23	11.49	0.14	0.34	0.44	0.44	0	0.09	414	0	38.82	0	sp|P02769|ALBU_BOVIN:75		\Result_2021_04_BSA_Mono_Spec_Rep2_DSS	DSS	Rep2
864	1	RPCFSALTPDETYVPKAFDEK-K16-156	sp|P02769|ALBU_BOVIN	-	monolink	monolink	210308_OE1_csarnowski_2104_2C.c.06359.06359.3_210308_OE1_csarnowski_2104_2C.c.06335.06335.3	523		-	-	2626.27	876.43	3	1.9	2	27	11.51	0.2	0.36	0.56	0.56	0	0.13	346	0	38.73	0	sp|P02769|ALBU_BOVIN:523		\Result_2021_04_BSA_Mono_Spec_Rep2_DSS	DSS	Rep2
865	1	LKECCDKPLLEK-K2-155	sp|P02769|ALBU_BOVIN	-	monolink	monolink	210308_OE1_csarnowski_2104_2D.c.01665.01665.3_210308_OE1_csarnowski_2104_2D.c.01645.01645.3	299		-	-	1686.87	563.296	3	-2.9	1	20	11.51	0.23	0.37	0.3	0.3	0	0.13	331	0.56	38.72	0	sp|P02769|ALBU_BOVIN:299		\Result_2021_04_BSA_Mono_Spec_Rep2_DSS	DSS	Rep2
866	1	TCVADESHAGCEKSLHTLFGDELCK-K13-156	sp|P02769|ALBU_BOVIN	-	monolink	monolink	210308_OE1_csarnowski_2104_2B.c.05713.05713.4_210308_OE1_csarnowski_2104_2B.c.05680.05680.4	88		-	-	3019.34	755.843	4	2.1	15	31	11.51	0.19	0.46	0.73	0.73	0	0.15	212	0.09	38.71	0	sp|P02769|ALBU_BOVIN:88		\Result_2021_04_BSA_Mono_Spec_Rep2_DSS	DSS	Rep2
867	1	LRCASIQKFGER-K8-156	sp|P02769|ALBU_BOVIN	-	monolink	monolink	210308_OE1_csarnowski_2104_2D.c.03177.03177.3_210308_OE1_csarnowski_2104_2D.c.03134.03134.3	228		-	-	1619.85	540.957	3	2	1	18	11.49	0.16	0.31	0.42	0.42	0	0.17	373	0	38.62	0	sp|P02769|ALBU_BOVIN:228		\Result_2021_04_BSA_Mono_Spec_Rep2_DSS	DSS	Rep2
868	1	SLHTLFGDELCKVASLRETYGDMADCCEK-K12-155	sp|P02769|ALBU_BOVIN	-	monolink	monolink	210308_OE1_csarnowski_2104_2B.c.09500.09500.4_210308_OE1_csarnowski_2104_2B.c.09467.09467.4	100		-	-	3559.61	890.912	4	1.3	3	28	11.51	0.21	0.2	0.37	0.37	0	0.06	563	0	38.51	0	sp|P02769|ALBU_BOVIN:100		\Result_2021_04_BSA_Mono_Spec_Rep2_DSS	DSS	Rep2
869	1	LCVLHEKTPVSEK-K7-155	sp|P02769|ALBU_BOVIN	-	monolink	monolink	210308_OE1_csarnowski_2104_2D.c.02011.02011.3_210308_OE1_csarnowski_2104_2D.c.01991.01991.3	489		-	-	1693.91	565.645	3	0.7	3	20	11.51	0.18	0.36	0.58	0.58	0	0.22	266	0	38.46	0	sp|P02769|ALBU_BOVIN:489		\Result_2021_04_BSA_Mono_Spec_Rep2_DSS	DSS	Rep2
870	1	LKHLVDEPQNLIK-K2-156	sp|P02769|ALBU_BOVIN	-	monolink	monolink	210308_OE1_csarnowski_2104_2C.c.04439.04439.3_210308_OE1_csarnowski_2104_2C.c.04410.04410.3	401		-	-	1701.97	568.332	3	3.5	10	20	11.49	0.21	0.26	0.5	0.5	0	0.19	396	0.46	38.36	0	sp|P02769|ALBU_BOVIN:401		\Result_2021_04_BSA_Mono_Spec_Rep2_DSS	DSS	Rep2
871	1	LCVLHEKTPVSEK-K7-155	sp|P02769|ALBU_BOVIN	-	monolink	monolink	210308_OE1_csarnowski_2104_2D.c.02155.02155.3_210308_OE1_csarnowski_2104_2D.c.01991.01991.3	489		-	-	1693.91	565.644	3	-1.1	3	18	11.2	0.15	0.38	0.5	0.5	0	0.19	296	0	38.31	0	sp|P02769|ALBU_BOVIN:489		\Result_2021_04_BSA_Mono_Spec_Rep2_DSS	DSS	Rep2
872	1	LVNELTEFAKTCVADESHAGCEK-K10-156	sp|P02769|ALBU_BOVIN	-	monolink	monolink	210308_OE1_csarnowski_2104_2C.c.07367.07367.3_210308_OE1_csarnowski_2104_2C.c.07339.07339.3	75		-	-	2763.28	922.101	3	2.7	2	20	10.98	0.15	0.37	0.37	0.37	0	0.08	388	0	38.02	0	sp|P02769|ALBU_BOVIN:75		\Result_2021_04_BSA_Mono_Spec_Rep2_DSS	DSS	Rep2
873	1	KVPQVSTPTLVEVSR-K1-155	sp|P02769|ALBU_BOVIN	-	monolink	monolink	210308_OE1_csarnowski_2104_2C.c.04504.04504.3_210308_OE1_csarnowski_2104_2C.c.04493.04493.3	437		-	-	1794.03	599.017	3	0.4	5	18	11.5	0.15	0.31	0.49	0.49	0	0.16	350	0	37.95	0	sp|P02769|ALBU_BOVIN:437		\Result_2021_04_BSA_Mono_Spec_Rep2_DSS	DSS	Rep2
874	1	LKHLVDEPQNLIK-K2-156	sp|P02769|ALBU_BOVIN	-	monolink	monolink	210308_OE1_csarnowski_2104_2C.c.04439.04439.3_210308_OE1_csarnowski_2104_2C.c.04539.04539.3	401		-	-	1701.97	568.332	3	3.5	10	19	11.51	0.16	0.28	0.45	0.45	0	0.17	354	0.28	37.65	0	sp|P02769|ALBU_BOVIN:401		\Result_2021_04_BSA_Mono_Spec_Rep2_DSS	DSS	Rep2
875	1	VHKECCHGDLLECADDRADLAK-K3-156	sp|P02769|ALBU_BOVIN	-	monolink	monolink	210308_OE1_csarnowski_2104_2C.c.02667.02667.4_210308_OE1_csarnowski_2104_2C.c.02634.02634.4	266		-	-	2767.24	692.817	4	-0.4	15	15	10.07	0.15	0.3	0.46	0.46	0	0.1	533	0.15	37.6	0	sp|P02769|ALBU_BOVIN:266		\Result_2021_04_BSA_Mono_Spec_Rep2_DSS	DSS	Rep2
876	1	VHKECCHGDLLECADDRADLAK-K3-155	sp|P02769|ALBU_BOVIN	-	monolink	monolink	210308_OE1_csarnowski_2104_2B.c.02027.02027.4_210308_OE1_csarnowski_2104_2B.c.01879.01879.4	266		-	-	2766.25	692.571	4	-0.2	10	25	10.81	0.27	0.24	0.49	0.49	0	0.11	502	0.09	37.55	0	sp|P02769|ALBU_BOVIN:266		\Result_2021_04_BSA_Mono_Spec_Rep2_DSS	DSS	Rep2
877	1	TCVADESHAGCEKSLHTLFGDELCK-K13-155	sp|P02769|ALBU_BOVIN	-	monolink	monolink	210308_OE1_csarnowski_2104_2C.c.04988.04988.4_210308_OE1_csarnowski_2104_2C.c.04963.04963.4	88		-	-	3018.35	755.596	4	-0.8	22	19	10.64	0.07	0.38	0.5	0.5	0	0.1	387	0.27	37.53	0	sp|P02769|ALBU_BOVIN:88		\Result_2021_04_BSA_Mono_Spec_Rep2_DSS	DSS	Rep2
878	1	LAKEYEATLEECCAK-K3-155	sp|P02769|ALBU_BOVIN	-	monolink	monolink	210308_OE1_csarnowski_2104_2C.c.04265.04265.3_210308_OE1_csarnowski_2104_2C.c.04232.04232.3	374		-	-	1968.92	657.314	3	0.2	4	21	11.51	0.21	0.29	0.4	0.4	0	0.13	349	0	37.47	0	sp|P02769|ALBU_BOVIN:374		\Result_2021_04_BSA_Mono_Spec_Rep2_DSS	DSS	Rep2
879	1	RHPYFYAPELLYYANKYNGVFQECCQAEDK-K16-156	sp|P02769|ALBU_BOVIN	-	monolink	monolink	210308_OE1_csarnowski_2104_2B.c.09523.09523.4_210308_OE1_csarnowski_2104_2B.c.09339.09339.4	183		-	-	3928.8	983.207	4	2.4	10	19	8.74	0.04	0.36	0.34	0.34	0	0.06	652	0	37.47	0	sp|P02769|ALBU_BOVIN:183		\Result_2021_04_BSA_Mono_Spec_Rep2_DSS	DSS	Rep2
880	1	LCVLHEKTPVSEK-K7-156	sp|P02769|ALBU_BOVIN	-	monolink	monolink	210308_OE1_csarnowski_2104_2D.c.02935.02935.3_210308_OE1_csarnowski_2104_2D.c.02899.02899.3	489		-	-	1694.89	565.971	3	-0.2	7	18	11.22	0.11	0.39	0.44	0.44	0	0.17	253	0	37.42	0	sp|P02769|ALBU_BOVIN:489		\Result_2021_04_BSA_Mono_Spec_Rep2_DSS	DSS	Rep2
881	1	YICDNQDTISSKLK-K12-156	sp|P02769|ALBU_BOVIN	-	monolink	monolink	210308_OE1_csarnowski_2104_2D.c.05110.05110.3_210308_OE1_csarnowski_2104_2D.c.05064.05064.3	297		-	-	1839.89	614.306	3	1.1	1	19	11.44	0.18	0.31	0.43	0.43	0	0.15	304	0.3	37.1	0	sp|P02769|ALBU_BOVIN:297		\Result_2021_04_BSA_Mono_Spec_Rep2_DSS	DSS	Rep2
882	1	LAKEYEATLEECCAK-K3-155	sp|P02769|ALBU_BOVIN	-	monolink	monolink	210308_OE1_csarnowski_2104_2D.c.04240.04240.3_210308_OE1_csarnowski_2104_2D.c.04230.04230.3	374		-	-	1968.92	657.315	3	0.9	4	21	11.41	0.16	0.31	0.39	0.39	0	0.13	322	0	37.08	0	sp|P02769|ALBU_BOVIN:374		\Result_2021_04_BSA_Mono_Spec_Rep2_DSS	DSS	Rep2
883	1	LCVLHEKTPVSEK-K7-156	sp|P02769|ALBU_BOVIN	-	monolink	monolink	210308_OE1_csarnowski_2104_2D.c.02803.02803.3_210308_OE1_csarnowski_2104_2D.c.02767.02767.3	489		-	-	1694.89	565.972	3	1	7	17	11.47	0.13	0.32	0.51	0.51	0	0.19	269	0	37.06	0	sp|P02769|ALBU_BOVIN:489		\Result_2021_04_BSA_Mono_Spec_Rep2_DSS	DSS	Rep2
884	1	LKHLVDEPQNLIK-K2-156	sp|P02769|ALBU_BOVIN	-	monolink	monolink	210308_OE1_csarnowski_2104_2D.c.04527.04527.3_210308_OE1_csarnowski_2104_2D.c.04493.04493.3	401		-	-	1701.97	568.331	3	1.6	10	19	11.42	0.2	0.25	0.47	0.47	0	0.18	357	0.32	37.01	0	sp|P02769|ALBU_BOVIN:401		\Result_2021_04_BSA_Mono_Spec_Rep2_DSS	DSS	Rep2
885	1	VHKECCHGDLLECADDRADLAK-K3-156	sp|P02769|ALBU_BOVIN	-	monolink	monolink	210308_OE1_csarnowski_2104_2D.c.02781.02781.4_210308_OE1_csarnowski_2104_2D.c.02761.02761.4	266		-	-	2767.24	692.817	4	-0.5	15	22	11.51	0.15	0.28	0.39	0.39	0	0.09	375	0.16	37	0	sp|P02769|ALBU_BOVIN:266		\Result_2021_04_BSA_Mono_Spec_Rep2_DSS	DSS	Rep2
886	1	LKHLVDEPQNLIK-K2-156	sp|P02769|ALBU_BOVIN	-	monolink	monolink	210308_OE1_csarnowski_2104_2C.c.04709.04709.3_210308_OE1_csarnowski_2104_2C.c.04539.04539.3	401		-	-	1701.97	568.33	3	0.1	10	17	11.37	0.18	0.23	0.42	0.42	0	0.16	391	0.29	36.95	0	sp|P02769|ALBU_BOVIN:401		\Result_2021_04_BSA_Mono_Spec_Rep2_DSS	DSS	Rep2
887	1	RPCFSALTPDETYVPKAFDEK-K16-156	sp|P02769|ALBU_BOVIN	-	monolink	monolink	210308_OE1_csarnowski_2104_2B.c.06727.06727.3_210308_OE1_csarnowski_2104_2B.c.06688.06688.3	523		-	-	2626.27	876.43	3	1.4	2	22	11.44	0.2	0.32	0.44	0.44	0	0.1	310	0	36.88	0	sp|P02769|ALBU_BOVIN:523		\Result_2021_04_BSA_Mono_Spec_Rep2_DSS	DSS	Rep2
888	1	LVNELTEFAKTCVADESHAGCEK-K10-156	sp|P02769|ALBU_BOVIN	-	monolink	monolink	210308_OE1_csarnowski_2104_2B.c.07916.07916.3_210308_OE1_csarnowski_2104_2B.c.07893.07893.3	75		-	-	2763.27	922.099	3	0.1	2	25	10.98	0.13	0.35	0.48	0.48	0	0.1	337	0.08	36.84	0	sp|P02769|ALBU_BOVIN:75		\Result_2021_04_BSA_Mono_Spec_Rep2_DSS	DSS	Rep2
889	1	RHPYFYAPELLYYANKYNGVFQECCQAEDK-K16-155	sp|P02769|ALBU_BOVIN	-	monolink	monolink	210308_OE1_csarnowski_2104_2B.c.09016.09016.4_210308_OE1_csarnowski_2104_2B.c.09240.09240.4	183		-	-	3927.81	982.961	4	2.3	3	20	9.58	0.05	0.25	0.28	0.28	0	0.05	637	0	36.43	0	sp|P02769|ALBU_BOVIN:183		\Result_2021_04_BSA_Mono_Spec_Rep2_DSS	DSS	Rep2
890	1	AFDEKLFTFHADICTLPDTEK-K5-155	sp|P02769|ALBU_BOVIN	-	monolink	monolink	210308_OE1_csarnowski_2104_2B.c.10114.10114.3_210308_OE1_csarnowski_2104_2B.c.09879.09879.3	528		-	-	2652.26	885.096	3	-5.7	16	19	10.42	0.16	0.24	0.31	0.31	0	0.07	518	0	36.4	0	sp|P02769|ALBU_BOVIN:528		\Result_2021_04_BSA_Mono_Spec_Rep2_DSS	DSS	Rep2
891	1	VHKECCHGDLLECADDRADLAK-K3-155	sp|P02769|ALBU_BOVIN	-	monolink	monolink	210308_OE1_csarnowski_2104_2C.c.02492.02492.4_210308_OE1_csarnowski_2104_2C.c.02504.02504.4	266		-	-	2766.25	692.571	4	-0.6	10	19	10.04	0.28	0.21	0.32	0.32	0	0.07	577	0.3	36.29	0	sp|P02769|ALBU_BOVIN:266		\Result_2021_04_BSA_Mono_Spec_Rep2_DSS	DSS	Rep2
892	1	VHKECCHGDLLECADDRADLAK-K3-155	sp|P02769|ALBU_BOVIN	-	monolink	monolink	210308_OE1_csarnowski_2104_2C.c.02096.02096.4_210308_OE1_csarnowski_2104_2C.c.02195.02195.4	266		-	-	2766.26	692.572	4	1.2	10	18	9.24	0.18	0.24	0.38	0.38	0	0.09	632	0.22	36.25	0	sp|P02769|ALBU_BOVIN:266		\Result_2021_04_BSA_Mono_Spec_Rep2_DSS	DSS	Rep2
893	1	SHCIAEVEKDAIPENLPPLTADFAEDK-K9-155	sp|P02769|ALBU_BOVIN	-	monolink	monolink	210308_OE1_csarnowski_2104_2B.c.07892.07892.3_210308_OE1_csarnowski_2104_2B.c.07839.07839.3	318		-	-	3163.54	1055.52	3	0.8	1	28	11.51	0.23	0.27	0.51	0.51	0	0.09	337	0	36.25	0	sp|P02769|ALBU_BOVIN:318		\Result_2021_04_BSA_Mono_Spec_Rep2_DSS	DSS	Rep2
894	1	SLHTLFGDELCKVASLRETYGDMADCCEK-K12-156	sp|P02769|ALBU_BOVIN	-	monolink	monolink	210308_OE1_csarnowski_2104_2B.c.09494.09494.3_210308_OE1_csarnowski_2104_2B.c.09572.09572.3	100		-	-	3560.6	1187.88	3	3.2	4	23	9.82	0.22	0.23	0.37	0.37	0	0.06	583	0	36.23	0	sp|P02769|ALBU_BOVIN:100		\Result_2021_04_BSA_Mono_Spec_Rep2_DSS	DSS	Rep2
895	1	RHPYFYAPELLYYANKYNGVFQECCQAEDK-K16-156	sp|P02769|ALBU_BOVIN	-	monolink	monolink	210308_OE1_csarnowski_2104_2B.c.09659.09659.4_210308_OE1_csarnowski_2104_2B.c.09637.09637.4	183		-	-	3928.8	983.207	4	2.5	10	20	9.58	0.08	0.33	0.24	0.24	0	0.04	537	0	36.2	0	sp|P02769|ALBU_BOVIN:183		\Result_2021_04_BSA_Mono_Spec_Rep2_DSS	DSS	Rep2
896	1	VHKECCHGDLLECADDRADLAK-K3-156	sp|P02769|ALBU_BOVIN	-	monolink	monolink	210308_OE1_csarnowski_2104_2B.c.02501.02501.4_210308_OE1_csarnowski_2104_2B.c.02500.02500.4	266		-	-	2767.23	692.815	4	-2.5	15	23	11.48	0.26	0.29	0.43	0.43	0	0.1	305	0.23	36.13	0	sp|P02769|ALBU_BOVIN:266		\Result_2021_04_BSA_Mono_Spec_Rep2_DSS	DSS	Rep2
897	1	ECCDKPLLEKSHCIAEVEK-K10-155	sp|P02769|ALBU_BOVIN	-	monolink	monolink	210308_OE1_csarnowski_2104_2C.c.03441.03441.3_210308_OE1_csarnowski_2104_2C.c.03379.03379.3	309		-	-	2499.18	834.067	3	-2.2	1	20	10.63	0.12	0.3	0.26	0.26	0	0.07	419	0.14	36.11	0	sp|P02769|ALBU_BOVIN:309		\Result_2021_04_BSA_Mono_Spec_Rep2_DSS	DSS	Rep2
898	1	TCVADESHAGCEKSLHTLFGDELCK-K13-155	sp|P02769|ALBU_BOVIN	-	monolink	monolink	210308_OE1_csarnowski_2104_2B.c.05019.05019.4_210308_OE1_csarnowski_2104_2B.c.04997.04997.4	88		-	-	3018.36	755.597	4	1	22	29	11.51	0.19	0.35	0.69	0.69	0	0.14	205	0.14	36.03	0	sp|P02769|ALBU_BOVIN:88		\Result_2021_04_BSA_Mono_Spec_Rep2_DSS	DSS	Rep2
899	1	TCVADESHAGCEKSLHTLFGDELCK-K13-155	sp|P02769|ALBU_BOVIN	-	monolink	monolink	210308_OE1_csarnowski_2104_2C.c.05264.05264.4_210308_OE1_csarnowski_2104_2C.c.05167.05167.4	88		-	-	3018.36	755.598	4	2.1	22	20	9.75	0.08	0.36	0.46	0.46	0	0.09	431	0.23	35.94	0	sp|P02769|ALBU_BOVIN:88		\Result_2021_04_BSA_Mono_Spec_Rep2_DSS	DSS	Rep2
900	1	VHKECCHGDLLECADDRADLAK-K3-156	sp|P02769|ALBU_BOVIN	-	monolink	monolink	210308_OE1_csarnowski_2104_2C.c.02668.02668.5_210308_OE1_csarnowski_2104_2C.c.02625.02625.5	266		-	-	2767.24	554.457	5	2.6	15	18	10.55	0.11	0.32	0.63	0.63	0	0.14	323	0	35.65	0	sp|P02769|ALBU_BOVIN:266		\Result_2021_04_BSA_Mono_Spec_Rep2_DSS	DSS	Rep2
901	1	SLHTLFGDELCKVASLRETYGDMADCCEK-K12-156	sp|P02769|ALBU_BOVIN	-	monolink	monolink	210308_OE1_csarnowski_2104_2B.c.10118.10118.4_210308_OE1_csarnowski_2104_2B.c.09973.09973.4	100		-	-	3560.6	891.157	4	1.2	4	25	9.46	0.12	0.35	0.32	0.32	0	0.05	467	0.11	35.61	0	sp|P02769|ALBU_BOVIN:100		\Result_2021_04_BSA_Mono_Spec_Rep2_DSS	DSS	Rep2
902	1	VASLRETYGDMADCCEKQEPER-K17-155	sp|P02769|ALBU_BOVIN	-	monolink	monolink	210308_OE1_csarnowski_2104_2C.c.03377.03377.3_210308_OE1_csarnowski_2104_2C.c.03409.03409.3	117		-	-	2798.24	933.754	3	1.6	2	24	11.38	0.23	0.23	0.42	0.42	0	0.09	345	0	35.36	0	sp|P02769|ALBU_BOVIN:117		\Result_2021_04_BSA_Mono_Spec_Rep2_DSS	DSS	Rep2
903	1	VHKECCHGDLLECADDRADLAK-K3-155	sp|P02769|ALBU_BOVIN	-	monolink	monolink	210308_OE1_csarnowski_2104_2B.c.01902.01902.4_210308_OE1_csarnowski_2104_2B.c.01879.01879.4	266		-	-	2766.26	692.572	4	0.8	10	23	11.51	0.17	0.2	0.42	0.42	0	0.1	375	0	35.3	0	sp|P02769|ALBU_BOVIN:266		\Result_2021_04_BSA_Mono_Spec_Rep2_DSS	DSS	Rep2
904	1	DAIPENLPPLTADFAEDKDVCK-K18-155	sp|P02769|ALBU_BOVIN	-	monolink	monolink	210308_OE1_csarnowski_2104_2C.c.08059.08059.3_210308_OE1_csarnowski_2104_2C.c.08038.08038.3	336		-	-	2612.27	871.766	3	1.3	2	19	11.39	0.21	0.18	0.36	0.36	0	0.08	395	0	35	0	sp|P02769|ALBU_BOVIN:336		\Result_2021_04_BSA_Mono_Spec_Rep2_DSS	DSS	Rep2
905	1	GACLLPKIETMR-K7-156	sp|P02769|ALBU_BOVIN	-	monolink	monolink	210308_OE1_csarnowski_2104_2D.c.06746.06746.3_210308_OE1_csarnowski_2104_2D.c.06688.06688.3	204		-	-	1543.81	515.612	3	1.7	3	10	8.37	0.09	0.49	0.35	0.35	0	0.15	316	0	34.82	0	sp|P02769|ALBU_BOVIN:204		\Result_2021_04_BSA_Mono_Spec_Rep2_DSS	DSS	Rep2
906	1	YICDNQDTISSKLKECCDKPLLEK-K14-156	sp|P02769|ALBU_BOVIN	-	monolink	monolink	210308_OE1_csarnowski_2104_2C.c.04612.04612.3_210308_OE1_csarnowski_2104_2C.c.04587.04587.3	299		-	-	3112.49	1038.5	3	3.8	2	19	10.51	0.13	0.21	0.3	0.3	0	0.06	462	0	34.74	0	sp|P02769|ALBU_BOVIN:299		\Result_2021_04_BSA_Mono_Spec_Rep2_DSS	DSS	Rep2
907	1	DAIPENLPPLTADFAEDKDVCK-K18-156	sp|P02769|ALBU_BOVIN	-	monolink	monolink	210308_OE1_csarnowski_2104_2B.c.09522.09522.3_210308_OE1_csarnowski_2104_2B.c.09401.09401.3	336		-	-	2613.26	872.094	3	2.1	16	18	11.26	0.2	0.2	0.48	0.48	0	0.11	359	0	34.73	0	sp|P02769|ALBU_BOVIN:336		\Result_2021_04_BSA_Mono_Spec_Rep2_DSS	DSS	Rep2
908	1	VHKECCHGDLLECADDRADLAK-K3-155	sp|P02769|ALBU_BOVIN	-	monolink	monolink	210308_OE1_csarnowski_2104_2C.c.02097.02097.5_210308_OE1_csarnowski_2104_2C.c.02063.02063.5	266		-	-	2766.26	554.259	5	0.9	10	14	11.07	0.11	0.23	0.65	0.65	0	0.15	318	0	34.72	0	sp|P02769|ALBU_BOVIN:266		\Result_2021_04_BSA_Mono_Spec_Rep2_DSS	DSS	Rep2
909	1	DAIPENLPPLTADFAEDKDVCK-K18-156	sp|P02769|ALBU_BOVIN	-	monolink	monolink	210308_OE1_csarnowski_2104_2C.c.08851.08851.3_210308_OE1_csarnowski_2104_2C.c.08778.08778.3	336		-	-	2613.26	872.093	3	1.8	16	13	9.65	0.15	0.21	0.42	0.42	0	0.1	534	0	34.69	0	sp|P02769|ALBU_BOVIN:336		\Result_2021_04_BSA_Mono_Spec_Rep2_DSS	DSS	Rep2
910	1	VHKECCHGDLLECADDRADLAK-K3-155	sp|P02769|ALBU_BOVIN	-	monolink	monolink	210308_OE1_csarnowski_2104_2B.c.01924.01924.5_210308_OE1_csarnowski_2104_2B.c.01882.01882.5	266		-	-	2766.25	554.258	5	-0.5	10	19	10.58	0.07	0.35	0.51	0.51	0	0.12	255	0.12	34.52	0	sp|P02769|ALBU_BOVIN:266		\Result_2021_04_BSA_Mono_Spec_Rep2_DSS	DSS	Rep2
911	1	ECCDKPLLEKSHCIAEVEK-K10-156	sp|P02769|ALBU_BOVIN	-	monolink	monolink	210308_OE1_csarnowski_2104_2C.c.04236.04236.4_210308_OE1_csarnowski_2104_2C.c.04097.04097.4	309		-	-	2500.17	626.05	4	1.7	2	15	10.8	0.12	0.25	0.18	0.18	0	0.05	375	0.18	34.39	0	sp|P02769|ALBU_BOVIN:309		\Result_2021_04_BSA_Mono_Spec_Rep2_DSS	DSS	Rep2
912	1	TVMENFVAFVDKCCAADDK-K12-155	sp|P02769|ALBU_BOVIN	-	monolink	monolink	210308_OE1_csarnowski_2104_2C.c.09039.09039.3_210308_OE1_csarnowski_2104_2C.c.09022.09022.3	580		-	-	2374.07	792.363	3	0.1	1	11	8.11	0.06	0.39	0.33	0.33	0	0.09	491	0	34.38	0	sp|P02769|ALBU_BOVIN:580		\Result_2021_04_BSA_Mono_Spec_Rep2_DSS	DSS	Rep2
913	1	TCVADESHAGCEKSLHTLFGDELCK-K13-155	sp|P02769|ALBU_BOVIN	-	monolink	monolink	210308_OE1_csarnowski_2104_2B.c.05175.05175.4_210308_OE1_csarnowski_2104_2B.c.04997.04997.4	88		-	-	3018.36	755.597	4	1	22	25	11.51	0.17	0.26	0.64	0.64	0	0.13	219	0.32	34.25	0	sp|P02769|ALBU_BOVIN:88		\Result_2021_04_BSA_Mono_Spec_Rep2_DSS	DSS	Rep2
914	1	SHCIAEVEKDAIPENLPPLTADFAEDK-K9-156	sp|P02769|ALBU_BOVIN	-	monolink	monolink	210308_OE1_csarnowski_2104_2B.c.08403.08403.3_210308_OE1_csarnowski_2104_2B.c.08357.08357.3	318		-	-	3164.52	1055.85	3	0.6	1	25	11.49	0.2	0.2	0.44	0.44	0	0.08	317	0.02	34.24	0	sp|P02769|ALBU_BOVIN:318		\Result_2021_04_BSA_Mono_Spec_Rep2_DSS	DSS	Rep2
915	1	VHKECCHGDLLECADDRADLAK-K3-156	sp|P02769|ALBU_BOVIN	-	monolink	monolink	210308_OE1_csarnowski_2104_2C.c.02667.02667.4_210308_OE1_csarnowski_2104_2C.c.02766.02766.4	266		-	-	2767.24	692.817	4	-0.4	15	15	9.65	0.16	0.21	0.44	0.44	0	0.1	496	0.26	34.17	0	sp|P02769|ALBU_BOVIN:266		\Result_2021_04_BSA_Mono_Spec_Rep2_DSS	DSS	Rep2
916	1	LAKEYEATLEECCAK-K3-155	sp|P02769|ALBU_BOVIN	-	monolink	monolink	210308_OE1_csarnowski_2104_2C.c.04134.04134.3_210308_OE1_csarnowski_2104_2C.c.04232.04232.3	374		-	-	1968.92	657.313	3	-1.2	4	21	11.51	0.19	0.28	0.34	0.34	0	0.11	200	0	34.13	0	sp|P02769|ALBU_BOVIN:374		\Result_2021_04_BSA_Mono_Spec_Rep2_DSS	DSS	Rep2
917	1	SLHTLFGDELCKVASLR-K12-155	sp|P02769|ALBU_BOVIN	-	monolink	monolink	210308_OE1_csarnowski_2104_2C.c.08082.08082.3_210308_OE1_csarnowski_2104_2C.c.08242.08242.3	100		-	-	2100.11	701.044	3	1.3	3	12	9.5	0.09	0.31	0.65	0.65	0	0.19	340	0	34.07	0	sp|P02769|ALBU_BOVIN:100		\Result_2021_04_BSA_Mono_Spec_Rep2_DSS	DSS	Rep2
918	1	DAIPENLPPLTADFAEDKDVCK-K18-156	sp|P02769|ALBU_BOVIN	-	monolink	monolink	210308_OE1_csarnowski_2104_2B.c.09658.09658.3_210308_OE1_csarnowski_2104_2B.c.09784.09784.3	336		-	-	2613.26	872.093	3	1	16	19	10.23	0.16	0.25	0.35	0.35	0	0.08	384	0	33.88	0	sp|P02769|ALBU_BOVIN:336		\Result_2021_04_BSA_Mono_Spec_Rep2_DSS	DSS	Rep2
919	1	TCVADESHAGCEKSLHTLFGDELCK-K13-155	sp|P02769|ALBU_BOVIN	-	monolink	monolink	210308_OE1_csarnowski_2104_2B.c.05175.05175.4_210308_OE1_csarnowski_2104_2B.c.05241.05241.4	88		-	-	3018.36	755.597	4	1	22	22	11.32	0.18	0.27	0.6	0.6	0	0.12	213	0.28	33.83	0	sp|P02769|ALBU_BOVIN:88		\Result_2021_04_BSA_Mono_Spec_Rep2_DSS	DSS	Rep2
920	1	TCVADESHAGCEKSLHTLFGDELCK-K13-156	sp|P02769|ALBU_BOVIN	-	monolink	monolink	210308_OE1_csarnowski_2104_2C.c.05583.05583.4_210308_OE1_csarnowski_2104_2C.c.05571.05571.4	88		-	-	3019.34	755.844	4	2.3	15	16	11.04	0.17	0.27	0.45	0.45	0	0.09	263	0.11	33.79	0	sp|P02769|ALBU_BOVIN:88		\Result_2021_04_BSA_Mono_Spec_Rep2_DSS	DSS	Rep2
921	1	KVPQVSTPTLVEVSR-K1-155	sp|P02769|ALBU_BOVIN	-	monolink	monolink	210308_OE1_csarnowski_2104_2C.c.04504.04504.3_210308_OE1_csarnowski_2104_2C.c.04354.04354.3	437		-	-	1794.03	599.017	3	0.4	5	16	11.4	0.12	0.14	0.43	0.43	0	0.14	332	0.23	33.69	0	sp|P02769|ALBU_BOVIN:437		\Result_2021_04_BSA_Mono_Spec_Rep2_DSS	DSS	Rep2
922	1	TCVADESHAGCEKSLHTLFGDELCK-K13-156	sp|P02769|ALBU_BOVIN	-	monolink	monolink	210308_OE1_csarnowski_2104_2C.c.05736.05736.3_210308_OE1_csarnowski_2104_2C.c.05675.05675.3	88		-	-	3019.32	1007.45	3	-6.3	15	19	7.92	0.08	0.26	0.34	0.34	0	0.07	635	0	33.65	0	sp|P02769|ALBU_BOVIN:88		\Result_2021_04_BSA_Mono_Spec_Rep2_DSS	DSS	Rep2
923	1	TCVADESHAGCEKSLHTLFGDELCK-K13-155	sp|P02769|ALBU_BOVIN	-	monolink	monolink	210308_OE1_csarnowski_2104_2B.c.05019.05019.4_210308_OE1_csarnowski_2104_2B.c.05241.05241.4	88		-	-	3018.36	755.597	4	1	22	23	11.51	0.13	0.25	0.67	0.67	0	0.13	197	0.21	33.59	0	sp|P02769|ALBU_BOVIN:88		\Result_2021_04_BSA_Mono_Spec_Rep2_DSS	DSS	Rep2
924	1	DAIPENLPPLTADFAEDKDVCK-K18-155	sp|P02769|ALBU_BOVIN	-	monolink	monolink	210308_OE1_csarnowski_2104_2B.c.08732.08732.3_210308_OE1_csarnowski_2104_2B.c.08689.08689.3	336		-	-	2612.28	871.767	3	2.6	2	20	10.94	0.16	0.19	0.44	0.44	0	0.1	350	0.13	33.52	0	sp|P02769|ALBU_BOVIN:336		\Result_2021_04_BSA_Mono_Spec_Rep2_DSS	DSS	Rep2
925	1	TCVADESHAGCEKSLHTLFGDELCK-K13-155	sp|P02769|ALBU_BOVIN	-	monolink	monolink	210308_OE1_csarnowski_2104_2C.c.04988.04988.4_210308_OE1_csarnowski_2104_2C.c.05167.05167.4	88		-	-	3018.35	755.596	4	-0.8	22	16	8	0.06	0.4	0.44	0.44	0	0.09	430	0	33.37	0	sp|P02769|ALBU_BOVIN:88		\Result_2021_04_BSA_Mono_Spec_Rep2_DSS	DSS	Rep2
926	1	HPYFYAPELLYYANKYNGVFQECCQAEDK-K15-156	sp|P02769|ALBU_BOVIN	-	monolink	monolink	210308_OE1_csarnowski_2104_2B.c.10612.10612.3_210308_OE1_csarnowski_2104_2B.c.10567.10567.3	183		-	-	3772.69	1258.57	3	2	1	23	9.32	0.08	0.29	0.33	0.33	0	0.06	434	0	33.36	0	sp|P02769|ALBU_BOVIN:183		\Result_2021_04_BSA_Mono_Spec_Rep2_DSS	DSS	Rep2
927	1	RHPYFYAPELLYYANKYNGVFQECCQAEDK-K16-156	sp|P02769|ALBU_BOVIN	-	monolink	monolink	210308_OE1_csarnowski_2104_2B.c.09523.09523.4_210308_OE1_csarnowski_2104_2B.c.09637.09637.4	183		-	-	3928.8	983.207	4	2.4	10	18	7.95	0.05	0.32	0.3	0.3	0	0.05	561	0	33.32	0	sp|P02769|ALBU_BOVIN:183		\Result_2021_04_BSA_Mono_Spec_Rep2_DSS	DSS	Rep2
928	1	LCVLHEKTPVSEK-K7-156	sp|P02769|ALBU_BOVIN	-	monolink	monolink	210308_OE1_csarnowski_2104_2D.c.02803.02803.3_210308_OE1_csarnowski_2104_2D.c.02899.02899.3	489		-	-	1694.89	565.972	3	1	7	15	10.49	0.1	0.29	0.45	0.45	0	0.17	223	0	33.27	0	sp|P02769|ALBU_BOVIN:489		\Result_2021_04_BSA_Mono_Spec_Rep2_DSS	DSS	Rep2
929	1	TCVADESHAGCEKSLHTLFGDELCK-K13-155	sp|P02769|ALBU_BOVIN	-	monolink	monolink	210308_OE1_csarnowski_2104_2B.c.05175.05175.4_210308_OE1_csarnowski_2104_2B.c.05400.05400.4	88		-	-	3018.36	755.597	4	1	22	27	11.51	0.21	0.21	0.61	0.61	0	0.12	221	0.16	33.25	0	sp|P02769|ALBU_BOVIN:88		\Result_2021_04_BSA_Mono_Spec_Rep2_DSS	DSS	Rep2
930	1	TCVADESHAGCEKSLHTLFGDELCK-K13-155	sp|P02769|ALBU_BOVIN	-	monolink	monolink	210308_OE1_csarnowski_2104_2B.c.05335.05335.4_210308_OE1_csarnowski_2104_2B.c.05400.05400.4	88		-	-	3018.36	755.598	4	2.8	22	25	11.51	0.17	0.21	0.51	0.51	0	0.1	234	0.26	33.14	0	sp|P02769|ALBU_BOVIN:88		\Result_2021_04_BSA_Mono_Spec_Rep2_DSS	DSS	Rep2
931	1	LAKEYEATLEECCAKDDPHACYSTVFDK-K3-155	sp|P02769|ALBU_BOVIN	-	monolink	monolink	210308_OE1_csarnowski_2104_2B.c.05156.05156.3_210308_OE1_csarnowski_2104_2B.c.05132.05132.3	374		-	-	3504.56	1169.19	3	0.9	5	24	9.92	0.2	0.24	0.29	0.29	0	0.05	406	0	33.12	0	sp|P02769|ALBU_BOVIN:374		\Result_2021_04_BSA_Mono_Spec_Rep2_DSS	DSS	Rep2
932	1	SLHTLFGDELCKVASLR-K12-156	sp|P02769|ALBU_BOVIN	-	monolink	monolink	210308_OE1_csarnowski_2104_2C.c.08654.08654.3_210308_OE1_csarnowski_2104_2C.c.08631.08631.3	100		-	-	2101.09	701.373	3	3.2	2	12	9.38	0.09	0.32	0.58	0.58	0	0.17	300	0	33.05	0	sp|P02769|ALBU_BOVIN:100		\Result_2021_04_BSA_Mono_Spec_Rep2_DSS	DSS	Rep2
933	1	LKHLVDEPQNLIK-K2-156	sp|P02769|ALBU_BOVIN	-	monolink	monolink	210308_OE1_csarnowski_2104_2D.c.04800.04800.3_210308_OE1_csarnowski_2104_2D.c.04621.04621.3	401		-	-	1701.97	568.331	3	1.1	10	12	9.82	0.13	0.26	0.33	0.33	0	0.13	340	0.45	32.94	0	sp|P02769|ALBU_BOVIN:401		\Result_2021_04_BSA_Mono_Spec_Rep2_DSS	DSS	Rep2
934	1	AFDEKLFTFHADICTLPDTEK-K5-155	sp|P02769|ALBU_BOVIN	-	monolink	monolink	210308_OE1_csarnowski_2104_2C.c.07919.07919.3_210308_OE1_csarnowski_2104_2C.c.08028.08028.3	528		-	-	2652.28	885.1	3	-1	16	15	8.69	0.11	0.28	0.33	0.33	0	0.08	476	0	32.85	0	sp|P02769|ALBU_BOVIN:528		\Result_2021_04_BSA_Mono_Spec_Rep2_DSS	DSS	Rep2
935	1	SLHTLFGDELCKVASLRETYGDMADCCEK-K12-156	sp|P02769|ALBU_BOVIN	-	monolink	monolink	210308_OE1_csarnowski_2104_2B.c.09991.09991.4_210308_OE1_csarnowski_2104_2B.c.09973.09973.4	100		-	-	3560.6	891.158	4	1.7	4	18	9.22	0.11	0.26	0.27	0.27	0	0.05	459	0.12	32.84	0	sp|P02769|ALBU_BOVIN:100		\Result_2021_04_BSA_Mono_Spec_Rep2_DSS	DSS	Rep2
936	1	LVTDLTKVHK-K7-156	sp|P02769|ALBU_BOVIN	-	monolink	monolink	210308_OE1_csarnowski_2104_2D.c.02878.02878.3_210308_OE1_csarnowski_2104_2D.c.02838.02838.3	263		-	-	1308.76	437.262	3	-1.8	2	10	10.33	0.1	0.28	0.52	0.52	0	0.26	157	0	32.83	0	sp|P02769|ALBU_BOVIN:263		\Result_2021_04_BSA_Mono_Spec_Rep2_DSS	DSS	Rep2
937	1	VHKECCHGDLLECADDRADLAK-K3-156	sp|P02769|ALBU_BOVIN	-	monolink	monolink	210308_OE1_csarnowski_2104_2C.c.02812.02812.5_210308_OE1_csarnowski_2104_2C.c.02625.02625.5	266		-	-	2767.24	554.457	5	2.6	15	15	9.61	0.07	0.19	0.53	0.53	0	0.12	446	0.16	32.83	0	sp|P02769|ALBU_BOVIN:266		\Result_2021_04_BSA_Mono_Spec_Rep2_DSS	DSS	Rep2
938	1	SLHTLFGDELCKVASLR-K12-155	sp|P02769|ALBU_BOVIN	-	monolink	monolink	210308_OE1_csarnowski_2104_2C.c.08213.08213.3_210308_OE1_csarnowski_2104_2C.c.08070.08070.3	100		-	-	2100.11	701.044	3	1	3	10	10.04	0.12	0.23	0.59	0.59	0	0.17	313	0	32.79	0	sp|P02769|ALBU_BOVIN:100		\Result_2021_04_BSA_Mono_Spec_Rep2_DSS	DSS	Rep2
939	1	VTKCCTESLVNRRPCFSALTPDETYVPK-K3-156	sp|P02769|ALBU_BOVIN	-	monolink	monolink	210308_OE1_csarnowski_2104_2B.c.05476.05476.4_210308_OE1_csarnowski_2104_2B.c.05285.05285.4	498		-	-	3483.67	871.926	4	-3.6	4	16	8.54	0.1	0.3	0.25	0.25	0	0.04	472	0	32.67	0	sp|P02769|ALBU_BOVIN:498		\Result_2021_04_BSA_Mono_Spec_Rep2_DSS	DSS	Rep2
940	1	ETYGDMADCCEKQEPERNECFLSHK-K12-156	sp|P02769|ALBU_BOVIN	-	monolink	monolink	210308_OE1_csarnowski_2104_2C.c.03867.03867.4_210308_OE1_csarnowski_2104_2C.c.03844.03844.4	117		-	-	3288.35	823.095	4	0.8	4	20	10.91	0.13	0.21	0.27	0.27	0	0.05	305	0	32.51	0	sp|P02769|ALBU_BOVIN:117		\Result_2021_04_BSA_Mono_Spec_Rep2_DSS	DSS	Rep2
941	1	VHKECCHGDLLECADDRADLAK-K3-156	sp|P02769|ALBU_BOVIN	-	monolink	monolink	210308_OE1_csarnowski_2104_2B.c.02646.02646.4_210308_OE1_csarnowski_2104_2B.c.02500.02500.4	266		-	-	2767.25	692.819	4	3.4	15	20	10.04	0.26	0.24	0.37	0.37	0	0.08	320	0.23	32.39	0	sp|P02769|ALBU_BOVIN:266		\Result_2021_04_BSA_Mono_Spec_Rep2_DSS	DSS	Rep2
942	1	ECCDKPLLEKSHCIAEVEK-K10-156	sp|P02769|ALBU_BOVIN	-	monolink	monolink	210308_OE1_csarnowski_2104_2C.c.04099.04099.4_210308_OE1_csarnowski_2104_2C.c.04097.04097.4	309		-	-	2500.17	626.05	4	1.4	2	15	9.96	0.12	0.3	0.19	0.19	0	0.05	296	0	32.36	0	sp|P02769|ALBU_BOVIN:309		\Result_2021_04_BSA_Mono_Spec_Rep2_DSS	DSS	Rep2
943	1	TCVADESHAGCEKSLHTLFGDELCK-K13-156	sp|P02769|ALBU_BOVIN	-	monolink	monolink	210308_OE1_csarnowski_2104_2C.c.05715.05715.4_210308_OE1_csarnowski_2104_2C.c.05571.05571.4	88		-	-	3019.34	755.842	4	-0.2	15	14	8.86	0.09	0.3	0.39	0.39	0	0.08	388	0.16	32.16	0	sp|P02769|ALBU_BOVIN:88		\Result_2021_04_BSA_Mono_Spec_Rep2_DSS	DSS	Rep2
944	1	KVPQVSTPTLVEVSR-K1-156	sp|P02769|ALBU_BOVIN	-	monolink	monolink	210308_OE1_csarnowski_2104_2C.c.05232.05232.3_210308_OE1_csarnowski_2104_2C.c.05069.05069.3	437		-	-	1795.01	599.345	3	1.4	2	13	9.4	0.12	0.24	0.36	0.36	0	0.12	368	0.1	32.12	0	sp|P02769|ALBU_BOVIN:437		\Result_2021_04_BSA_Mono_Spec_Rep2_DSS	DSS	Rep2
945	1	AFDEKLFTFHADICTLPDTEK-K5-156	sp|P02769|ALBU_BOVIN	-	monolink	monolink	210308_OE1_csarnowski_2104_2C.c.08667.08667.3_210308_OE1_csarnowski_2104_2C.c.08660.08660.3	528		-	-	2653.27	885.431	3	2.3	16	17	8.79	0.08	0.27	0.33	0.33	0	0.08	438	0	32.07	0	sp|P02769|ALBU_BOVIN:528		\Result_2021_04_BSA_Mono_Spec_Rep2_DSS	DSS	Rep2
946	1	AFDEKLFTFHADICTLPDTEK-K5-156	sp|P02769|ALBU_BOVIN	-	monolink	monolink	210308_OE1_csarnowski_2104_2B.c.10881.10881.3_210308_OE1_csarnowski_2104_2B.c.10719.10719.3	528		-	-	2653.29	885.437	3	9.5	16	16	9.52	0.15	0.29	0.26	0.26	0	0.06	334	0	32.05	0	sp|P02769|ALBU_BOVIN:528		\Result_2021_04_BSA_Mono_Spec_Rep2_DSS	DSS	Rep2
947	1	LVTDLTKVHK-K7-156	sp|P02769|ALBU_BOVIN	-	monolink	monolink	210308_OE1_csarnowski_2104_2D.c.03037.03037.3_210308_OE1_csarnowski_2104_2D.c.02838.02838.3	263		-	-	1308.77	437.263	3	0.3	2	7	8.51	0.05	0.43	0.46	0.46	0	0.23	157	0.27	31.88	0	sp|P02769|ALBU_BOVIN:263		\Result_2021_04_BSA_Mono_Spec_Rep2_DSS	DSS	Rep2
948	1	VTKCCTESLVNRRPCFSALTPDETYVPK-K3-156	sp|P02769|ALBU_BOVIN	-	monolink	monolink	210308_OE1_csarnowski_2104_2B.c.05318.05318.4_210308_OE1_csarnowski_2104_2B.c.05285.05285.4	498		-	-	3483.68	871.927	4	-2.5	4	17	9.05	0.13	0.2	0.34	0.34	0	0.06	485	0	31.83	0	sp|P02769|ALBU_BOVIN:498		\Result_2021_04_BSA_Mono_Spec_Rep2_DSS	DSS	Rep2
949	1	LAKEYEATLEECCAK-K3-155	sp|P02769|ALBU_BOVIN	-	monolink	monolink	210308_OE1_csarnowski_2104_2D.c.04240.04240.3_210308_OE1_csarnowski_2104_2D.c.04397.04397.3	374		-	-	1968.92	657.315	3	0.9	4	15	10.19	0.11	0.26	0.32	0.32	0	0.11	256	0	31.83	0	sp|P02769|ALBU_BOVIN:374		\Result_2021_04_BSA_Mono_Spec_Rep2_DSS	DSS	Rep2
950	1	LVNELTEFAKTCVADESHAGCEK-K10-155	sp|P02769|ALBU_BOVIN	-	monolink	monolink	210308_OE1_csarnowski_2104_2C.c.06815.06815.3_210308_OE1_csarnowski_2104_2C.c.06850.06850.3	75		-	-	2762.3	921.773	3	1.8	2	20	10.17	0.14	0.21	0.3	0.3	0	0.07	331	0	31.79	0	sp|P02769|ALBU_BOVIN:75		\Result_2021_04_BSA_Mono_Spec_Rep2_DSS	DSS	Rep2
951	1	VHKECCHGDLLECADDRADLAK-K3-156	sp|P02769|ALBU_BOVIN	-	monolink	monolink	210308_OE1_csarnowski_2104_2B.c.02512.02512.5_210308_OE1_csarnowski_2104_2B.c.02533.02533.5	266		-	-	2767.24	554.456	5	2.3	15	16	10.6	0.1	0.32	0.38	0.38	0	0.09	151	0.16	31.7	0	sp|P02769|ALBU_BOVIN:266		\Result_2021_04_BSA_Mono_Spec_Rep2_DSS	DSS	Rep2
952	1	TCVADESHAGCEKSLHTLFGDELCK-K13-155	sp|P02769|ALBU_BOVIN	-	monolink	monolink	210308_OE1_csarnowski_2104_2C.c.05120.05120.4_210308_OE1_csarnowski_2104_2C.c.05167.05167.4	88		-	-	3018.35	755.596	4	-0.2	22	18	8.87	0.07	0.27	0.44	0.44	0	0.09	392	0.23	31.67	0	sp|P02769|ALBU_BOVIN:88		\Result_2021_04_BSA_Mono_Spec_Rep2_DSS	DSS	Rep2
953	1	AFDEKLFTFHADICTLPDTEK-K5-156	sp|P02769|ALBU_BOVIN	-	monolink	monolink	210308_OE1_csarnowski_2104_2B.c.10623.10623.3_210308_OE1_csarnowski_2104_2B.c.10719.10719.3	528		-	-	2653.25	885.423	3	-6.2	16	20	8.79	0.13	0.28	0.33	0.33	0	0.08	388	0	31.65	0	sp|P02769|ALBU_BOVIN:528		\Result_2021_04_BSA_Mono_Spec_Rep2_DSS	DSS	Rep2
954	1	CCTKPESERMPCTEDYLSLILNR-K4-156	sp|P02769|ALBU_BOVIN	-	monolink	monolink	210308_OE1_csarnowski_2104_2C.c.07984.07984.3_210308_OE1_csarnowski_2104_2C.c.07957.07957.3	463		-	-	3027.39	1010.14	3	2.5	2	18	8.61	0.1	0.33	0.39	0.39	0	0.08	338	0.12	31.52	0	sp|P02769|ALBU_BOVIN:463		\Result_2021_04_BSA_Mono_Spec_Rep2_DSS	DSS	Rep2
955	1	AFDEKLFTFHADICTLPDTEK-K5-156	sp|P02769|ALBU_BOVIN	-	monolink	monolink	210308_OE1_csarnowski_2104_2B.c.10015.10015.3_210308_OE1_csarnowski_2104_2B.c.09894.09894.3	528		-	-	2653.28	885.433	3	5	16	19	8.08	0.12	0.29	0.3	0.3	0	0.07	453	0	31.49	0	sp|P02769|ALBU_BOVIN:528		\Result_2021_04_BSA_Mono_Spec_Rep2_DSS	DSS	Rep2
956	1	LAKEYEATLEECCAKDDPHACYSTVFDK-K3-155	sp|P02769|ALBU_BOVIN	-	monolink	monolink	210308_OE1_csarnowski_2104_2B.c.05187.05187.4_210308_OE1_csarnowski_2104_2B.c.05174.05174.4	374		-	-	3504.55	877.146	4	0	5	23	9.92	0.24	0.28	0.48	0.48	0	0.09	229	0	31.34	0	sp|P02769|ALBU_BOVIN:374		\Result_2021_04_BSA_Mono_Spec_Rep2_DSS	DSS	Rep2
957	1	CCTKPESERMPCTEDYLSLILNR-K4-155	sp|P02769|ALBU_BOVIN	-	monolink	monolink	210308_OE1_csarnowski_2104_2C.c.07647.07647.3_210308_OE1_csarnowski_2104_2C.c.07608.07608.3	463		-	-	3026.41	1009.81	3	3.3	1	15	9.9	0.13	0.21	0.26	0.26	0	0.06	335	0.18	31.12	0	sp|P02769|ALBU_BOVIN:463		\Result_2021_04_BSA_Mono_Spec_Rep2_DSS	DSS	Rep2
958	1	AFDEKLFTFHADICTLPDTEK-K5-156	sp|P02769|ALBU_BOVIN	-	monolink	monolink	210308_OE1_csarnowski_2104_2B.c.10623.10623.3_210308_OE1_csarnowski_2104_2B.c.10426.10426.3	528		-	-	2653.25	885.423	3	-6.2	16	17	10.01	0.16	0.16	0.3	0.3	0	0.07	364	0	31.08	0	sp|P02769|ALBU_BOVIN:528		\Result_2021_04_BSA_Mono_Spec_Rep2_DSS	DSS	Rep2
959	1	GACLLPKIETMR-K7-156	sp|P02769|ALBU_BOVIN	-	monolink	monolink	210308_OE1_csarnowski_2104_2D.c.06616.06616.3_210308_OE1_csarnowski_2104_2D.c.06688.06688.3	204		-	-	1543.81	515.612	3	2.4	3	9	8.19	0.09	0.35	0.32	0.32	0	0.13	311	0	31.03	0	sp|P02769|ALBU_BOVIN:204		\Result_2021_04_BSA_Mono_Spec_Rep2_DSS	DSS	Rep2
960	1	DAIPENLPPLTADFAEDKDVCK-K18-156	sp|P02769|ALBU_BOVIN	-	monolink	monolink	210308_OE1_csarnowski_2104_2B.c.09381.09381.3_210308_OE1_csarnowski_2104_2B.c.09401.09401.3	336		-	-	2613.26	872.093	3	1.7	16	18	10.67	0.23	0.15	0.34	0.34	0	0.08	285	0	31.01	0	sp|P02769|ALBU_BOVIN:336		\Result_2021_04_BSA_Mono_Spec_Rep2_DSS	DSS	Rep2
961	1	DAIPENLPPLTADFAEDKDVCK-K18-156	sp|P02769|ALBU_BOVIN	-	monolink	monolink	210308_OE1_csarnowski_2104_2B.c.09658.09658.3_210308_OE1_csarnowski_2104_2B.c.09401.09401.3	336		-	-	2613.26	872.093	3	1	16	18	9.73	0.22	0.24	0.37	0.37	0	0.08	278	0	30.88	0	sp|P02769|ALBU_BOVIN:336		\Result_2021_04_BSA_Mono_Spec_Rep2_DSS	DSS	Rep2
962	1	KVPQVSTPTLVEVSR-K1-156	sp|P02769|ALBU_BOVIN	-	monolink	monolink	210308_OE1_csarnowski_2104_2C.c.05232.05232.3_210308_OE1_csarnowski_2104_2C.c.05302.05302.3	437		-	-	1795.01	599.345	3	1.4	2	11	8.65	0.1	0.26	0.33	0.33	0	0.11	368	0	30.85	0	sp|P02769|ALBU_BOVIN:437		\Result_2021_04_BSA_Mono_Spec_Rep2_DSS	DSS	Rep2
963	1	YICDNQDTISSKLKECCDKPLLEK-K12-156	sp|P02769|ALBU_BOVIN	-	monolink	monolink	210308_OE1_csarnowski_2104_2B.c.04594.04594.4_210308_OE1_csarnowski_2104_2B.c.04562.04562.4	297		-	-	3112.47	779.126	4	-1.8	1	17	9.66	0.14	0.26	0.18	0.18	0	0.04	298	0	30.72	0	sp|P02769|ALBU_BOVIN:297		\Result_2021_04_BSA_Mono_Spec_Rep2_DSS	DSS	Rep2
964	1	ETYGDMADCCEKQEPERNECFLSHK-K12-155	sp|P02769|ALBU_BOVIN	-	monolink	monolink	210308_OE1_csarnowski_2104_2C.c.03329.03329.3_210308_OE1_csarnowski_2104_2C.c.03297.03297.3	117		-	-	3287.37	1096.8	3	0.6	3	18	8.63	0.08	0.22	0.31	0.31	0	0.06	442	0	30.71	0	sp|P02769|ALBU_BOVIN:117		\Result_2021_04_BSA_Mono_Spec_Rep2_DSS	DSS	Rep2
965	1	FKDLGEEHFK-K2-156	sp|P02769|ALBU_BOVIN	-	monolink	monolink	210308_OE1_csarnowski_2104_2D.c.03941.03941.3_210308_OE1_csarnowski_2104_2D.c.03922.03922.3	36		-	-	1404.69	469.239	3	0.1	4	8	8.27	0.11	0.33	0.16	0.16	0	0.08	337	0	30.65	0	sp|P02769|ALBU_BOVIN:36		\Result_2021_04_BSA_Mono_Spec_Rep2_DSS	DSS	Rep2
966	1	ETYGDMADCCEKQEPER-K12-155	sp|P02769|ALBU_BOVIN	-	monolink	monolink	210308_OE1_csarnowski_2104_2D.c.03035.03035.3_210308_OE1_csarnowski_2104_2D.c.02971.02971.3	117		-	-	2271.9	758.308	3	-3.7	1	15	9.49	0.12	0.27	0.24	0.24	0	0.07	277	0	30.59	0	sp|P02769|ALBU_BOVIN:117		\Result_2021_04_BSA_Mono_Spec_Rep2_DSS	DSS	Rep2
967	1	VTKCCTESLVNRRPCFSALTPDETYVPK-K3-156	sp|P02769|ALBU_BOVIN	-	monolink	monolink	210308_OE1_csarnowski_2104_2B.c.05363.05363.3_210308_OE1_csarnowski_2104_2B.c.05315.05315.3	498		-	-	3483.69	1162.24	3	1.3	4	21	10.53	0.13	0.21	0.31	0.31	0	0.06	231	0	30.4	0	sp|P02769|ALBU_BOVIN:498		\Result_2021_04_BSA_Mono_Spec_Rep2_DSS	DSS	Rep2
968	1	VHKECCHGDLLECADDRADLAK-K3-156	sp|P02769|ALBU_BOVIN	-	monolink	monolink	210308_OE1_csarnowski_2104_2C.c.02812.02812.5_210308_OE1_csarnowski_2104_2C.c.02772.02772.5	266		-	-	2767.24	554.457	5	2.6	15	16	8.64	0.11	0.27	0.45	0.45	0	0.1	323	0.18	30.2	0	sp|P02769|ALBU_BOVIN:266		\Result_2021_04_BSA_Mono_Spec_Rep2_DSS	DSS	Rep2
969	1	AFDEKLFTFHADICTLPDTEK-K5-155	sp|P02769|ALBU_BOVIN	-	monolink	monolink	210308_OE1_csarnowski_2104_2C.c.08049.08049.3_210308_OE1_csarnowski_2104_2C.c.08028.08028.3	528		-	-	2652.28	885.102	3	0.5	16	14	9.46	0.13	0.22	0.26	0.26	0	0.06	315	0	30.11	0	sp|P02769|ALBU_BOVIN:528		\Result_2021_04_BSA_Mono_Spec_Rep2_DSS	DSS	Rep2
970	1	TCVADESHAGCEKSLHTLFGDELCK-K13-155	sp|P02769|ALBU_BOVIN	-	monolink	monolink	210308_OE1_csarnowski_2104_2B.c.05335.05335.4_210308_OE1_csarnowski_2104_2B.c.05241.05241.4	88		-	-	3018.36	755.598	4	2.8	22	23	11.48	0.16	0.22	0.29	0.29	0	0.06	86	0.28	30.11	0	sp|P02769|ALBU_BOVIN:88		\Result_2021_04_BSA_Mono_Spec_Rep2_DSS	DSS	Rep2
971	1	LAKEYEATLEECCAKDDPHACYSTVFDK-K3-156	sp|P02769|ALBU_BOVIN	-	monolink	monolink	210308_OE1_csarnowski_2104_2B.c.05148.05148.3_210308_OE1_csarnowski_2104_2B.c.05117.05117.3	374		-	-	3505.56	1169.53	3	6.5	8	18	8.08	0.23	0.28	0.27	0.27	0	0.05	390	0	30.11	0	sp|P02769|ALBU_BOVIN:374		\Result_2021_04_BSA_Mono_Spec_Rep2_DSS	DSS	Rep2
972	1	YICDNQDTISSKLKECCDKPLLEK-K14-156	sp|P02769|ALBU_BOVIN	-	monolink	monolink	210308_OE1_csarnowski_2104_2C.c.04592.04592.4_210308_OE1_csarnowski_2104_2C.c.04542.04542.4	299		-	-	3112.47	779.126	4	-1.2	2	18	8.09	0.11	0.41	0.27	0.27	0	0.06	235	0	29.98	0	sp|P02769|ALBU_BOVIN:299		\Result_2021_04_BSA_Mono_Spec_Rep2_DSS	DSS	Rep2
973	1	LAKEYEATLEECCAKDDPHACYSTVFDK-K3-156	sp|P02769|ALBU_BOVIN	-	monolink	monolink	210308_OE1_csarnowski_2104_2B.c.05891.05891.4_210308_OE1_csarnowski_2104_2B.c.05686.05686.4	374		-	-	3505.55	877.394	4	2.6	8	17	9.29	0.19	0.28	0.45	0.45	0	0.08	217	0	29.69	0	sp|P02769|ALBU_BOVIN:374		\Result_2021_04_BSA_Mono_Spec_Rep2_DSS	DSS	Rep2
974	1	VHKECCHGDLLECADDRADLAK-K3-155	sp|P02769|ALBU_BOVIN	-	monolink	monolink	210308_OE1_csarnowski_2104_2D.c.02213.02213.4_210308_OE1_csarnowski_2104_2D.c.02180.02180.4	266		-	-	2766.25	692.571	4	-1.1	10	16	8.49	0.13	0.12	0.29	0.29	0	0.07	508	0	29.57	0	sp|P02769|ALBU_BOVIN:266		\Result_2021_04_BSA_Mono_Spec_Rep2_DSS	DSS	Rep2
975	1	ETYGDMADCCEKQEPERNECFLSHK-K12-156	sp|P02769|ALBU_BOVIN	-	monolink	monolink	210308_OE1_csarnowski_2104_2C.c.03324.03324.3_210308_OE1_csarnowski_2104_2C.c.03342.03342.3	117		-	-	3288.36	1097.13	3	5.3	4	16	8.69	0.17	0.06	0.38	0.38	0	0.08	529	0	29.45	0	sp|P02769|ALBU_BOVIN:117		\Result_2021_04_BSA_Mono_Spec_Rep2_DSS	DSS	Rep2
976	1	VHKECCHGDLLECADDRADLAK-K3-156	sp|P02769|ALBU_BOVIN	-	monolink	monolink	210308_OE1_csarnowski_2104_2C.c.02540.02540.4_210308_OE1_csarnowski_2104_2C.c.02634.02634.4	266		-	-	2767.24	692.819	4	3.1	15	15	9.16	0.19	0.23	0.23	0.23	0	0.05	299	0.26	29.43	0	sp|P02769|ALBU_BOVIN:266		\Result_2021_04_BSA_Mono_Spec_Rep2_DSS	DSS	Rep2
977	1	LAKEYEATLEECCAKDDPHACYSTVFDK-K3-156	sp|P02769|ALBU_BOVIN	-	monolink	monolink	210308_OE1_csarnowski_2104_2B.c.05891.05891.4_210308_OE1_csarnowski_2104_2B.c.05853.05853.4	374		-	-	3505.55	877.394	4	2.6	8	19	9.9	0.17	0.27	0.37	0.37	0	0.07	158	0	29.29	0	sp|P02769|ALBU_BOVIN:374		\Result_2021_04_BSA_Mono_Spec_Rep2_DSS	DSS	Rep2
978	1	VTKCCTESLVNRRPCFSALTPDETYVPK-K3-155	sp|P02769|ALBU_BOVIN	-	monolink	monolink	210308_OE1_csarnowski_2104_2B.c.04959.04959.4_210308_OE1_csarnowski_2104_2B.c.04770.04770.4	498		-	-	3482.7	871.682	4	-1.8	2	15	7.66	0.05	0.21	0.21	0.21	0	0.04	491	0	29.03	0	sp|P02769|ALBU_BOVIN:498		\Result_2021_04_BSA_Mono_Spec_Rep2_DSS	DSS	Rep2
979	1	VHKECCHGDLLECADDRADLAK-K3-156	sp|P02769|ALBU_BOVIN	-	monolink	monolink	210308_OE1_csarnowski_2104_2C.c.02540.02540.4_210308_OE1_csarnowski_2104_2C.c.02766.02766.4	266		-	-	2767.24	692.819	4	3.1	15	15	9.25	0.17	0.21	0.2	0.2	0	0.04	298	0.18	28.97	0	sp|P02769|ALBU_BOVIN:266		\Result_2021_04_BSA_Mono_Spec_Rep2_DSS	DSS	Rep2
980	1	AFDEKLFTFHADICTLPDTEK-K5-155	sp|P02769|ALBU_BOVIN	-	monolink	monolink	210308_OE1_csarnowski_2104_2C.c.07919.07919.3_210308_OE1_csarnowski_2104_2C.c.07880.07880.3	528		-	-	2652.28	885.1	3	-1	16	12	7.26	0.1	0.22	0.31	0.31	0	0.07	462	0	28.62	0	sp|P02769|ALBU_BOVIN:528		\Result_2021_04_BSA_Mono_Spec_Rep2_DSS	DSS	Rep2
981	1	DAIPENLPPLTADFAEDKDVCK-K18-156	sp|P02769|ALBU_BOVIN	-	monolink	monolink	210308_OE1_csarnowski_2104_2B.c.09805.09805.3_210308_OE1_csarnowski_2104_2B.c.09784.09784.3	336		-	-	2613.23	872.085	3	-7.5	16	16	8.53	0.09	0.23	0.23	0.23	0	0.05	326	0	28.55	0	sp|P02769|ALBU_BOVIN:336		\Result_2021_04_BSA_Mono_Spec_Rep2_DSS	DSS	Rep2
982	1	AFDEKLFTFHADICTLPDTEK-K5-156	sp|P02769|ALBU_BOVIN	-	monolink	monolink	210308_OE1_csarnowski_2104_2C.c.08667.08667.3_210308_OE1_csarnowski_2104_2C.c.08525.08525.3	528		-	-	2653.27	885.431	3	2.3	16	12	7.41	0.05	0.31	0.26	0.26	0	0.06	343	0	28.4	0	sp|P02769|ALBU_BOVIN:528		\Result_2021_04_BSA_Mono_Spec_Rep2_DSS	DSS	Rep2
983	1	LAKEYEATLEECCAKDDPHACYSTVFDK-K3-156	sp|P02769|ALBU_BOVIN	-	monolink	monolink	210308_OE1_csarnowski_2104_2B.c.05716.05716.4_210308_OE1_csarnowski_2104_2B.c.05686.05686.4	374		-	-	3505.53	877.389	4	-3.3	8	17	9.29	0.16	0.2	0.48	0.48	0	0.09	220	0	28.02	0	sp|P02769|ALBU_BOVIN:374		\Result_2021_04_BSA_Mono_Spec_Rep2_DSS	DSS	Rep2
984	1	LAKEYEATLEECCAKDDPHACYSTVFDK-K3-156	sp|P02769|ALBU_BOVIN	-	monolink	monolink	210308_OE1_csarnowski_2104_2B.c.05716.05716.4_210308_OE1_csarnowski_2104_2B.c.05853.05853.4	374		-	-	3505.53	877.389	4	-3.3	8	19	9.18	0.18	0.2	0.5	0.5	0	0.09	226	0	28.01	0	sp|P02769|ALBU_BOVIN:374		\Result_2021_04_BSA_Mono_Spec_Rep2_DSS	DSS	Rep2
985	1	LKECCDKPLLEKSHCIAEVEK-K7-156	sp|P02769|ALBU_BOVIN	-	monolink	monolink	210308_OE1_csarnowski_2104_2B.c.02183.02183.4_210308_OE1_csarnowski_2104_2B.c.02159.02159.4	304		-	-	2741.34	686.343	4	-1.5	1	16	10.26	0.11	0.18	0.16	0.16	0	0.04	157	0	27.67	0	sp|P02769|ALBU_BOVIN:304		\Result_2021_04_BSA_Mono_Spec_Rep2_DSS	DSS	Rep2
986	1	LAKEYEATLEECCAKDDPHACYSTVFDK-K3-155	sp|P02769|ALBU_BOVIN	-	monolink	monolink	210308_OE1_csarnowski_2104_2B.c.05421.05421.4_210308_OE1_csarnowski_2104_2B.c.05174.05174.4	374		-	-	3504.56	877.149	4	2.4	5	17	9.05	0.15	0.2	0.44	0.44	0	0.08	225	0	27.51	0	sp|P02769|ALBU_BOVIN:374		\Result_2021_04_BSA_Mono_Spec_Rep2_DSS	DSS	Rep2
987	1	DAIPENLPPLTADFAEDKDVCK-K18-156	sp|P02769|ALBU_BOVIN	-	monolink	monolink	210308_OE1_csarnowski_2104_2C.c.08605.08605.3_210308_OE1_csarnowski_2104_2C.c.08778.08778.3	336		-	-	2613.26	872.094	3	2.9	16	10	8.63	0.11	0.24	0.26	0.26	0	0.06	243	0	27.48	0	sp|P02769|ALBU_BOVIN:336		\Result_2021_04_BSA_Mono_Spec_Rep2_DSS	DSS	Rep2
988	1	CCTKPESERMPCTEDYLSLILNR-K4-156	sp|P02769|ALBU_BOVIN	-	monolink	monolink	210308_OE1_csarnowski_2104_2B.c.08617.08617.3_210308_OE1_csarnowski_2104_2B.c.08612.08612.3	463		-	-	3027.38	1010.14	3	1	2	19	8.61	0.1	0.33	0.22	0.22	0	0.05	130	0.11	27.3	0	sp|P02769|ALBU_BOVIN:463		\Result_2021_04_BSA_Mono_Spec_Rep2_DSS	DSS	Rep2
989	1	ECCHGDLLECADDRADLAKYICDNQDTISSK-K19-156	sp|P02769|ALBU_BOVIN	-	monolink	monolink	210308_OE1_csarnowski_2104_2B.c.06759.06759.4_210308_OE1_csarnowski_2104_2B.c.06770.06770.4	285		-	-	3827.65	957.921	4	3.6	4	18	10.01	0.11	0.21	0.18	0.18	0	0.03	133	0.13	27.17	0	sp|P02769|ALBU_BOVIN:285		\Result_2021_04_BSA_Mono_Spec_Rep2_DSS	DSS	Rep2
990	1	ECCHGDLLECADDRADLAKYICDNQDTISSK-K19-155	sp|P02769|ALBU_BOVIN	-	monolink	monolink	210308_OE1_csarnowski_2104_2B.c.06342.06342.4_210308_OE1_csarnowski_2104_2B.c.06332.06332.4	285		-	-	3826.67	957.674	4	2.5	1	18	9.22	0.12	0.12	0.22	0.22	0	0.04	310	0.23	27.15	0	sp|P02769|ALBU_BOVIN:285		\Result_2021_04_BSA_Mono_Spec_Rep2_DSS	DSS	Rep2
991	1	DAIPENLPPLTADFAEDKDVCK-K18-156	sp|P02769|ALBU_BOVIN	-	monolink	monolink	210308_OE1_csarnowski_2104_2C.c.08605.08605.3_210308_OE1_csarnowski_2104_2C.c.08609.08609.3	336		-	-	2613.26	872.094	3	2.9	16	10	9.02	0.09	0.18	0.21	0.21	0	0.05	252	0	27.01	0	sp|P02769|ALBU_BOVIN:336		\Result_2021_04_BSA_Mono_Spec_Rep2_DSS	DSS	Rep2
992	1	TCVADESHAGCEKSLHTLFGDELCK-K13-156	sp|P02769|ALBU_BOVIN	-	monolink	monolink	210308_OE1_csarnowski_2104_2D.c.05044.05044.3_210308_OE1_csarnowski_2104_2D.c.05078.05078.3	88		-	-	3019.36	1007.46	3	7.6	15	11	6.75	0.06	0.19	0.32	0.32	0	0.06	476	0	26.99	0	sp|P02769|ALBU_BOVIN:88		\Result_2021_04_BSA_Mono_Spec_Rep2_DSS	DSS	Rep2
993	1	LFTFHADICTLPDTEKQIK-K16-155	sp|P02769|ALBU_BOVIN	-	monolink	monolink	210308_OE1_csarnowski_2104_2C.c.06282.06282.3_210308_OE1_csarnowski_2104_2C.c.06262.06262.3	544		-	-	2431.25	811.424	3	-0.1	1	13	7.89	0.11	0.24	0.39	0.39	0	0.1	251	0.35	26.84	0	sp|P02769|ALBU_BOVIN:544		\Result_2021_04_BSA_Mono_Spec_Rep2_DSS	DSS	Rep2
994	1	LCVLHEKTPVSEK-K7-156	sp|P02769|ALBU_BOVIN	-	monolink	monolink	210308_OE1_csarnowski_2104_2A.c.02203.02203.3_210308_OE1_csarnowski_2104_2A.c.02173.02173.3	489		-	-	1694.89	565.972	3	0.3	7	10	8.46	0.21	0.18	0.44	0.44	0	0.17	198	0	26.78	0	sp|P02769|ALBU_BOVIN:489		\Result_2021_04_BSA_Mono_Spec_Rep2_DSS	DSS	Rep2
995	1	LAKEYEATLEECCAKDDPHACYSTVFDK-K3-155	sp|P02769|ALBU_BOVIN	-	monolink	monolink	210308_OE1_csarnowski_2104_2B.c.05187.05187.4_210308_OE1_csarnowski_2104_2B.c.05328.05328.4	374		-	-	3504.55	877.146	4	0	5	18	9.17	0.15	0.2	0.39	0.39	0	0.07	152	0	26.32	0	sp|P02769|ALBU_BOVIN:374		\Result_2021_04_BSA_Mono_Spec_Rep2_DSS	DSS	Rep2
996	1	AFDEKLFTFHADICTLPDTEK-K5-156	sp|P02769|ALBU_BOVIN	-	monolink	monolink	210308_OE1_csarnowski_2104_2B.c.10480.10480.3_210308_OE1_csarnowski_2104_2B.c.10719.10719.3	528		-	-	2653.24	885.422	3	-7.8	16	14	7.81	0.1	0.24	0.21	0.21	0	0.05	269	0	26.25	0	sp|P02769|ALBU_BOVIN:528		\Result_2021_04_BSA_Mono_Spec_Rep2_DSS	DSS	Rep2
997	1	LAKEYEATLEECCAKDDPHACYSTVFDK-K3-156	sp|P02769|ALBU_BOVIN	-	monolink	monolink	210308_OE1_csarnowski_2104_2B.c.05716.05716.4_210308_OE1_csarnowski_2104_2B.c.05959.05959.4	374		-	-	3505.53	877.389	4	-3.3	8	16	8.56	0.14	0.17	0.51	0.51	0	0.09	224	0	26.07	0	sp|P02769|ALBU_BOVIN:374		\Result_2021_04_BSA_Mono_Spec_Rep2_DSS	DSS	Rep2
998	1	ETYGDMADCCEKQEPERNECFLSHK-K12-155	sp|P02769|ALBU_BOVIN	-	monolink	monolink	210308_OE1_csarnowski_2104_2C.c.03308.03308.4_210308_OE1_csarnowski_2104_2C.c.03285.03285.4	117		-	-	3287.37	822.85	4	1	3	17	8.06	0.16	0.18	0.3	0.3	0	0.06	278	0	25.94	0	sp|P02769|ALBU_BOVIN:117		\Result_2021_04_BSA_Mono_Spec_Rep2_DSS	DSS	Rep2
999	1	SLHTLFGDELCKVASLR-K12-156	sp|P02769|ALBU_BOVIN	-	monolink	monolink	210308_OE1_csarnowski_2104_2C.c.08790.08790.3_210308_OE1_csarnowski_2104_2C.c.08631.08631.3	100		-	-	2101.09	701.373	3	3.1	2	6	6.64	0.07	0.31	0.53	0.53	0	0.16	225	0	25.84	0	sp|P02769|ALBU_BOVIN:100		\Result_2021_04_BSA_Mono_Spec_Rep2_DSS	DSS	Rep2
1000	1	ETYGDMADCCEKQEPERNECFLSHK-K12-155	sp|P02769|ALBU_BOVIN	-	monolink	monolink	210308_OE1_csarnowski_2104_2B.c.03152.03152.4_210308_OE1_csarnowski_2104_2B.c.03139.03139.4	117		-	-	3287.37	822.85	4	1.2	3	16	8.05	0.12	0.1	0.41	0.41	0	0.08	362	0	25.81	0	sp|P02769|ALBU_BOVIN:117		\Result_2021_04_BSA_Mono_Spec_Rep2_DSS	DSS	Rep2
1001	1	VTKCCTESLVNRRPCFSALTPDETYVPK-K3-155	sp|P02769|ALBU_BOVIN	-	monolink	monolink	210308_OE1_csarnowski_2104_2B.c.04790.04790.4_210308_OE1_csarnowski_2104_2B.c.04770.04770.4	498		-	-	3482.7	871.684	4	0.5	2	14	7.21	0.11	0.16	0.26	0.26	0	0.05	397	0	25.55	0	sp|P02769|ALBU_BOVIN:498		\Result_2021_04_BSA_Mono_Spec_Rep2_DSS	DSS	Rep2
1002	1	DDPHACYSTVFDKLK-K13-155	sp|P02769|ALBU_BOVIN	-	monolink	monolink	210308_OE1_csarnowski_2104_2D.c.06066.06066.3_210308_OE1_csarnowski_2104_2D.c.06017.06017.3	399		-	-	1949.92	650.983	3	1.6	1	12	8.31	0.14	0.13	0.37	0.37	0	0.12	243	0	25.48	0	sp|P02769|ALBU_BOVIN:399		\Result_2021_04_BSA_Mono_Spec_Rep2_DSS	DSS	Rep2
1003	1	DDPHACYSTVFDKLK-K13-156	sp|P02769|ALBU_BOVIN	-	monolink	monolink	210308_OE1_csarnowski_2104_2D.c.06808.06808.3_210308_OE1_csarnowski_2104_2D.c.06778.06778.3	399		-	-	1950.9	651.309	3	0.5	1	10	8.07	0.11	0.07	0.38	0.38	0	0.13	336	0	25.41	0	sp|P02769|ALBU_BOVIN:399		\Result_2021_04_BSA_Mono_Spec_Rep2_DSS	DSS	Rep2
1004	1	AFDEKLFTFHADICTLPDTEK-K5-156	sp|P02769|ALBU_BOVIN	-	monolink	monolink	210308_OE1_csarnowski_2104_2B.c.15821.15821.3_210308_OE1_csarnowski_2104_2B.c.15921.15921.3	528		-	-	2653.28	885.435	3	7.6	16	7	7.22	0.12	0.27	0.29	0.29	0	0.07	235	0	25.36	0	sp|P02769|ALBU_BOVIN:528		\Result_2021_04_BSA_Mono_Spec_Rep2_DSS	DSS	Rep2
1005	1	LAKEYEATLEECCAKDDPHACYSTVFDK-K3-156	sp|P02769|ALBU_BOVIN	-	monolink	monolink	210308_OE1_csarnowski_2104_2B.c.05716.05716.4_210308_OE1_csarnowski_2104_2B.c.05489.05489.4	374		-	-	3505.53	877.389	4	-3.3	8	17	9.04	0.16	0.17	0.39	0.39	0	0.07	144	0	25.35	0	sp|P02769|ALBU_BOVIN:374		\Result_2021_04_BSA_Mono_Spec_Rep2_DSS	DSS	Rep2
1006	1	VHKECCHGDLLECADDRADLAK-K3-156	sp|P02769|ALBU_BOVIN	-	monolink	monolink	210308_OE1_csarnowski_2104_2C.c.02668.02668.5_210308_OE1_csarnowski_2104_2C.c.02772.02772.5	266		-	-	2767.24	554.457	5	2.6	15	11	7.05	0.05	0.24	0.58	0.58	0	0.13	243	0	25.28	0	sp|P02769|ALBU_BOVIN:266		\Result_2021_04_BSA_Mono_Spec_Rep2_DSS	DSS	Rep2
1007	1	GACLLPKIETMR-K7-156	sp|P02769|ALBU_BOVIN	-	monolink	monolink	210308_OE1_csarnowski_2104_2D.c.06616.06616.3_210308_OE1_csarnowski_2104_2D.c.06563.06563.3	204		-	-	1543.81	515.612	3	2.4	3	7	6.84	0.03	0.33	0.2	0.2	0	0.08	198	0	25.22	0	sp|P02769|ALBU_BOVIN:204		\Result_2021_04_BSA_Mono_Spec_Rep2_DSS	DSS	Rep2
1008	1	DAIPENLPPLTADFAEDKDVCK-K18-156	sp|P02769|ALBU_BOVIN	-	monolink	monolink	210308_OE1_csarnowski_2104_2C.c.08719.08719.3_210308_OE1_csarnowski_2104_2C.c.08930.08930.3	336		-	-	2613.26	872.094	3	2.9	16	9	7.91	0.08	0.19	0.41	0.41	0	0.09	220	0	24.92	0	sp|P02769|ALBU_BOVIN:336		\Result_2021_04_BSA_Mono_Spec_Rep2_DSS	DSS	Rep2
1009	1	AFDEKLFTFHADICTLPDTEK-K5-156	sp|P02769|ALBU_BOVIN	-	monolink	monolink	210308_OE1_csarnowski_2104_2B.c.15955.15955.3_210308_OE1_csarnowski_2104_2B.c.15921.15921.3	528		-	-	2653.28	885.433	3	5.4	16	8	7.16	0.05	0.26	0.32	0.32	0	0.08	224	0	24.7	0	sp|P02769|ALBU_BOVIN:528		\Result_2021_04_BSA_Mono_Spec_Rep2_DSS	DSS	Rep2
1010	1	SLGKVGTRCCTKPESER-K12-156	sp|P02769|ALBU_BOVIN	-	monolink	monolink	210308_OE1_csarnowski_2104_2D.c.00681.00681.3_210308_OE1_csarnowski_2104_2D.c.00668.00668.3	463		-	-	2120.03	707.686	3	-1.1	4	12	7.63	0.07	0.27	0.32	0.32	0	0.09	133	0	24.51	0	sp|P02769|ALBU_BOVIN:463		\Result_2021_04_BSA_Mono_Spec_Rep2_DSS	DSS	Rep2
1011	1	ETYGDMADCCEKQEPERNECFLSHK-K25-156	sp|P02769|ALBU_BOVIN	-	monolink	monolink	210308_OE1_csarnowski_2104_2B.c.03757.03757.4_210308_OE1_csarnowski_2104_2B.c.03722.03722.4	130		-	-	3288.34	823.094	4	-0.4	1	16	6.94	0.17	0.08	0.42	0.42	0	0.08	415	0	24.44	0	sp|P02769|ALBU_BOVIN:130		\Result_2021_04_BSA_Mono_Spec_Rep2_DSS	DSS	Rep2
1012	1	AFDEKLFTFHADICTLPDTEK-K5-156	sp|P02769|ALBU_BOVIN	-	monolink	monolink	210308_OE1_csarnowski_2104_2B.c.10480.10480.3_210308_OE1_csarnowski_2104_2B.c.10426.10426.3	528		-	-	2653.24	885.422	3	-7.8	16	13	7	0.08	0.19	0.24	0.24	0	0.06	297	0	24.19	0	sp|P02769|ALBU_BOVIN:528		\Result_2021_04_BSA_Mono_Spec_Rep2_DSS	DSS	Rep2
1013	1	AFDEKLFTFHADICTLPDTEK-K5-155	sp|P02769|ALBU_BOVIN	-	monolink	monolink	210308_OE1_csarnowski_2104_2C.c.08049.08049.3_210308_OE1_csarnowski_2104_2C.c.07880.07880.3	528		-	-	2652.28	885.102	3	0.5	16	10	6.4	0.04	0.24	0.23	0.23	0	0.05	303	0	24.04	0	sp|P02769|ALBU_BOVIN:528		\Result_2021_04_BSA_Mono_Spec_Rep2_DSS	DSS	Rep2
1014	1	TCVADESHAGCEKSLHTLFGDELCK-K13-156	sp|P02769|ALBU_BOVIN	-	monolink	monolink	210308_OE1_csarnowski_2104_2B.c.05911.05911.3_210308_OE1_csarnowski_2104_2B.c.05982.05982.3	88		-	-	3019.31	1007.45	3	-7.7	15	16	7.7	0.05	0.19	0.26	0.26	0	0.05	188	0.17	23.49	0	sp|P02769|ALBU_BOVIN:88		\Result_2021_04_BSA_Mono_Spec_Rep2_DSS	DSS	Rep2
1015	1	AFDEKLFTFHADICTLPDTEK-K5-156	sp|P02769|ALBU_BOVIN	-	monolink	monolink	210308_OE1_csarnowski_2104_2C.c.08667.08667.3_210308_OE1_csarnowski_2104_2C.c.08808.08808.3	528		-	-	2653.27	885.431	3	2.3	16	9	5.86	0.07	0.18	0.31	0.31	0	0.07	354	0.18	22.92	0	sp|P02769|ALBU_BOVIN:528		\Result_2021_04_BSA_Mono_Spec_Rep2_DSS	DSS	Rep2
1016	1	SLGKVGTRCCTKPESER-K12-156	sp|P02769|ALBU_BOVIN	-	monolink	monolink	210308_OE1_csarnowski_2104_2D.c.00891.00891.3_210308_OE1_csarnowski_2104_2D.c.00668.00668.3	463		-	-	2120.04	707.687	3	0.3	4	9	6.69	0.04	0.25	0.29	0.29	0	0.09	125	0	22.09	0	sp|P02769|ALBU_BOVIN:463		\Result_2021_04_BSA_Mono_Spec_Rep2_DSS	DSS	Rep2
1017	1	AFDEKLFTFHADICTLPDTEK-K5-155	sp|P02769|ALBU_BOVIN	-	monolink	monolink	210308_OE1_csarnowski_2104_2C.c.08049.08049.3_210308_OE1_csarnowski_2104_2C.c.08164.08164.3	528		-	-	2652.28	885.102	3	0.5	16	11	6.38	0.03	0.2	0.16	0.16	0	0.04	234	0	21.64	0	sp|P02769|ALBU_BOVIN:528		\Result_2021_04_BSA_Mono_Spec_Rep2_DSS	DSS	Rep2
1018	1	LAKEYEATLEECCAKDDPHACYSTVFDK-K3-155	sp|P02769|ALBU_BOVIN	-	monolink	monolink	210308_OE1_csarnowski_2104_2B.c.05421.05421.4_210308_OE1_csarnowski_2104_2B.c.05328.05328.4	374		-	-	3504.56	877.149	4	2.4	5	14	7.12	0.09	0.18	0.35	0.35	0	0.06	141	0	21.56	0	sp|P02769|ALBU_BOVIN:374		\Result_2021_04_BSA_Mono_Spec_Rep2_DSS	DSS	Rep2
1019	1	ECCHGDLLECADDRADLAKYICDNQDTISSK-K19-156	sp|P02769|ALBU_BOVIN	-	monolink	monolink	210308_OE1_csarnowski_2104_2B.c.06941.06941.4_210308_OE1_csarnowski_2104_2B.c.06770.06770.4	285		-	-	3827.66	957.922	4	4.6	4	14	7.21	0.07	0.17	0.13	0.13	0	0.02	176	0.33	21.44	0	sp|P02769|ALBU_BOVIN:285		\Result_2021_04_BSA_Mono_Spec_Rep2_DSS	DSS	Rep2
1020	1	AFDEKLFTFHADICTLPDTEK-K5-156	sp|P02769|ALBU_BOVIN	-	monolink	monolink	210308_OE1_csarnowski_2104_2C.c.08266.08266.3_210308_OE1_csarnowski_2104_2C.c.08343.08343.3	528		-	-	2653.28	885.435	3	6.7	16	8	6.17	-0.01	0.22	0.12	0.12	0	0.03	215	0	21.06	0	sp|P02769|ALBU_BOVIN:528		\Result_2021_04_BSA_Mono_Spec_Rep2_DSS	DSS	Rep2
1021	1	ETYGDMADCCEKQEPERNECFLSHK-K12-156	sp|P02769|ALBU_BOVIN	-	monolink	monolink	210308_OE1_csarnowski_2104_2C.c.03885.03885.3_210308_OE1_csarnowski_2104_2C.c.03860.03860.3	117		-	-	3288.35	1097.13	3	2.2	4	14	7.08	0.04	0.16	0.16	0.16	0	0.03	155	0	20.63	0	sp|P02769|ALBU_BOVIN:117		\Result_2021_04_BSA_Mono_Spec_Rep2_DSS	DSS	Rep2
1022	1	GACLLPKIETMREK-K7-155	sp|P02769|ALBU_BOVIN	-	monolink	monolink	210308_OE1_csarnowski_2104_2D.c.05292.05292.3_210308_OE1_csarnowski_2104_2D.c.05225.05225.3	204		-	-	1799.95	600.991	3	-8.8	1	10	7.28	0.11	0.16	0.11	0.11	0	0.04	112	0.92	20.51	0	sp|P02769|ALBU_BOVIN:204		\Result_2021_04_BSA_Mono_Spec_Rep2_DSS	DSS	Rep2
1023	1	DAIPENLPPLTADFAEDKDVCKNYQEAK-K18-156	sp|P02769|ALBU_BOVIN	-	monolink	monolink	210308_OE1_csarnowski_2104_2B.c.07768.07768.3_210308_OE1_csarnowski_2104_2B.c.07724.07724.3	336		-	-	3346.59	1116.54	3	1	1	16	7.17	0.12	0.03	0.46	0.46	0	0.08	228	0	20.2	0	sp|P02769|ALBU_BOVIN:336		\Result_2021_04_BSA_Mono_Spec_Rep2_DSS	DSS	Rep2
1024	1	DAIPENLPPLTADFAEDKDVCK-K18-156	sp|P02769|ALBU_BOVIN	-	monolink	monolink	210308_OE1_csarnowski_2104_2C.c.08986.08986.3_210308_OE1_csarnowski_2104_2C.c.08778.08778.3	336		-	-	2613.23	872.086	3	-6.8	16	10	6.68	0.12	0.17	0.16	0.16	0	0.04	142	0.16	20.15	0	sp|P02769|ALBU_BOVIN:336		\Result_2021_04_BSA_Mono_Spec_Rep2_DSS	DSS	Rep2
1025	1	LAKEYEATLEECCAKDDPHACYSTVFDK-K15-156	sp|P02769|ALBU_BOVIN	-	monolink	monolink	210308_OE1_csarnowski_2104_2B.c.05376.05376.4_210308_OE1_csarnowski_2104_2B.c.05686.05686.4	386		-	-	3505.56	877.397	4	6.1	1	14	7.22	0.1	0.11	0.28	0.28	0	0.05	136	0	19.93	0	sp|P02769|ALBU_BOVIN:386		\Result_2021_04_BSA_Mono_Spec_Rep2_DSS	DSS	Rep2
1026	1	DAIPENLPPLTADFAEDKDVCK-K18-156	sp|P02769|ALBU_BOVIN	-	monolink	monolink	210308_OE1_csarnowski_2104_2B.c.10084.10084.3_210308_OE1_csarnowski_2104_2B.c.10087.10087.3	336		-	-	2613.26	872.093	3	1.8	16	10	5.32	0.11	0.08	0.26	0.26	0	0.06	305	0.24	18.64	0	sp|P02769|ALBU_BOVIN:336		\Result_2021_04_BSA_Mono_Spec_Rep2_DSS	DSS	Rep2
1027	1	VTKCCTESLVNRRPCFSALTPDETYVPK-K3-156	sp|P02769|ALBU_BOVIN	-	monolink	monolink	210308_OE1_csarnowski_2104_2B.c.04839.04839.3_210308_OE1_csarnowski_2104_2B.c.04837.04837.3	498		-	-	3483.71	1162.24	3	6.5	4	16	7.2	0.11	0.06	0.25	0.25	0	0.04	125	0	18.56	0	sp|P02769|ALBU_BOVIN:498		\Result_2021_04_BSA_Mono_Spec_Rep2_DSS	DSS	Rep2
1028	1	SLGKVGTRCCTKPESER-K4-156	sp|P02769|ALBU_BOVIN	-	monolink	monolink	210308_OE1_csarnowski_2104_2C.c.04669.04669.3_210308_OE1_csarnowski_2104_2C.c.04432.04432.3	455		-	-	2120.04	707.689	3	3.4	1	11	6.27	0.09	0.19	0.12	0.12	0	0.04	26	0	17.52	0	sp|P02769|ALBU_BOVIN:455		\Result_2021_04_BSA_Mono_Spec_Rep2_DSS	DSS	Rep2
1029	1	ETYGDMADCCEKQEPERNECFLSHK-K12-156	sp|P02769|ALBU_BOVIN	-	monolink	monolink	210308_OE1_csarnowski_2104_2C.c.03718.03718.3_210308_OE1_csarnowski_2104_2C.c.03860.03860.3	117		-	-	3288.33	1097.12	3	-5.5	4	9	4.11	0.02	0.21	0.14	0.14	0	0.03	129	0	15.3	0	sp|P02769|ALBU_BOVIN:117		\Result_2021_04_BSA_Mono_Spec_Rep2_DSS	DSS	Rep2
1030	1	DAIPENLPPLTADFAEDKDVCK-K18-156	sp|P02769|ALBU_BOVIN	-	monolink	monolink	210308_OE1_csarnowski_2104_2B.c.09381.09381.3_210308_OE1_csarnowski_2104_2B.c.09612.09612.3	336		-	-	2613.26	872.093	3	1.7	16	11	5.04	0.05	0.11	0.15	0.15	0	0.04	133	0	15.22	0	sp|P02769|ALBU_BOVIN:336		\Result_2021_04_BSA_Mono_Spec_Rep2_DSS	DSS	Rep2
1031	1	LKECCDKPLLEKSHCIAEVEK-K12-156	sp|P02769|ALBU_BOVIN	-	monolink	monolink	210308_OE1_csarnowski_2104_2B.c.02223.02223.5_210308_OE1_csarnowski_2104_2B.c.02189.02189.5	309		-	-	2741.35	549.278	5	1.7	1	7	4.42	0.02	0.22	0.04	0.04	0	0.01	48	0	14.49	0	sp|P02769|ALBU_BOVIN:309		\Result_2021_04_BSA_Mono_Spec_Rep2_DSS	DSS	Rep2
1032	1	YNGVFQECCQAEDKGACLLPK-K14-156	sp|P02769|ALBU_BOVIN	-	monolink	monolink	210308_OE1_csarnowski_2104_2C.c.07131.07131.3_210308_OE1_csarnowski_2104_2C.c.07129.07129.3	197		-	-	2642.19	881.738	3	2.9	1	7	3.72	0.06	0.12	0.11	0.11	0	0.03	222	0	14.45	0	sp|P02769|ALBU_BOVIN:197		\Result_2021_04_BSA_Mono_Spec_Rep2_DSS	DSS	Rep2
1033	1	DAIPENLPPLTADFAEDKDVCK-K18-156	sp|P02769|ALBU_BOVIN	-	monolink	monolink	210308_OE1_csarnowski_2104_2B.c.09805.09805.3_210308_OE1_csarnowski_2104_2B.c.09612.09612.3	336		-	-	2613.23	872.085	3	-7.5	16	11	5.04	0.05	0.11	0.09	0.09	0	0.02	86	0	14.16	0	sp|P02769|ALBU_BOVIN:336		\Result_2021_04_BSA_Mono_Spec_Rep2_DSS	DSS	Rep2
1034	1	DAIPENLPPLTADFAEDKDVCK-K18-156	sp|P02769|ALBU_BOVIN	-	monolink	monolink	210308_OE1_csarnowski_2104_2B.c.09658.09658.3_210308_OE1_csarnowski_2104_2B.c.09612.09612.3	336		-	-	2613.26	872.093	3	1	16	10	4.36	0.1	0.11	0.13	0.13	0	0.03	112	0	13.55	0	sp|P02769|ALBU_BOVIN:336		\Result_2021_04_BSA_Mono_Spec_Rep2_DSS	DSS	Rep2
1058	1	ATEEQLKTVMENFVAFVDK-E3-170	sp|P02769|ALBU_BOVIN	-	monolink	monolink	210308_OE1_csarnowski_2104_2C.c.04595.04595.3_210308_OE1_csarnowski_2104_2C.c.04620.04620.3	564		-	-	2368.22	790.415	3	4.5	1	17	10.36	0.09	0.31	0.3	0.3	0	0.08	538	0	37.99	0	sp|P02769|ALBU_BOVIN:564		\Result_2021_04_BSA_Mono_Spec_Rep2_PDH	PDH	Rep2
1059	1	SLHTLFGDELCK-E9-170	sp|P02769|ALBU_BOVIN	-	monolink	monolink	210308_OE1_csarnowski_2104_2D.c.04917.04917.3_210308_OE1_csarnowski_2104_2D.c.04747.04747.3	97		-	-	1588.79	530.606	3	-5.9	2	10	10.47	0.12	0.41	0.41	0.41	0	0.17	310	0.24	37.55	0	sp|P02769|ALBU_BOVIN:97		\Result_2021_04_BSA_Mono_Spec_Rep2_PDH	PDH	Rep2
1060	1	AEFVEVTKLVTDLTK-D12-170	sp|P02769|ALBU_BOVIN	-	monolink	monolink	210308_OE1_csarnowski_2104_2C.c.01580.01580.4_210308_OE1_csarnowski_2104_2C.c.01572.01572.4	260		-	-	1862.05	466.521	4	0.2	2	13	10.98	0.1	0.32	0.37	0.37	0	0.12	256	0	34.96	0	sp|P02769|ALBU_BOVIN:260		\Result_2021_04_BSA_Mono_Spec_Rep2_PDH	PDH	Rep2
1061	1	ATEEQLKTVMENFVAFVDK-E11-170	sp|P02769|ALBU_BOVIN	-	monolink	monolink	210308_OE1_csarnowski_2104_2C.c.04590.04590.4_210308_OE1_csarnowski_2104_2C.c.04621.04621.4	572		-	-	2368.21	593.061	4	1.2	1	15	10.05	0.08	0.22	0.37	0.37	0	0.1	307	0	31.38	0	sp|P02769|ALBU_BOVIN:572		\Result_2021_04_BSA_Mono_Spec_Rep2_PDH	PDH	Rep2
1062	1	SLHTLFGDELCK-E9-170	sp|P02769|ALBU_BOVIN	-	monolink	monolink	210308_OE1_csarnowski_2104_2D.c.05119.05119.3_210308_OE1_csarnowski_2104_2D.c.05320.05320.3	97		-	-	1588.8	530.608	3	-1.7	2	9	6.9	0.07	0.46	0.15	0.15	0	0.06	234	0.29	28.64	0	sp|P02769|ALBU_BOVIN:97		\Result_2021_04_BSA_Mono_Spec_Rep2_PDH	PDH	Rep2
1063	1	AEFVEVTKLVTDLTK-E5-170	sp|P02769|ALBU_BOVIN	-	monolink	monolink	210308_OE1_csarnowski_2104_2D.c.01616.01616.3_210308_OE1_csarnowski_2104_2D.c.01626.01626.3	253		-	-	1862.05	621.692	3	1.1	1	11	8.35	0.08	0.33	0.4	0.4	0	0.13	170	0	28.44	0	sp|P02769|ALBU_BOVIN:253		\Result_2021_04_BSA_Mono_Spec_Rep2_PDH	PDH	Rep2
1064	1	AEFVEVTKLVTDLTK-D12-170	sp|P02769|ALBU_BOVIN	-	monolink	monolink	210308_OE1_csarnowski_2104_2C.c.01579.01579.3_210308_OE1_csarnowski_2104_2C.c.01571.01571.3	260		-	-	1862.05	621.693	3	1.7	2	13	8.65	0.13	0.19	0.4	0.4	0	0.13	194	0	26.6	0	sp|P02769|ALBU_BOVIN:260		\Result_2021_04_BSA_Mono_Spec_Rep2_PDH	PDH	Rep2
1065	1	DAIPENLPPLTADFAEDKDVCK-D17-170	sp|P02769|ALBU_BOVIN	-	monolink	monolink	210308_OE1_csarnowski_2104_2C.c.04402.04402.3_210308_OE1_csarnowski_2104_2C.c.04399.04399.3	335		-	-	2627.29	876.773	3	1.6	1	12	6.53	0.01	0.26	0.37	0.37	0	0.08	172	0	22.55	0	sp|P02769|ALBU_BOVIN:335		\Result_2021_04_BSA_Mono_Spec_Rep2_PDH	PDH	Rep2
1066	1	DAIPENLPPLTADFAEDKDVCK-D13-170	sp|P02769|ALBU_BOVIN	-	monolink	monolink	210308_OE1_csarnowski_2104_2C.c.04412.04412.4_210308_OE1_csarnowski_2104_2C.c.04390.04390.4	331		-	-	2627.3	657.832	4	2.2	1	11	6.2	0.11	0.16	0.32	0.32	0	0.07	302	0	22.25	0	sp|P02769|ALBU_BOVIN:331		\Result_2021_04_BSA_Mono_Spec_Rep2_PDH	PDH	Rep2
1067	1	DAIPENLPPLTADFAEDK-D13-170	sp|P02769|ALBU_BOVIN	-	monolink	monolink	210308_OE1_csarnowski_2104_2C.c.07502.07502.3_210308_OE1_csarnowski_2104_2C.c.07645.07645.3	331		-	-	2125.07	709.366	3	2.1	4	7	6.26	0.05	0.15	0.36	0.36	0	0.1	207	0.58	20.77	0	sp|P02769|ALBU_BOVIN:331		\Result_2021_04_BSA_Mono_Spec_Rep2_PDH	PDH	Rep2
1068	1	DAIPENLPPLTADFAEDK-D13-170	sp|P02769|ALBU_BOVIN	-	monolink	monolink	210308_OE1_csarnowski_2104_2C.c.08105.08105.3_210308_OE1_csarnowski_2104_2C.c.08093.08093.3	331		-	-	2125.07	709.363	3	-1.7	4	7	6.83	0.1	0.11	0.33	0.33	0	0.09	185	0	20.6	0	sp|P02769|ALBU_BOVIN:331		\Result_2021_04_BSA_Mono_Spec_Rep2_PDH	PDH	Rep2
1069	1	DAIPENLPPLTADFAEDK-E16-170	sp|P02769|ALBU_BOVIN	-	monolink	monolink	210308_OE1_csarnowski_2104_2C.c.06856.06856.3_210308_OE1_csarnowski_2104_2C.c.06857.06857.3	334		-	-	2125.08	709.367	3	3.8	2	8	6.53	0.06	0.16	0.41	0.41	0	0.11	142	0	20.37	0	sp|P02769|ALBU_BOVIN:334		\Result_2021_04_BSA_Mono_Spec_Rep2_PDH	PDH	Rep2
1070	1	ECCDKPLLEK-D4-170	sp|P02769|ALBU_BOVIN	-	monolink	monolink	210308_OE1_csarnowski_2104_2A.c.01151.01151.3_210308_OE1_csarnowski_2104_2A.c.01047.01047.3	303		-	-	1460.71	487.912	3	0.9	2	7	7.5	0.1	0.19	0.04	0.04	0	0.02	26	0	19.74	0	sp|P02769|ALBU_BOVIN:303		\Result_2021_04_BSA_Mono_Spec_Rep2_PDH	PDH	Rep2
1071	1	DAIPENLPPLTADFAEDK-D13-170	sp|P02769|ALBU_BOVIN	-	monolink	monolink	210308_OE1_csarnowski_2104_2C.c.08105.08105.3_210308_OE1_csarnowski_2104_2C.c.07939.07939.3	331		-	-	2125.07	709.363	3	-1.7	4	6	5.96	0.04	0.16	0.33	0.33	0	0.09	177	0	19.63	0	sp|P02769|ALBU_BOVIN:331		\Result_2021_04_BSA_Mono_Spec_Rep2_PDH	PDH	Rep2
1072	1	DAIPENLPPLTADFAEDK-E5-170	sp|P02769|ALBU_BOVIN	-	monolink	monolink	210308_OE1_csarnowski_2104_2C.c.07502.07502.3_210308_OE1_csarnowski_2104_2C.c.07509.07509.3	323		-	-	2125.07	709.366	3	2.1	1	8	5.15	0.06	0.23	0.27	0.27	0	0.07	189	0	19.57	0	sp|P02769|ALBU_BOVIN:323		\Result_2021_04_BSA_Mono_Spec_Rep2_PDH	PDH	Rep2
1073	1	SLHTLFGDELCK-D8-170	sp|P02769|ALBU_BOVIN	-	monolink	monolink	210308_OE1_csarnowski_2104_2D.c.05800.05800.3_210308_OE1_csarnowski_2104_2D.c.05663.05663.3	96		-	-	1588.8	530.608	3	-1.2	1	6	6.25	0.03	0.1	0.14	0.14	0	0.06	189	0	18.7	0	sp|P02769|ALBU_BOVIN:96		\Result_2021_04_BSA_Mono_Spec_Rep2_PDH	PDH	Rep2
1074	1	ECCDKPLLEK-D4-170	sp|P02769|ALBU_BOVIN	-	monolink	monolink	210308_OE1_csarnowski_2104_2A.c.01151.01151.3_210308_OE1_csarnowski_2104_2A.c.01142.01142.3	303		-	-	1460.71	487.912	3	0.9	2	5	6.3	0.09	0.22	0.05	0.05	0	0.03	42	0	18.39	0	sp|P02769|ALBU_BOVIN:303		\Result_2021_04_BSA_Mono_Spec_Rep2_PDH	PDH	Rep2
1075	1	DAIPENLPPLTADFAEDK-E16-170	sp|P02769|ALBU_BOVIN	-	monolink	monolink	210308_OE1_csarnowski_2104_2C.c.07641.07641.3_210308_OE1_csarnowski_2104_2C.c.07645.07645.3	334		-	-	2125.07	709.366	3	2.5	2	6	5.61	0.04	0.1	0.34	0.34	0	0.09	165	0.56	17.51	0	sp|P02769|ALBU_BOVIN:334		\Result_2021_04_BSA_Mono_Spec_Rep2_PDH	PDH	Rep2
1076	1	VHKECCHGDLLECADDR-D9-170	sp|P02769|ALBU_BOVIN	-	monolink	monolink	210308_OE1_csarnowski_2104_2D.c.03205.03205.4_210308_OE1_csarnowski_2104_2D.c.03268.03268.4	272		-	-	2282.99	571.755	4	-2.8	2	7	4.1	0.01	0.19	0.04	0.04	0	0.01	52	0	13.35	0	sp|P02769|ALBU_BOVIN:272		\Result_2021_04_BSA_Mono_Spec_Rep2_PDH	PDH	Rep2
1077	1	DAIPENLPPLTADFAEDK-D13-170	sp|P02769|ALBU_BOVIN	-	monolink	monolink	210308_OE1_csarnowski_2104_2C.c.06998.06998.3_210308_OE1_csarnowski_2104_2C.c.07066.07066.3	331		-	-	2125.08	709.367	3	4.4	4	5	3.69	0.05	0.09	0.27	0.27	0	0.07	166	0	13.27	0	sp|P02769|ALBU_BOVIN:331		\Result_2021_04_BSA_Mono_Spec_Rep2_PDH	PDH	Rep2
1078	1	DAIPENLPPLTADFAEDK-D17-170	sp|P02769|ALBU_BOVIN	-	monolink	monolink	210308_OE1_csarnowski_2104_2C.c.07341.07341.3_210308_OE1_csarnowski_2104_2C.c.07509.07509.3	335		-	-	2125.07	709.366	3	2.3	1	4	3.31	0.06	0.1	0.31	0.31	0	0.09	150	0	12.63	0	sp|P02769|ALBU_BOVIN:335		\Result_2021_04_BSA_Mono_Spec_Rep2_PDH	PDH	Rep2
1079	1	ECCDKPLLEKSHCIAEVEK-E16-170	sp|P02769|ALBU_BOVIN	-	monolink	monolink	210308_OE1_csarnowski_2104_2C.c.00394.00394.4_210308_OE1_csarnowski_2104_2C.c.00395.00395.4	315		-	-	2514.21	629.56	4	2.2	1	7	4.37	0.08	0.09	0.1	0.1	0	0.03	89	0	12.59	0	sp|P02769|ALBU_BOVIN:315		\Result_2021_04_BSA_Mono_Spec_Rep2_PDH	PDH	Rep2
1080	1	VHKECCHGDLLECADDR-E4-170	sp|P02769|ALBU_BOVIN	-	monolink	monolink	210308_OE1_csarnowski_2104_2D.c.03634.03634.3_210308_OE1_csarnowski_2104_2D.c.03651.03651.3	267		-	-	2282.99	762.005	3	-0.9	1	8	4.2	0.06	0.05	0.09	0.09	0	0.03	97	0	11.6	0	sp|P02769|ALBU_BOVIN:267		\Result_2021_04_BSA_Mono_Spec_Rep2_PDH	PDH	Rep2
1081	1	ATEEQLKTVMENFVAFVDKCCAADDK-E11-170	sp|P02769|ALBU_BOVIN	-	monolink	monolink	210308_OE1_csarnowski_2104_2B.c.02093.02093.3_210308_OE1_csarnowski_2104_2B.c.02102.02102.3	572		-	-	3188.51	1063.84	3	4.7	1	7	3.62	0.04	0.01	0.13	0.13	0	0.02	178	0	11.06	0	sp|P02769|ALBU_BOVIN:572		\Result_2021_04_BSA_Mono_Spec_Rep2_PDH	PDH	Rep2
1082	1	VHKECCHGDLLECADDR-D9-170	sp|P02769|ALBU_BOVIN	-	monolink	monolink	210308_OE1_csarnowski_2104_2D.c.03633.03633.4_210308_OE1_csarnowski_2104_2D.c.03630.03630.4	272		-	-	2282.99	571.754	4	-3.9	2	4	2.89	0.06	0.14	0.05	0.05	0	0.01	43	0	9.8	0	sp|P02769|ALBU_BOVIN:272		\Result_2021_04_BSA_Mono_Spec_Rep2_PDH	PDH	Rep2
1083	1	ATEEQLKTVMENFVAFVDKCCAADDK-E3-170	sp|P02769|ALBU_BOVIN	-	monolink	monolink	210308_OE1_csarnowski_2104_2B.c.01978.01978.4_210308_OE1_csarnowski_2104_2B.c.02188.02188.4	564		-	-	3188.5	798.133	4	1.9	2	7	2.64	0.04	0.06	0.05	0.05	0	0.01	160	0	9.59	0	sp|P02769|ALBU_BOVIN:564		\Result_2021_04_BSA_Mono_Spec_Rep2_PDH	PDH	Rep2
1091	1	AEFVEVTKLVTDLTK-D12-156	sp|P02769|ALBU_BOVIN	-	monolink	monolink	210301_OE1_csarnowski_2104_1Un.c.01590.01590.3_210301_OE1_csarnowski_2104_1Un.c.01588.01588.3	260		-	-	1848.03	617.018	3	-2.1	1	18	11.15	0.16	0.35	0.32	0.32	0	0.11	155	0	34.05	0	sp|P02769|ALBU_BOVIN:260		\Result_2021_04_BSA_Mono_Spec_UnEn_ADH	ADH	UnEn
1092	1	DAIPENLPPLTADFAEDKDVCK-D13-156	sp|P02769|ALBU_BOVIN	-	monolink	monolink	210301_OE1_csarnowski_2104_1Un.c.04975.04975.3_210301_OE1_csarnowski_2104_1Un.c.04989.04989.3	331		-	-	2613.27	872.099	3	-0.2	1	10	4.43	0.03	0.17	0.27	0.27	0	0.06	263	0	18	0	sp|P02769|ALBU_BOVIN:331		\Result_2021_04_BSA_Mono_Spec_UnEn_ADH	ADH	UnEn
1093	1	ETYGDMADCCEKQEPERNECFLSHK-D8-156	sp|P02769|ALBU_BOVIN	-	monolink	monolink	210301_OE1_csarnowski_2104_1Un.c.04545.04545.3_210301_OE1_csarnowski_2104_1Un.c.04397.04397.3	113		-	-	3288.35	1097.12	3	-6.7	1	9	4.46	0.04	0.23	0.14	0.14	0	0.03	111	0	16.2	0	sp|P02769|ALBU_BOVIN:113		\Result_2021_04_BSA_Mono_Spec_UnEn_ADH	ADH	UnEn
1099	1	TCVADESHAGCEKSLHTLFGDELCK-K13-114	sp|P02769|ALBU_BOVIN	-	monolink	monolink	210301_OE1_csarnowski_2104_1Un.c.05446.05446.3_210301_OE1_csarnowski_2104_1Un.c.05380.05380.3	88		-	-	2977.29	993.439	3	1.7	5	33	11.49	0.15	0.46	0.49	0.49	0	0.1	1160	0.09	54.94	0	sp|P02769|ALBU_BOVIN:88		\Result_2021_04_BSA_Mono_Spec_UnEn_DSG	DSG	UnEn
1100	1	TCVADESHAGCEKSLHTLFGDELCK-K13-114	sp|P02769|ALBU_BOVIN	-	monolink	monolink	210301_OE1_csarnowski_2104_1Un.c.05446.05446.3_210301_OE1_csarnowski_2104_1Un.c.05597.05597.3	88		-	-	2977.29	993.439	3	1.7	5	30	11.49	0.17	0.42	0.46	0.46	0	0.09	1125	0.08	53.4	0	sp|P02769|ALBU_BOVIN:88		\Result_2021_04_BSA_Mono_Spec_UnEn_DSG	DSG	UnEn
1101	1	TCVADESHAGCEKSLHTLFGDELCK-K13-113	sp|P02769|ALBU_BOVIN	-	monolink	monolink	210301_OE1_csarnowski_2104_1Un.c.05104.05104.3_210301_OE1_csarnowski_2104_1Un.c.05053.05053.3	88		-	-	2976.3	993.109	3	-0.2	5	27	10.87	0.11	0.29	0.39	0.39	0	0.08	793	0.11	43.21	0	sp|P02769|ALBU_BOVIN:88		\Result_2021_04_BSA_Mono_Spec_UnEn_DSG	DSG	UnEn
1102	1	VHKECCHGDLLECADDR-K3-114	sp|P02769|ALBU_BOVIN	-	monolink	monolink	210301_OE1_csarnowski_2104_1Un.c.01520.01520.3_210301_OE1_csarnowski_2104_1Un.c.01472.01472.3	266		-	-	2226.92	743.315	3	5.7	1	24	11.51	0.22	0.4	0.52	0.52	0	0.15	523	0	43.14	0	sp|P02769|ALBU_BOVIN:266		\Result_2021_04_BSA_Mono_Spec_UnEn_DSG	DSG	UnEn
1103	1	HLVDEPQNLIKQNCDQFEK-K11-114	sp|P02769|ALBU_BOVIN	-	monolink	monolink	210301_OE1_csarnowski_2104_1Un.c.04930.04930.3_210301_OE1_csarnowski_2104_1Un.c.04884.04884.3	412		-	-	2468.17	823.73	3	0.8	1	23	8.26	0.06	0.49	0.35	0.35	0	0.09	836	0.53	43.02	0	sp|P02769|ALBU_BOVIN:412		\Result_2021_04_BSA_Mono_Spec_UnEn_DSG	DSG	UnEn
1104	1	VHKECCHGDLLECADDRADLAK-K3-113	sp|P02769|ALBU_BOVIN	-	monolink	monolink	210301_OE1_csarnowski_2104_1Un.c.01931.01931.3_210301_OE1_csarnowski_2104_1Un.c.01899.01899.3	266		-	-	2724.2	909.076	3	-0.7	2	28	11.51	0.26	0.25	0.55	0.55	0	0.12	706	0.13	42.98	0	sp|P02769|ALBU_BOVIN:266		\Result_2021_04_BSA_Mono_Spec_UnEn_DSG	DSG	UnEn
1105	1	DTHKSEIAHR-K4-114	sp|P02769|ALBU_BOVIN	-	monolink	monolink	210301_OE1_csarnowski_2104_1Un.c.00599.00599.3_210301_OE1_csarnowski_2104_1Un.c.00563.00563.3	28		-	-	1306.62	436.549	3	-1.6	2	22	11.51	0.3	0.42	0.42	0.42	0	0.21	437	0.37	42.94	0	sp|P02769|ALBU_BOVIN:28		\Result_2021_04_BSA_Mono_Spec_UnEn_DSG	DSG	UnEn
1106	1	LCVLHEKTPVSEK-K7-114	sp|P02769|ALBU_BOVIN	-	monolink	monolink	210301_OE1_csarnowski_2104_1Un.c.01887.01887.3_210301_OE1_csarnowski_2104_1Un.c.01876.01876.3	489		-	-	1652.84	551.955	3	-0.6	2	15	11.49	0.2	0.37	0.64	0.64	0	0.24	427	0	41.87	0	sp|P02769|ALBU_BOVIN:489		\Result_2021_04_BSA_Mono_Spec_UnEn_DSG	DSG	UnEn
1107	1	VHKECCHGDLLECADDRADLAK-K3-113	sp|P02769|ALBU_BOVIN	-	monolink	monolink	210301_OE1_csarnowski_2104_1Un.c.01920.01920.4_210301_OE1_csarnowski_2104_1Un.c.01891.01891.4	266		-	-	2724.2	682.058	4	-1.7	2	24	11.51	0.22	0.27	0.43	0.43	0	0.1	544	0.25	40.08	0	sp|P02769|ALBU_BOVIN:266		\Result_2021_04_BSA_Mono_Spec_UnEn_DSG	DSG	UnEn
1108	1	LKHLVDEPQNLIK-K2-113	sp|P02769|ALBU_BOVIN	-	monolink	monolink	210301_OE1_csarnowski_2104_1Un.c.03312.03312.3_210301_OE1_csarnowski_2104_1Un.c.03267.03267.3	401		-	-	1658.93	553.986	3	-0.5	2	18	11.51	0.17	0.37	0.44	0.44	0	0.17	376	0.17	39.88	0	sp|P02769|ALBU_BOVIN:401		\Result_2021_04_BSA_Mono_Spec_UnEn_DSG	DSG	UnEn
1109	1	TCVADESHAGCEKSLHTLFGDELCK-K13-114	sp|P02769|ALBU_BOVIN	-	monolink	monolink	210301_OE1_csarnowski_2104_1Un.c.05221.05221.3_210301_OE1_csarnowski_2104_1Un.c.05380.05380.3	88		-	-	2977.3	993.442	3	4.4	5	21	10.11	0.13	0.29	0.34	0.34	0	0.07	691	0.18	39.83	0	sp|P02769|ALBU_BOVIN:88		\Result_2021_04_BSA_Mono_Spec_UnEn_DSG	DSG	UnEn
1110	1	DTHKSEIAHR-K4-114	sp|P02769|ALBU_BOVIN	-	monolink	monolink	210301_OE1_csarnowski_2104_1Un.c.00599.00599.3_210301_OE1_csarnowski_2104_1Un.c.00805.00805.3	28		-	-	1306.62	436.549	3	-1.6	2	15	11.23	0.18	0.39	0.35	0.35	0	0.18	356	0	39.68	0	sp|P02769|ALBU_BOVIN:28		\Result_2021_04_BSA_Mono_Spec_UnEn_DSG	DSG	UnEn
1111	1	ECCDKPLLEKSHCIAEVEK-K10-114	sp|P02769|ALBU_BOVIN	-	monolink	monolink	210301_OE1_csarnowski_2104_1Un.c.03498.03498.3_210301_OE1_csarnowski_2104_1Un.c.03412.03412.3	309		-	-	2458.12	820.38	3	0.1	2	19	9.8	0.14	0.33	0.32	0.32	0	0.08	649	0.24	39.55	0	sp|P02769|ALBU_BOVIN:309		\Result_2021_04_BSA_Mono_Spec_UnEn_DSG	DSG	UnEn
1112	1	FKDLGEEHFK-K2-114	sp|P02769|ALBU_BOVIN	-	monolink	monolink	210301_OE1_csarnowski_2104_1Un.c.02762.02762.3_210301_OE1_csarnowski_2104_1Un.c.02674.02674.3	36		-	-	1362.64	455.222	3	-1.7	5	14	11.51	0.15	0.45	0.27	0.27	0	0.14	278	0	39.49	0	sp|P02769|ALBU_BOVIN:36		\Result_2021_04_BSA_Mono_Spec_UnEn_DSG	DSG	UnEn
1113	1	FKDLGEEHFK-K2-114	sp|P02769|ALBU_BOVIN	-	monolink	monolink	210301_OE1_csarnowski_2104_1Un.c.02918.02918.3_210301_OE1_csarnowski_2104_1Un.c.02674.02674.3	36		-	-	1362.64	455.222	3	-1.1	5	15	11.33	0.15	0.36	0.28	0.28	0	0.14	359	0	38.76	0	sp|P02769|ALBU_BOVIN:36		\Result_2021_04_BSA_Mono_Spec_UnEn_DSG	DSG	UnEn
1114	1	LKHLVDEPQNLIK-K2-114	sp|P02769|ALBU_BOVIN	-	monolink	monolink	210301_OE1_csarnowski_2104_1Un.c.03762.03762.3_210301_OE1_csarnowski_2104_1Un.c.03707.03707.3	401		-	-	1659.92	554.314	3	-1	2	14	11.44	0.13	0.3	0.54	0.54	0	0.21	365	0.19	38.56	0	sp|P02769|ALBU_BOVIN:401		\Result_2021_04_BSA_Mono_Spec_UnEn_DSG	DSG	UnEn
1115	1	VHKECCHGDLLECADDR-K3-113	sp|P02769|ALBU_BOVIN	-	monolink	monolink	210301_OE1_csarnowski_2104_1Un.c.01097.01097.3_210301_OE1_csarnowski_2104_1Un.c.01083.01083.3	266		-	-	2225.92	742.981	3	-1.9	1	23	11.51	0.21	0.17	0.41	0.41	0	0.12	558	0	38.51	0	sp|P02769|ALBU_BOVIN:266		\Result_2021_04_BSA_Mono_Spec_UnEn_DSG	DSG	UnEn
1116	1	LAKEYEATLEECCAK-K3-114	sp|P02769|ALBU_BOVIN	-	monolink	monolink	210301_OE1_csarnowski_2104_1Un.c.04315.04315.3_210301_OE1_csarnowski_2104_1Un.c.04352.04352.3	374		-	-	1927.85	643.626	3	-0.2	4	18	11.41	0.17	0.3	0.34	0.34	0	0.11	427	0	38.38	0	sp|P02769|ALBU_BOVIN:374		\Result_2021_04_BSA_Mono_Spec_UnEn_DSG	DSG	UnEn
1117	1	VASLRETYGDMADCCEKQEPER-K17-114	sp|P02769|ALBU_BOVIN	-	monolink	monolink	210301_OE1_csarnowski_2104_1Un.c.03592.03592.3_210301_OE1_csarnowski_2104_1Un.c.03573.03573.3	117		-	-	2757.16	920.062	3	-1.7	1	22	11.48	0.2	0.17	0.43	0.43	0	0.1	566	0	38.23	0	sp|P02769|ALBU_BOVIN:117		\Result_2021_04_BSA_Mono_Spec_UnEn_DSG	DSG	UnEn
1118	1	LAKEYEATLEECCAK-K3-114	sp|P02769|ALBU_BOVIN	-	monolink	monolink	210301_OE1_csarnowski_2104_1Un.c.04315.04315.3_210301_OE1_csarnowski_2104_1Un.c.04103.04103.3	374		-	-	1927.85	643.626	3	-0.2	4	19	11.49	0.15	0.26	0.39	0.39	0	0.13	436	0	38.01	0	sp|P02769|ALBU_BOVIN:374		\Result_2021_04_BSA_Mono_Spec_UnEn_DSG	DSG	UnEn
1119	1	YICDNQDTISSKLKECCDKPLLEK-K19-114	sp|P02769|ALBU_BOVIN	-	monolink	monolink	210301_OE1_csarnowski_2104_1Un.c.04491.04491.3_210301_OE1_csarnowski_2104_1Un.c.04485.04485.3	304		-	-	3070.43	1024.48	3	1	1	21	11.25	0.11	0.19	0.26	0.26	0	0.05	579	0	37.72	0	sp|P02769|ALBU_BOVIN:304		\Result_2021_04_BSA_Mono_Spec_UnEn_DSG	DSG	UnEn
1120	1	RPCFSALTPDETYVPKAFDEK-K16-114	sp|P02769|ALBU_BOVIN	-	monolink	monolink	210301_OE1_csarnowski_2104_1Un.c.06479.06479.3_210301_OE1_csarnowski_2104_1Un.c.06440.06440.3	523		-	-	2584.22	862.413	3	0.2	2	23	11.42	0.16	0.31	0.59	0.59	0	0.14	338	0	37.37	0	sp|P02769|ALBU_BOVIN:523		\Result_2021_04_BSA_Mono_Spec_UnEn_DSG	DSG	UnEn
1121	1	LCVLHEKTPVSEK-K7-113	sp|P02769|ALBU_BOVIN	-	monolink	monolink	210301_OE1_csarnowski_2104_1Un.c.01509.01509.3_210301_OE1_csarnowski_2104_1Un.c.01450.01450.3	489		-	-	1651.86	551.627	3	-1	1	17	11.47	0.17	0.3	0.57	0.57	0	0.22	276	0	37.31	0	sp|P02769|ALBU_BOVIN:489		\Result_2021_04_BSA_Mono_Spec_UnEn_DSG	DSG	UnEn
1122	1	LAKEYEATLEECCAK-K3-114	sp|P02769|ALBU_BOVIN	-	monolink	monolink	210301_OE1_csarnowski_2104_1Un.c.04157.04157.3_210301_OE1_csarnowski_2104_1Un.c.04103.04103.3	374		-	-	1927.85	643.625	3	-0.5	4	18	11.49	0.18	0.26	0.48	0.48	0	0.16	337	0	36.72	0	sp|P02769|ALBU_BOVIN:374		\Result_2021_04_BSA_Mono_Spec_UnEn_DSG	DSG	UnEn
1123	1	VASLRETYGDMADCCEKQEPER-K17-113	sp|P02769|ALBU_BOVIN	-	monolink	monolink	210301_OE1_csarnowski_2104_1Un.c.03251.03251.3_210301_OE1_csarnowski_2104_1Un.c.03235.03235.3	117		-	-	2756.18	919.734	3	-1.6	1	27	11.51	0.25	0.2	0.45	0.45	0	0.1	427	0	36.6	0	sp|P02769|ALBU_BOVIN:117		\Result_2021_04_BSA_Mono_Spec_UnEn_DSG	DSG	UnEn
1124	1	TCVADESHAGCEKSLHTLFGDELCK-K13-113	sp|P02769|ALBU_BOVIN	-	monolink	monolink	210301_OE1_csarnowski_2104_1Un.c.05104.05104.3_210301_OE1_csarnowski_2104_1Un.c.05212.05212.3	88		-	-	2976.3	993.109	3	-0.2	5	23	8.54	0.06	0.31	0.35	0.35	0	0.07	675	0.13	36.58	0	sp|P02769|ALBU_BOVIN:88		\Result_2021_04_BSA_Mono_Spec_UnEn_DSG	DSG	UnEn
1125	1	FKDLGEEHFK-K2-114	sp|P02769|ALBU_BOVIN	-	monolink	monolink	210301_OE1_csarnowski_2104_1Un.c.02918.02918.3_210301_OE1_csarnowski_2104_1Un.c.02844.02844.3	36		-	-	1362.64	455.222	3	-1.1	5	14	10.66	0.15	0.35	0.28	0.28	0	0.14	319	0	36.36	0	sp|P02769|ALBU_BOVIN:36		\Result_2021_04_BSA_Mono_Spec_UnEn_DSG	DSG	UnEn
1126	1	CCTKPESERMPCTEDYLSLILNR-K4-114	sp|P02769|ALBU_BOVIN	-	monolink	monolink	210301_OE1_csarnowski_2104_1Un.c.08317.08317.3_210301_OE1_csarnowski_2104_1Un.c.08306.08306.3	463		-	-	2985.34	996.12	3	1.2	2	16	7.88	0.06	0.35	0.37	0.37	0	0.08	673	0.07	36.3	0	sp|P02769|ALBU_BOVIN:463		\Result_2021_04_BSA_Mono_Spec_UnEn_DSG	DSG	UnEn
1127	1	FKDLGEEHFK-K2-114	sp|P02769|ALBU_BOVIN	-	monolink	monolink	210301_OE1_csarnowski_2104_1Un.c.02762.02762.3_210301_OE1_csarnowski_2104_1Un.c.02844.02844.3	36		-	-	1362.64	455.222	3	-1.7	5	11	11.42	0.2	0.4	0.2	0.2	0	0.1	191	0	36.29	0	sp|P02769|ALBU_BOVIN:36		\Result_2021_04_BSA_Mono_Spec_UnEn_DSG	DSG	UnEn
1128	1	LCVLHEKTPVSEK-K7-114	sp|P02769|ALBU_BOVIN	-	monolink	monolink	210301_OE1_csarnowski_2104_1Un.c.02083.02083.3_210301_OE1_csarnowski_2104_1Un.c.01876.01876.3	489		-	-	1652.84	551.954	3	-3	2	16	11.3	0.15	0.31	0.44	0.44	0	0.17	242	0	35.75	0	sp|P02769|ALBU_BOVIN:489		\Result_2021_04_BSA_Mono_Spec_UnEn_DSG	DSG	UnEn
1129	1	LKHLVDEPQNLIK-K2-113	sp|P02769|ALBU_BOVIN	-	monolink	monolink	210301_OE1_csarnowski_2104_1Un.c.03312.03312.3_210301_OE1_csarnowski_2104_1Un.c.03460.03460.3	401		-	-	1658.93	553.986	3	-0.5	2	16	11.48	0.15	0.27	0.36	0.36	0	0.14	291	0.17	35.68	0	sp|P02769|ALBU_BOVIN:401		\Result_2021_04_BSA_Mono_Spec_UnEn_DSG	DSG	UnEn
1130	1	ETYGDMADCCEKQEPERNECFLSHK-K12-114	sp|P02769|ALBU_BOVIN	-	monolink	monolink	210301_OE1_csarnowski_2104_1Un.c.03296.03296.3_210301_OE1_csarnowski_2104_1Un.c.03513.03513.3	117		-	-	3246.32	1083.12	3	7.3	2	20	10.86	0.11	0.22	0.28	0.28	0	0.06	471	0	35.65	0	sp|P02769|ALBU_BOVIN:117		\Result_2021_04_BSA_Mono_Spec_UnEn_DSG	DSG	UnEn
1131	1	FKDLGEEHFK-K2-114	sp|P02769|ALBU_BOVIN	-	monolink	monolink	210301_OE1_csarnowski_2104_1Un.c.02918.02918.3_210301_OE1_csarnowski_2104_1Un.c.03063.03063.3	36		-	-	1362.64	455.222	3	-1.1	5	14	9.66	0.11	0.39	0.26	0.26	0	0.13	339	0	35.33	0	sp|P02769|ALBU_BOVIN:36		\Result_2021_04_BSA_Mono_Spec_UnEn_DSG	DSG	UnEn
1132	1	LAKEYEATLEECCAK-K3-114	sp|P02769|ALBU_BOVIN	-	monolink	monolink	210301_OE1_csarnowski_2104_1Un.c.04157.04157.3_210301_OE1_csarnowski_2104_1Un.c.04352.04352.3	374		-	-	1927.85	643.625	3	-0.5	4	18	11.49	0.13	0.2	0.48	0.48	0	0.16	331	0	35.17	0	sp|P02769|ALBU_BOVIN:374		\Result_2021_04_BSA_Mono_Spec_UnEn_DSG	DSG	UnEn
1133	1	LAKEYEATLEECCAKDDPHACYSTVFDK-K3-114	sp|P02769|ALBU_BOVIN	-	monolink	monolink	210301_OE1_csarnowski_2104_1Un.c.05556.05556.3_210301_OE1_csarnowski_2104_1Un.c.05522.05522.3	374		-	-	3463.5	1155.51	3	3.3	5	22	9.6	0.11	0.31	0.3	0.3	0	0.05	423	0	34.06	0	sp|P02769|ALBU_BOVIN:374		\Result_2021_04_BSA_Mono_Spec_UnEn_DSG	DSG	UnEn
1134	1	ETYGDMADCCEKQEPERNECFLSHK-K12-114	sp|P02769|ALBU_BOVIN	-	monolink	monolink	210301_OE1_csarnowski_2104_1Un.c.03556.03556.3_210301_OE1_csarnowski_2104_1Un.c.03513.03513.3	117		-	-	3246.3	1083.11	3	-0.3	2	20	10.19	0.16	0.15	0.31	0.31	0	0.06	512	0	33.78	0	sp|P02769|ALBU_BOVIN:117		\Result_2021_04_BSA_Mono_Spec_UnEn_DSG	DSG	UnEn
1135	1	FKDLGEEHFK-K2-113	sp|P02769|ALBU_BOVIN	-	monolink	monolink	210301_OE1_csarnowski_2104_1Un.c.02249.02249.3_210301_OE1_csarnowski_2104_1Un.c.02229.02229.3	36		-	-	1361.66	454.894	3	-1.8	1	13	11.33	0.13	0.4	0.16	0.16	0	0.08	84	0	33.67	0	sp|P02769|ALBU_BOVIN:36		\Result_2021_04_BSA_Mono_Spec_UnEn_DSG	DSG	UnEn
1136	1	SHCIAEVEKDAIPENLPPLTADFAEDK-K9-114	sp|P02769|ALBU_BOVIN	-	monolink	monolink	210301_OE1_csarnowski_2104_1Un.c.08031.08031.3_210301_OE1_csarnowski_2104_1Un.c.08010.08010.3	318		-	-	3122.48	1041.84	3	2.3	1	26	9.88	0.12	0.34	0.43	0.43	0	0.08	276	0.07	32.9	0	sp|P02769|ALBU_BOVIN:318		\Result_2021_04_BSA_Mono_Spec_UnEn_DSG	DSG	UnEn
1137	1	TCVADESHAGCEKSLHTLFGDELCK-K13-114	sp|P02769|ALBU_BOVIN	-	monolink	monolink	210301_OE1_csarnowski_2104_1Un.c.05445.05445.4_210301_OE1_csarnowski_2104_1Un.c.05379.05379.4	88		-	-	2977.29	745.331	4	1.1	5	22	8.8	0.05	0.47	0.43	0.43	0	0.09	234	0.12	32.79	0	sp|P02769|ALBU_BOVIN:88		\Result_2021_04_BSA_Mono_Spec_UnEn_DSG	DSG	UnEn
1138	1	VHKECCHGDLLECADDRADLAK-K3-114	sp|P02769|ALBU_BOVIN	-	monolink	monolink	210301_OE1_csarnowski_2104_1Un.c.02146.02146.3_210301_OE1_csarnowski_2104_1Un.c.02289.02289.3	266		-	-	2725.18	909.402	3	-2.4	4	19	10.14	0.2	0.17	0.34	0.34	0	0.08	367	0	31.84	0	sp|P02769|ALBU_BOVIN:266		\Result_2021_04_BSA_Mono_Spec_UnEn_DSG	DSG	UnEn
1139	1	LAKEYEATLEECCAKDDPHACYSTVFDK-K3-113	sp|P02769|ALBU_BOVIN	-	monolink	monolink	210301_OE1_csarnowski_2104_1Un.c.05314.05314.4_210301_OE1_csarnowski_2104_1Un.c.05275.05275.4	374		-	-	3462.5	866.633	4	-0.9	1	18	9.79	0.17	0.27	0.35	0.35	0	0.06	257	0	30.83	0	sp|P02769|ALBU_BOVIN:374		\Result_2021_04_BSA_Mono_Spec_UnEn_DSG	DSG	UnEn
1140	1	QEPERNECFLSHKDDSPDLPK-K13-114	sp|P02769|ALBU_BOVIN	-	monolink	monolink	210301_OE1_csarnowski_2104_1Un.c.02973.02973.3_210301_OE1_csarnowski_2104_1Un.c.02931.02931.3	130		-	-	2654.19	885.739	3	0.4	1	17	10.03	0.15	0.15	0.31	0.31	0	0.07	352	0	30.55	0	sp|P02769|ALBU_BOVIN:130		\Result_2021_04_BSA_Mono_Spec_UnEn_DSG	DSG	UnEn
1141	1	LAKEYEATLEECCAKDDPHACYSTVFDK-K3-114	sp|P02769|ALBU_BOVIN	-	monolink	monolink	210301_OE1_csarnowski_2104_1Un.c.05734.05734.4_210301_OE1_csarnowski_2104_1Un.c.05668.05668.4	374		-	-	3463.5	866.882	4	2.2	5	20	10.63	0.17	0.2	0.31	0.31	0	0.06	230	0	30.45	0	sp|P02769|ALBU_BOVIN:374		\Result_2021_04_BSA_Mono_Spec_UnEn_DSG	DSG	UnEn
1142	1	VHKECCHGDLLECADDRADLAK-K3-114	sp|P02769|ALBU_BOVIN	-	monolink	monolink	210301_OE1_csarnowski_2104_1Un.c.02146.02146.3_210301_OE1_csarnowski_2104_1Un.c.02098.02098.3	266		-	-	2725.18	909.402	3	-2.4	4	21	9.43	0.21	0.17	0.36	0.36	0	0.08	349	0	29.98	0	sp|P02769|ALBU_BOVIN:266		\Result_2021_04_BSA_Mono_Spec_UnEn_DSG	DSG	UnEn
1143	1	RPCFSALTPDETYVPKAFDEK-K16-114	sp|P02769|ALBU_BOVIN	-	monolink	monolink	210301_OE1_csarnowski_2104_1Un.c.06212.06212.3_210301_OE1_csarnowski_2104_1Un.c.06440.06440.3	523		-	-	2584.24	862.421	3	8.9	2	22	8.02	0.09	0.43	0.33	0.33	0	0.08	169	0	29.34	0	sp|P02769|ALBU_BOVIN:523		\Result_2021_04_BSA_Mono_Spec_UnEn_DSG	DSG	UnEn
1144	1	LFTFHADICTLPDTEKQIK-K16-114	sp|P02769|ALBU_BOVIN	-	monolink	monolink	210301_OE1_csarnowski_2104_1Un.c.06790.06790.3_210301_OE1_csarnowski_2104_1Un.c.06780.06780.3	544		-	-	2390.18	797.736	3	0.7	1	15	9.01	0.14	0.28	0.35	0.35	0	0.09	221	0.28	29.21	0	sp|P02769|ALBU_BOVIN:544		\Result_2021_04_BSA_Mono_Spec_UnEn_DSG	DSG	UnEn
1145	1	ETYGDMADCCEKQEPERNECFLSHK-K12-113	sp|P02769|ALBU_BOVIN	-	monolink	monolink	210301_OE1_csarnowski_2104_1Un.c.03256.03256.3_210301_OE1_csarnowski_2104_1Un.c.03215.03215.3	117		-	-	3245.32	1082.78	3	0	2	18	8.24	0.17	0.19	0.3	0.3	0	0.06	403	0	28.82	0	sp|P02769|ALBU_BOVIN:117		\Result_2021_04_BSA_Mono_Spec_UnEn_DSG	DSG	UnEn
1146	1	AFDEKLFTFHADICTLPDTEK-K5-113	sp|P02769|ALBU_BOVIN	-	monolink	monolink	210301_OE1_csarnowski_2104_1Un.c.08374.08374.3_210301_OE1_csarnowski_2104_1Un.c.08295.08295.3	528		-	-	2610.24	871.088	3	4.1	4	12	8.73	0.08	0.19	0.35	0.35	0	0.08	316	0	28.32	0	sp|P02769|ALBU_BOVIN:528		\Result_2021_04_BSA_Mono_Spec_UnEn_DSG	DSG	UnEn
1147	1	LVNELTEFAKTCVADESHAGCEK-K10-113	sp|P02769|ALBU_BOVIN	-	monolink	monolink	210301_OE1_csarnowski_2104_1Un.c.07208.07208.3_210301_OE1_csarnowski_2104_1Un.c.07186.07186.3	75		-	-	2720.24	907.755	3	0.2	1	14	7.29	0.05	0.35	0.18	0.18	0	0.04	328	0.23	28.26	0	sp|P02769|ALBU_BOVIN:75		\Result_2021_04_BSA_Mono_Spec_UnEn_DSG	DSG	UnEn
1148	1	AFDEKLFTFHADICTLPDTEK-K5-113	sp|P02769|ALBU_BOVIN	-	monolink	monolink	210301_OE1_csarnowski_2104_1Un.c.08229.08229.3_210301_OE1_csarnowski_2104_1Un.c.08166.08166.3	528		-	-	2610.24	871.088	3	3.2	4	12	7.42	0.08	0.28	0.36	0.36	0	0.08	344	0	28.01	0	sp|P02769|ALBU_BOVIN:528		\Result_2021_04_BSA_Mono_Spec_UnEn_DSG	DSG	UnEn
1149	1	SLHTLFGDELCKVASLRETYGDMADCCEK-K12-113	sp|P02769|ALBU_BOVIN	-	monolink	monolink	210301_OE1_csarnowski_2104_1Un.c.09059.09059.3_210301_OE1_csarnowski_2104_1Un.c.09047.09047.3	100		-	-	3517.57	1173.53	3	2.7	1	10	6.13	-0.02	0.31	0.33	0.33	0	0.06	477	0.28	27.94	0	sp|P02769|ALBU_BOVIN:100		\Result_2021_04_BSA_Mono_Spec_UnEn_DSG	DSG	UnEn
1150	1	AFDEKLFTFHADICTLPDTEK-K5-114	sp|P02769|ALBU_BOVIN	-	monolink	monolink	210301_OE1_csarnowski_2104_1Un.c.08670.08670.3_210301_OE1_csarnowski_2104_1Un.c.08517.08517.3	528		-	-	2611.23	871.417	3	5	4	13	6.93	0.05	0.32	0.39	0.39	0	0.09	328	0	27.65	0	sp|P02769|ALBU_BOVIN:528		\Result_2021_04_BSA_Mono_Spec_UnEn_DSG	DSG	UnEn
1151	1	VTKCCTESLVNRRPCFSALTPDETYVPK-K3-114	sp|P02769|ALBU_BOVIN	-	monolink	monolink	210301_OE1_csarnowski_2104_1Un.c.05066.05066.4_210301_OE1_csarnowski_2104_1Un.c.05187.05187.4	498		-	-	3441.66	861.422	4	5.6	4	18	8.43	0.12	0.24	0.27	0.27	0	0.05	264	0	27.33	0	sp|P02769|ALBU_BOVIN:498		\Result_2021_04_BSA_Mono_Spec_UnEn_DSG	DSG	UnEn
1152	1	TCVADESHAGCEKSLHTLFGDELCK-K13-113	sp|P02769|ALBU_BOVIN	-	monolink	monolink	210301_OE1_csarnowski_2104_2Un.c.04025.04025.3_210301_OE1_csarnowski_2104_2Un.c.04003.04003.3	88		-	-	2976.32	993.113	3	3.6	5	11	6	-0.02	0.42	0.4	0.4	0	0.08	309	0.17	27.31	0	sp|P02769|ALBU_BOVIN:88		\Result_2021_04_BSA_Mono_Spec_UnEn_DSG	DSG	UnEn
1153	1	VHKECCHGDLLECADDRADLAK-K3-114	sp|P02769|ALBU_BOVIN	-	monolink	monolink	210301_OE1_csarnowski_2104_1Un.c.02145.02145.4_210301_OE1_csarnowski_2104_1Un.c.02270.02270.4	266		-	-	2725.18	682.303	4	-2.8	4	12	7.45	0.13	0.24	0.34	0.34	0	0.08	332	0	27.06	0	sp|P02769|ALBU_BOVIN:266		\Result_2021_04_BSA_Mono_Spec_UnEn_DSG	DSG	UnEn
1154	1	VHKECCHGDLLECADDRADLAK-K3-114	sp|P02769|ALBU_BOVIN	-	monolink	monolink	210301_OE1_csarnowski_2104_1Un.c.02145.02145.4_210301_OE1_csarnowski_2104_1Un.c.02097.02097.4	266		-	-	2725.18	682.303	4	-2.8	4	12	7.92	0.08	0.29	0.25	0.25	0	0.06	243	0	27.04	0	sp|P02769|ALBU_BOVIN:266		\Result_2021_04_BSA_Mono_Spec_UnEn_DSG	DSG	UnEn
1155	1	AFDEKLFTFHADICTLPDTEK-K5-114	sp|P02769|ALBU_BOVIN	-	monolink	monolink	210301_OE1_csarnowski_2104_1Un.c.08538.08538.3_210301_OE1_csarnowski_2104_1Un.c.08517.08517.3	528		-	-	2611.23	871.417	3	4.8	4	11	8.68	0.11	0.17	0.4	0.4	0	0.09	246	0.19	26.61	0	sp|P02769|ALBU_BOVIN:528		\Result_2021_04_BSA_Mono_Spec_UnEn_DSG	DSG	UnEn
1156	1	LAKEYEATLEECCAKDDPHACYSTVFDK-K3-114	sp|P02769|ALBU_BOVIN	-	monolink	monolink	210301_OE1_csarnowski_2104_1Un.c.05318.05318.3_210301_OE1_csarnowski_2104_1Un.c.05522.05522.3	374		-	-	3463.52	1155.51	3	8.8	5	16	7.27	0.08	0.28	0.25	0.25	0	0.04	295	0	26.36	0	sp|P02769|ALBU_BOVIN:374		\Result_2021_04_BSA_Mono_Spec_UnEn_DSG	DSG	UnEn
1157	1	ECCDKPLLEKSHCIAEVEK-K10-114	sp|P02769|ALBU_BOVIN	-	monolink	monolink	210301_OE1_csarnowski_2104_1Un.c.03488.03488.4_210301_OE1_csarnowski_2104_1Un.c.03416.03416.4	309		-	-	2458.12	615.537	4	-0.5	2	12	8.07	0.11	0.17	0.31	0.31	0	0.08	300	0.27	26.24	0	sp|P02769|ALBU_BOVIN:309		\Result_2021_04_BSA_Mono_Spec_UnEn_DSG	DSG	UnEn
1158	1	TCVADESHAGCEKSLHTLFGDELCK-K13-114	sp|P02769|ALBU_BOVIN	-	monolink	monolink	210301_OE1_csarnowski_2104_1Un.c.05236.05236.4_210301_OE1_csarnowski_2104_1Un.c.05379.05379.4	88		-	-	2977.29	745.33	4	0.6	5	14	6.69	0.03	0.3	0.31	0.31	0	0.06	324	0.17	26.18	0	sp|P02769|ALBU_BOVIN:88		\Result_2021_04_BSA_Mono_Spec_UnEn_DSG	DSG	UnEn
1159	1	VTKCCTESLVNRRPCFSALTPDETYVPK-K3-114	sp|P02769|ALBU_BOVIN	-	monolink	monolink	210301_OE1_csarnowski_2104_1Un.c.05269.05269.4_210301_OE1_csarnowski_2104_1Un.c.05187.05187.4	498		-	-	3441.64	861.417	4	0.4	4	15	8.34	0.12	0.21	0.35	0.35	0	0.06	210	0	25.89	0	sp|P02769|ALBU_BOVIN:498		\Result_2021_04_BSA_Mono_Spec_UnEn_DSG	DSG	UnEn
1160	1	SLHTLFGDELCKVASLRETYGDMADCCEK-K12-114	sp|P02769|ALBU_BOVIN	-	monolink	monolink	210301_OE1_csarnowski_2104_1Un.c.09343.09343.4_210301_OE1_csarnowski_2104_1Un.c.09332.09332.4	100		-	-	3518.55	880.645	4	0.3	2	10	7.62	0.02	0.25	0.31	0.31	0	0.05	258	0	25.7	0	sp|P02769|ALBU_BOVIN:100		\Result_2021_04_BSA_Mono_Spec_UnEn_DSG	DSG	UnEn
1161	1	AFDEKLFTFHADICTLPDTEK-K5-114	sp|P02769|ALBU_BOVIN	-	monolink	monolink	210301_OE1_csarnowski_2104_1Un.c.08670.08670.3_210301_OE1_csarnowski_2104_1Un.c.08648.08648.3	528		-	-	2611.23	871.417	3	5	4	11	7.05	0.13	0.21	0.32	0.32	0	0.08	317	0.28	25.44	0	sp|P02769|ALBU_BOVIN:528		\Result_2021_04_BSA_Mono_Spec_UnEn_DSG	DSG	UnEn
1162	1	LAKEYEATLEECCAKDDPHACYSTVFDK-K3-114	sp|P02769|ALBU_BOVIN	-	monolink	monolink	210301_OE1_csarnowski_2104_1Un.c.05555.05555.4_210301_OE1_csarnowski_2104_1Un.c.05668.05668.4	374		-	-	3463.5	866.883	4	3.8	5	16	8.36	0.16	0.27	0.21	0.21	0	0.04	133	0	25.4	0	sp|P02769|ALBU_BOVIN:374		\Result_2021_04_BSA_Mono_Spec_UnEn_DSG	DSG	UnEn
1163	1	AFDEKLFTFHADICTLPDTEK-K5-113	sp|P02769|ALBU_BOVIN	-	monolink	monolink	210301_OE1_csarnowski_2104_1Un.c.08229.08229.3_210301_OE1_csarnowski_2104_1Un.c.08295.08295.3	528		-	-	2610.24	871.088	3	3.2	4	10	7.71	0.06	0.22	0.3	0.3	0	0.07	251	0	25.37	0	sp|P02769|ALBU_BOVIN:528		\Result_2021_04_BSA_Mono_Spec_UnEn_DSG	DSG	UnEn
1164	1	LAKEYEATLEECCAKDDPHACYSTVFDK-K3-114	sp|P02769|ALBU_BOVIN	-	monolink	monolink	210301_OE1_csarnowski_2104_1Un.c.05318.05318.3_210301_OE1_csarnowski_2104_1Un.c.05287.05287.3	374		-	-	3463.52	1155.51	3	8.8	5	15	6.68	0.13	0.28	0.22	0.22	0	0.04	282	0	25.04	0	sp|P02769|ALBU_BOVIN:374		\Result_2021_04_BSA_Mono_Spec_UnEn_DSG	DSG	UnEn
1165	1	AFDEKLFTFHADICTLPDTEK-K5-113	sp|P02769|ALBU_BOVIN	-	monolink	monolink	210301_OE1_csarnowski_2104_1Un.c.08374.08374.3_210301_OE1_csarnowski_2104_1Un.c.08166.08166.3	528		-	-	2610.24	871.088	3	4.1	4	10	6.57	0.07	0.23	0.33	0.33	0	0.08	317	0	24.84	0	sp|P02769|ALBU_BOVIN:528		\Result_2021_04_BSA_Mono_Spec_UnEn_DSG	DSG	UnEn
1166	1	LVNELTEFAKTCVADESHAGCEK-K10-114	sp|P02769|ALBU_BOVIN	-	monolink	monolink	210301_OE1_csarnowski_2104_1Un.c.07536.07536.3_210301_OE1_csarnowski_2104_1Un.c.07495.07495.3	75		-	-	2721.23	908.085	3	1.7	1	15	6.79	0.03	0.27	0.24	0.24	0	0.05	270	0.23	24.84	0	sp|P02769|ALBU_BOVIN:75		\Result_2021_04_BSA_Mono_Spec_UnEn_DSG	DSG	UnEn
1167	1	LVTDLTKVHK-K7-114	sp|P02769|ALBU_BOVIN	-	monolink	monolink	210301_OE1_csarnowski_2104_1Un.c.01843.01843.3_210301_OE1_csarnowski_2104_1Un.c.01821.01821.3	263		-	-	1266.72	423.247	3	0.2	1	7	6.97	0.12	0.22	0.5	0.5	0	0.25	146	0.47	24.52	0	sp|P02769|ALBU_BOVIN:263		\Result_2021_04_BSA_Mono_Spec_UnEn_DSG	DSG	UnEn
1168	1	VTKCCTESLVNRRPCFSALTPDETYVPK-K3-114	sp|P02769|ALBU_BOVIN	-	monolink	monolink	210301_OE1_csarnowski_2104_1Un.c.05066.05066.4_210301_OE1_csarnowski_2104_1Un.c.04979.04979.4	498		-	-	3441.66	861.422	4	5.6	4	15	7.58	0.11	0.2	0.24	0.24	0	0.04	255	0	24.51	0	sp|P02769|ALBU_BOVIN:498		\Result_2021_04_BSA_Mono_Spec_UnEn_DSG	DSG	UnEn
1169	1	ETYGDMADCCEKQEPERNECFLSHK-K12-113	sp|P02769|ALBU_BOVIN	-	monolink	monolink	210301_OE1_csarnowski_2104_1Un.c.03246.03246.4_210301_OE1_csarnowski_2104_1Un.c.03214.03214.4	117		-	-	3245.31	812.336	4	-1.2	2	12	7.04	0.11	0.2	0.27	0.27	0	0.05	273	0	23.97	0	sp|P02769|ALBU_BOVIN:117		\Result_2021_04_BSA_Mono_Spec_UnEn_DSG	DSG	UnEn
1170	1	TCVADESHAGCEKSLHTLFGDELCK-K13-113	sp|P02769|ALBU_BOVIN	-	monolink	monolink	210301_OE1_csarnowski_2104_1Un.c.05105.05105.4_210301_OE1_csarnowski_2104_1Un.c.05265.05265.4	88		-	-	2976.31	745.084	4	0.5	5	9	7.18	0.04	0.18	0.39	0.39	0	0.08	265	0	23.85	0	sp|P02769|ALBU_BOVIN:88		\Result_2021_04_BSA_Mono_Spec_UnEn_DSG	DSG	UnEn
1171	1	KVPQVSTPTLVEVSR-K1-114	sp|P02769|ALBU_BOVIN	-	monolink	monolink	210301_OE1_csarnowski_2104_1Un.c.04945.04945.3_210301_OE1_csarnowski_2104_1Un.c.04763.04763.3	437		-	-	1752.96	585.329	3	1.8	1	10	7.81	0.11	0.18	0.19	0.19	0	0.06	189	0	23.7	0	sp|P02769|ALBU_BOVIN:437		\Result_2021_04_BSA_Mono_Spec_UnEn_DSG	DSG	UnEn
1172	1	AFDEKLFTFHADICTLPDTEK-K5-114	sp|P02769|ALBU_BOVIN	-	monolink	monolink	210301_OE1_csarnowski_2104_1Un.c.08538.08538.3_210301_OE1_csarnowski_2104_1Un.c.08648.08648.3	528		-	-	2611.23	871.417	3	4.8	4	11	7.08	0.07	0.2	0.32	0.32	0	0.08	234	0.2	23.54	0	sp|P02769|ALBU_BOVIN:528		\Result_2021_04_BSA_Mono_Spec_UnEn_DSG	DSG	UnEn
1173	1	TCVADESHAGCEKSLHTLFGDELCK-K13-113	sp|P02769|ALBU_BOVIN	-	monolink	monolink	210301_OE1_csarnowski_2104_1Un.c.05105.05105.4_210301_OE1_csarnowski_2104_1Un.c.05051.05051.4	88		-	-	2976.31	745.084	4	0.5	5	10	5.91	0	0.38	0.29	0.29	0	0.06	168	0.41	23.42	0	sp|P02769|ALBU_BOVIN:88		\Result_2021_04_BSA_Mono_Spec_UnEn_DSG	DSG	UnEn
1174	1	VTKCCTESLVNRRPCFSALTPDETYVPK-K3-113	sp|P02769|ALBU_BOVIN	-	monolink	monolink	210301_OE1_csarnowski_2104_1Un.c.05010.05010.4_210301_OE1_csarnowski_2104_1Un.c.05017.05017.4	498		-	-	3440.66	861.172	4	0.8	1	13	6.19	0.08	0.2	0.24	0.24	0	0.04	245	0	21.56	0	sp|P02769|ALBU_BOVIN:498		\Result_2021_04_BSA_Mono_Spec_UnEn_DSG	DSG	UnEn
1175	1	LKHLVDEPQNLIK-K2-114	sp|P02769|ALBU_BOVIN	-	monolink	monolink	210301_OE1_csarnowski_2104_1Un.c.03601.03601.3_210301_OE1_csarnowski_2104_1Un.c.03707.03707.3	401		-	-	1659.92	554.316	3	2.5	2	8	6.43	0.11	0.21	0.14	0.14	0	0.05	115	0.37	20.25	0	sp|P02769|ALBU_BOVIN:401		\Result_2021_04_BSA_Mono_Spec_UnEn_DSG	DSG	UnEn
1176	1	SLHTLFGDELCKVASLRETYGDMADCCEK-K12-114	sp|P02769|ALBU_BOVIN	-	monolink	monolink	210301_OE1_csarnowski_2104_1Un.c.09344.09344.3_210301_OE1_csarnowski_2104_1Un.c.09328.09328.3	100		-	-	3518.55	1173.86	3	1.2	2	7	6.33	0	0.16	0.28	0.28	0	0.05	208	0	20.24	0	sp|P02769|ALBU_BOVIN:100		\Result_2021_04_BSA_Mono_Spec_UnEn_DSG	DSG	UnEn
1177	1	CCTKPESERMPCTEDYLSLILNR-K4-114	sp|P02769|ALBU_BOVIN	-	monolink	monolink	210301_OE1_csarnowski_2104_2Un.c.06841.06841.3_210301_OE1_csarnowski_2104_2Un.c.06830.06830.3	463		-	-	2985.34	996.123	3	3.8	2	6	5.33	0.08	0.23	0.21	0.21	0	0.05	207	0.2	19.88	0	sp|P02769|ALBU_BOVIN:463		\Result_2021_04_BSA_Mono_Spec_UnEn_DSG	DSG	UnEn
1178	1	DDSPDLPKLKPDPNTLCDEFK-K10-114	sp|P02769|ALBU_BOVIN	-	monolink	monolink	210301_OE1_csarnowski_2104_1Un.c.07277.07277.3_210301_OE1_csarnowski_2104_1Un.c.07264.07264.3	140		-	-	2557.2	853.409	3	5.7	1	10	5.17	0	0.24	0.1	0.1	0	0.02	172	0.5	18.64	0	sp|P02769|ALBU_BOVIN:140		\Result_2021_04_BSA_Mono_Spec_UnEn_DSG	DSG	UnEn
1179	1	VTKCCTESLVNRRPCFSALTPDETYVPK-K3-114	sp|P02769|ALBU_BOVIN	-	monolink	monolink	210301_OE1_csarnowski_2104_1Un.c.05272.05272.3_210301_OE1_csarnowski_2104_1Un.c.05217.05217.3	498		-	-	3441.63	1148.22	3	-1.2	4	9	4.22	0.04	0.18	0.33	0.33	0	0.06	184	0	16.25	0	sp|P02769|ALBU_BOVIN:498		\Result_2021_04_BSA_Mono_Spec_UnEn_DSG	DSG	UnEn
1184	1	TCVADESHAGCEKSLHTLFGDELCK-K13-155	sp|P02769|ALBU_BOVIN	-	monolink	monolink	210301_OE1_csarnowski_2104_1Un.c.05710.05710.3_210301_OE1_csarnowski_2104_1Un.c.05698.05698.3	88		-	-	3018.36	1007.13	3	0.5	6	32	11.51	0.16	0.42	0.42	0.42	0	0.08	898	0.09	49.28	0	sp|P02769|ALBU_BOVIN:88		\Result_2021_04_BSA_Mono_Spec_UnEn_DSS	DSS	UnEn
1185	1	TCVADESHAGCEKSLHTLFGDELCK-K13-156	sp|P02769|ALBU_BOVIN	-	monolink	monolink	210301_OE1_csarnowski_2104_1Un.c.06337.06337.3_210301_OE1_csarnowski_2104_1Un.c.06283.06283.3	88		-	-	3019.34	1007.45	3	0.5	2	26	10.18	0.17	0.36	0.4	0.4	0	0.08	923	0	45.83	0	sp|P02769|ALBU_BOVIN:88		\Result_2021_04_BSA_Mono_Spec_UnEn_DSS	DSS	UnEn
1186	1	ECCDKPLLEKSHCIAEVEK-K10-155	sp|P02769|ALBU_BOVIN	-	monolink	monolink	210301_OE1_csarnowski_2104_1Un.c.03997.03997.3_210301_OE1_csarnowski_2104_1Un.c.03944.03944.3	309		-	-	2499.17	834.065	3	-3.8	1	21	11.47	0.17	0.34	0.28	0.28	0	0.07	758	0.21	44.8	0	sp|P02769|ALBU_BOVIN:309		\Result_2021_04_BSA_Mono_Spec_UnEn_DSS	DSS	UnEn
1187	1	VHKECCHGDLLECADDRADLAK-K3-156	sp|P02769|ALBU_BOVIN	-	monolink	monolink	210301_OE1_csarnowski_2104_1Un.c.03125.03125.3_210301_OE1_csarnowski_2104_1Un.c.03094.03094.3	266		-	-	2767.22	923.415	3	-5.1	3	30	11.51	0.24	0.3	0.43	0.43	0	0.1	743	0.16	44.31	0	sp|P02769|ALBU_BOVIN:266		\Result_2021_04_BSA_Mono_Spec_UnEn_DSS	DSS	UnEn
1188	1	FKDLGEEHFK-K2-155	sp|P02769|ALBU_BOVIN	-	monolink	monolink	210301_OE1_csarnowski_2104_1Un.c.03353.03353.3_210301_OE1_csarnowski_2104_1Un.c.03295.03295.3	36		-	-	1403.71	468.91	3	-2.6	1	17	11.29	0.16	0.39	0.44	0.44	0	0.22	529	0	43.2	0	sp|P02769|ALBU_BOVIN:36		\Result_2021_04_BSA_Mono_Spec_UnEn_DSS	DSS	UnEn
1189	1	LKHLVDEPQNLIK-K2-155	sp|P02769|ALBU_BOVIN	-	monolink	monolink	210301_OE1_csarnowski_2104_1Un.c.04265.04265.3_210301_OE1_csarnowski_2104_1Un.c.04234.04234.3	401		-	-	1700.98	568	3	-3.8	1	21	11.51	0.28	0.27	0.55	0.55	0	0.21	551	0.48	41.74	0	sp|P02769|ALBU_BOVIN:401		\Result_2021_04_BSA_Mono_Spec_UnEn_DSS	DSS	UnEn
1190	1	VHKECCHGDLLECADDRADLAK-K3-155	sp|P02769|ALBU_BOVIN	-	monolink	monolink	210301_OE1_csarnowski_2104_1Un.c.02446.02446.3_210301_OE1_csarnowski_2104_1Un.c.02418.02418.3	266		-	-	2766.25	923.091	3	-1.6	3	25	11.51	0.21	0.25	0.45	0.45	0	0.1	642	0.1	41.48	0	sp|P02769|ALBU_BOVIN:266		\Result_2021_04_BSA_Mono_Spec_UnEn_DSS	DSS	UnEn
1191	1	VHKECCHGDLLECADDR-K3-156	sp|P02769|ALBU_BOVIN	-	monolink	monolink	210301_OE1_csarnowski_2104_1Un.c.02637.02637.3_210301_OE1_csarnowski_2104_1Un.c.02592.02592.3	266		-	-	2268.95	757.324	3	-2.8	1	24	11.5	0.22	0.24	0.53	0.53	0	0.16	603	0	41.24	0	sp|P02769|ALBU_BOVIN:266		\Result_2021_04_BSA_Mono_Spec_UnEn_DSS	DSS	UnEn
1192	1	VHKECCHGDLLECADDRADLAK-K3-155	sp|P02769|ALBU_BOVIN	-	monolink	monolink	210301_OE1_csarnowski_2104_1Un.c.02452.02452.4_210301_OE1_csarnowski_2104_1Un.c.02406.02406.4	266		-	-	2766.25	692.569	4	-3	3	22	11.51	0.22	0.27	0.41	0.41	0	0.09	587	0.1	40.78	0	sp|P02769|ALBU_BOVIN:266		\Result_2021_04_BSA_Mono_Spec_UnEn_DSS	DSS	UnEn
1193	1	LKHLVDEPQNLIK-K2-156	sp|P02769|ALBU_BOVIN	-	monolink	monolink	210301_OE1_csarnowski_2104_1Un.c.05237.05237.3_210301_OE1_csarnowski_2104_1Un.c.05050.05050.3	401		-	-	1701.97	568.33	3	-0.1	4	19	11.51	0.22	0.35	0.45	0.45	0	0.17	381	0.27	39.78	0	sp|P02769|ALBU_BOVIN:401		\Result_2021_04_BSA_Mono_Spec_UnEn_DSS	DSS	UnEn
1194	1	LKHLVDEPQNLIK-K2-156	sp|P02769|ALBU_BOVIN	-	monolink	monolink	210301_OE1_csarnowski_2104_1Un.c.05237.05237.3_210301_OE1_csarnowski_2104_1Un.c.05209.05209.3	401		-	-	1701.97	568.33	3	-0.1	4	19	11.49	0.21	0.35	0.44	0.44	0	0.17	383	0.44	39.72	0	sp|P02769|ALBU_BOVIN:401		\Result_2021_04_BSA_Mono_Spec_UnEn_DSS	DSS	UnEn
1195	1	VHKECCHGDLLECADDRADLAK-K3-156	sp|P02769|ALBU_BOVIN	-	monolink	monolink	210301_OE1_csarnowski_2104_1Un.c.03124.03124.4_210301_OE1_csarnowski_2104_1Un.c.03091.03091.4	266		-	-	2767.22	692.812	4	-6.8	3	18	11.11	0.1	0.26	0.4	0.4	0	0.09	604	0.25	39.65	0	sp|P02769|ALBU_BOVIN:266		\Result_2021_04_BSA_Mono_Spec_UnEn_DSS	DSS	UnEn
1196	1	LKHLVDEPQNLIK-K2-156	sp|P02769|ALBU_BOVIN	-	monolink	monolink	210301_OE1_csarnowski_2104_1Un.c.05093.05093.3_210301_OE1_csarnowski_2104_1Un.c.05209.05209.3	401		-	-	1701.97	568.331	3	1.3	4	17	11.49	0.17	0.37	0.5	0.5	0	0.19	328	0.35	39.34	0	sp|P02769|ALBU_BOVIN:401		\Result_2021_04_BSA_Mono_Spec_UnEn_DSS	DSS	UnEn
1197	1	TCVADESHAGCEKSLHTLFGDELCK-K13-155	sp|P02769|ALBU_BOVIN	-	monolink	monolink	210301_OE1_csarnowski_2104_1Un.c.05731.05731.4_210301_OE1_csarnowski_2104_1Un.c.05684.05684.4	88		-	-	3018.36	755.598	4	1.9	6	28	11.48	0.09	0.46	0.49	0.49	0	0.1	273	0.31	38.92	0	sp|P02769|ALBU_BOVIN:88		\Result_2021_04_BSA_Mono_Spec_UnEn_DSS	DSS	UnEn
1198	1	ECCDKPLLEKSHCIAEVEK-K10-156	sp|P02769|ALBU_BOVIN	-	monolink	monolink	210301_OE1_csarnowski_2104_1Un.c.03976.03976.3_210301_OE1_csarnowski_2104_1Un.c.03933.03933.3	309		-	-	2500.18	834.401	3	5.4	3	21	10.63	0.15	0.27	0.28	0.28	0	0.07	610	0	38.92	0	sp|P02769|ALBU_BOVIN:309		\Result_2021_04_BSA_Mono_Spec_UnEn_DSS	DSS	UnEn
1199	1	ETYGDMADCCEKQEPERNECFLSHK-K12-156	sp|P02769|ALBU_BOVIN	-	monolink	monolink	210301_OE1_csarnowski_2104_1Un.c.04545.04545.3_210301_OE1_csarnowski_2104_1Un.c.04500.04500.3	117		-	-	3288.35	1097.12	3	0.1	1	24	11.35	0.16	0.24	0.34	0.34	0	0.07	498	0	37.69	0	sp|P02769|ALBU_BOVIN:117		\Result_2021_04_BSA_Mono_Spec_UnEn_DSS	DSS	UnEn
1200	1	LCVLHEKTPVSEK-K7-156	sp|P02769|ALBU_BOVIN	-	monolink	monolink	210301_OE1_csarnowski_2104_1Un.c.03151.03151.3_210301_OE1_csarnowski_2104_1Un.c.03104.03104.3	489		-	-	1694.89	565.97	3	-2.2	1	19	11.51	0.2	0.29	0.55	0.55	0	0.21	246	0	36.43	0	sp|P02769|ALBU_BOVIN:489		\Result_2021_04_BSA_Mono_Spec_UnEn_DSS	DSS	UnEn
1201	1	LKHLVDEPQNLIK-K2-156	sp|P02769|ALBU_BOVIN	-	monolink	monolink	210301_OE1_csarnowski_2104_1Un.c.05093.05093.3_210301_OE1_csarnowski_2104_1Un.c.05050.05050.3	401		-	-	1701.97	568.331	3	1.3	4	14	11.23	0.14	0.23	0.49	0.49	0	0.19	320	0.37	35.58	0	sp|P02769|ALBU_BOVIN:401		\Result_2021_04_BSA_Mono_Spec_UnEn_DSS	DSS	UnEn
1202	1	FKDLGEEHFK-K2-156	sp|P02769|ALBU_BOVIN	-	monolink	monolink	210301_OE1_csarnowski_2104_1Un.c.04283.04283.3_210301_OE1_csarnowski_2104_1Un.c.04223.04223.3	36		-	-	1404.69	469.238	3	-0.6	1	11	9.56	0.08	0.35	0.26	0.26	0	0.13	379	0	35.04	0	sp|P02769|ALBU_BOVIN:36		\Result_2021_04_BSA_Mono_Spec_UnEn_DSS	DSS	UnEn
1203	1	TCVADESHAGCEKSLHTLFGDELCK-K13-155	sp|P02769|ALBU_BOVIN	-	monolink	monolink	210301_OE1_csarnowski_2104_1Un.c.05854.05854.3_210301_OE1_csarnowski_2104_1Un.c.05698.05698.3	88		-	-	3018.36	1007.13	3	0.4	6	22	9.37	0.06	0.32	0.31	0.31	0	0.06	371	0.25	32.9	0	sp|P02769|ALBU_BOVIN:88		\Result_2021_04_BSA_Mono_Spec_UnEn_DSS	DSS	UnEn
1204	1	RPCFSALTPDETYVPKAFDEK-K16-156	sp|P02769|ALBU_BOVIN	-	monolink	monolink	210301_OE1_csarnowski_2104_1Un.c.07181.07181.3_210301_OE1_csarnowski_2104_1Un.c.07152.07152.3	523		-	-	2626.28	876.434	3	5.6	1	18	10.3	0.14	0.25	0.48	0.48	0	0.12	282	0	32.5	0	sp|P02769|ALBU_BOVIN:523		\Result_2021_04_BSA_Mono_Spec_UnEn_DSS	DSS	UnEn
1205	1	TCVADESHAGCEKSLHTLFGDELCK-K13-156	sp|P02769|ALBU_BOVIN	-	monolink	monolink	210301_OE1_csarnowski_2104_1Un.c.06327.06327.4_210301_OE1_csarnowski_2104_1Un.c.06292.06292.4	88		-	-	3019.33	755.84	4	-2.1	2	23	8.84	0.04	0.44	0.41	0.41	0	0.08	251	0.1	32.42	0	sp|P02769|ALBU_BOVIN:88		\Result_2021_04_BSA_Mono_Spec_UnEn_DSS	DSS	UnEn
1206	1	ECCHGDLLECADDRADLAKYICDNQDTISSK-K19-156	sp|P02769|ALBU_BOVIN	-	monolink	monolink	210301_OE1_csarnowski_2104_1Un.c.07276.07276.3_210301_OE1_csarnowski_2104_1Un.c.07261.07261.3	285		-	-	3827.65	1276.89	3	3.7	1	17	8.15	0.13	0.18	0.31	0.31	0	0.05	637	0.2	32.29	0	sp|P02769|ALBU_BOVIN:285		\Result_2021_04_BSA_Mono_Spec_UnEn_DSS	DSS	UnEn
1207	1	LCVLHEKTPVSEK-K7-155	sp|P02769|ALBU_BOVIN	-	monolink	monolink	210301_OE1_csarnowski_2104_1Un.c.02254.02254.3_210301_OE1_csarnowski_2104_1Un.c.02236.02236.3	489		-	-	1693.9	565.643	3	-3	1	17	9.63	0.1	0.31	0.5	0.5	0	0.19	218	0	32.26	0	sp|P02769|ALBU_BOVIN:489		\Result_2021_04_BSA_Mono_Spec_UnEn_DSS	DSS	UnEn
1208	1	ECCDKPLLEKSHCIAEVEK-K10-156	sp|P02769|ALBU_BOVIN	-	monolink	monolink	210301_OE1_csarnowski_2104_1Un.c.04735.04735.3_210301_OE1_csarnowski_2104_1Un.c.04679.04679.3	309		-	-	2500.16	834.394	3	-2.1	3	17	8.98	0.08	0.32	0.21	0.21	0	0.06	326	0	31.28	0	sp|P02769|ALBU_BOVIN:309		\Result_2021_04_BSA_Mono_Spec_UnEn_DSS	DSS	UnEn
1209	1	ECCDKPLLEKSHCIAEVEK-K10-156	sp|P02769|ALBU_BOVIN	-	monolink	monolink	210301_OE1_csarnowski_2104_1Un.c.04766.04766.4_210301_OE1_csarnowski_2104_1Un.c.04722.04722.4	309		-	-	2500.17	626.049	4	0.6	3	16	9.97	0.15	0.23	0.19	0.19	0	0.05	310	0.17	31.23	0	sp|P02769|ALBU_BOVIN:309		\Result_2021_04_BSA_Mono_Spec_UnEn_DSS	DSS	UnEn
1210	1	TCVADESHAGCEKSLHTLFGDELCK-K13-155	sp|P02769|ALBU_BOVIN	-	monolink	monolink	210301_OE1_csarnowski_2104_1Un.c.05877.05877.4_210301_OE1_csarnowski_2104_1Un.c.05684.05684.4	88		-	-	3018.36	755.597	4	0.5	6	17	8.84	0.06	0.38	0.3	0.3	0	0.06	239	0.36	30.79	0	sp|P02769|ALBU_BOVIN:88		\Result_2021_04_BSA_Mono_Spec_UnEn_DSS	DSS	UnEn
1211	1	LAKEYEATLEECCAK-K3-155	sp|P02769|ALBU_BOVIN	-	monolink	monolink	210301_OE1_csarnowski_2104_1Un.c.04791.04791.3_210301_OE1_csarnowski_2104_1Un.c.04768.04768.3	374		-	-	1968.92	657.313	3	-1.1	1	15	10.1	0.08	0.22	0.32	0.32	0	0.11	261	0	30.77	0	sp|P02769|ALBU_BOVIN:374		\Result_2021_04_BSA_Mono_Spec_UnEn_DSS	DSS	UnEn
1212	1	VTKCCTESLVNRRPCFSALTPDETYVPK-K3-155	sp|P02769|ALBU_BOVIN	-	monolink	monolink	210301_OE1_csarnowski_2104_1Un.c.05511.05511.4_210301_OE1_csarnowski_2104_1Un.c.05480.05480.4	498		-	-	3482.7	871.683	4	-0.6	1	17	9.27	0.14	0.22	0.33	0.33	0	0.06	353	0	30.46	0	sp|P02769|ALBU_BOVIN:498		\Result_2021_04_BSA_Mono_Spec_UnEn_DSS	DSS	UnEn
1213	1	TCVADESHAGCEKSLHTLFGDELCK-K13-155	sp|P02769|ALBU_BOVIN	-	monolink	monolink	210301_OE1_csarnowski_2104_1Un.c.05731.05731.4_210301_OE1_csarnowski_2104_1Un.c.05824.05824.4	88		-	-	3018.36	755.598	4	1.9	6	21	7.32	0.05	0.41	0.49	0.49	0	0.1	256	0.18	29.12	0	sp|P02769|ALBU_BOVIN:88		\Result_2021_04_BSA_Mono_Spec_UnEn_DSS	DSS	UnEn
1214	1	VTKCCTESLVNRRPCFSALTPDETYVPK-K3-156	sp|P02769|ALBU_BOVIN	-	monolink	monolink	210301_OE1_csarnowski_2104_1Un.c.05963.05963.4_210301_OE1_csarnowski_2104_1Un.c.05944.05944.4	498		-	-	3483.69	871.931	4	2.2	2	17	9.27	0.07	0.21	0.26	0.26	0	0.05	227	0	27.6	0	sp|P02769|ALBU_BOVIN:498		\Result_2021_04_BSA_Mono_Spec_UnEn_DSS	DSS	UnEn
1215	1	SHCIAEVEKDAIPENLPPLTADFAEDK-K9-156	sp|P02769|ALBU_BOVIN	-	monolink	monolink	210301_OE1_csarnowski_2104_1Un.c.08640.08640.3_210301_OE1_csarnowski_2104_1Un.c.08637.08637.3	318		-	-	3164.53	1055.85	3	3.6	1	13	7.71	0.05	0.34	0.32	0.32	0	0.06	234	0	27.56	0	sp|P02769|ALBU_BOVIN:318		\Result_2021_04_BSA_Mono_Spec_UnEn_DSS	DSS	UnEn
1216	1	YICDNQDTISSKLKECCDKPLLEK-K12-156	sp|P02769|ALBU_BOVIN	-	monolink	monolink	210301_OE1_csarnowski_2104_1Un.c.05316.05316.4_210301_OE1_csarnowski_2104_1Un.c.05306.05306.4	297		-	-	3112.48	779.127	4	0.3	1	15	7.37	0.02	0.36	0.29	0.29	0	0.06	222	0	26.91	0	sp|P02769|ALBU_BOVIN:297		\Result_2021_04_BSA_Mono_Spec_UnEn_DSS	DSS	UnEn
1217	1	TCVADESHAGCEKSLHTLFGDELCK-K13-155	sp|P02769|ALBU_BOVIN	-	monolink	monolink	210301_OE1_csarnowski_2104_1Un.c.05877.05877.4_210301_OE1_csarnowski_2104_1Un.c.05824.05824.4	88		-	-	3018.36	755.597	4	0.5	6	16	7.34	0.03	0.28	0.31	0.31	0	0.06	277	0.31	26.37	0	sp|P02769|ALBU_BOVIN:88		\Result_2021_04_BSA_Mono_Spec_UnEn_DSS	DSS	UnEn
1218	1	LAKEYEATLEECCAKDDPHACYSTVFDK-K3-156	sp|P02769|ALBU_BOVIN	-	monolink	monolink	210301_OE1_csarnowski_2104_1Un.c.05810.05810.3_210301_OE1_csarnowski_2104_1Un.c.05795.05795.3	374		-	-	3505.55	1169.53	3	5.4	2	19	7	0.13	0.35	0.23	0.23	0	0.04	219	0	26.03	0	sp|P02769|ALBU_BOVIN:374		\Result_2021_04_BSA_Mono_Spec_UnEn_DSS	DSS	UnEn
1219	1	LAKEYEATLEECCAKDDPHACYSTVFDK-K3-156	sp|P02769|ALBU_BOVIN	-	monolink	monolink	210301_OE1_csarnowski_2104_1Un.c.06341.06341.4_210301_OE1_csarnowski_2104_1Un.c.06297.06297.4	374		-	-	3505.54	877.392	4	0.1	2	16	8.33	0.18	0.17	0.21	0.21	0	0.04	188	0	24.38	0	sp|P02769|ALBU_BOVIN:374		\Result_2021_04_BSA_Mono_Spec_UnEn_DSS	DSS	UnEn
1220	1	LVNELTEFAKTCVADESHAGCEK-K10-155	sp|P02769|ALBU_BOVIN	-	monolink	monolink	210301_OE1_csarnowski_2104_1Un.c.07708.07708.3_210301_OE1_csarnowski_2104_1Un.c.07690.07690.3	75		-	-	2762.29	921.772	3	1	1	12	5.54	0.04	0.25	0.18	0.18	0	0.04	352	0.33	23.14	0	sp|P02769|ALBU_BOVIN:75		\Result_2021_04_BSA_Mono_Spec_UnEn_DSS	DSS	UnEn
1221	1	KVPQVSTPTLVEVSR-K1-156	sp|P02769|ALBU_BOVIN	-	monolink	monolink	210301_OE1_csarnowski_2104_1Un.c.05926.05926.3_210301_OE1_csarnowski_2104_1Un.c.05837.05837.3	437		-	-	1795.01	599.344	3	0	1	10	6.74	0.07	0.17	0.15	0.15	0	0.05	228	0.36	21.92	0	sp|P02769|ALBU_BOVIN:437		\Result_2021_04_BSA_Mono_Spec_UnEn_DSS	DSS	UnEn
1222	1	SLGKVGTRCCTKPESER-K12-156	sp|P02769|ALBU_BOVIN	-	monolink	monolink	210301_OE1_csarnowski_2104_1Un.c.00914.00914.3_210301_OE1_csarnowski_2104_1Un.c.00882.00882.3	463		-	-	2120.03	707.684	3	-3.5	1	9	6.14	0.05	0.25	0.3	0.3	0	0.09	149	0	21.45	0	sp|P02769|ALBU_BOVIN:463		\Result_2021_04_BSA_Mono_Spec_UnEn_DSS	DSS	UnEn
1223	1	ETYGDMADCCEKQEPERNECFLSHK-K12-155	sp|P02769|ALBU_BOVIN	-	monolink	monolink	210301_OE1_csarnowski_2104_1Un.c.03921.03921.4_210301_OE1_csarnowski_2104_1Un.c.03874.03874.4	117		-	-	3287.35	822.846	4	-3.9	1	15	7.46	0.15	0.12	0.16	0.16	0	0.03	182	0	21.42	0	sp|P02769|ALBU_BOVIN:117		\Result_2021_04_BSA_Mono_Spec_UnEn_DSS	DSS	UnEn
1224	1	AFDEKLFTFHADICTLPDTEK-K5-155	sp|P02769|ALBU_BOVIN	-	monolink	monolink	210301_OE1_csarnowski_2104_1Un.c.08627.08627.3_210301_OE1_csarnowski_2104_1Un.c.08642.08642.3	528		-	-	2652.26	885.095	3	-6.8	1	8	6.7	0.01	0.24	0.14	0.14	0	0.03	111	0	20.73	0	sp|P02769|ALBU_BOVIN:528		\Result_2021_04_BSA_Mono_Spec_UnEn_DSS	DSS	UnEn
1225	1	VTKCCTESLVNRRPCFSALTPDETYVPK-K3-156	sp|P02769|ALBU_BOVIN	-	monolink	monolink	210301_OE1_csarnowski_2104_1Un.c.05998.05998.3_210301_OE1_csarnowski_2104_1Un.c.05965.05965.3	498		-	-	3483.69	1162.24	3	2.4	2	13	6.47	0.08	0.17	0.22	0.22	0	0.04	200	0	20.65	0	sp|P02769|ALBU_BOVIN:498		\Result_2021_04_BSA_Mono_Spec_UnEn_DSS	DSS	UnEn
1226	1	VHKECCHGDLLECADDRADLAK-K3-156	sp|P02769|ALBU_BOVIN	-	monolink	monolink	210301_OE1_csarnowski_2104_1Un.c.03157.03157.5_210301_OE1_csarnowski_2104_1Un.c.03103.03103.5	266		-	-	2767.23	554.454	5	-1.8	3	4	3.32	0.05	0.21	0.29	0.29	0	0.07	181	0	15.21	0	sp|P02769|ALBU_BOVIN:266		\Result_2021_04_BSA_Mono_Spec_UnEn_DSS	DSS	UnEn
1227	1	VHKECCHGDLLECADDRADLAK-K3-155	sp|P02769|ALBU_BOVIN	-	monolink	monolink	210301_OE1_csarnowski_2104_1Un.c.02453.02453.5_210301_OE1_csarnowski_2104_1Un.c.02416.02416.5	266		-	-	2766.25	554.258	5	-1.9	3	6	4.16	0.03	0.1	0.13	0.13	0	0.03	64	0	11.89	0	sp|P02769|ALBU_BOVIN:266		\Result_2021_04_BSA_Mono_Spec_UnEn_DSS	DSS	UnEn
1236	1	SLHTLFGDELCK-D8-170	sp|P02769|ALBU_BOVIN	-	monolink	monolink	210301_OE1_csarnowski_2104_1Un.c.04055.04055.3_210301_OE1_csarnowski_2104_1Un.c.04335.04335.3	96		-	-	1588.8	530.609	3	-0.7	1	14	11.17	0.17	0.33	0.19	0.19	0	0.08	347	0.36	36.86	0	sp|P02769|ALBU_BOVIN:96		\Result_2021_04_BSA_Mono_Spec_UnEn_PDH	PDH	UnEn

## Sheet: Monolinks_RNxQuest
Id	Protein	Light_spectrum	Heavy_spectrum	AbsPos1	RNA_Mr	RNA_composition	Neutral_Loss	Isobaric_RNA_Composition	Mr_Calculated	Mr_measured	Mz	z	Error_rel_ppm	TIC	ld-score	FDR_score	FDR_type	FDR_level
TCVADESHAGCEKSLHTLFGDELCK-K13-DSG	sp|P02769|ALBU_BOVIN	210301_OE1_csarnowski_2104_1B.c.03838.03838.3	210301_OE1_csarnowski_2104_1B.c.03964.03964.3	88	113.047	DSG	Monolink_-NH2	DSG Monolink_-NH2	2976.3	2976.31	993.112	3	2.6	0.10031	59.65	0	Observed FDR	id
TCVADESHAGCEKSLHTLFGDELCK-K13-DSS	sp|P02769|ALBU_BOVIN	210301_OE1_csarnowski_2104_1C.c.04726.04726.3	210301_OE1_csarnowski_2104_1C.c.04804.04804.3	88	155.096	DSS	Monolink_-NH2	DSS Monolink_-NH2	3018.35	3018.35	1007.13	3	-0.4	0.10105	59.39	0	Observed FDR	id
HLVDEPQNLIKQNCDQFEK-K11-DSS	sp|P02769|ALBU_BOVIN	210308_OE1_csarnowski_2104_2C.c.05070.05070.3	210308_OE1_csarnowski_2104_2C.c.05044.05044.3	412	156.079	DSS	Monolink_-OH	DSS Monolink_-OH	2510.21	2510.21	837.746	3	1.3	0.1275	55.95	0	Observed FDR	id
TCVADESHAGCEKSLHTLFGDELCK-K13-DSG	sp|P02769|ALBU_BOVIN	210301_OE1_csarnowski_2104_1Un.c.05446.05446.3	210301_OE1_csarnowski_2104_1Un.c.05380.05380.3	88	114.031	DSG	Monolink_-OH	DSG Monolink_-OH	2977.29	2977.29	993.439	3	1.7	0.09767	54.94	0	Observed FDR	id
TCVADESHAGCEKSLHTLFGDELCK-K13-DSG	sp|P02769|ALBU_BOVIN	210308_OE1_csarnowski_2104_2C.c.04427.04427.3	210308_OE1_csarnowski_2104_2C.c.04409.04409.3	88	113.047	DSG	Monolink_-NH2	DSG Monolink_-NH2	2976.3	2976.3	993.109	3	-0.2	0.09663	54.14	0	Observed FDR	id
CCAADDKEACFAVEGPK-K7-DSG	sp|P02769|ALBU_BOVIN	210301_OE1_csarnowski_2104_1D.c.03570.03570.3	210301_OE1_csarnowski_2104_1D.c.03627.03627.3	587	114.031	DSG	Monolink_-OH	DSG Monolink_-OH	2040.82	2040.82	681.282	3	0	0.18086	53.93	0	Observed FDR	id
TCVADESHAGCEKSLHTLFGDELCK-K13-DSG	sp|P02769|ALBU_BOVIN	210301_OE1_csarnowski_2104_1C.c.04209.04209.3	210301_OE1_csarnowski_2104_1C.c.04168.04168.3	88	113.047	DSG	Monolink_-NH2	DSG Monolink_-NH2	2976.3	2976.31	993.111	3	1.9	0.10305	53.85	0	Observed FDR	id
TCVADESHAGCEKSLHTLFGDELCK-K13-DSS	sp|P02769|ALBU_BOVIN	210301_OE1_csarnowski_2104_1C.c.05277.05277.3	210301_OE1_csarnowski_2104_1C.c.05254.05254.3	88	156.079	DSS	Monolink_-OH	DSS Monolink_-OH	3019.34	3019.34	1007.45	3	1	0.09432	53.24	0	Observed FDR	id
TCVADESHAGCEKSLHTLFGDELCK-K13-DSG	sp|P02769|ALBU_BOVIN	210308_OE1_csarnowski_2104_2B.c.04745.04745.3	210308_OE1_csarnowski_2104_2B.c.04693.04693.3	88	114.031	DSG	Monolink_-OH	DSG Monolink_-OH	2977.29	2977.29	993.438	3	0.8	0.10474	52.98	0	Observed FDR	id
TCVADESHAGCEKSLHTLFGDELCK-K13-DSG	sp|P02769|ALBU_BOVIN	210301_OE1_csarnowski_2104_1D.c.04351.04351.3	210301_OE1_csarnowski_2104_1D.c.04320.04320.3	88	113.047	DSG	Monolink_-NH2	DSG Monolink_-NH2	2976.3	2976.31	993.111	3	1.2	0.0819	52.88	0	Observed FDR	id
TCVADESHAGCEKSLHTLFGDELCK-K13-DSS	sp|P02769|ALBU_BOVIN	210308_OE1_csarnowski_2104_2C.c.05584.05584.3	210308_OE1_csarnowski_2104_2C.c.05540.05540.3	88	156.079	DSS	Monolink_-OH	DSS Monolink_-OH	3019.34	3019.34	1007.45	3	1.4	0.09842	52.88	0	Observed FDR	id
VHKECCHGDLLECADDRADLAK-K3-DSS	sp|P02769|ALBU_BOVIN	210308_OE1_csarnowski_2104_2C.c.02100.02100.3	210308_OE1_csarnowski_2104_2C.c.02073.02073.3	266	155.096	DSS	Monolink_-NH2	DSS Monolink_-NH2	2766.25	2766.25	923.092	3	-0.1	0.12533	52.62	0	Observed FDR	id
TCVADESHAGCEKSLHTLFGDELCK-K13-DSG	sp|P02769|ALBU_BOVIN	210308_OE1_csarnowski_2104_2B.c.04437.04437.3	210308_OE1_csarnowski_2104_2B.c.04394.04394.3	88	113.047	DSG	Monolink_-NH2	DSG Monolink_-NH2	2976.3	2976.31	993.11	3	0.3	0.10747	52.57	0	Observed FDR	id
TCVADESHAGCEKSLHTLFGDELCK-K13-DSS	sp|P02769|ALBU_BOVIN	210308_OE1_csarnowski_2104_2C.c.04989.04989.3	210308_OE1_csarnowski_2104_2C.c.04977.04977.3	88	155.096	DSS	Monolink_-NH2	DSS Monolink_-NH2	3018.35	3018.35	1007.13	3	-0.6	0.09897	52.34	0	Observed FDR	id
TCVADESHAGCEKSLHTLFGDELCK-K13-DSS	sp|P02769|ALBU_BOVIN	210301_OE1_csarnowski_2104_1B.c.04500.04500.3	210301_OE1_csarnowski_2104_1B.c.04502.04502.3	88	155.096	DSS	Monolink_-NH2	DSS Monolink_-NH2	3018.35	3018.36	1007.13	3	0.7	0.08106	51.97	0	Observed FDR	id
TCVADESHAGCEKSLHTLFGDELCK-K13-DSG	sp|P02769|ALBU_BOVIN	210301_OE1_csarnowski_2104_1C.c.04485.04485.3	210301_OE1_csarnowski_2104_1C.c.04452.04452.3	88	114.031	DSG	Monolink_-OH	DSG Monolink_-OH	2977.29	2977.29	993.439	3	2	0.08895	51.3	0	Observed FDR	id
RHPYFYAPELLYYANKYNGVFQECCQAEDK-K16-DSS	sp|P02769|ALBU_BOVIN	210308_OE1_csarnowski_2104_2B.c.09073.09073.3	210308_OE1_csarnowski_2104_2B.c.09043.09043.3	183	155.096	DSS	Monolink_-NH2	DSS Monolink_-NH2	3927.8	3927.82	1310.28	3	3.2	0.07923	51.29	0	Observed FDR	id
TCVADESHAGCEKSLHTLFGDELCK-K13-DSS	sp|P02769|ALBU_BOVIN	210308_OE1_csarnowski_2104_2B.c.05012.05012.3	210308_OE1_csarnowski_2104_2B.c.04988.04988.3	88	155.096	DSS	Monolink_-NH2	DSS Monolink_-NH2	3018.35	3018.35	1007.13	3	-0.7	0.08067	50.88	0	Observed FDR	id
TCVADESHAGCEKSLHTLFGDELCK-K13-DSG	sp|P02769|ALBU_BOVIN	210308_OE1_csarnowski_2104_2C.c.04736.04736.3	210308_OE1_csarnowski_2104_2C.c.04724.04724.3	88	114.031	DSG	Monolink_-OH	DSG Monolink_-OH	2977.29	2977.3	993.44	3	2.3	0.08826	50.79	0	Observed FDR	id
TCVADESHAGCEKSLHTLFGDELCK-K13-DSS	sp|P02769|ALBU_BOVIN	210308_OE1_csarnowski_2104_2B.c.05370.05370.3	210308_OE1_csarnowski_2104_2B.c.05675.05675.3	88	156.079	DSS	Monolink_-OH	DSS Monolink_-OH	3019.34	3019.36	1007.46	3	7.3	0.07748	50.69	0	Observed FDR	id
HLVDEPQNLIKQNCDQFEK-K11-DSG	sp|P02769|ALBU_BOVIN	210301_OE1_csarnowski_2104_1C.c.03999.03999.3	210301_OE1_csarnowski_2104_1C.c.03977.03977.3	412	114.031	DSG	Monolink_-OH	DSG Monolink_-OH	2468.16	2468.17	823.73	3	1.2	0.12845	50.31	0	Observed FDR	id
RHPYFYAPELLYYANKYNGVFQECCQAEDK-K16-DSS	sp|P02769|ALBU_BOVIN	210308_OE1_csarnowski_2104_2B.c.09054.09054.3	210308_OE1_csarnowski_2104_2B.c.09050.09050.3	183	156.079	DSS	Monolink_-OH	DSS Monolink_-OH	3928.79	3928.81	1310.61	3	7.2	0.05619	49.31	0	Observed FDR	id
TCVADESHAGCEKSLHTLFGDELCK-K13-DSS	sp|P02769|ALBU_BOVIN	210301_OE1_csarnowski_2104_1Un.c.05710.05710.3	210301_OE1_csarnowski_2104_1Un.c.05698.05698.3	88	155.096	DSS	Monolink_-NH2	DSS Monolink_-NH2	3018.35	3018.36	1007.13	3	0.5	0.08384	49.28	0	Observed FDR	id
CCAADDKEACFAVEGPK-K7-DSG	sp|P02769|ALBU_BOVIN	210301_OE1_csarnowski_2104_1D.c.03051.03051.3	210301_OE1_csarnowski_2104_1D.c.03062.03062.3	587	113.047	DSG	Monolink_-NH2	DSG Monolink_-NH2	2039.84	2039.84	680.955	3	2.3	0.10367	49.25	0	Observed FDR	id
TCVADESHAGCEKSLHTLFGDELCK-K13-DSS	sp|P02769|ALBU_BOVIN	210301_OE1_csarnowski_2104_1B.c.04494.04494.3	210301_OE1_csarnowski_2104_1B.c.04464.04464.3	88	156.079	DSS	Monolink_-OH	DSS Monolink_-OH	3019.34	3019.36	1007.46	3	7.1	0.07489	49.22	0	Observed FDR	id
TCVADESHAGCEKSLHTLFGDELCK-K13-DSG	sp|P02769|ALBU_BOVIN	210308_OE1_csarnowski_2104_2C.c.04608.04608.3	210308_OE1_csarnowski_2104_2C.c.04391.04391.3	88	114.031	DSG	Monolink_-OH	DSG Monolink_-OH	2977.29	2977.31	993.446	3	8.3	0.07693	49.01	0	Observed FDR	id
TCVADESHAGCEKSLHTLFGDELCK-K13-DSG	sp|P02769|ALBU_BOVIN	210301_OE1_csarnowski_2104_1B.c.03957.03957.3	210301_OE1_csarnowski_2104_1B.c.04072.04072.3	88	114.031	DSG	Monolink_-OH	DSG Monolink_-OH	2977.29	2977.3	993.442	3	4.7	0.08593	48.54	0	Observed FDR	id
TCVADESHAGCEKSLHTLFGDELCK-K13-DSS	sp|P02769|ALBU_BOVIN	210308_OE1_csarnowski_2104_2C.c.05267.05267.3	210308_OE1_csarnowski_2104_2C.c.05127.05127.3	88	155.096	DSS	Monolink_-NH2	DSS Monolink_-NH2	3018.35	3018.37	1007.13	3	4.7	0.0779	48.12	0	Observed FDR	id
TCVADESHAGCEKSLHTLFGDELCK-K13-DSS	sp|P02769|ALBU_BOVIN	210308_OE1_csarnowski_2104_2D.c.05048.05048.3	210308_OE1_csarnowski_2104_2D.c.05026.05026.3	88	155.096	DSS	Monolink_-NH2	DSS Monolink_-NH2	3018.35	3018.36	1007.13	3	2.6	0.09282	47.95	0	Observed FDR	id
TCVADESHAGCEKSLHTLFGDELCK-K13-DSG	sp|P02769|ALBU_BOVIN	210301_OE1_csarnowski_2104_1B.c.04259.04259.3	210301_OE1_csarnowski_2104_1B.c.04205.04205.3	88	114.031	DSG	Monolink_-OH	DSG Monolink_-OH	2977.29	2977.29	993.439	3	1.2	0.07364	47.43	0	Observed FDR	id
RHPYFYAPELLYYANKYNGVFQECCQAEDK-K16-DSS	sp|P02769|ALBU_BOVIN	210301_OE1_csarnowski_2104_1B.c.08184.08184.4	210301_OE1_csarnowski_2104_1B.c.07943.07943.4	183	156.079	DSS	Monolink_-OH	DSS Monolink_-OH	3928.79	3928.79	983.206	4	1.9	0.06782	47.38	0	Observed FDR	id
VHKECCHGDLLECADDR-K3-DSS	sp|P02769|ALBU_BOVIN	210301_OE1_csarnowski_2104_1C.c.01562.01562.3	210301_OE1_csarnowski_2104_1C.c.01541.01541.3	266	155.096	DSS	Monolink_-NH2	DSS Monolink_-NH2	2267.97	2267.98	757	3	1.1	0.12035	47.02	0	Observed FDR	id
CCAADDKEACFAVEGPK-K7-DSG	sp|P02769|ALBU_BOVIN	210308_OE1_csarnowski_2104_2D.c.03714.03714.3	210308_OE1_csarnowski_2104_2D.c.03671.03671.3	587	114.031	DSG	Monolink_-OH	DSG Monolink_-OH	2040.82	2040.83	681.284	3	2.4	0.15558	46.94	0	Observed FDR	id
RHPYFYAPELLYYANKYNGVFQECCQAEDK-K16-DSG	sp|P02769|ALBU_BOVIN	210308_OE1_csarnowski_2104_2B.c.08950.08950.3	210308_OE1_csarnowski_2104_2B.c.08781.08781.3	183	114.031	DSG	Monolink_-OH	DSG Monolink_-OH	3886.74	3886.74	1296.59	3	0.6	0.06325	46.84	0	Observed FDR	id
TCVADESHAGCEKSLHTLFGDELCK-K13-DSS	sp|P02769|ALBU_BOVIN	210301_OE1_csarnowski_2104_1B.c.04906.04906.3	210301_OE1_csarnowski_2104_1B.c.04853.04853.3	88	156.079	DSS	Monolink_-OH	DSS Monolink_-OH	3019.34	3019.34	1007.45	3	0.8	0.06744	46.66	0	Observed FDR	id
TCVADESHAGCEKSLHTLFGDELCK-K13-DSG	sp|P02769|ALBU_BOVIN	210301_OE1_csarnowski_2104_1C.c.04367.04367.3	210301_OE1_csarnowski_2104_1C.c.04335.04335.3	88	113.047	DSG	Monolink_-NH2	DSG Monolink_-NH2	2976.3	2976.32	993.114	3	4.9	0.05934	46.59	0	Observed FDR	id
TCVADESHAGCEKSLHTLFGDELCK-K13-DSS	sp|P02769|ALBU_BOVIN	210308_OE1_csarnowski_2104_2B.c.05725.05725.3	210308_OE1_csarnowski_2104_2B.c.05982.05982.3	88	156.079	DSS	Monolink_-OH	DSS Monolink_-OH	3019.34	3019.34	1007.45	3	1.1	0.08023	46.59	0	Observed FDR	id
HLVDEPQNLIKQNCDQFEK-K11-DSG	sp|P02769|ALBU_BOVIN	210308_OE1_csarnowski_2104_2C.c.04219.04219.3	210308_OE1_csarnowski_2104_2C.c.04163.04163.3	412	114.031	DSG	Monolink_-OH	DSG Monolink_-OH	2468.16	2468.17	823.731	3	1.8	0.11968	46.43	0	Observed FDR	id
RHPYFYAPELLYYANKYNGVFQECCQAEDK-K16-DSG	sp|P02769|ALBU_BOVIN	210301_OE1_csarnowski_2104_1B.c.07767.07767.3	210301_OE1_csarnowski_2104_1B.c.07686.07686.3	183	114.031	DSG	Monolink_-OH	DSG Monolink_-OH	3886.74	3886.74	1296.59	3	1.1	0.07375	46.32	0	Observed FDR	id
TCVADESHAGCEKSLHTLFGDELCK-K13-DSS	sp|P02769|ALBU_BOVIN	210301_OE1_csarnowski_2104_1Un.c.06337.06337.3	210301_OE1_csarnowski_2104_1Un.c.06283.06283.3	88	156.079	DSS	Monolink_-OH	DSS Monolink_-OH	3019.34	3019.34	1007.45	3	0.5	0.07943	45.83	0	Observed FDR	id
CCAADDKEACFAVEGPK-K7-DSS	sp|P02769|ALBU_BOVIN	210308_OE1_csarnowski_2104_2C.c.05124.05124.3	210308_OE1_csarnowski_2104_2C.c.05060.05060.3	587	156.079	DSS	Monolink_-OH	DSS Monolink_-OH	2082.87	2082.87	695.299	3	1.8	0.12718	45.69	0	Observed FDR	id
RHPYFYAPELLYYANKYNGVFQECCQAEDK-K16-DSS	sp|P02769|ALBU_BOVIN	210301_OE1_csarnowski_2104_1B.c.07877.07877.3	210301_OE1_csarnowski_2104_1B.c.07858.07858.3	183	155.096	DSS	Monolink_-NH2	DSS Monolink_-NH2	3927.8	3927.79	1310.27	3	-3.2	0.06837	45.63	0	Observed FDR	id
FKDLGEEHFK-K2-DSS	sp|P02769|ALBU_BOVIN	210308_OE1_csarnowski_2104_2D.c.03791.03791.3	210308_OE1_csarnowski_2104_2D.c.03757.03757.3	36	156.079	DSS	Monolink_-OH	DSS Monolink_-OH	1404.69	1404.69	469.239	3	1.6	0.18747	45.61	0	Observed FDR	id
RHPYFYAPELLYYANKYNGVFQECCQAEDK-K16-DSS	sp|P02769|ALBU_BOVIN	210308_OE1_csarnowski_2104_2B.c.09380.09380.4	210308_OE1_csarnowski_2104_2B.c.09478.09478.4	183	156.079	DSS	Monolink_-OH	DSS Monolink_-OH	3928.79	3928.78	983.202	4	-2.1	0.06007	45.37	0	Observed FDR	id
LKHLVDEPQNLIK-K2-DSS	sp|P02769|ALBU_BOVIN	210308_OE1_csarnowski_2104_2C.c.04571.04571.3	210308_OE1_csarnowski_2104_2C.c.04410.04410.3	401	156.079	DSS	Monolink_-OH	DSS Monolink_-OH	1701.97	1701.97	568.33	3	0.6	0.21201	45.34	0	Observed FDR	id
VHKECCHGDLLECADDRADLAK-K3-DSG	sp|P02769|ALBU_BOVIN	210308_OE1_csarnowski_2104_2C.c.01645.01645.3	210308_OE1_csarnowski_2104_2C.c.01619.01619.3	266	113.047	DSG	Monolink_-NH2	DSG Monolink_-NH2	2724.2	2724.21	909.077	3	1.2	0.11342	45.27	0	Observed FDR	id
VHKECCHGDLLECADDRADLAK-K3-DSS	sp|P02769|ALBU_BOVIN	210301_OE1_csarnowski_2104_1C.c.02481.02481.3	210301_OE1_csarnowski_2104_1C.c.02457.02457.3	266	156.079	DSS	Monolink_-OH	DSS Monolink_-OH	2767.24	2767.22	923.413	3	-7.2	0.10744	45.26	0	Observed FDR	id
VHKECCHGDLLECADDRADLAK-K3-DSS	sp|P02769|ALBU_BOVIN	210308_OE1_csarnowski_2104_2C.c.02656.02656.3	210308_OE1_csarnowski_2104_2C.c.02631.02631.3	266	156.079	DSS	Monolink_-OH	DSS Monolink_-OH	2767.24	2767.22	923.414	3	-7	0.11258	45.13	0	Observed FDR	id
ADLAKYICDNQDTISSK-K5-DSS	sp|P02769|ALBU_BOVIN	210301_OE1_csarnowski_2104_1C.c.05511.05511.3	210301_OE1_csarnowski_2104_1C.c.05488.05488.3	285	156.079	DSS	Monolink_-OH	DSS Monolink_-OH	2096.99	2096.99	700.005	3	-0.3	0.12386	45.04	0	Observed FDR	id
ECCDKPLLEKSHCIAEVEK-K10-DSS	sp|P02769|ALBU_BOVIN	210301_OE1_csarnowski_2104_1Un.c.03997.03997.3	210301_OE1_csarnowski_2104_1Un.c.03944.03944.3	309	155.096	DSS	Monolink_-NH2	DSS Monolink_-NH2	2499.18	2499.17	834.065	3	-3.8	0.07456	44.8	0	Observed FDR	id
SLHTLFGDELCKVASLRETYGDMADCCEK-K12-DSG	sp|P02769|ALBU_BOVIN	210301_OE1_csarnowski_2104_1B.c.07747.07747.3	210301_OE1_csarnowski_2104_1B.c.07717.07717.3	100	113.047	DSG	Monolink_-NH2	DSG Monolink_-NH2	3517.56	3517.55	1173.53	3	-2.4	0.07224	44.77	0	Observed FDR	id
VHKECCHGDLLECADDR-K3-DSG	sp|P02769|ALBU_BOVIN	210308_OE1_csarnowski_2104_2D.c.01376.01376.3	210308_OE1_csarnowski_2104_2D.c.01325.01325.3	266	114.031	DSG	Monolink_-OH	DSG Monolink_-OH	2226.91	2226.91	743.311	3	0.8	0.15695	44.73	0	Observed FDR	id
VHKECCHGDLLECADDRADLAK-K3-DSS	sp|P02769|ALBU_BOVIN	210308_OE1_csarnowski_2104_2B.c.01927.01927.3	210308_OE1_csarnowski_2104_2B.c.01892.01892.3	266	155.096	DSS	Monolink_-NH2	DSS Monolink_-NH2	2766.25	2766.25	923.092	3	-0.3	0.10037	44.68	0	Observed FDR	id
CCAADDKEACFAVEGPK-K7-DSS	sp|P02769|ALBU_BOVIN	210308_OE1_csarnowski_2104_2D.c.04259.04259.3	210308_OE1_csarnowski_2104_2D.c.04212.04212.3	587	155.096	DSS	Monolink_-NH2	DSS Monolink_-NH2	2081.89	2081.89	694.971	3	1.4	0.11461	44.35	0	Observed FDR	id
QNCDQFEKLGEYGFQNALIVR-K8-DSG	sp|P02769|ALBU_BOVIN	210301_OE1_csarnowski_2104_1C.c.07875.07875.3	210301_OE1_csarnowski_2104_1C.c.07864.07864.3	420	113.047	DSG	Monolink_-NH2	DSG Monolink_-NH2	2641.26	2641.27	881.43	3	3	0.15374	44.35	0	Observed FDR	id
VHKECCHGDLLECADDRADLAK-K3-DSS	sp|P02769|ALBU_BOVIN	210301_OE1_csarnowski_2104_1Un.c.03125.03125.3	210301_OE1_csarnowski_2104_1Un.c.03094.03094.3	266	156.079	DSS	Monolink_-OH	DSS Monolink_-OH	2767.24	2767.22	923.415	3	-5.1	0.09826	44.31	0	Observed FDR	id
ECCDKPLLEKSHCIAEVEK-K10-DSG	sp|P02769|ALBU_BOVIN	210308_OE1_csarnowski_2104_2C.c.02999.02999.3	210308_OE1_csarnowski_2104_2C.c.02912.02912.3	309	114.031	DSG	Monolink_-OH	DSG Monolink_-OH	2458.12	2458.12	820.38	3	0	0.08207	44.31	0	Observed FDR	id
LKHLVDEPQNLIK-K2-DSS	sp|P02769|ALBU_BOVIN	210308_OE1_csarnowski_2104_2C.c.03825.03825.3	210308_OE1_csarnowski_2104_2C.c.03780.03780.3	401	155.096	DSS	Monolink_-NH2	DSS Monolink_-NH2	1700.98	1700.98	568.002	3	-0.8	0.2045	44.29	0	Observed FDR	id
FKDLGEEHFK-K2-DSG	sp|P02769|ALBU_BOVIN	210301_OE1_csarnowski_2104_1D.c.02394.02394.3	210301_OE1_csarnowski_2104_1D.c.02208.02208.3	36	114.031	DSG	Monolink_-OH	DSG Monolink_-OH	1362.65	1362.65	455.224	3	3.4	0.14713	44.22	0	Observed FDR	id
RHPYFYAPELLYYANKYNGVFQECCQAEDK-K16-DSS	sp|P02769|ALBU_BOVIN	210308_OE1_csarnowski_2104_2B.c.09425.09425.3	210308_OE1_csarnowski_2104_2B.c.09456.09456.3	183	156.079	DSS	Monolink_-OH	DSS Monolink_-OH	3928.79	3928.8	1310.61	3	4.4	0.05841	44.06	0	Observed FDR	id
RHPYFYAPELLYYANKYNGVFQECCQAEDK-K16-DSS	sp|P02769|ALBU_BOVIN	210301_OE1_csarnowski_2104_1B.c.08210.08210.3	210301_OE1_csarnowski_2104_1B.c.08217.08217.3	183	156.079	DSS	Monolink_-OH	DSS Monolink_-OH	3928.79	3928.79	1310.6	3	0.5	0.06744	44.05	0	Observed FDR	id
QNCDQFEKLGEYGFQNALIVR-K8-DSG	sp|P02769|ALBU_BOVIN	210301_OE1_csarnowski_2104_1C.c.08118.08118.3	210301_OE1_csarnowski_2104_1C.c.08085.08085.3	420	114.031	DSG	Monolink_-OH	DSG Monolink_-OH	2642.24	2642.25	881.757	3	1.8	0.13649	43.94	0	Observed FDR	id
TCVADESHAGCEKSLHTLFGDELCK-K13-DSS	sp|P02769|ALBU_BOVIN	210301_OE1_csarnowski_2104_1B.c.04346.04346.3	210301_OE1_csarnowski_2104_1B.c.04324.04324.3	88	155.096	DSS	Monolink_-NH2	DSS Monolink_-NH2	3018.35	3018.35	1007.13	3	-0.7	0.06928	43.86	0	Observed FDR	id
VHKECCHGDLLECADDR-K3-DSG	sp|P02769|ALBU_BOVIN	210301_OE1_csarnowski_2104_1D.c.00826.00826.3	210301_OE1_csarnowski_2104_1D.c.00815.00815.3	266	113.047	DSG	Monolink_-NH2	DSG Monolink_-NH2	2225.92	2225.93	742.983	3	0.9	0.1577	43.85	0	Observed FDR	id
SLHTLFGDELCKVASLRETYGDMADCCEK-K12-DSS	sp|P02769|ALBU_BOVIN	210308_OE1_csarnowski_2104_2B.c.09513.09513.3	210308_OE1_csarnowski_2104_2B.c.09474.09474.3	100	155.096	DSS	Monolink_-NH2	DSS Monolink_-NH2	3559.61	3559.62	1187.55	3	1.7	0.0736	43.8	0	Observed FDR	id
LKHLVDEPQNLIK-K2-DSS	sp|P02769|ALBU_BOVIN	210301_OE1_csarnowski_2104_1C.c.03606.03606.3	210301_OE1_csarnowski_2104_1C.c.03442.03442.3	401	155.096	DSS	Monolink_-NH2	DSS Monolink_-NH2	1700.98	1700.98	568.003	3	0.2	0.22646	43.79	0	Observed FDR	id
TCVADESHAGCEKSLHTLFGDELCK-K13-DSS	sp|P02769|ALBU_BOVIN	210308_OE1_csarnowski_2104_2B.c.05177.05177.3	210308_OE1_csarnowski_2104_2B.c.05153.05153.3	88	155.096	DSS	Monolink_-NH2	DSS Monolink_-NH2	3018.35	3018.35	1007.13	3	-0.4	0.06538	43.76	0	Observed FDR	id
AFDEKLFTFHADICTLPDTEK-K5-DSS	sp|P02769|ALBU_BOVIN	210308_OE1_csarnowski_2104_2B.c.08686.08686.3	210308_OE1_csarnowski_2104_2B.c.08664.08664.3	528	155.096	DSS	Monolink_-NH2	DSS Monolink_-NH2	2652.28	2652.29	885.105	3	4.3	0.10059	43.72	0	Observed FDR	id
LKHLVDEPQNLIK-K2-DSS	sp|P02769|ALBU_BOVIN	210308_OE1_csarnowski_2104_2D.c.03910.03910.3	210308_OE1_csarnowski_2104_2D.c.03748.03748.3	401	155.096	DSS	Monolink_-NH2	DSS Monolink_-NH2	1700.98	1700.99	568.003	3	0.9	0.20593	43.69	0	Observed FDR	id
LKHLVDEPQNLIK-K2-DSS	sp|P02769|ALBU_BOVIN	210301_OE1_csarnowski_2104_1C.c.03471.03471.3	210301_OE1_csarnowski_2104_1C.c.03601.03601.3	401	155.096	DSS	Monolink_-NH2	DSS Monolink_-NH2	1700.98	1700.99	568.003	3	1.3	0.23128	43.55	0	Observed FDR	id
LKHLVDEPQNLIK-K2-DSS	sp|P02769|ALBU_BOVIN	210301_OE1_csarnowski_2104_1C.c.04199.04199.3	210301_OE1_csarnowski_2104_1C.c.04308.04308.3	401	156.079	DSS	Monolink_-OH	DSS Monolink_-OH	1701.97	1701.97	568.331	3	2.1	0.20108	43.51	0	Observed FDR	id
VHKECCHGDLLECADDR-K3-DSG	sp|P02769|ALBU_BOVIN	210308_OE1_csarnowski_2104_2D.c.00879.00879.3	210308_OE1_csarnowski_2104_2D.c.00859.00859.3	266	113.047	DSG	Monolink_-NH2	DSG Monolink_-NH2	2225.92	2225.93	742.984	3	1.1	0.15959	43.24	0	Observed FDR	id
TCVADESHAGCEKSLHTLFGDELCK-K13-DSG	sp|P02769|ALBU_BOVIN	210301_OE1_csarnowski_2104_1Un.c.05104.05104.3	210301_OE1_csarnowski_2104_1Un.c.05053.05053.3	88	113.047	DSG	Monolink_-NH2	DSG Monolink_-NH2	2976.3	2976.3	993.109	3	-0.2	0.0779	43.21	0	Observed FDR	id
FKDLGEEHFK-K2-DSS	sp|P02769|ALBU_BOVIN	210301_OE1_csarnowski_2104_1Un.c.03353.03353.3	210301_OE1_csarnowski_2104_1Un.c.03295.03295.3	36	155.096	DSS	Monolink_-NH2	DSS Monolink_-NH2	1403.71	1403.71	468.91	3	-2.6	0.21807	43.2	0	Observed FDR	id
QNCDQFEKLGEYGFQNALIVR-K8-DSG	sp|P02769|ALBU_BOVIN	210308_OE1_csarnowski_2104_2C.c.08488.08488.3	210308_OE1_csarnowski_2104_2C.c.08400.08400.3	420	114.031	DSG	Monolink_-OH	DSG Monolink_-OH	2642.24	2642.25	881.757	3	1.8	0.1176	43.16	0	Observed FDR	id
VHKECCHGDLLECADDR-K3-DSG	sp|P02769|ALBU_BOVIN	210301_OE1_csarnowski_2104_1Un.c.01520.01520.3	210301_OE1_csarnowski_2104_1Un.c.01472.01472.3	266	114.031	DSG	Monolink_-OH	DSG Monolink_-OH	2226.91	2226.92	743.315	3	5.7	0.15273	43.14	0	Observed FDR	id
FKDLGEEHFK-K2-DSS	sp|P02769|ALBU_BOVIN	210301_OE1_csarnowski_2104_1D.c.03790.03790.3	210301_OE1_csarnowski_2104_1D.c.03625.03625.3	36	156.079	DSS	Monolink_-OH	DSS Monolink_-OH	1404.69	1404.69	469.239	3	0.7	0.16492	43.03	0	Observed FDR	id
HLVDEPQNLIKQNCDQFEK-K11-DSG	sp|P02769|ALBU_BOVIN	210301_OE1_csarnowski_2104_1Un.c.04930.04930.3	210301_OE1_csarnowski_2104_1Un.c.04884.04884.3	412	114.031	DSG	Monolink_-OH	DSG Monolink_-OH	2468.16	2468.17	823.73	3	0.8	0.0932	43.02	0	Observed FDR	id
VHKECCHGDLLECADDRADLAK-K3-DSG	sp|P02769|ALBU_BOVIN	210301_OE1_csarnowski_2104_1Un.c.01931.01931.3	210301_OE1_csarnowski_2104_1Un.c.01899.01899.3	266	113.047	DSG	Monolink_-NH2	DSG Monolink_-NH2	2724.2	2724.2	909.076	3	-0.7	0.12447	42.98	0	Observed FDR	id
DTHKSEIAHR-K4-DSG	sp|P02769|ALBU_BOVIN	210301_OE1_csarnowski_2104_1Un.c.00599.00599.3	210301_OE1_csarnowski_2104_1Un.c.00563.00563.3	28	114.031	DSG	Monolink_-OH	DSG Monolink_-OH	1306.63	1306.62	436.549	3	-1.6	0.21195	42.94	0	Observed FDR	id
VHKECCHGDLLECADDR-K3-DSS	sp|P02769|ALBU_BOVIN	210308_OE1_csarnowski_2104_2D.c.01731.01731.3	210308_OE1_csarnowski_2104_2D.c.01717.01717.3	266	155.096	DSS	Monolink_-NH2	DSS Monolink_-NH2	2267.97	2267.98	757	3	0.7	0.15346	42.87	0	Observed FDR	id
DAIPENLPPLTADFAEDKDVCK-K18-DSG	sp|P02769|ALBU_BOVIN	210308_OE1_csarnowski_2104_2C.c.07817.07817.3	210308_OE1_csarnowski_2104_2C.c.07709.07709.3	336	114.031	DSG	Monolink_-OH	DSG Monolink_-OH	2571.2	2571.21	858.078	3	2.8	0.12332	42.66	0	Observed FDR	id
LCVLHEKTPVSEK-K7-DSS	sp|P02769|ALBU_BOVIN	210301_OE1_csarnowski_2104_1D.c.02645.02645.3	210301_OE1_csarnowski_2104_1D.c.02879.02879.3	489	156.079	DSS	Monolink_-OH	DSS Monolink_-OH	1694.89	1694.89	565.972	3	0.7	0.23035	42.62	0	Observed FDR	id
AFDEKLFTFHADICTLPDTEK-K5-DSG	sp|P02769|ALBU_BOVIN	210308_OE1_csarnowski_2104_2B.c.08134.08134.3	210308_OE1_csarnowski_2104_2B.c.08190.08190.3	528	113.047	DSG	Monolink_-NH2	DSG Monolink_-NH2	2610.23	2610.24	871.087	3	3	0.09343	42.58	0	Observed FDR	id
AFDEKLFTFHADICTLPDTEK-K5-DSG	sp|P02769|ALBU_BOVIN	210308_OE1_csarnowski_2104_2B.c.08609.08609.3	210308_OE1_csarnowski_2104_2B.c.08654.08654.3	528	114.031	DSG	Monolink_-OH	DSG Monolink_-OH	2611.21	2611.23	871.417	3	5.2	0.09822	42.51	0	Observed FDR	id
VHKECCHGDLLECADDR-K3-DSS	sp|P02769|ALBU_BOVIN	210308_OE1_csarnowski_2104_2C.c.02205.02205.3	210308_OE1_csarnowski_2104_2C.c.02166.02166.3	266	156.079	DSS	Monolink_-OH	DSS Monolink_-OH	2268.96	2268.95	757.326	3	-0.9	0.15878	42.49	0	Observed FDR	id
VHKECCHGDLLECADDRADLAK-K3-DSS	sp|P02769|ALBU_BOVIN	210308_OE1_csarnowski_2104_2C.c.02096.02096.4	210308_OE1_csarnowski_2104_2C.c.02057.02057.4	266	155.096	DSS	Monolink_-NH2	DSS Monolink_-NH2	2766.25	2766.26	692.572	4	1.2	0.10089	42.47	0	Observed FDR	id
VHKECCHGDLLECADDRADLAK-K3-DSS	sp|P02769|ALBU_BOVIN	210308_OE1_csarnowski_2104_2B.c.02515.02515.3	210308_OE1_csarnowski_2104_2B.c.02483.02483.3	266	156.079	DSS	Monolink_-OH	DSS Monolink_-OH	2767.24	2767.23	923.419	3	-0.6	0.12622	42.39	0	Observed FDR	id
LKHLVDEPQNLIK-K2-DSS	sp|P02769|ALBU_BOVIN	210308_OE1_csarnowski_2104_2C.c.03690.03690.3	210308_OE1_csarnowski_2104_2C.c.03652.03652.3	401	155.096	DSS	Monolink_-NH2	DSS Monolink_-NH2	1700.98	1700.99	568.003	3	0.9	0.22228	42.35	0	Observed FDR	id
AFDEKLFTFHADICTLPDTEK-K5-DSS	sp|P02769|ALBU_BOVIN	210301_OE1_csarnowski_2104_1B.c.07406.07406.3	210301_OE1_csarnowski_2104_1B.c.07491.07491.3	528	155.096	DSS	Monolink_-NH2	DSS Monolink_-NH2	2652.28	2652.29	885.103	3	2.1	0.07894	42.33	0	Observed FDR	id
LCVLHEKTPVSEK-K7-DSS	sp|P02769|ALBU_BOVIN	210308_OE1_csarnowski_2104_2C.c.01965.01965.3	210308_OE1_csarnowski_2104_2C.c.01941.01941.3	489	155.096	DSS	Monolink_-NH2	DSS Monolink_-NH2	1693.91	1693.91	565.644	3	-0.5	0.23713	42.29	0	Observed FDR	id
AFDEKLFTFHADICTLPDTEK-K5-DSS	sp|P02769|ALBU_BOVIN	210308_OE1_csarnowski_2104_2B.c.08830.08830.3	210308_OE1_csarnowski_2104_2B.c.09011.09011.3	528	155.096	DSS	Monolink_-NH2	DSS Monolink_-NH2	2652.28	2652.28	885.103	3	1.6	0.10818	42.18	0	Observed FDR	id
FKDLGEEHFK-K2-DSG	sp|P02769|ALBU_BOVIN	210308_OE1_csarnowski_2104_2D.c.02377.02377.3	210308_OE1_csarnowski_2104_2D.c.02331.02331.3	36	114.031	DSG	Monolink_-OH	DSG Monolink_-OH	1362.65	1362.65	455.223	3	0.3	0.17655	42.08	0	Observed FDR	id
ECCHGDLLECADDRADLAKYICDNQDTISSK-K19-DSS	sp|P02769|ALBU_BOVIN	210308_OE1_csarnowski_2104_2B.c.06764.06764.3	210308_OE1_csarnowski_2104_2B.c.06745.06745.3	285	156.079	DSS	Monolink_-OH	DSS Monolink_-OH	3827.64	3827.64	1276.89	3	1.3	0.05726	41.93	0	Observed FDR	id
ECCDKPLLEKSHCIAEVEK-K10-DSG	sp|P02769|ALBU_BOVIN	210301_OE1_csarnowski_2104_1C.c.02835.02835.3	210301_OE1_csarnowski_2104_1C.c.02926.02926.3	309	114.031	DSG	Monolink_-OH	DSG Monolink_-OH	2458.12	2458.12	820.38	3	0.3	0.07776	41.88	0	Observed FDR	id
LCVLHEKTPVSEK-K7-DSG	sp|P02769|ALBU_BOVIN	210301_OE1_csarnowski_2104_1Un.c.01887.01887.3	210301_OE1_csarnowski_2104_1Un.c.01876.01876.3	489	114.031	DSG	Monolink_-OH	DSG Monolink_-OH	1652.84	1652.84	551.955	3	-0.6	0.24499	41.87	0	Observed FDR	id
LCVLHEKTPVSEK-K7-DSS	sp|P02769|ALBU_BOVIN	210301_OE1_csarnowski_2104_1C.c.01811.01811.3	210301_OE1_csarnowski_2104_1C.c.01799.01799.3	489	155.096	DSS	Monolink_-NH2	DSS Monolink_-NH2	1693.91	1693.91	565.644	3	-0.6	0.23834	41.83	0	Observed FDR	id
LKHLVDEPQNLIK-K2-DSS	sp|P02769|ALBU_BOVIN	210301_OE1_csarnowski_2104_1Un.c.04265.04265.3	210301_OE1_csarnowski_2104_1Un.c.04234.04234.3	401	155.096	DSS	Monolink_-NH2	DSS Monolink_-NH2	1700.98	1700.98	568	3	-3.8	0.21271	41.74	0	Observed FDR	id
AFDEKLFTFHADICTLPDTEK-K5-DSS	sp|P02769|ALBU_BOVIN	210308_OE1_csarnowski_2104_2B.c.09293.09293.3	210308_OE1_csarnowski_2104_2B.c.09156.09156.3	528	156.079	DSS	Monolink_-OH	DSS Monolink_-OH	2653.26	2653.27	885.431	3	3.2	0.09405	41.73	0	Observed FDR	id
DAIPENLPPLTADFAEDKDVCK-K18-DSS	sp|P02769|ALBU_BOVIN	210308_OE1_csarnowski_2104_2C.c.08719.08719.3	210308_OE1_csarnowski_2104_2C.c.08778.08778.3	336	156.079	DSS	Monolink_-OH	DSS Monolink_-OH	2613.25	2613.26	872.094	3	2.9	0.12159	41.67	0	Observed FDR	id
VHKECCHGDLLECADDR-K3-DSG	sp|P02769|ALBU_BOVIN	210308_OE1_csarnowski_2104_2C.c.01315.01315.4	210308_OE1_csarnowski_2104_2C.c.01283.01283.4	266	114.031	DSG	Monolink_-OH	DSG Monolink_-OH	2226.91	2226.91	557.736	4	1.8	0.1816	41.59	0	Observed FDR	id
LCVLHEKTPVSEK-K7-DSG	sp|P02769|ALBU_BOVIN	210301_OE1_csarnowski_2104_1D.c.01587.01587.3	210301_OE1_csarnowski_2104_1D.c.01543.01543.3	489	114.031	DSG	Monolink_-OH	DSG Monolink_-OH	1652.84	1652.85	551.958	3	4.2	0.25633	41.51	0	Observed FDR	id
VHKECCHGDLLECADDRADLAK-K3-DSS	sp|P02769|ALBU_BOVIN	210301_OE1_csarnowski_2104_1Un.c.02446.02446.3	210301_OE1_csarnowski_2104_1Un.c.02418.02418.3	266	155.096	DSS	Monolink_-NH2	DSS Monolink_-NH2	2766.25	2766.25	923.091	3	-1.6	0.10116	41.48	0	Observed FDR	id
SLHTLFGDELCKVASLR-K12-DSG	sp|P02769|ALBU_BOVIN	210301_OE1_csarnowski_2104_1C.c.07554.07554.3	210301_OE1_csarnowski_2104_1C.c.07513.07513.3	100	114.031	DSG	Monolink_-OH	DSG Monolink_-OH	2059.04	2059.04	687.355	3	1.3	0.17919	41.44	0	Observed FDR	id
LKHLVDEPQNLIK-K2-DSS	sp|P02769|ALBU_BOVIN	210301_OE1_csarnowski_2104_1D.c.03785.03785.3	210301_OE1_csarnowski_2104_1D.c.03614.03614.3	401	155.096	DSS	Monolink_-NH2	DSS Monolink_-NH2	1700.98	1700.99	568.003	3	1.2	0.21447	41.41	0	Observed FDR	id
TCVADESHAGCEKSLHTLFGDELCK-K13-DSS	sp|P02769|ALBU_BOVIN	210301_OE1_csarnowski_2104_1D.c.04840.04840.3	210301_OE1_csarnowski_2104_1D.c.04816.04816.3	88	155.096	DSS	Monolink_-NH2	DSS Monolink_-NH2	3018.35	3018.36	1007.13	3	0.8	0.06555	41.34	0	Observed FDR	id
LCVLHEKTPVSEK-K7-DSS	sp|P02769|ALBU_BOVIN	210308_OE1_csarnowski_2104_2C.c.02713.02713.3	210308_OE1_csarnowski_2104_2C.c.02662.02662.3	489	156.079	DSS	Monolink_-OH	DSS Monolink_-OH	1694.89	1694.89	565.972	3	1.1	0.22237	41.31	0	Observed FDR	id
VHKECCHGDLLECADDR-K3-DSS	sp|P02769|ALBU_BOVIN	210301_OE1_csarnowski_2104_1Un.c.02637.02637.3	210301_OE1_csarnowski_2104_1Un.c.02592.02592.3	266	156.079	DSS	Monolink_-OH	DSS Monolink_-OH	2268.96	2268.95	757.324	3	-2.8	0.15577	41.24	0	Observed FDR	id
ADLAKYICDNQDTISSK-K5-DSS	sp|P02769|ALBU_BOVIN	210308_OE1_csarnowski_2104_2C.c.05803.05803.3	210308_OE1_csarnowski_2104_2C.c.05793.05793.3	285	156.079	DSS	Monolink_-OH	DSS Monolink_-OH	2096.99	2096.99	700.006	3	0.4	0.11642	41.21	0	Observed FDR	id
LVTDLTKVHK-K7-DSS	sp|P02769|ALBU_BOVIN	210308_OE1_csarnowski_2104_2D.c.02034.02034.3	210308_OE1_csarnowski_2104_2D.c.02002.02002.3	263	155.096	DSS	Monolink_-NH2	DSS Monolink_-NH2	1307.78	1307.78	436.935	3	-1.8	0.28353	41.16	0	Observed FDR	id
VHKECCHGDLLECADDR-K3-DSS	sp|P02769|ALBU_BOVIN	210308_OE1_csarnowski_2104_2C.c.01668.01668.4	210308_OE1_csarnowski_2104_2C.c.01656.01656.4	266	155.096	DSS	Monolink_-NH2	DSS Monolink_-NH2	2267.97	2267.98	568.002	4	0.8	0.13789	41.05	0	Observed FDR	id
SLHTLFGDELCKVASLRETYGDMADCCEK-K12-DSS	sp|P02769|ALBU_BOVIN	210308_OE1_csarnowski_2104_2B.c.10007.10007.3	210308_OE1_csarnowski_2104_2B.c.09986.09986.3	100	156.079	DSS	Monolink_-OH	DSS Monolink_-OH	3560.59	3560.6	1187.88	3	3	0.06039	41.03	0	Observed FDR	id
LVNELTEFAKTCVADESHAGCEK-K10-DSG	sp|P02769|ALBU_BOVIN	210301_OE1_csarnowski_2104_1B.c.06094.06094.3	210301_OE1_csarnowski_2104_1B.c.06062.06062.3	75	114.031	DSG	Monolink_-OH	DSG Monolink_-OH	2721.23	2721.23	908.084	3	1.4	0.10949	41.03	0	Observed FDR	id
HKPKATEEQLK-K4-DSG	sp|P02769|ALBU_BOVIN	210301_OE1_csarnowski_2104_1D.c.00377.00377.3	210301_OE1_csarnowski_2104_1D.c.00390.00390.3	561	114.031	DSG	Monolink_-OH	DSG Monolink_-OH	1421.75	1421.75	474.925	3	0.9	0.11372	41.02	0	Observed FDR	id
AFDEKLFTFHADICTLPDTEK-K5-DSS	sp|P02769|ALBU_BOVIN	210308_OE1_csarnowski_2104_2B.c.09052.09052.3	210308_OE1_csarnowski_2104_2B.c.08864.08864.3	528	155.096	DSS	Monolink_-NH2	DSS Monolink_-NH2	2652.28	2652.28	885.103	3	1.9	0.088	41	0	Observed FDR	id
TVMENFVAFVDKCCAADDK-K12-DSS	sp|P02769|ALBU_BOVIN	210301_OE1_csarnowski_2104_1C.c.08740.08740.3	210301_OE1_csarnowski_2104_1C.c.08729.08729.3	580	155.096	DSS	Monolink_-NH2	DSS Monolink_-NH2	2374.07	2374.07	792.364	3	1.4	0.10512	40.97	0	Observed FDR	id
ECCHGDLLECADDRADLAKYICDNQDTISSK-K19-DSS	sp|P02769|ALBU_BOVIN	210301_OE1_csarnowski_2104_1B.c.05803.05803.3	210301_OE1_csarnowski_2104_1B.c.05792.05792.3	285	156.079	DSS	Monolink_-OH	DSS Monolink_-OH	3827.64	3827.65	1276.89	3	4	0.0537	40.92	0	Observed FDR	id
VHKECCHGDLLECADDR-K3-DSG	sp|P02769|ALBU_BOVIN	210308_OE1_csarnowski_2104_2C.c.01316.01316.3	210308_OE1_csarnowski_2104_2C.c.01306.01306.3	266	114.031	DSG	Monolink_-OH	DSG Monolink_-OH	2226.91	2226.91	743.312	3	1.3	0.14534	40.91	0	Observed FDR	id
LKECCDKPLLEK-K2-DSS	sp|P02769|ALBU_BOVIN	210301_OE1_csarnowski_2104_1D.c.01579.01579.3	210301_OE1_csarnowski_2104_1D.c.01566.01566.3	299	155.096	DSS	Monolink_-NH2	DSS Monolink_-NH2	1686.87	1686.87	563.297	3	-2.3	0.10895	40.8	0	Observed FDR	id
VHKECCHGDLLECADDRADLAK-K3-DSS	sp|P02769|ALBU_BOVIN	210301_OE1_csarnowski_2104_1Un.c.02452.02452.4	210301_OE1_csarnowski_2104_1Un.c.02406.02406.4	266	155.096	DSS	Monolink_-NH2	DSS Monolink_-NH2	2766.25	2766.25	692.569	4	-3	0.09286	40.78	0	Observed FDR	id
LKHLVDEPQNLIK-K2-DSG	sp|P02769|ALBU_BOVIN	210308_OE1_csarnowski_2104_2C.c.02865.02865.3	210308_OE1_csarnowski_2104_2C.c.02827.02827.3	401	113.047	DSG	Monolink_-NH2	DSG Monolink_-NH2	1658.94	1658.94	553.987	3	1.6	0.17045	40.74	0	Observed FDR	id
SLHTLFGDELCKVASLRETYGDMADCCEK-K12-DSG	sp|P02769|ALBU_BOVIN	210308_OE1_csarnowski_2104_2B.c.08928.08928.4	210308_OE1_csarnowski_2104_2B.c.08898.08898.4	100	113.047	DSG	Monolink_-NH2	DSG Monolink_-NH2	3517.56	3517.56	880.398	4	-0.3	0.0607	40.71	0	Observed FDR	id
AFDEKLFTFHADICTLPDTEK-K5-DSS	sp|P02769|ALBU_BOVIN	210308_OE1_csarnowski_2104_2B.c.09434.09434.3	210308_OE1_csarnowski_2104_2B.c.09611.09611.3	528	156.079	DSS	Monolink_-OH	DSS Monolink_-OH	2653.26	2653.27	885.432	3	4.3	0.0815	40.71	0	Observed FDR	id
VHKECCHGDLLECADDR-K3-DSS	sp|P02769|ALBU_BOVIN	210308_OE1_csarnowski_2104_2D.c.02277.02277.3	210308_OE1_csarnowski_2104_2D.c.02231.02231.3	266	156.079	DSS	Monolink_-OH	DSS Monolink_-OH	2268.96	2268.95	757.326	3	-0.8	0.14086	40.66	0	Observed FDR	id
KVPQVSTPTLVEVSR-K1-DSS	sp|P02769|ALBU_BOVIN	210301_OE1_csarnowski_2104_1C.c.04117.04117.3	210301_OE1_csarnowski_2104_1C.c.04253.04253.3	437	155.096	DSS	Monolink_-NH2	DSS Monolink_-NH2	1794.03	1794.03	599.018	3	1.2	0.13894	40.57	0	Observed FDR	id
LCVLHEKTPVSEK-K7-DSS	sp|P02769|ALBU_BOVIN	210301_OE1_csarnowski_2104_1D.c.02780.02780.3	210301_OE1_csarnowski_2104_1D.c.02610.02610.3	489	156.079	DSS	Monolink_-OH	DSS Monolink_-OH	1694.89	1694.89	565.971	3	-0.3	0.20878	40.54	0	Observed FDR	id
LAKEYEATLEECCAKDDPHACYSTVFDK-K3-DSG	sp|P02769|ALBU_BOVIN	210308_OE1_csarnowski_2104_2B.c.04856.04856.3	210308_OE1_csarnowski_2104_2B.c.04965.04965.3	374	114.031	DSG	Monolink_-OH	DSG Monolink_-OH	3463.49	3463.5	1155.51	3	4.2	0.05692	40.52	0	Observed FDR	id
AFDEKLFTFHADICTLPDTEK-K5-DSG	sp|P02769|ALBU_BOVIN	210301_OE1_csarnowski_2104_1B.c.06952.06952.3	210301_OE1_csarnowski_2104_1B.c.06976.06976.3	528	113.047	DSG	Monolink_-NH2	DSG Monolink_-NH2	2610.23	2610.23	871.085	3	0.7	0.091	40.51	0	Observed FDR	id
AFDEKLFTFHADICTLPDTEK-K5-DSS	sp|P02769|ALBU_BOVIN	210308_OE1_csarnowski_2104_2B.c.08543.08543.3	210308_OE1_csarnowski_2104_2B.c.08525.08525.3	528	155.096	DSS	Monolink_-NH2	DSS Monolink_-NH2	2652.28	2652.29	885.103	3	2	0.10395	40.51	0	Observed FDR	id
LCVLHEKTPVSEK-K7-DSG	sp|P02769|ALBU_BOVIN	210308_OE1_csarnowski_2104_2C.c.01615.01615.3	210308_OE1_csarnowski_2104_2C.c.01592.01592.3	489	114.031	DSG	Monolink_-OH	DSG Monolink_-OH	1652.84	1652.85	551.956	3	0.8	0.24156	40.5	0	Observed FDR	id
LKHLVDEPQNLIK-K2-DSG	sp|P02769|ALBU_BOVIN	210308_OE1_csarnowski_2104_2A.c.02672.02672.3	210308_OE1_csarnowski_2104_2A.c.02643.02643.3	401	114.031	DSG	Monolink_-OH	DSG Monolink_-OH	1659.92	1659.92	554.314	3	0.2	0.15633	40.49	0	Observed FDR	id
LKHLVDEPQNLIK-K2-DSS	sp|P02769|ALBU_BOVIN	210308_OE1_csarnowski_2104_2D.c.03777.03777.3	210308_OE1_csarnowski_2104_2D.c.03897.03897.3	401	155.096	DSS	Monolink_-NH2	DSS Monolink_-NH2	1700.98	1700.99	568.003	3	1.2	0.19427	40.46	0	Observed FDR	id
VHKECCHGDLLECADDRADLAK-K3-DSS	sp|P02769|ALBU_BOVIN	210301_OE1_csarnowski_2104_1B.c.01650.01650.3	210301_OE1_csarnowski_2104_1B.c.01623.01623.3	266	155.096	DSS	Monolink_-NH2	DSS Monolink_-NH2	2766.25	2766.25	923.091	3	-1.3	0.08808	40.44	0	Observed FDR	id
AFDEKLFTFHADICTLPDTEK-K5-DSG	sp|P02769|ALBU_BOVIN	210301_OE1_csarnowski_2104_1B.c.07086.07086.3	210301_OE1_csarnowski_2104_1B.c.07130.07130.3	528	113.047	DSG	Monolink_-NH2	DSG Monolink_-NH2	2610.23	2610.23	871.086	3	1.2	0.08325	40.41	0	Observed FDR	id
VHKECCHGDLLECADDRADLAK-K3-DSG	sp|P02769|ALBU_BOVIN	210308_OE1_csarnowski_2104_2B.c.01484.01484.4	210308_OE1_csarnowski_2104_2B.c.01473.01473.4	266	113.047	DSG	Monolink_-NH2	DSG Monolink_-NH2	2724.2	2724.21	682.06	4	1.1	0.09646	40.39	0	Observed FDR	id
DAIPENLPPLTADFAEDKDVCK-K18-DSS	sp|P02769|ALBU_BOVIN	210301_OE1_csarnowski_2104_1B.c.08305.08305.3	210301_OE1_csarnowski_2104_1B.c.08363.08363.3	336	156.079	DSS	Monolink_-OH	DSS Monolink_-OH	2613.25	2613.26	872.095	3	4	0.11325	40.37	0	Observed FDR	id
LKHLVDEPQNLIK-K2-DSS	sp|P02769|ALBU_BOVIN	210308_OE1_csarnowski_2104_2C.c.04709.04709.3	210308_OE1_csarnowski_2104_2C.c.04705.04705.3	401	156.079	DSS	Monolink_-OH	DSS Monolink_-OH	1701.97	1701.97	568.33	3	0.1	0.17889	40.37	0	Observed FDR	id
LKHLVDEPQNLIK-K2-DSG	sp|P02769|ALBU_BOVIN	210308_OE1_csarnowski_2104_2D.c.03490.03490.3	210308_OE1_csarnowski_2104_2D.c.03306.03306.3	401	114.031	DSG	Monolink_-OH	DSG Monolink_-OH	1659.92	1659.92	554.314	3	0	0.16423	40.35	0	Observed FDR	id
TCVADESHAGCEKSLHTLFGDELCK-K13-DSS	sp|P02769|ALBU_BOVIN	210308_OE1_csarnowski_2104_2C.c.05120.05120.4	210308_OE1_csarnowski_2104_2C.c.04963.04963.4	88	155.096	DSS	Monolink_-NH2	DSS Monolink_-NH2	3018.35	3018.35	755.596	4	-0.2	0.10265	40.2	0	Observed FDR	id
AFDEKLFTFHADICTLPDTEK-K5-DSG	sp|P02769|ALBU_BOVIN	210301_OE1_csarnowski_2104_1B.c.07294.07294.3	210301_OE1_csarnowski_2104_1B.c.07378.07378.3	528	114.031	DSG	Monolink_-OH	DSG Monolink_-OH	2611.21	2611.22	871.415	3	2.6	0.09844	40.18	0	Observed FDR	id
KVPQVSTPTLVEVSR-K1-DSS	sp|P02769|ALBU_BOVIN	210308_OE1_csarnowski_2104_2C.c.04369.04369.3	210308_OE1_csarnowski_2104_2C.c.04354.04354.3	437	155.096	DSS	Monolink_-NH2	DSS Monolink_-NH2	1794.03	1794.03	599.017	3	0	0.10148	40.16	0	Observed FDR	id
VHKECCHGDLLECADDRADLAK-K3-DSG	sp|P02769|ALBU_BOVIN	210301_OE1_csarnowski_2104_1Un.c.01920.01920.4	210301_OE1_csarnowski_2104_1Un.c.01891.01891.4	266	113.047	DSG	Monolink_-NH2	DSG Monolink_-NH2	2724.2	2724.2	682.058	4	-1.7	0.09871	40.08	0	Observed FDR	id
LAKEYEATLEECCAK-K3-DSG	sp|P02769|ALBU_BOVIN	210301_OE1_csarnowski_2104_1C.c.03548.03548.3	210301_OE1_csarnowski_2104_1C.c.03562.03562.3	374	114.031	DSG	Monolink_-OH	DSG Monolink_-OH	1927.85	1927.86	643.627	3	1.2	0.15136	40.04	0	Observed FDR	id
AFDEKLFTFHADICTLPDTEK-K5-DSG	sp|P02769|ALBU_BOVIN	210301_OE1_csarnowski_2104_1C.c.07150.07150.3	210301_OE1_csarnowski_2104_1C.c.07248.07248.3	528	113.047	DSG	Monolink_-NH2	DSG Monolink_-NH2	2610.23	2610.23	871.086	3	1.1	0.10364	39.99	0	Observed FDR	id
LKHLVDEPQNLIK-K2-DSS	sp|P02769|ALBU_BOVIN	210301_OE1_csarnowski_2104_1D.c.04339.04339.3	210301_OE1_csarnowski_2104_1D.c.04295.04295.3	401	156.079	DSS	Monolink_-OH	DSS Monolink_-OH	1701.97	1701.97	568.33	3	-0.7	0.19355	39.91	0	Observed FDR	id
KVPQVSTPTLVEVSR-K1-DSS	sp|P02769|ALBU_BOVIN	210301_OE1_csarnowski_2104_1C.c.04829.04829.3	210301_OE1_csarnowski_2104_1C.c.04798.04798.3	437	156.079	DSS	Monolink_-OH	DSS Monolink_-OH	1795.01	1795.01	599.345	3	1.4	0.12533	39.89	0	Observed FDR	id
LKHLVDEPQNLIK-K2-DSG	sp|P02769|ALBU_BOVIN	210301_OE1_csarnowski_2104_1Un.c.03312.03312.3	210301_OE1_csarnowski_2104_1Un.c.03267.03267.3	401	113.047	DSG	Monolink_-NH2	DSG Monolink_-NH2	1658.94	1658.93	553.986	3	-0.5	0.16945	39.88	0	Observed FDR	id
VHKECCHGDLLECADDRADLAK-K3-DSG	sp|P02769|ALBU_BOVIN	210308_OE1_csarnowski_2104_2C.c.02151.02151.4	210308_OE1_csarnowski_2104_2C.c.02128.02128.4	266	114.031	DSG	Monolink_-OH	DSG Monolink_-OH	2725.19	2725.19	682.305	4	-0.2	0.09207	39.88	0	Observed FDR	id
VHKECCHGDLLECADDR-K3-DSS	sp|P02769|ALBU_BOVIN	210301_OE1_csarnowski_2104_1C.c.02076.02076.3	210301_OE1_csarnowski_2104_1C.c.02038.02038.3	266	156.079	DSS	Monolink_-OH	DSS Monolink_-OH	2268.96	2268.96	757.326	3	-0.1	0.13222	39.85	0	Observed FDR	id
LKHLVDEPQNLIK-K2-DSS	sp|P02769|ALBU_BOVIN	210301_OE1_csarnowski_2104_1Un.c.05237.05237.3	210301_OE1_csarnowski_2104_1Un.c.05050.05050.3	401	156.079	DSS	Monolink_-OH	DSS Monolink_-OH	1701.97	1701.97	568.33	3	-0.1	0.17445	39.78	0	Observed FDR	id
VHKECCHGDLLECADDR-K3-DSS	sp|P02769|ALBU_BOVIN	210308_OE1_csarnowski_2104_2D.c.01727.01727.4	210308_OE1_csarnowski_2104_2D.c.01715.01715.4	266	155.096	DSS	Monolink_-NH2	DSS Monolink_-NH2	2267.97	2267.98	568.002	4	1	0.18125	39.78	0	Observed FDR	id
VHKECCHGDLLECADDRADLAK-K3-DSG	sp|P02769|ALBU_BOVIN	210308_OE1_csarnowski_2104_2C.c.01833.01833.3	210308_OE1_csarnowski_2104_2C.c.01803.01803.3	266	114.031	DSG	Monolink_-OH	DSG Monolink_-OH	2725.19	2725.19	909.405	3	1.5	0.10284	39.72	0	Observed FDR	id
LKHLVDEPQNLIK-K2-DSS	sp|P02769|ALBU_BOVIN	210308_OE1_csarnowski_2104_2A.c.03061.03061.3	210308_OE1_csarnowski_2104_2A.c.03032.03032.3	401	155.096	DSS	Monolink_-NH2	DSS Monolink_-NH2	1700.98	1700.98	568.002	3	-1.8	0.11812	39.68	0	Observed FDR	id
VHKECCHGDLLECADDRADLAK-K3-DSS	sp|P02769|ALBU_BOVIN	210301_OE1_csarnowski_2104_1Un.c.03124.03124.4	210301_OE1_csarnowski_2104_1Un.c.03091.03091.4	266	156.079	DSS	Monolink_-OH	DSS Monolink_-OH	2767.24	2767.22	692.812	4	-6.8	0.09151	39.65	0	Observed FDR	id
RHPYFYAPELLYYANKYNGVFQECCQAEDK-K16-DSS	sp|P02769|ALBU_BOVIN	210308_OE1_csarnowski_2104_2B.c.09016.09016.4	210308_OE1_csarnowski_2104_2B.c.09005.09005.4	183	155.096	DSS	Monolink_-NH2	DSS Monolink_-NH2	3927.8	3927.81	982.961	4	2.3	0.05438	39.64	0	Observed FDR	id
LCVLHEKTPVSEK-K7-DSS	sp|P02769|ALBU_BOVIN	210308_OE1_csarnowski_2104_2D.c.02935.02935.3	210308_OE1_csarnowski_2104_2D.c.02767.02767.3	489	156.079	DSS	Monolink_-OH	DSS Monolink_-OH	1694.89	1694.89	565.971	3	-0.2	0.20596	39.62	0	Observed FDR	id
ECCDKPLLEKSHCIAEVEK-K10-DSG	sp|P02769|ALBU_BOVIN	210301_OE1_csarnowski_2104_1Un.c.03498.03498.3	210301_OE1_csarnowski_2104_1Un.c.03412.03412.3	309	114.031	DSG	Monolink_-OH	DSG Monolink_-OH	2458.12	2458.12	820.38	3	0.1	0.08372	39.55	0	Observed FDR	id
KVPQVSTPTLVEVSR-K1-DSS	sp|P02769|ALBU_BOVIN	210308_OE1_csarnowski_2104_2C.c.04643.04643.3	210308_OE1_csarnowski_2104_2C.c.04493.04493.3	437	155.096	DSS	Monolink_-NH2	DSS Monolink_-NH2	1794.03	1794.03	599.016	3	-0.9	0.14862	39.5	0	Observed FDR	id
LKHLVDEPQNLIK-K2-DSS	sp|P02769|ALBU_BOVIN	210301_OE1_csarnowski_2104_1D.c.03646.03646.3	210301_OE1_csarnowski_2104_1D.c.03760.03760.3	401	155.096	DSS	Monolink_-NH2	DSS Monolink_-NH2	1700.98	1700.98	568.003	3	-0.1	0.22223	39.5	0	Observed FDR	id
FKDLGEEHFK-K2-DSG	sp|P02769|ALBU_BOVIN	210301_OE1_csarnowski_2104_1Un.c.02762.02762.3	210301_OE1_csarnowski_2104_1Un.c.02674.02674.3	36	114.031	DSG	Monolink_-OH	DSG Monolink_-OH	1362.65	1362.64	455.222	3	-1.7	0.13615	39.49	0	Observed FDR	id
DAIPENLPPLTADFAEDKDVCK-K18-DSG	sp|P02769|ALBU_BOVIN	210301_OE1_csarnowski_2104_1B.c.07163.07163.3	210301_OE1_csarnowski_2104_1B.c.07238.07238.3	336	114.031	DSG	Monolink_-OH	DSG Monolink_-OH	2571.2	2571.21	858.077	3	1.1	0.09669	39.49	0	Observed FDR	id
TCVADESHAGCEKSLHTLFGDELCK-K13-DSS	sp|P02769|ALBU_BOVIN	210308_OE1_csarnowski_2104_2D.c.05606.05606.3	210308_OE1_csarnowski_2104_2D.c.05579.05579.3	88	156.079	DSS	Monolink_-OH	DSS Monolink_-OH	3019.34	3019.34	1007.45	3	1.5	0.07574	39.44	0	Observed FDR	id
LCVLHEKTPVSEK-K7-DSG	sp|P02769|ALBU_BOVIN	210301_OE1_csarnowski_2104_1D.c.01722.01722.3	210301_OE1_csarnowski_2104_1D.c.01701.01701.3	489	114.031	DSG	Monolink_-OH	DSG Monolink_-OH	1652.84	1652.84	551.956	3	0.6	0.19155	39.44	0	Observed FDR	id
VHKECCHGDLLECADDR-K3-DSS	sp|P02769|ALBU_BOVIN	210301_OE1_csarnowski_2104_1D.c.02157.02157.3	210301_OE1_csarnowski_2104_1D.c.02121.02121.3	266	156.079	DSS	Monolink_-OH	DSS Monolink_-OH	2268.96	2268.96	757.327	3	0.9	0.15199	39.4	0	Observed FDR	id
VHKECCHGDLLECADDRADLAK-K3-DSS	sp|P02769|ALBU_BOVIN	210301_OE1_csarnowski_2104_1B.c.02146.02146.3	210301_OE1_csarnowski_2104_1B.c.02122.02122.3	266	156.079	DSS	Monolink_-OH	DSS Monolink_-OH	2767.24	2767.23	923.418	3	-2.1	0.10739	39.39	0	Observed FDR	id
LVNELTEFAKTCVADESHAGCEK-K10-DSG	sp|P02769|ALBU_BOVIN	210301_OE1_csarnowski_2104_1C.c.06059.06059.3	210301_OE1_csarnowski_2104_1C.c.06040.06040.3	75	113.047	DSG	Monolink_-NH2	DSG Monolink_-NH2	2720.24	2720.24	907.754	3	-0.8	0.09255	39.38	0	Observed FDR	id
VHKECCHGDLLECADDRADLAK-K3-DSS	sp|P02769|ALBU_BOVIN	210308_OE1_csarnowski_2104_2C.c.03041.03041.4	210308_OE1_csarnowski_2104_2C.c.03036.03036.4	266	156.079	DSS	Monolink_-OH	DSS Monolink_-OH	2767.24	2767.23	692.817	4	-0.6	0.09165	39.35	0	Observed FDR	id
LKHLVDEPQNLIK-K2-DSS	sp|P02769|ALBU_BOVIN	210301_OE1_csarnowski_2104_1Un.c.05093.05093.3	210301_OE1_csarnowski_2104_1Un.c.05209.05209.3	401	156.079	DSS	Monolink_-OH	DSS Monolink_-OH	1701.97	1701.97	568.331	3	1.3	0.19249	39.34	0	Observed FDR	id
VHKECCHGDLLECADDRADLAK-K3-DSG	sp|P02769|ALBU_BOVIN	210301_OE1_csarnowski_2104_1C.c.01691.01691.3	210301_OE1_csarnowski_2104_1C.c.01667.01667.3	266	114.031	DSG	Monolink_-OH	DSG Monolink_-OH	2725.19	2725.19	909.405	3	0.9	0.10167	39.33	0	Observed FDR	id
LKHLVDEPQNLIK-K2-DSG	sp|P02769|ALBU_BOVIN	210301_OE1_csarnowski_2104_1C.c.03086.03086.3	210301_OE1_csarnowski_2104_1C.c.03053.03053.3	401	114.031	DSG	Monolink_-OH	DSG Monolink_-OH	1659.92	1659.92	554.315	3	1.8	0.17584	39.29	0	Observed FDR	id
LAKEYEATLEECCAK-K3-DSS	sp|P02769|ALBU_BOVIN	210301_OE1_csarnowski_2104_1D.c.04054.04054.3	210301_OE1_csarnowski_2104_1D.c.04022.04022.3	374	155.096	DSS	Monolink_-NH2	DSS Monolink_-NH2	1968.92	1968.92	657.313	3	-1.2	0.10442	39.26	0	Observed FDR	id
LVNELTEFAKTCVADESHAGCEK-K10-DSG	sp|P02769|ALBU_BOVIN	210308_OE1_csarnowski_2104_2B.c.07112.07112.3	210308_OE1_csarnowski_2104_2B.c.07059.07059.3	75	114.031	DSG	Monolink_-OH	DSG Monolink_-OH	2721.23	2721.23	908.085	3	2.4	0.11225	39.26	0	Observed FDR	id
KVPQVSTPTLVEVSR-K1-DSG	sp|P02769|ALBU_BOVIN	210308_OE1_csarnowski_2104_2D.c.04229.04229.3	210308_OE1_csarnowski_2104_2D.c.04142.04142.3	437	114.031	DSG	Monolink_-OH	DSG Monolink_-OH	1752.96	1752.96	585.329	3	1.5	0.15389	39.25	0	Observed FDR	id
LAKEYEATLEECCAK-K3-DSG	sp|P02769|ALBU_BOVIN	210301_OE1_csarnowski_2104_1D.c.03669.03669.3	210301_OE1_csarnowski_2104_1D.c.03613.03613.3	374	114.031	DSG	Monolink_-OH	DSG Monolink_-OH	1927.85	1927.86	643.626	3	0.6	0.16715	39.24	0	Observed FDR	id
EYEATLEECCAKDDPHACYSTVFDK-K12-DSG	sp|P02769|ALBU_BOVIN	210301_OE1_csarnowski_2104_1C.c.04671.04671.3	210301_OE1_csarnowski_2104_1C.c.04638.04638.3	386	114.031	DSG	Monolink_-OH	DSG Monolink_-OH	3151.27	3151.28	1051.43	3	1.7	0.07129	39.19	0	Observed FDR	id
AFDEKLFTFHADICTLPDTEK-K5-DSG	sp|P02769|ALBU_BOVIN	210308_OE1_csarnowski_2104_2B.c.08467.08467.3	210308_OE1_csarnowski_2104_2B.c.08366.08366.3	528	114.031	DSG	Monolink_-OH	DSG Monolink_-OH	2611.21	2611.22	871.415	3	3.1	0.07927	39.14	0	Observed FDR	id
EYEATLEECCAKDDPHACYSTVFDK-K12-DSG	sp|P02769|ALBU_BOVIN	210301_OE1_csarnowski_2104_1B.c.04290.04290.3	210301_OE1_csarnowski_2104_1B.c.04258.04258.3	386	114.031	DSG	Monolink_-OH	DSG Monolink_-OH	3151.27	3151.27	1051.43	3	-0.1	0.0842	39.14	0	Observed FDR	id
SLHTLFGDELCKVASLR-K12-DSS	sp|P02769|ALBU_BOVIN	210308_OE1_csarnowski_2104_2C.c.08082.08082.3	210308_OE1_csarnowski_2104_2C.c.08070.08070.3	100	155.096	DSS	Monolink_-NH2	DSS Monolink_-NH2	2100.11	2100.11	701.044	3	1.3	0.18351	39.07	0	Observed FDR	id
AFDEKLFTFHADICTLPDTEK-K5-DSG	sp|P02769|ALBU_BOVIN	210308_OE1_csarnowski_2104_2B.c.07982.07982.3	210308_OE1_csarnowski_2104_2B.c.07954.07954.3	528	113.047	DSG	Monolink_-NH2	DSG Monolink_-NH2	2610.23	2610.23	871.086	3	1.6	0.08299	39.06	0	Observed FDR	id
TCVADESHAGCEKSLHTLFGDELCK-K13-DSS	sp|P02769|ALBU_BOVIN	210301_OE1_csarnowski_2104_1B.c.04345.04345.4	210301_OE1_csarnowski_2104_1B.c.04323.04323.4	88	155.096	DSS	Monolink_-NH2	DSS Monolink_-NH2	3018.35	3018.36	755.597	4	0.7	0.11484	39.06	0	Observed FDR	id
RPCFSALTPDETYVPKAFDEK-K16-DSG	sp|P02769|ALBU_BOVIN	210301_OE1_csarnowski_2104_1C.c.05386.05386.3	210301_OE1_csarnowski_2104_1C.c.05364.05364.3	523	114.031	DSG	Monolink_-OH	DSG Monolink_-OH	2584.22	2584.22	862.415	3	2.6	0.12334	39.04	0	Observed FDR	id
[truncated: 509 more rows]
