# Supplementary material for: RNxQuest: An Extension to the xQuest Pipeline Enabling Analysis of Protein–RNA Cross-Linking/Mass Spectrometry Data
Source: J Proteome Res. 2023 Sep 5;22(10):3368–82. doi: 10.1021/acs.jproteome.3c00341 (PMC10563164; doi:10.1021/acs.jproteome.3c00341)
Supplement: Supplementary file 3 — pr3c00341_si_003.xlsx [file pr3c00341_si_003.xlsx]

## Sheet: Contents
Sheet name	Contents
Fx1_RNxQ_output_Obs_+UV	Summary of XLSMs from RNxQuest for the FOX1 complex, UV irradiated, using Observed FDR
Fx1_RNxQ_output_Obs_-UV	Summary of XLSMs from RNxQuest for the FOX1 complex, without UV irradiation, using Observed FDR
Fx1_RNxQ_output_Obs_mz+10	Summary of XLSMs from RNxQuest for the FOX1 complex, UV irradiated with all peaks shifted +10 m/z units, using Observed FDR
Fx1_RNxQ_output_moka_nopeponly	Summary of XLSMs from RNxQuest for the FOX1 complex, UV irradiated, using mokapot for FDR control - without peptide-only IDs
Fx1_RNxQ_output_moka_withpeponl	Summary of XLSMs from RNxQuest for the FOX1 complex, UV irradiated, using mokapot for FDR control - with peptide-only IDs
Fx1_RNxQ_output_Tfr_nopeponly	Summary of XLSMs from RNxQuest for the FOX1 complex, UV irradiated, using Transferred FDR - without peptide-only IDs
Fx1_RNxQ_output_Tfr_withpeponly	Summary of XLSMs from RNxQuest for the FOX1 complex, UV irradiated, using Transferred FDR - with peptide-only IDs
Fx1_RNxQ_output_Tfr_BinSummary	Summary of score threholds for each bin when using Transferred FDR for the FOX1 complex
Fx1_Validation	Structural validation of identified XLs

## Sheet: Fx1_RNxQ_output_Obs_+UV
Id	Protein	Light_spectrum	Heavy_spectrum	AbsPos1	RNA_Mr	RNA_composition	Neutral_Loss	Isobaric_RNA_Composition	Mr_Calculated	Mr_measured	Mz	z	Error_rel_ppm	TIC	ld-score	FDR_score	FDR_type	FDR_level
RLHVSNIPFR-F9-U	db|PROT01|FOX1_RRM1	sarnowsc_D1903_040.c.08910.08910.3	sarnowsc_D1903_040.c.08814.08814.3	39	322.02	U	Natural_-H2	U Natural_-H2	1559.72	1559.72	520.914	3	-3.5	0.18826	47.9	0	Observed FDR	id
RLHVSNIPFR-P8-U	db|PROT01|FOX1_RRM1	sarnowsc_D1903_043.c.08695.08695.3	sarnowsc_D1903_043.c.08189.08189.3	38	322.02	U	Natural_-H2	U Natural_-H2	1559.72	1559.72	520.914	3	-3.2	0.19533	46.4	0	Observed FDR	id
RLHVSNIPFR-R10-U	db|PROT01|FOX1_RRM1	sarnowsc_D1903_043.c.09085.09085.3	sarnowsc_D1903_043.c.08991.08991.3	40	322.02	U	Natural_-H2	U Natural_-H2	1559.72	1559.72	520.914	3	-3.1	0.1982	46.36	0	Observed FDR	id
RLHVSNIPFR-P8-U	db|PROT01|FOX1_RRM1	sarnowsc_D1903_040.c.08470.08470.3	sarnowsc_D1903_040.c.07993.07993.3	38	322.02	U	Natural_-H2	U Natural_-H2	1559.72	1559.72	520.914	3	-3.2	0.19086	46.32	0	Observed FDR	id
RLHVSNIPFR-P8-U	db|PROT01|FOX1_RRM1	sarnowsc_D1903_041.c.08534.08534.3	sarnowsc_D1903_041.c.08357.08357.3	38	322.02	U	Natural_-H2	U Natural_-H2	1559.72	1559.72	520.914	3	-3.1	0.19243	46.13	0	Observed FDR	id
RLHVSNIPFR-F9-U	db|PROT01|FOX1_RRM1	sarnowsc_D1903_044.c.09377.09377.3	sarnowsc_D1903_044.c.09366.09366.3	39	322.02	U	Natural_-H2	U Natural_-H2	1559.72	1559.72	520.914	3	-3.1	0.19575	45.81	0	Observed FDR	id
RLHVSNIPFR-P8-U	db|PROT01|FOX1_RRM1	sarnowsc_D1903_044.c.08898.08898.3	sarnowsc_D1903_044.c.08540.08540.3	38	322.02	U	Natural_-H2	U Natural_-H2	1559.72	1559.72	520.915	3	-2.6	0.18236	45.77	0	Observed FDR	id
RLHVSNIPFR-F9-U	db|PROT01|FOX1_RRM1	sarnowsc_D1903_040.c.08140.08140.3	sarnowsc_D1903_040.c.08388.08388.3	39	322.02	U	Natural_-H2	U Natural_-H2	1559.72	1559.72	520.914	3	-3.2	0.17121	42.92	0	Observed FDR	id
LHVSNIPFR-F8-U	db|PROT01|FOX1_RRM1	sarnowsc_D1903_041.c.12035.12035.2	sarnowsc_D1903_041.c.11869.11869.2	39	322.02	U	Natural_-H2	U Natural_-H2	1403.62	1403.62	702.818	2	-2	0.21958	42.51	0	Observed FDR	id
LHVSNIPFR-P7-U	db|PROT01|FOX1_RRM1	sarnowsc_D1903_044.c.12458.12458.2	sarnowsc_D1903_044.c.12294.12294.2	38	322.02	U	Natural_-H2	U Natural_-H2	1403.62	1403.62	702.819	2	-1.3	0.20354	41.33	0	Observed FDR	id
RLHVSNIPFR-F9-U	db|PROT01|FOX1_RRM1	sarnowsc_D1903_043.c.08361.08361.3	sarnowsc_D1903_043.c.08533.08533.3	39	322.02	U	Natural_-H2	U Natural_-H2	1559.72	1559.72	520.915	3	-2.1	0.17994	40.51	0	Observed FDR	id
LHVSNIPFRFRDPDLR-F10-U	db|PROT01|FOX1_RRM1	sarnowsc_D1903_044.c.14207.14207.4	sarnowsc_D1903_044.c.15067.15067.4	41	322.02	U	Natural_-H2	U Natural_-H2	2303.08	2303.08	576.778	4	-2.4	0.11871	40.45	0	Observed FDR	id
LHVSNIPFRFRDPDLR-F8-U	db|PROT01|FOX1_RRM1	sarnowsc_D1903_040.c.13757.13757.4	sarnowsc_D1903_040.c.14130.14130.4	39	322.02	U	Natural_-H2	U Natural_-H2	2303.08	2303.08	576.777	4	-2.8	0.10154	39.69	0	Observed FDR	id
GFGFVTFENSADADR-F4-U	db|PROT01|FOX1_RRM1	sarnowsc_D1903_041.c.15855.15855.2	sarnowsc_D1903_041.c.16279.16279.2	73	244.07	U	Natural_-HPO3	U Natural_-HPO3	1875.79	1875.79	938.901	2	-2.9	0.10151	38.95	0	Observed FDR	id
RLHVSNIPFR-H3-U	db|PROT01|FOX1_RRM1	sarnowsc_D1903_041.c.09738.09738.3	sarnowsc_D1903_041.c.09746.09746.3	33	324.036	U	Natural	U Natural	1561.74	1561.74	521.587	3	-2.6	0.1248	38.69	0	Observed FDR	id
RLHVSNIPFR-V4-U	db|PROT01|FOX1_RRM1	sarnowsc_D1903_040.c.09462.09462.3	sarnowsc_D1903_040.c.09079.09079.3	34	324.036	U	Natural	U Natural	1561.74	1561.74	521.587	3	-2	0.12554	37.96	0	Observed FDR	id
RLHVSNIPFR-H3-U	db|PROT01|FOX1_RRM1	sarnowsc_D1903_044.c.10126.10126.3	sarnowsc_D1903_044.c.10002.10002.3	33	324.036	U	Natural	U Natural	1561.74	1561.74	521.586	3	-3.1	0.11037	37.6	0	Observed FDR	id
GFGFVTFENSADADR-G1-U	db|PROT01|FOX1_RRM1	sarnowsc_D1903_044.c.16836.16836.2	sarnowsc_D1903_044.c.16569.16569.2	70	244.07	U	Natural_-HPO3	U Natural_-HPO3	1875.79	1875.79	938.901	2	-3	0.11584	37.44	0	Observed FDR	id
GFGFVTFENSADADR-F4-U	db|PROT01|FOX1_RRM1	sarnowsc_D1903_043.c.15875.15875.2	sarnowsc_D1903_043.c.16275.16275.2	73	244.07	U	Natural_-HPO3	U Natural_-HPO3	1875.79	1875.79	938.901	2	-2.9	0.11736	37.13	0	Observed FDR	id
GFGFVTFENSADADR-V5-CGU	db|PROT01|FOX1_RRM1	sarnowsc_D1903_041.c.14372.14372.3	sarnowsc_D1903_041.c.14322.14322.3	74	912.169	CGU	Natural_-HPO3+H2O	CGU Natural_-HPO3+H2O	2543.89	2543.89	848.97	3	-1.1	0.05315	36.79	0	Observed FDR	id
RLHVSNIPFR-V4-U	db|PROT01|FOX1_RRM1	sarnowsc_D1903_043.c.09787.09787.3	sarnowsc_D1903_043.c.09662.09662.3	34	324.036	U	Natural	U Natural	1561.74	1561.74	521.587	3	-2.4	0.12293	36.43	0	Observed FDR	id
GFGFVTFENSADADR-F4-U	db|PROT01|FOX1_RRM1	sarnowsc_D1903_043.c.16187.16187.2	sarnowsc_D1903_043.c.15608.15608.2	73	244.07	U	Natural_-HPO3	U Natural_-HPO3	1875.79	1875.79	938.902	2	-1.8	0.08929	36.43	0	Observed FDR	id
LHVSNIPFRFRDPDLR-R9-GU	db|PROT01|FOX1_RRM1	sarnowsc_D1903_040.c.16216.16216.3	sarnowsc_D1903_040.c.16347.16347.3	40	667.068	GU	Natural_-H2	GU Natural_-H2	2648.13	2648.13	883.717	3	-2.1	0.08212	36.17	0	Observed FDR	id
RLHVSNIPFR-R1-U	db|PROT01|FOX1_RRM1	sarnowsc_D1903_040.c.09884.09884.3	sarnowsc_D1903_040.c.09571.09571.3	31	324.036	U	Natural	U Natural	1561.74	1561.74	521.587	3	-1.8	0.11448	35.75	0	Observed FDR	id
LHVSNIPFRFRDPDLR-F8-U	db|PROT01|FOX1_RRM1	sarnowsc_D1903_041.c.13954.13954.4	sarnowsc_D1903_041.c.13551.13551.4	39	322.02	U	Natural_-H2	U Natural_-H2	2303.08	2303.08	576.777	4	-3.8	0.12308	35.68	0	Observed FDR	id
LHVSNIPFR-F8-U	db|PROT01|FOX1_RRM1	sarnowsc_D1903_041.c.12139.12139.3	sarnowsc_D1903_041.c.12177.12177.3	39	322.02	U	Natural_-H2	U Natural_-H2	1403.62	1403.62	468.881	3	-1.8	0.15619	35.52	0	Observed FDR	id
GSKGFGFVTFENSADADR-G6-U	db|PROT01|FOX1_RRM1	sarnowsc_D1903_041.c.11562.11562.2	sarnowsc_D1903_041.c.11566.11566.2	72	244.07	U	Natural_-HPO3	U Natural_-HPO3	2147.94	2147.93	1074.97	2	-2.6	0.10108	35.37	0	Observed FDR	id
RLHVSNIPFR-F9-U	db|PROT01|FOX1_RRM1	sarnowsc_D1903_043.c.08190.08190.2	sarnowsc_D1903_043.c.08229.08229.2	39	322.02	U	Natural_-H2	U Natural_-H2	1559.72	1559.72	780.868	2	-2.4	0.14009	34.97	0	Observed FDR	id
GFGFVTFENSADADR-V5-G	db|PROT01|FOX1_RRM1	sarnowsc_D1903_041.c.13330.13330.3	sarnowsc_D1903_041.c.13122.13122.3	74	363.058	G	Natural	G Natural	1994.78	1994.77	665.932	3	-2.9	0.06801	34.96	0	Observed FDR	id
LHVSNIPFR-F8-U	db|PROT01|FOX1_RRM1	sarnowsc_D1903_043.c.11757.11757.3	sarnowsc_D1903_043.c.11795.11795.3	39	322.02	U	Natural_-H2	U Natural_-H2	1403.62	1403.62	468.881	3	-3.1	0.13175	34.74	0	Observed FDR	id
GFGFVTFENSADADR-F4-U	db|PROT01|FOX1_RRM1	sarnowsc_D1903_040.c.15994.15994.2	sarnowsc_D1903_040.c.15655.15655.2	73	244.07	U	Natural_-HPO3	U Natural_-HPO3	1875.79	1875.79	938.901	2	-2.3	0.10698	34.74	0	Observed FDR	id
RLHVSNIPFR-F9-U	db|PROT01|FOX1_RRM1	sarnowsc_D1903_041.c.08015.08015.2	sarnowsc_D1903_041.c.08237.08237.2	39	322.02	U	Natural_-H2	U Natural_-H2	1559.72	1559.72	780.868	2	-2.3	0.13612	34.59	0	Observed FDR	id
LHVSNIPFRFRDPDLR-P7-U	db|PROT01|FOX1_RRM1	sarnowsc_D1903_043.c.14429.14429.4	sarnowsc_D1903_043.c.14354.14354.4	38	322.02	U	Natural_-H2	U Natural_-H2	2303.08	2303.08	576.778	4	-2.6	0.08971	34.57	0	Observed FDR	id
LHVSNIPFRFRDPDLR-P7-U	db|PROT01|FOX1_RRM1	sarnowsc_D1903_041.c.14747.14747.3	sarnowsc_D1903_041.c.14516.14516.3	38	322.02	U	Natural_-H2	U Natural_-H2	2303.08	2303.08	768.702	3	-1.6	0.06663	34.07	0	Observed FDR	id
LHVSNIPFR-P7-U	db|PROT01|FOX1_RRM1	sarnowsc_D1903_040.c.12630.12630.3	sarnowsc_D1903_040.c.13362.13362.3	38	322.02	U	Natural_-H2	U Natural_-H2	1403.62	1403.62	468.88	3	-4.7	0.16912	34.01	0	Observed FDR	id
LHVSNIPFRFRDPDLR-R9-U	db|PROT01|FOX1_RRM1	sarnowsc_D1903_041.c.14620.14620.4	sarnowsc_D1903_041.c.13971.13971.4	40	322.02	U	Natural_-H2	U Natural_-H2	2303.08	2303.08	576.778	4	-2.3	0.11672	33.68	0	Observed FDR	id
RLHVSNIPFR-H3-U	db|PROT01|FOX1_RRM1	sarnowsc_D1903_043.c.09288.09288.3	sarnowsc_D1903_043.c.09208.09208.3	33	324.036	U	Natural	U Natural	1561.74	1561.73	521.586	3	-3.5	0.08381	33.56	0	Observed FDR	id
LHVSNIPFRFRDPDLR-F8-U	db|PROT01|FOX1_RRM1	sarnowsc_D1903_044.c.15148.15148.4	sarnowsc_D1903_044.c.14668.14668.4	39	322.02	U	Natural_-H2	U Natural_-H2	2303.08	2303.08	576.778	4	-2.4	0.09084	33.51	0	Observed FDR	id
LHVSNIPFR-F8-U	db|PROT01|FOX1_RRM1	sarnowsc_D1903_044.c.12135.12135.3	sarnowsc_D1903_044.c.12247.12247.3	39	322.02	U	Natural_-H2	U Natural_-H2	1403.62	1403.62	468.881	3	-2.2	0.10511	33.13	0	Observed FDR	id
LHVSNIPFRFRDPDLR-R9-U	db|PROT01|FOX1_RRM1	sarnowsc_D1903_043.c.13506.13506.4	sarnowsc_D1903_043.c.13910.13910.4	40	322.02	U	Natural_-H2	U Natural_-H2	2303.08	2303.08	576.777	4	-3.1	0.10822	32.99	0	Observed FDR	id
GFGFVTFENSADADR-G3-GU	db|PROT01|FOX1_RRM1	sarnowsc_D1903_043.c.12468.12468.2	sarnowsc_D1903_043.c.12768.12768.2	72	607.128	GU	Natural_-HPO3+H2O	GU Natural_-HPO3+H2O	2238.85	2238.84	1120.43	2	-1.9	0.01465	32.96	0	Observed FDR	id
GFGFVTFENSADADR-F4-GU	db|PROT01|FOX1_RRM1	sarnowsc_D1903_044.c.19506.19506.2	sarnowsc_D1903_044.c.19343.19343.2	73	589.117	GU	Natural_-HPO3	GU Natural_-HPO3/AU Natural_-H3PO3+H2O	2220.84	2220.84	1111.43	2	-0.3	0.09484	32.95	0	Observed FDR	id
GSKGFGFVTFENSADADR-G6-GUU	db|PROT01|FOX1_RRM1	sarnowsc_D1903_040.c.12949.12949.3	sarnowsc_D1903_040.c.12979.12979.3	72	895.142	GUU	Natural_-HPO3	GUU Natural_-HPO3	2799.01	2799	934.009	3	-3.6	0.06254	32.79	0	Observed FDR	id
GFGFVTFENSADADR-T6-GUU	db|PROT01|FOX1_RRM1	sarnowsc_D1903_044.c.17826.17826.3	sarnowsc_D1903_044.c.18318.18318.3	75	895.142	GUU	Natural_-HPO3	GUU Natural_-HPO3	2526.86	2526.86	843.295	3	-1	0.04326	32.73	0	Observed FDR	id
LHVSNIPFRFRDPDLR-R11-GU	db|PROT01|FOX1_RRM1	sarnowsc_D1903_043.c.16119.16119.3	sarnowsc_D1903_043.c.16123.16123.3	42	667.068	GU	Natural_-H2	GU Natural_-H2	2648.13	2648.13	883.717	3	-1.9	0.07757	32.72	0	Observed FDR	id
GFGFVTFENSADADR-T6-G	db|PROT01|FOX1_RRM1	sarnowsc_D1903_043.c.13869.13869.3	sarnowsc_D1903_043.c.13614.13614.3	75	361.042	G	Natural_-H2	G Natural_-H2	1992.76	1992.76	665.261	3	-2.1	0.0615	32.7	0	Observed FDR	id
LHVSNIPFR-F8-U	db|PROT01|FOX1_RRM1	sarnowsc_D1903_041.c.11693.11693.3	sarnowsc_D1903_041.c.11800.11800.3	39	322.02	U	Natural_-H2	U Natural_-H2	1403.62	1403.62	468.88	3	-4.4	0.11173	32.7	0	Observed FDR	id
LHVSNIPFRFRDPDLR-F10-U	db|PROT01|FOX1_RRM1	sarnowsc_D1903_044.c.14703.14703.4	sarnowsc_D1903_044.c.14194.14194.4	41	322.02	U	Natural_-H2	U Natural_-H2	2303.08	2303.08	576.778	4	-2.5	0.10524	32.43	0	Observed FDR	id
GFGFVTFENSADADR-F4-U	db|PROT01|FOX1_RRM1	sarnowsc_D1903_041.c.16181.16181.2	sarnowsc_D1903_041.c.15877.15877.2	73	244.07	U	Natural_-HPO3	U Natural_-HPO3	1875.79	1875.79	938.901	2	-2.5	0.1207	32.37	0	Observed FDR	id
RLHVSNIPFR-F9-U	db|PROT01|FOX1_RRM1	sarnowsc_D1903_040.c.08089.08089.2	sarnowsc_D1903_040.c.08034.08034.2	39	322.02	U	Natural_-H2	U Natural_-H2	1559.72	1559.72	780.868	2	-3	0.16091	32.32	0	Observed FDR	id
LHVSNIPFR-F8-U	db|PROT01|FOX1_RRM1	sarnowsc_D1903_040.c.11627.11627.3	sarnowsc_D1903_040.c.12084.12084.3	39	322.02	U	Natural_-H2	U Natural_-H2	1403.62	1403.62	468.881	3	-3.5	0.13035	32.3	0	Observed FDR	id
LHVSNIPFRFRDPDLR-I6-U	db|PROT01|FOX1_RRM1	sarnowsc_D1903_040.c.12215.12215.3	sarnowsc_D1903_040.c.12249.12249.3	37	324.036	U	Natural	U Natural	2305.1	2305.09	769.372	3	-3.4	0.08789	32.21	0	Observed FDR	id
LHVSNIPFRFR-F8-G	db|PROT01|FOX1_RRM1	sarnowsc_D1903_040.c.05735.05735.4	sarnowsc_D1903_040.c.05682.05682.4	39	363.058	G	Natural	G Natural	1747.83	1747.82	437.964	4	-3.6	0.07388	32.12	0	Observed FDR	id
LHVSNIPFRFR-R9-G	db|PROT01|FOX1_RRM1	sarnowsc_D1903_044.c.05818.05818.4	sarnowsc_D1903_044.c.06231.06231.4	40	363.058	G	Natural	G Natural	1747.83	1747.82	437.964	4	-3.7	0.08357	32.01	0	Observed FDR	id
RLHVSNIPFR-P8-G	db|PROT01|FOX1_RRM1	sarnowsc_D1903_041.c.02481.02481.4	sarnowsc_D1903_041.c.02439.02439.4	38	363.058	G	Natural	G Natural	1600.76	1600.76	401.198	4	-1.9	0.12723	31.83	0	Observed FDR	id
LHVSNIPFRFRDPDLR-R11-G	db|PROT01|FOX1_RRM1	sarnowsc_D1903_041.c.08700.08700.5	sarnowsc_D1903_041.c.08642.08642.5	42	363.058	G	Natural	G Natural	2344.12	2344.11	469.831	5	-3.5	0.0474	31.79	0	Observed FDR	id
GFGFVTFENSADADR-G3-GU	db|PROT01|FOX1_RRM1	sarnowsc_D1903_040.c.18020.18020.2	sarnowsc_D1903_040.c.18382.18382.2	72	589.117	GU	Natural_-HPO3	GU Natural_-HPO3/AU Natural_-H3PO3+H2O	2220.84	2220.83	1111.43	2	-1.7	0.10525	31.78	0	Observed FDR	id
GFGFVTFENSADADR-V5-GU	db|PROT01|FOX1_RRM1	sarnowsc_D1903_043.c.11973.11973.3	sarnowsc_D1903_043.c.11990.11990.3	74	607.128	GU	Natural_-HPO3+H2O	GU Natural_-HPO3+H2O	2238.85	2238.85	747.29	3	-1.4	0.0687	31.78	0	Observed FDR	id
GFGFVTFENSADADR-G3-GU	db|PROT01|FOX1_RRM1	sarnowsc_D1903_044.c.20668.20668.2	sarnowsc_D1903_044.c.20767.20767.2	72	589.117	GU	Natural_-HPO3	GU Natural_-HPO3/AU Natural_-H3PO3+H2O	2220.84	2220.83	1111.43	2	-1.7	0.09829	31.69	0	Observed FDR	id
GFGFVTFENSADADR-T6-GU	db|PROT01|FOX1_RRM1	sarnowsc_D1903_040.c.11851.11851.3	sarnowsc_D1903_040.c.11843.11843.3	75	607.128	GU	Natural_-HPO3+H2O	GU Natural_-HPO3+H2O	2238.85	2238.84	747.289	3	-1.9	0.05783	31.68	0	Observed FDR	id
LHVSNIPFRFRDPDLR-P7-GU	db|PROT01|FOX1_RRM1	sarnowsc_D1903_040.c.16592.16592.4	sarnowsc_D1903_040.c.16346.16346.4	38	667.068	GU	Natural_-H2	GU Natural_-H2	2648.13	2648.12	663.039	4	-3.1	0.06922	31.66	0	Observed FDR	id
GFGFVTFENSADADR-G3-GU	db|PROT01|FOX1_RRM1	sarnowsc_D1903_040.c.18349.18349.2	sarnowsc_D1903_040.c.18085.18085.2	72	589.117	GU	Natural_-HPO3	GU Natural_-HPO3/AU Natural_-H3PO3+H2O	2220.84	2220.83	1111.43	2	-1.9	0.10126	31.45	0	Observed FDR	id
RLHVSNIPFR-R10-G	db|PROT01|FOX1_RRM1	sarnowsc_D1903_044.c.02514.02514.4	sarnowsc_D1903_044.c.02200.02200.4	40	363.058	G	Natural	G Natural	1600.76	1600.76	401.197	4	-2.5	0.13696	31.41	0	Observed FDR	id
GSKGFGFVTFENSADADR-G6-GU	db|PROT01|FOX1_RRM1	sarnowsc_D1903_043.c.09433.09433.3	sarnowsc_D1903_043.c.09384.09384.3	72	589.117	GU	Natural_-HPO3	GU Natural_-HPO3/AU Natural_-H3PO3+H2O	2492.99	2492.98	832.001	3	-2.4	0.06446	31.4	0	Observed FDR	id
RLHVSNIPFR-F9-G	db|PROT01|FOX1_RRM1	sarnowsc_D1903_040.c.02005.02005.4	sarnowsc_D1903_040.c.01959.01959.4	39	363.058	G	Natural	G Natural	1600.76	1600.76	401.197	4	-2.6	0.12671	31.19	0	Observed FDR	id
LHVSNIPFRFRDPDLR-R9-GU	db|PROT01|FOX1_RRM1	sarnowsc_D1903_044.c.17071.17071.3	sarnowsc_D1903_044.c.17094.17094.3	40	667.068	GU	Natural_-H2	GU Natural_-H2	2648.13	2648.13	883.717	3	-1.8	0.06614	31.15	0	Observed FDR	id
RLHVSNIPFR-F9-U	db|PROT01|FOX1_RRM1	sarnowsc_D1903_044.c.08534.08534.2	sarnowsc_D1903_044.c.08541.08541.2	39	322.02	U	Natural_-H2	U Natural_-H2	1559.72	1559.72	780.869	2	-2	0.13759	31.1	0	Observed FDR	id
GFGFVTFENSADADR-G3-GU	db|PROT01|FOX1_RRM1	sarnowsc_D1903_043.c.18143.18143.2	sarnowsc_D1903_043.c.18170.18170.2	72	589.117	GU	Natural_-HPO3	GU Natural_-HPO3/AU Natural_-H3PO3+H2O	2220.84	2220.84	1111.43	2	-1.2	0.09825	31.05	0	Observed FDR	id
GFGFVTFENSADADR-F4-GU	db|PROT01|FOX1_RRM1	sarnowsc_D1903_041.c.18585.18585.2	sarnowsc_D1903_041.c.18752.18752.2	73	589.117	GU	Natural_-HPO3	GU Natural_-HPO3/AU Natural_-H3PO3+H2O	2220.84	2220.83	1111.42	2	-2.3	0.09642	30.99	0	Observed FDR	id
LHVSNIPFRFRDPDLR-P7-U	db|PROT01|FOX1_RRM1	sarnowsc_D1903_041.c.12285.12285.4	sarnowsc_D1903_041.c.11905.11905.4	38	324.036	U	Natural	U Natural	2305.1	2305.09	577.281	4	-2.6	0.08345	30.94	0	Observed FDR	id
GFGFVTFENSADADR-G3-GU	db|PROT01|FOX1_RRM1	sarnowsc_D1903_040.c.18617.18617.2	sarnowsc_D1903_040.c.18785.18785.2	72	589.117	GU	Natural_-HPO3	GU Natural_-HPO3/AU Natural_-H3PO3+H2O	2220.84	2220.83	1111.42	2	-2.2	0.10266	30.93	0	Observed FDR	id
LHVSNIPFRFRDPDLR-F8-G	db|PROT01|FOX1_RRM1	sarnowsc_D1903_040.c.08332.08332.5	sarnowsc_D1903_040.c.08339.08339.5	39	363.058	G	Natural	G Natural	2344.12	2344.12	469.832	5	-1.8	0.05136	30.87	0	Observed FDR	id
GFGFVTFENSADADR-F4-GU	db|PROT01|FOX1_RRM1	sarnowsc_D1903_040.c.17901.17901.3	sarnowsc_D1903_040.c.17935.17935.3	73	669.083	GU	Natural	GU Natural	2300.8	2300.8	767.94	3	-3.4	0.06093	30.82	0	Observed FDR	id
LHVSNIPFR-P7-GU	db|PROT01|FOX1_RRM1	sarnowsc_D1903_043.c.07879.07879.3	sarnowsc_D1903_043.c.08208.08208.3	38	667.068	GU	Natural_-H2	GU Natural_-H2	1748.67	1748.67	583.897	3	-2.2	0.065	30.82	0	Observed FDR	id
GFGFVTFENSADADR-V5-GU	db|PROT01|FOX1_RRM1	sarnowsc_D1903_043.c.18437.18437.2	sarnowsc_D1903_043.c.18848.18848.2	74	589.117	GU	Natural_-HPO3	GU Natural_-HPO3/AU Natural_-H3PO3+H2O	2220.84	2220.83	1111.42	2	-2.1	0.1022	30.72	0	Observed FDR	id
GFGFVTFENSADADR-V5-GUU	db|PROT01|FOX1_RRM1	sarnowsc_D1903_041.c.19390.19390.3	sarnowsc_D1903_041.c.19236.19236.3	74	895.142	GUU	Natural_-HPO3	GUU Natural_-HPO3	2526.86	2526.86	843.294	3	-2.2	0.06204	30.69	0	Observed FDR	id
GFGFVTFENSADADR-V5-GUU	db|PROT01|FOX1_RRM1	sarnowsc_D1903_041.c.16141.16141.3	sarnowsc_D1903_041.c.16118.16118.3	74	913.153	GUU	Natural_-HPO3+H2O	GUU Natural_-HPO3+H2O	2544.87	2544.87	849.297	3	-3.2	0.05915	30.56	0	Observed FDR	id
GFGFVTFENSADADR-F4-GU	db|PROT01|FOX1_RRM1	sarnowsc_D1903_041.c.18860.18860.2	sarnowsc_D1903_041.c.19383.19383.2	73	589.117	GU	Natural_-HPO3	GU Natural_-HPO3/AU Natural_-H3PO3+H2O	2220.84	2220.83	1111.42	2	-2.2	0.1006	30.42	0	Observed FDR	id
LHVSNIPFR-F8-GU	db|PROT01|FOX1_RRM1	sarnowsc_D1903_040.c.15545.15545.2	sarnowsc_D1903_040.c.15542.15542.2	39	667.068	GU	Natural_-H2	GU Natural_-H2	1748.67	1748.67	875.341	2	-2.3	0.07544	30.42	0	Observed FDR	id
LHVSNIPFRFRDPDLR-P7-CGU	db|PROT01|FOX1_RRM1	sarnowsc_D1903_041.c.12256.12256.5	sarnowsc_D1903_041.c.11778.11778.5	38	974.125	CGU	Natural	CGU Natural	2955.19	2955.18	592.044	5	-2.6	0.07047	30.42	0	Observed FDR	id
GFGFVTFENSADADR-F2-GU	db|PROT01|FOX1_RRM1	sarnowsc_D1903_041.c.17971.17971.3	sarnowsc_D1903_041.c.18487.18487.3	71	669.083	GU	Natural	GU Natural	2300.8	2300.8	767.942	3	-1.4	0.06149	30.36	0	Observed FDR	id
GSKGFGFVTFENSADADR-F7-U	db|PROT01|FOX1_RRM1	sarnowsc_D1903_044.c.11994.11994.2	sarnowsc_D1903_044.c.11929.11929.2	73	244.07	U	Natural_-HPO3	U Natural_-HPO3	2147.94	2147.93	1074.97	2	-3.3	0.09118	30.34	0	Observed FDR	id
GFGFVTFENSADADR-T6-G	db|PROT01|FOX1_RRM1	sarnowsc_D1903_043.c.13038.13038.3	sarnowsc_D1903_043.c.13176.13176.3	75	345.047	G	Natural_-H2O	G Natural_-H2O/A Natural_-H2	1976.77	1976.76	659.929	3	-3.2	0.05908	30.31	0	Observed FDR	id
GFGFVTFENSADADR-T6-AGUU	db|PROT01|FOX1_RRM1	sarnowsc_D1903_044.c.20071.20071.4	sarnowsc_D1903_044.c.19990.19990.4	75	1242.2	AGUU	Natural_-HPO3+H2O	AGUU Natural_-HPO3+H2O	2873.93	2873.92	719.488	4	-2.7	0.06062	30.29	0	Observed FDR	id
GFGFVTFENSADADR-V5-GUU	db|PROT01|FOX1_RRM1	sarnowsc_D1903_043.c.31006.31006.3	sarnowsc_D1903_043.c.31026.31026.3	74	895.142	GUU	Natural_-HPO3	GUU Natural_-HPO3	2526.86	2526.85	843.293	3	-3.7	0.10275	30.25	0	Observed FDR	id
GFGFVTFENSADADR-G3-GU	db|PROT01|FOX1_RRM1	sarnowsc_D1903_041.c.20035.20035.2	sarnowsc_D1903_041.c.20112.20112.2	72	589.117	GU	Natural_-HPO3	GU Natural_-HPO3/AU Natural_-H3PO3+H2O	2220.84	2220.83	1111.42	2	-3.4	0.10727	30.18	0	Observed FDR	id
LHVSNIPFR-R9-GU	db|PROT01|FOX1_RRM1	sarnowsc_D1903_041.c.16044.16044.2	sarnowsc_D1903_041.c.16038.16038.2	40	667.068	GU	Natural_-H2	GU Natural_-H2	1748.67	1748.67	875.341	2	-3	0.10494	30.18	0	Observed FDR	id
GFGFVTFENSADADR-V5-G	db|PROT01|FOX1_RRM1	sarnowsc_D1903_041.c.13911.13911.3	sarnowsc_D1903_041.c.13669.13669.3	74	361.042	G	Natural_-H2	G Natural_-H2	1992.76	1992.76	665.261	3	-2.5	0.06739	30.1	0	Observed FDR	id
RLHVSNIPFR-N6-U	db|PROT01|FOX1_RRM1	sarnowsc_D1903_044.c.08103.08103.3	sarnowsc_D1903_044.c.08174.08174.3	36	322.02	U	Natural_-H2	U Natural_-H2	1559.72	1559.72	520.915	3	-2.1	0.07799	30.06	0	Observed FDR	id
GFGFVTFENSADADR-F4-GU	db|PROT01|FOX1_RRM1	sarnowsc_D1903_040.c.19133.19133.2	sarnowsc_D1903_040.c.19512.19512.2	73	589.117	GU	Natural_-HPO3	GU Natural_-HPO3/AU Natural_-H3PO3+H2O	2220.84	2220.83	1111.42	2	-3	0.0652	29.96	0	Observed FDR	id
LHVSNIPFR-F8-U	db|PROT01|FOX1_RRM1	sarnowsc_D1903_044.c.13315.13315.3	sarnowsc_D1903_044.c.13608.13608.3	39	322.02	U	Natural_-H2	U Natural_-H2	1403.62	1403.62	468.881	3	-3.6	0.1336	29.95	0	Observed FDR	id
GFGFVTFENSADADR-V5-G	db|PROT01|FOX1_RRM1	sarnowsc_D1903_040.c.13420.13420.3	sarnowsc_D1903_040.c.13143.13143.3	74	363.058	G	Natural	G Natural	1994.78	1994.77	665.932	3	-3.4	0.05584	29.94	0	Observed FDR	id
LHVSNIPFRFRDPDLR-R9-GU	db|PROT01|FOX1_RRM1	sarnowsc_D1903_041.c.16345.16345.3	sarnowsc_D1903_041.c.16612.16612.3	40	667.068	GU	Natural_-H2	GU Natural_-H2	2648.13	2648.12	883.716	3	-2.8	0.06203	29.84	0	Observed FDR	id
GFGFVTFENSADADR-F4-GU	db|PROT01|FOX1_RRM1	sarnowsc_D1903_041.c.19370.19370.2	sarnowsc_D1903_041.c.19061.19061.2	73	589.117	GU	Natural_-HPO3	GU Natural_-HPO3/AU Natural_-H3PO3+H2O	2220.84	2220.84	1111.43	2	-1.5	0.07776	29.8	0	Observed FDR	id
GFGFVTFENSADADR-F4-GU	db|PROT01|FOX1_RRM1	sarnowsc_D1903_041.c.20469.20469.2	sarnowsc_D1903_041.c.20449.20449.2	73	589.117	GU	Natural_-HPO3	GU Natural_-HPO3/AU Natural_-H3PO3+H2O	2220.84	2220.83	1111.42	2	-4.6	0.09399	29.78	0	Observed FDR	id
RLHVSNIPFR-P8-CGU	db|PROT01|FOX1_RRM1	sarnowsc_D1903_041.c.06627.06627.4	sarnowsc_D1903_041.c.06459.06459.4	38	972.109	CGU	Natural_-H2	CGU Natural_-H2	2209.81	2209.81	553.459	4	-3.6	0.05744	29.64	0	Observed FDR	id
GFGFVTFENSADADR-F2-GUU	db|PROT01|FOX1_RRM1	sarnowsc_D1903_041.c.18562.18562.3	sarnowsc_D1903_041.c.18583.18583.3	71	893.127	GUU	Natural_-H3PO3	GUU Natural_-H3PO3	2524.85	2524.84	842.622	3	-2.2	0.06541	29.64	0	Observed FDR	id
GFGFVTFENSADADR-V5-GU	db|PROT01|FOX1_RRM1	sarnowsc_D1903_044.c.19570.19570.2	sarnowsc_D1903_044.c.19020.19020.2	74	669.083	GU	Natural	GU Natural	2300.8	2300.8	1151.41	2	-2.2	0.10164	29.6	0	Observed FDR	id
GFGFVTFENSADADR-F4-GU	db|PROT01|FOX1_RRM1	sarnowsc_D1903_041.c.19336.19336.2	sarnowsc_D1903_041.c.19304.19304.2	73	605.112	GU	Natural_-H3PO3+H2O	GU Natural_-H3PO3+H2O	2236.83	2236.82	1119.42	2	-4.3	0.06973	29.58	0	Observed FDR	id
GFGFVTFENSADADR-V5-GUU	db|PROT01|FOX1_RRM1	sarnowsc_D1903_043.c.15883.15883.3	sarnowsc_D1903_043.c.15876.15876.3	74	913.153	GUU	Natural_-HPO3+H2O	GUU Natural_-HPO3+H2O	2544.87	2544.87	849.297	3	-2.2	0.0626	29.52	0	Observed FDR	id
RLHVSNIPFR-P8-GU	db|PROT01|FOX1_RRM1	sarnowsc_D1903_044.c.05938.05938.3	sarnowsc_D1903_044.c.06279.06279.3	38	667.068	GU	Natural_-H2	GU Natural_-H2	1904.77	1904.77	635.931	3	-1.6	0.05042	29.49	0	Observed FDR	id
LHVSNIPFRFRDPDLR-F10-G	db|PROT01|FOX1_RRM1	sarnowsc_D1903_040.c.10430.10430.5	sarnowsc_D1903_040.c.10141.10141.5	41	361.042	G	Natural_-H2	G Natural_-H2	2342.11	2342.1	469.428	5	-2.8	0.06225	29.46	0	Observed FDR	id
RLHVSNIPFR-N6-G	db|PROT01|FOX1_RRM1	sarnowsc_D1903_044.c.02192.02192.4	sarnowsc_D1903_044.c.02489.02489.4	36	363.058	G	Natural	G Natural	1600.76	1600.76	401.197	4	-3.3	0.10961	29.44	0	Observed FDR	id
GFGFVTFENSADADR-F4-AGUU	db|PROT01|FOX1_RRM1	sarnowsc_D1903_044.c.20619.20619.4	sarnowsc_D1903_044.c.20675.20675.4	73	1224.19	AGUU	Natural_-HPO3	AGUU Natural_-HPO3	2855.92	2855.91	714.986	4	-1.8	0.06611	29.38	0	Observed FDR	id
LHVSNIPFRFR-P7-G	db|PROT01|FOX1_RRM1	sarnowsc_D1903_041.c.05473.05473.4	sarnowsc_D1903_041.c.05427.05427.4	38	363.058	G	Natural	G Natural	1747.83	1747.83	437.964	4	-2.9	0.0807	29.36	0	Observed FDR	id
LHVSNIPFRFRDPDLR-R9-CGU	db|PROT01|FOX1_RRM1	sarnowsc_D1903_044.c.17182.17182.4	sarnowsc_D1903_044.c.17114.17114.4	40	972.109	CGU	Natural_-H2	CGU Natural_-H2	2953.17	2953.17	739.299	4	-2.3	0.06222	29.29	0	Observed FDR	id
GFGFVTFENSADADR-V5-AGUU	db|PROT01|FOX1_RRM1	sarnowsc_D1903_040.c.19144.19144.4	sarnowsc_D1903_040.c.18576.18576.4	74	1242.2	AGUU	Natural_-HPO3+H2O	AGUU Natural_-HPO3+H2O	2873.93	2873.92	719.488	4	-2.6	0.04911	29.25	0	Observed FDR	id
LHVSNIPFR-P7-GU	db|PROT01|FOX1_RRM1	sarnowsc_D1903_043.c.07878.07878.2	sarnowsc_D1903_043.c.07802.07802.2	38	667.068	GU	Natural_-H2	GU Natural_-H2	1748.67	1748.67	875.342	2	-1.3	0.08042	29.25	0	Observed FDR	id
GFGFVTFENSADADR-T6-AGUU	db|PROT01|FOX1_RRM1	sarnowsc_D1903_041.c.19347.19347.4	sarnowsc_D1903_041.c.18864.18864.4	75	1242.2	AGUU	Natural_-HPO3+H2O	AGUU Natural_-HPO3+H2O	2873.93	2873.92	719.488	4	-1.5	0.05378	29.21	0	Observed FDR	id
LHVSNIPFR-F8-GU	db|PROT01|FOX1_RRM1	sarnowsc_D1903_044.c.16487.16487.2	sarnowsc_D1903_044.c.16477.16477.2	39	649.057	GU	Natural_-H4O	GU Natural_-H4O	1730.66	1730.65	866.335	2	-3.2	0.07641	29.16	0	Observed FDR	id
GFGFVTFENSADADR-F2-GU	db|PROT01|FOX1_RRM1	sarnowsc_D1903_041.c.18311.18311.3	sarnowsc_D1903_041.c.17814.17814.3	71	669.083	GU	Natural	GU Natural	2300.8	2300.8	767.942	3	-1.2	0.06467	29.16	0	Observed FDR	id
RLHVSNIPFR-F9-G	db|PROT01|FOX1_RRM1	sarnowsc_D1903_043.c.02122.02122.4	sarnowsc_D1903_043.c.02079.02079.4	39	363.058	G	Natural	G Natural	1600.76	1600.76	401.197	4	-3	0.14946	29.09	0	Observed FDR	id
LHVSNIPFRFRDPDLR-R11-G	db|PROT01|FOX1_RRM1	sarnowsc_D1903_044.c.10293.10293.5	sarnowsc_D1903_044.c.10256.10256.5	42	363.058	G	Natural	G Natural	2344.12	2344.12	469.831	5	-2.4	0.0471	28.93	0	Observed FDR	id
GFGFVTFENSADADR-F4-GUU	db|PROT01|FOX1_RRM1	sarnowsc_D1903_040.c.17955.17955.2	sarnowsc_D1903_040.c.17380.17380.2	73	895.142	GUU	Natural_-HPO3	GUU Natural_-HPO3	2526.86	2526.86	1264.44	2	-2.2	0.08774	28.93	0	Observed FDR	id
GFGFVTFENSADADR-V5-GUU	db|PROT01|FOX1_RRM1	sarnowsc_D1903_041.c.29831.29831.3	sarnowsc_D1903_041.c.29771.29771.3	74	895.142	GUU	Natural_-HPO3	GUU Natural_-HPO3	2526.86	2526.85	843.293	3	-3.7	0.06851	28.91	0	Observed FDR	id
GFGFVTFENSADADR-F4-GU	db|PROT01|FOX1_RRM1	sarnowsc_D1903_043.c.17624.17624.3	sarnowsc_D1903_043.c.17963.17963.3	73	669.083	GU	Natural	GU Natural	2300.8	2300.8	767.94	3	-3	0.05944	28.9	0	Observed FDR	id
LHVSNIPFR-P7-CGU	db|PROT01|FOX1_RRM1	sarnowsc_D1903_044.c.09033.09033.3	sarnowsc_D1903_044.c.09108.09108.3	38	972.109	CGU	Natural_-H2	CGU Natural_-H2	2053.71	2053.7	685.576	3	-4.1	0.08905	28.8	0	Observed FDR	id
LHVSNIPFRFR-P7-G	db|PROT01|FOX1_RRM1	sarnowsc_D1903_043.c.07390.07390.4	sarnowsc_D1903_043.c.07410.07410.4	38	361.042	G	Natural_-H2	G Natural_-H2	1745.82	1745.81	437.46	4	-4.2	0.06632	28.75	0	Observed FDR	id
LHVSNIPFR-P7-GU	db|PROT01|FOX1_RRM1	sarnowsc_D1903_043.c.06132.06132.2	sarnowsc_D1903_043.c.06117.06117.2	38	669.083	GU	Natural	GU Natural	1750.69	1750.68	876.349	2	-2.1	0.07639	28.75	0	Observed FDR	id
LHVSNIPFRFRDPDLR-R9-CGU	db|PROT01|FOX1_RRM1	sarnowsc_D1903_044.c.12333.12333.5	sarnowsc_D1903_044.c.11841.11841.5	40	974.125	CGU	Natural	CGU Natural	2955.19	2955.18	592.044	5	-3.4	0.05072	28.72	0	Observed FDR	id
LHVSNIPFR-R9-GU	db|PROT01|FOX1_RRM1	sarnowsc_D1903_044.c.16768.16768.2	sarnowsc_D1903_044.c.16492.16492.2	40	667.068	GU	Natural_-H2	GU Natural_-H2	1748.67	1748.67	875.341	2	-3	0.09767	28.7	0	Observed FDR	id
GFGFVTFENSADADR-F4-U	db|PROT01|FOX1_RRM1	sarnowsc_D1903_041.c.19599.19599.2	sarnowsc_D1903_041.c.19629.19629.2	73	324.036	U	Natural	U Natural	1955.76	1955.75	978.885	2	-1.9	0.06185	28.69	0	Observed FDR	id
GFGFVTFENSADADR-F2-GU	db|PROT01|FOX1_RRM1	sarnowsc_D1903_044.c.19820.19820.2	sarnowsc_D1903_044.c.20106.20106.2	71	589.117	GU	Natural_-HPO3	GU Natural_-HPO3/AU Natural_-H3PO3+H2O	2220.84	2220.83	1111.43	2	-1.7	0.0927	28.61	0	Observed FDR	id
LHVSNIPFR-P7-GU	db|PROT01|FOX1_RRM1	sarnowsc_D1903_040.c.07309.07309.3	sarnowsc_D1903_040.c.08021.08021.3	38	667.068	GU	Natural_-H2	GU Natural_-H2	1748.67	1748.67	583.897	3	-2.6	0.09282	28.6	0	Observed FDR	id
GFGFVTFENSADADR-F4-AGUU	db|PROT01|FOX1_RRM1	sarnowsc_D1903_040.c.19664.19664.4	sarnowsc_D1903_040.c.19703.19703.4	73	1224.19	AGUU	Natural_-HPO3	AGUU Natural_-HPO3	2855.92	2855.91	714.985	4	-2.6	0.05921	28.59	0	Observed FDR	id
GSKGFGFVTFENSADADR-G6-U	db|PROT01|FOX1_RRM1	sarnowsc_D1903_040.c.11440.11440.2	sarnowsc_D1903_040.c.11397.11397.2	72	244.07	U	Natural_-HPO3	U Natural_-HPO3	2147.94	2147.93	1074.97	2	-2.5	0.09551	28.53	0	Observed FDR	id
LHVSNIPFRFRDPDLR-R11-G	db|PROT01|FOX1_RRM1	sarnowsc_D1903_041.c.10260.10260.5	sarnowsc_D1903_041.c.10364.10364.5	42	361.042	G	Natural_-H2	G Natural_-H2	2342.11	2342.1	469.428	5	-2.7	0.08269	28.44	0	Observed FDR	id
GFGFVTFENSADADRAR-V5-GU	db|PROT01|FOX1_RRM1	sarnowsc_D1903_043.c.14650.14650.3	sarnowsc_D1903_043.c.14662.14662.3	74	589.117	GU	Natural_-HPO3	GU Natural_-HPO3/AU Natural_-H3PO3+H2O	2447.98	2447.97	816.999	3	-1.8	0.03447	28.42	0	Observed FDR	id
LHVSNIPFR-L1-AU	db|PROT01|FOX1_RRM1	sarnowsc_D1903_040.c.16414.16414.2	sarnowsc_D1903_040.c.16396.16396.2	32	653.088	AU	Natural	AU Natural	1734.69	1734.68	868.35	2	-4.6	0.08161	28.4	0	Observed FDR	id
LHVSNIPFRFRDPDLR-I6-U	db|PROT01|FOX1_RRM1	sarnowsc_D1903_044.c.12850.12850.4	sarnowsc_D1903_044.c.12353.12353.4	37	324.036	U	Natural	U Natural	2305.1	2305.09	577.281	4	-3.6	0.08842	28.36	0	Observed FDR	id
GFGFVTFENSADADR-V5-GU	db|PROT01|FOX1_RRM1	sarnowsc_D1903_040.c.17706.17706.3	sarnowsc_D1903_040.c.17724.17724.3	74	589.117	GU	Natural_-HPO3	GU Natural_-HPO3/AU Natural_-H3PO3+H2O	2220.84	2220.83	741.285	3	-2.9	0.06512	28.33	0	Observed FDR	id
GFGFVTFENSADADR-F4-AGUU	db|PROT01|FOX1_RRM1	sarnowsc_D1903_044.c.28255.28255.3	sarnowsc_D1903_044.c.28348.28348.3	73	1224.19	AGUU	Natural_-HPO3	AGUU Natural_-HPO3	2855.92	2855.91	952.978	3	-2.4	0.0472	28.23	0	Observed FDR	id
GFGFVTFENSADADR-G1-GU	db|PROT01|FOX1_RRM1	sarnowsc_D1903_040.c.13332.13332.3	sarnowsc_D1903_040.c.12957.12957.3	70	589.117	GU	Natural_-HPO3	GU Natural_-HPO3/AU Natural_-H3PO3+H2O	2220.84	2220.83	741.286	3	-2.2	0.06066	28.19	0	Observed FDR	id
GFGFVTFENSADADR-V5-AGUU	db|PROT01|FOX1_RRM1	sarnowsc_D1903_043.c.19228.19228.4	sarnowsc_D1903_043.c.19082.19082.4	74	1224.19	AGUU	Natural_-HPO3	AGUU Natural_-HPO3	2855.92	2855.91	714.985	4	-3.1	0.05412	28.19	0	Observed FDR	id
LHVSNIPFRFR-P7-GU	db|PROT01|FOX1_RRM1	sarnowsc_D1903_044.c.10879.10879.3	sarnowsc_D1903_044.c.11466.11466.3	38	667.068	GU	Natural_-H2	GU Natural_-H2	2051.84	2051.84	684.953	3	-2.1	0.07829	28.18	0	Observed FDR	id
LHVSNIPFR-P7-GU	db|PROT01|FOX1_RRM1	sarnowsc_D1903_044.c.08262.08262.3	sarnowsc_D1903_044.c.08637.08637.3	38	667.068	GU	Natural_-H2	GU Natural_-H2	1748.67	1748.67	583.897	3	-2.2	0.06984	28.15	0	Observed FDR	id
GFGFVTFENSADADR-F4-GUU	db|PROT01|FOX1_RRM1	sarnowsc_D1903_044.c.18589.18589.2	sarnowsc_D1903_044.c.18267.18267.2	73	895.142	GUU	Natural_-HPO3	GUU Natural_-HPO3	2526.86	2526.86	1264.44	2	-1.6	0.02649	28.14	0	Observed FDR	id
LHVSNIPFR-P7-CG	db|PROT01|FOX1_RRM1	sarnowsc_D1903_043.c.07044.07044.3	sarnowsc_D1903_043.c.06682.06682.3	38	666.084	CG	Natural_-H2	CG Natural_-H2	1747.69	1747.68	583.568	3	-2.8	0.04893	28.13	0	Observed FDR	id
GFGFVTFENSADADR-G1-GUU	db|PROT01|FOX1_RRM1	sarnowsc_D1903_044.c.19308.19308.3	sarnowsc_D1903_044.c.19342.19342.3	70	893.127	GUU	Natural_-H3PO3	GUU Natural_-H3PO3	2524.85	2524.84	842.622	3	-1.7	0.06036	28.11	0	Observed FDR	id
GFGFVTFENSADADR-F4-U	db|PROT01|FOX1_RRM1	sarnowsc_D1903_041.c.16627.16627.2	sarnowsc_D1903_041.c.16663.16663.2	73	244.07	U	Natural_-HPO3	U Natural_-HPO3	1875.79	1875.78	938.9	2	-3.8	0.05715	28.11	0	Observed FDR	id
LHVSNIPFR-F8-GU	db|PROT01|FOX1_RRM1	sarnowsc_D1903_041.c.15731.15731.2	sarnowsc_D1903_041.c.15753.15753.2	39	667.068	GU	Natural_-H2	GU Natural_-H2	1748.67	1748.67	875.343	2	-0.7	0.07277	28.1	0	Observed FDR	id
GFGFVTFENSADADR-G3-GU	db|PROT01|FOX1_RRM1	sarnowsc_D1903_043.c.17835.17835.2	sarnowsc_D1903_043.c.17787.17787.2	72	589.117	GU	Natural_-HPO3	GU Natural_-HPO3/AU Natural_-H3PO3+H2O	2220.84	2220.83	1111.42	2	-2.6	0.12062	28.1	0	Observed FDR	id
GFGFVTFENSADADR-G1-GUU	db|PROT01|FOX1_RRM1	sarnowsc_D1903_040.c.21075.21075.3	sarnowsc_D1903_040.c.20690.20690.3	70	895.142	GUU	Natural_-HPO3	GUU Natural_-HPO3	2526.86	2526.86	843.294	3	-1.5	0.04908	28.05	0	Observed FDR	id
GFGFVTFENSADADR-F4-AU	db|PROT01|FOX1_RRM1	sarnowsc_D1903_040.c.18444.18444.2	sarnowsc_D1903_040.c.18475.18475.2	73	635.078	AU	Natural_-H2O	AU Natural_-H2O	2266.8	2266.8	1134.41	2	-0.8	0.06507	28.03	0	Observed FDR	id
GFGFVTFENSADADR-G3-GU	db|PROT01|FOX1_RRM1	sarnowsc_D1903_044.c.15085.15085.3	sarnowsc_D1903_044.c.15052.15052.3	72	607.128	GU	Natural_-HPO3+H2O	GU Natural_-HPO3+H2O	2238.85	2238.85	747.29	3	-1.2	0.03818	27.99	0	Observed FDR	id
GFGFVTFENSADADR-F4-GU	db|PROT01|FOX1_RRM1	sarnowsc_D1903_041.c.20908.20908.3	sarnowsc_D1903_041.c.20991.20991.3	73	589.117	GU	Natural_-HPO3	GU Natural_-HPO3/AU Natural_-H3PO3+H2O	2220.84	2220.83	741.284	3	-4.1	0.06443	27.98	0	Observed FDR	id
LHVSNIPFRFRDPDLR-R9-CGU	db|PROT01|FOX1_RRM1	sarnowsc_D1903_040.c.16312.16312.3	sarnowsc_D1903_040.c.16300.16300.3	40	972.109	CGU	Natural_-H2	CGU Natural_-H2	2953.17	2953.16	985.396	3	-3.3	0.05451	27.97	0	Observed FDR	id
GSKGFGFVTFENSADADR-F7-U	db|PROT01|FOX1_RRM1	sarnowsc_D1903_043.c.11539.11539.2	sarnowsc_D1903_043.c.11525.11525.2	73	244.07	U	Natural_-HPO3	U Natural_-HPO3	2147.94	2147.94	1074.98	2	-1.7	0.10758	27.94	0	Observed FDR	id
RLHVSNIPFR-F9-CGU	db|PROT01|FOX1_RRM1	sarnowsc_D1903_043.c.05919.05919.4	sarnowsc_D1903_043.c.05892.05892.4	39	972.109	CGU	Natural_-H2	CGU Natural_-H2	2209.81	2209.81	553.459	4	-3	0.05613	27.92	0	Observed FDR	id
GFGFVTFENSADADR-F4-GU	db|PROT01|FOX1_RRM1	sarnowsc_D1903_041.c.12036.12036.2	sarnowsc_D1903_041.c.12117.12117.2	73	607.128	GU	Natural_-HPO3+H2O	GU Natural_-HPO3+H2O	2238.85	2238.85	1120.43	2	-1.3	0.07716	27.9	0	Observed FDR	id
GFGFVTFENSADADR-F4-GUU	db|PROT01|FOX1_RRM1	sarnowsc_D1903_043.c.29951.29951.3	sarnowsc_D1903_043.c.30002.30002.3	73	895.142	GUU	Natural_-HPO3	GUU Natural_-HPO3	2526.86	2526.86	843.294	3	-2.2	0.07034	27.89	0	Observed FDR	id
LHVSNIPFRFRDPDLR-R11-G	db|PROT01|FOX1_RRM1	sarnowsc_D1903_044.c.10588.10588.5	sarnowsc_D1903_044.c.11059.11059.5	42	361.042	G	Natural_-H2	G Natural_-H2	2342.11	2342.1	469.428	5	-2.1	0.0566	27.88	0	Observed FDR	id
GFGFVTFENSADADR-F4-GU	db|PROT01|FOX1_RRM1	sarnowsc_D1903_041.c.30772.30772.3	sarnowsc_D1903_041.c.30806.30806.3	73	589.117	GU	Natural_-HPO3	GU Natural_-HPO3/AU Natural_-H3PO3+H2O	2220.84	2220.83	741.285	3	-2.5	0.09266	27.84	0	Observed FDR	id
GFGFVTFENSADADR-E8-AGUU	db|PROT01|FOX1_RRM1	sarnowsc_D1903_041.c.20913.20913.4	sarnowsc_D1903_041.c.20531.20531.4	77	1224.19	AGUU	Natural_-HPO3	AGUU Natural_-HPO3	2855.92	2855.91	714.985	4	-2.9	0.07253	27.83	0	Observed FDR	id
GFGFVTFENSADADR-F4-GU	db|PROT01|FOX1_RRM1	sarnowsc_D1903_044.c.19184.19184.2	sarnowsc_D1903_044.c.18956.18956.2	73	589.117	GU	Natural_-HPO3	GU Natural_-HPO3/AU Natural_-H3PO3+H2O	2220.84	2220.83	1111.42	2	-2.3	0.10745	27.81	0	Observed FDR	id
RLHVSNIPFR-F9-GU	db|PROT01|FOX1_RRM1	sarnowsc_D1903_043.c.11819.11819.3	sarnowsc_D1903_043.c.11846.11846.3	39	649.057	GU	Natural_-H4O	GU Natural_-H4O	1886.76	1886.76	629.927	3	-2.6	0.06805	27.78	0	Observed FDR	id
LHVSNIPFR-N5-G	db|PROT01|FOX1_RRM1	sarnowsc_D1903_041.c.03404.03404.3	sarnowsc_D1903_041.c.03595.03595.3	36	363.058	G	Natural	G Natural	1444.66	1444.66	482.56	3	-2.7	0.03546	27.75	0	Observed FDR	id
GSKGFGFVTFENSADADR-F5-GU	db|PROT01|FOX1_RRM1	sarnowsc_D1903_040.c.09329.09329.3	sarnowsc_D1903_040.c.09613.09613.3	71	589.117	GU	Natural_-HPO3	GU Natural_-HPO3/AU Natural_-H3PO3+H2O	2492.99	2492.98	832.001	3	-2.7	0.07138	27.74	0	Observed FDR	id
GFGFVTFENSADADR-F4-GU	db|PROT01|FOX1_RRM1	sarnowsc_D1903_041.c.17843.17843.2	sarnowsc_D1903_041.c.17251.17251.2	73	605.112	GU	Natural_-H3PO3+H2O	GU Natural_-H3PO3+H2O	2236.83	2236.82	1119.42	2	-4.5	0.03018	27.71	0	Observed FDR	id
GFGFVTFENSADADR-F4-U	db|PROT01|FOX1_RRM1	sarnowsc_D1903_044.c.17173.17173.2	sarnowsc_D1903_044.c.17310.17310.2	73	244.07	U	Natural_-HPO3	U Natural_-HPO3	1875.79	1875.79	938.901	2	-2.6	0.05835	27.66	0	Observed FDR	id
GFGFVTFENSADADR-F4-GU	db|PROT01|FOX1_RRM1	sarnowsc_D1903_041.c.18584.18584.3	sarnowsc_D1903_041.c.19016.19016.3	73	589.117	GU	Natural_-HPO3	GU Natural_-HPO3/AU Natural_-H3PO3+H2O	2220.84	2220.83	741.286	3	-2.5	0.07029	27.61	0	Observed FDR	id
GSKGFGFVTFENSADADR-F7-GU	db|PROT01|FOX1_RRM1	sarnowsc_D1903_044.c.15220.15220.3	sarnowsc_D1903_044.c.15226.15226.3	73	589.117	GU	Natural_-HPO3	GU Natural_-HPO3/AU Natural_-H3PO3+H2O	2492.99	2492.98	832.001	3	-3	0.03827	27.6	0	Observed FDR	id
GFGFVTFENSADADR-V5-AGUU	db|PROT01|FOX1_RRM1	sarnowsc_D1903_043.c.16837.16837.4	sarnowsc_D1903_043.c.16836.16836.4	74	1242.2	AGUU	Natural_-HPO3+H2O	AGUU Natural_-HPO3+H2O	2873.93	2873.92	719.488	4	-2	0.0552	27.59	0	Observed FDR	id
GFGFVTFENSADADR-T6-GU	db|PROT01|FOX1_RRM1	sarnowsc_D1903_040.c.28687.28687.3	sarnowsc_D1903_040.c.28494.28494.3	75	607.128	GU	Natural_-HPO3+H2O	GU Natural_-HPO3+H2O	2238.85	2238.85	747.29	3	-1.3	0.12757	27.58	0	Observed FDR	id
GFGFVTFENSADADR-V5-AGUU	db|PROT01|FOX1_RRM1	sarnowsc_D1903_040.c.19370.19370.4	sarnowsc_D1903_040.c.19372.19372.4	74	1224.19	AGUU	Natural_-HPO3	AGUU Natural_-HPO3	2855.92	2855.91	714.985	4	-2.9	0.06365	27.57	0	Observed FDR	id
LHVSNIPFRFR-P7-CG	db|PROT01|FOX1_RRM1	sarnowsc_D1903_044.c.08353.08353.4	sarnowsc_D1903_044.c.08007.08007.4	38	666.084	CG	Natural_-H2	CG Natural_-H2	2050.86	2050.85	513.72	4	-2.9	0.03508	27.54	0	Observed FDR	id
LHVSNIPFR-F8-GU	db|PROT01|FOX1_RRM1	sarnowsc_D1903_044.c.06708.06708.2	sarnowsc_D1903_044.c.07049.07049.2	39	669.083	GU	Natural	GU Natural	1750.69	1750.69	876.351	2	0	0.07413	27.5	0	Observed FDR	id
LHVSNIPFRFRDPDLR-P7-CG	db|PROT01|FOX1_RRM1	sarnowsc_D1903_044.c.11524.11524.4	sarnowsc_D1903_044.c.11745.11745.4	38	650.089	CG	Natural_-H2O	CG Natural_-H2O/AC Natural_-H2	2631.15	2631.15	658.794	4	-2.6	0.05646	27.49	0	Observed FDR	id
LHVSNIPFR-I6-G	db|PROT01|FOX1_RRM1	sarnowsc_D1903_043.c.03609.03609.3	sarnowsc_D1903_043.c.03128.03128.3	37	363.058	G	Natural	G Natural	1444.66	1444.66	482.56	3	-3.2	0.03915	27.46	0	Observed FDR	id
LHVSNIPFRFRDPDLR-R9-CG	db|PROT01|FOX1_RRM1	sarnowsc_D1903_044.c.10301.10301.5	sarnowsc_D1903_044.c.10601.10601.5	40	668.099	CG	Natural	CG Natural	2649.16	2649.16	530.84	5	-1.8	0.05547	27.45	0	Observed FDR	id
GFGFVTFENSADADR-F4-AGUU	db|PROT01|FOX1_RRM1	sarnowsc_D1903_044.c.16151.16151.3	sarnowsc_D1903_044.c.16581.16581.3	73	1242.2	AGUU	Natural_-HPO3+H2O	AGUU Natural_-HPO3+H2O	2873.93	2873.92	958.981	3	-2.9	0.0412	27.44	0	Observed FDR	id
GSKGFGFVTFENSADADR-V8-GU	db|PROT01|FOX1_RRM1	sarnowsc_D1903_043.c.08753.08753.3	sarnowsc_D1903_043.c.09011.09011.3	74	607.128	GU	Natural_-HPO3+H2O	GU Natural_-HPO3+H2O	2511	2510.99	838.005	3	-2.7	0.02203	27.43	0	Observed FDR	id
GFGFVTFENSADADR-V5-U	db|PROT01|FOX1_RRM1	sarnowsc_D1903_044.c.17188.17188.2	sarnowsc_D1903_044.c.17239.17239.2	74	242.054	U	Natural_-H3PO3	U Natural_-H3PO3	1873.78	1873.77	937.892	2	-3.9	0.0434	27.43	0	Observed FDR	id
LHVSNIPFRFRDPDLR-F10-G	db|PROT01|FOX1_RRM1	sarnowsc_D1903_043.c.08502.08502.5	sarnowsc_D1903_043.c.08489.08489.5	41	363.058	G	Natural	G Natural	2344.12	2344.12	469.831	5	-3	0.04659	27.42	0	Observed FDR	id
RLHVSNIPFR-P8-CGU	db|PROT01|FOX1_RRM1	sarnowsc_D1903_040.c.05681.05681.4	sarnowsc_D1903_040.c.06046.06046.4	38	972.109	CGU	Natural_-H2	CGU Natural_-H2	2209.81	2209.81	553.46	4	-2.7	0.05295	27.42	0	Observed FDR	id
GFGFVTFENSADADR-F4-GU	db|PROT01|FOX1_RRM1	sarnowsc_D1903_040.c.20271.20271.2	sarnowsc_D1903_040.c.20354.20354.2	73	589.117	GU	Natural_-HPO3	GU Natural_-HPO3/AU Natural_-H3PO3+H2O	2220.84	2220.83	1111.42	2	-2.5	0.10705	27.39	0	Observed FDR	id
GFGFVTFENSADADR-F4-AGUU	db|PROT01|FOX1_RRM1	sarnowsc_D1903_041.c.19935.19935.4	sarnowsc_D1903_041.c.20011.20011.4	73	1224.19	AGUU	Natural_-HPO3	AGUU Natural_-HPO3	2855.92	2855.91	714.985	4	-2.6	0.06281	27.37	0	Observed FDR	id
RLHVSNIPFR-I7-G	db|PROT01|FOX1_RRM1	sarnowsc_D1903_041.c.03709.03709.4	sarnowsc_D1903_041.c.03674.03674.4	37	361.042	G	Natural_-H2	G Natural_-H2	1598.75	1598.74	400.693	4	-3.7	0.09246	27.35	0	Observed FDR	id
GFGFVTFENSADADR-F4-GU	db|PROT01|FOX1_RRM1	sarnowsc_D1903_041.c.18281.18281.3	sarnowsc_D1903_041.c.17982.17982.3	73	589.117	GU	Natural_-HPO3	GU Natural_-HPO3/AU Natural_-H3PO3+H2O	2220.84	2220.83	741.285	3	-2.6	0.05869	27.35	0	Observed FDR	id
GFGFVTFENSADADR-G1-GU	db|PROT01|FOX1_RRM1	sarnowsc_D1903_040.c.17553.17553.2	sarnowsc_D1903_040.c.18148.18148.2	70	669.083	GU	Natural	GU Natural	2300.8	2300.8	1151.41	2	-2.3	0.06564	27.35	0	Observed FDR	id
GFGFVTFENSADADR-V5-GUU	db|PROT01|FOX1_RRM1	sarnowsc_D1903_043.c.18470.18470.3	sarnowsc_D1903_043.c.18337.18337.3	74	895.142	GUU	Natural_-HPO3	GUU Natural_-HPO3	2526.86	2526.85	843.292	3	-4.6	0.04756	27.31	0	Observed FDR	id
LHVSNIPFR-P7-CG	db|PROT01|FOX1_RRM1	sarnowsc_D1903_043.c.05100.05100.3	sarnowsc_D1903_043.c.05216.05216.3	38	666.084	CG	Natural_-H2	CG Natural_-H2	1747.69	1747.68	583.569	3	-2.5	0.07276	27.3	0	Observed FDR	id
LHVSNIPFR-P7-GU	db|PROT01|FOX1_RRM1	sarnowsc_D1903_040.c.15875.15875.2	sarnowsc_D1903_040.c.15872.15872.2	38	667.068	GU	Natural_-H2	GU Natural_-H2	1748.67	1748.67	875.341	2	-3	0.10416	27.27	0	Observed FDR	id
LHVSNIPFR-P7-GU	db|PROT01|FOX1_RRM1	sarnowsc_D1903_044.c.07831.07831.3	sarnowsc_D1903_044.c.07830.07830.3	38	667.068	GU	Natural_-H2	GU Natural_-H2	1748.67	1748.67	583.897	3	-2.7	0.06962	27.23	0	Observed FDR	id
LHVSNIPFR-R9-GU	db|PROT01|FOX1_RRM1	sarnowsc_D1903_043.c.15787.15787.2	sarnowsc_D1903_043.c.15474.15474.2	40	667.068	GU	Natural_-H2	GU Natural_-H2	1748.67	1748.67	875.34	2	-3.2	0.09931	27.23	0	Observed FDR	id
GFGFVTFENSADADR-E8-G	db|PROT01|FOX1_RRM1	sarnowsc_D1903_041.c.17621.17621.3	sarnowsc_D1903_041.c.17728.17728.3	77	363.058	G	Natural	G Natural	1994.78	1994.77	665.932	3	-4.1	0.05182	27.22	0	Observed FDR	id
GFGFVTFENSADADR-V5-AGUU	db|PROT01|FOX1_RRM1	sarnowsc_D1903_044.c.19126.19126.4	sarnowsc_D1903_044.c.18760.18760.4	74	1242.2	AGUU	Natural_-HPO3+H2O	AGUU Natural_-HPO3+H2O	2873.93	2873.92	719.488	4	-2.5	0.05235	27.21	0	Observed FDR	id
GFGFVTFENSADADR-F4-GU	db|PROT01|FOX1_RRM1	sarnowsc_D1903_040.c.13919.13919.3	sarnowsc_D1903_040.c.14414.14414.3	73	587.101	GU	Natural_-H3PO3	GU Natural_-H3PO3	2218.82	2218.82	740.614	3	-2	0.06628	27.15	0	Observed FDR	id
GFGFVTFENSADADR-F2-GU	db|PROT01|FOX1_RRM1	sarnowsc_D1903_044.c.20908.20908.3	sarnowsc_D1903_044.c.21167.21167.3	71	589.117	GU	Natural_-HPO3	GU Natural_-HPO3/AU Natural_-H3PO3+H2O	2220.84	2220.83	741.284	3	-4.4	0.0601	27.11	0	Observed FDR	id
GFGFVTFENSADADR-F4-GU	db|PROT01|FOX1_RRM1	sarnowsc_D1903_040.c.18196.18196.3	sarnowsc_D1903_040.c.18222.18222.3	73	669.083	GU	Natural	GU Natural	2300.8	2300.8	767.94	3	-3.3	0.06209	27.07	0	Observed FDR	id
GFGFVTFENSADADR-F4-GUU	db|PROT01|FOX1_RRM1	sarnowsc_D1903_040.c.18247.18247.2	sarnowsc_D1903_040.c.18228.18228.2	73	895.142	GUU	Natural_-HPO3	GUU Natural_-HPO3	2526.86	2526.86	1264.44	2	-2.6	0.02738	27.07	0	Observed FDR	id
GFGFVTFENSADADR-V5-AGUU	db|PROT01|FOX1_RRM1	sarnowsc_D1903_043.c.17654.17654.4	sarnowsc_D1903_043.c.17583.17583.4	74	1242.2	AGUU	Natural_-HPO3+H2O	AGUU Natural_-HPO3+H2O	2873.93	2873.92	719.487	4	-3.1	0.05414	27.06	0	Observed FDR	id
GFGFVTFENSADADR-F4-GU	db|PROT01|FOX1_RRM1	sarnowsc_D1903_041.c.30868.30868.3	sarnowsc_D1903_041.c.30981.30981.3	73	589.117	GU	Natural_-HPO3	GU Natural_-HPO3/AU Natural_-H3PO3+H2O	2220.84	2220.83	741.285	3	-2.5	0.10581	27.03	0	Observed FDR	id
RLHVSNIPFR-H3-GU	db|PROT01|FOX1_RRM1	sarnowsc_D1903_043.c.12962.12962.3	sarnowsc_D1903_043.c.13755.13755.3	33	669.083	GU	Natural	GU Natural	1906.79	1906.78	636.602	3	-2.5	0.08616	27	0	Observed FDR	id
LHVSNIPFRFRDPDLR-F10-CGU	db|PROT01|FOX1_RRM1	sarnowsc_D1903_043.c.14569.14569.3	sarnowsc_D1903_043.c.15201.15201.3	41	974.125	CGU	Natural	CGU Natural	2955.19	2955.18	986.068	3	-2.5	0.05212	26.94	0	Observed FDR	id
GFGFVTFENSADADR-F4-GU	db|PROT01|FOX1_RRM1	sarnowsc_D1903_040.c.29617.29617.3	sarnowsc_D1903_040.c.29453.29453.3	73	589.117	GU	Natural_-HPO3	GU Natural_-HPO3/AU Natural_-H3PO3+H2O	2220.84	2220.83	741.286	3	-2.3	0.08786	26.94	0	Observed FDR	id
GSKGFGFVTFENSADADR-F10-GU	db|PROT01|FOX1_RRM1	sarnowsc_D1903_043.c.08859.08859.4	sarnowsc_D1903_043.c.08816.08816.4	76	607.128	GU	Natural_-HPO3+H2O	GU Natural_-HPO3+H2O	2511	2510.99	628.755	4	-3.5	0.05509	26.9	0	Observed FDR	id
LHVSNIPFR-F8-GU	db|PROT01|FOX1_RRM1	sarnowsc_D1903_040.c.16339.16339.3	sarnowsc_D1903_040.c.16236.16236.3	39	667.068	GU	Natural_-H2	GU Natural_-H2	1748.67	1748.67	583.897	3	-2.7	0.08296	26.88	0	Observed FDR	id
GFGFVTFENSADADR-T6-GU	db|PROT01|FOX1_RRM1	sarnowsc_D1903_040.c.29342.29342.3	sarnowsc_D1903_040.c.29460.29460.3	75	607.128	GU	Natural_-HPO3+H2O	GU Natural_-HPO3+H2O	2238.85	2238.85	747.29	3	-1.8	0.12099	26.87	0	Observed FDR	id
GFGFVTFENSADADR-F4-GUU	db|PROT01|FOX1_RRM1	sarnowsc_D1903_043.c.17989.17989.2	sarnowsc_D1903_043.c.17977.17977.2	73	895.142	GUU	Natural_-HPO3	GUU Natural_-HPO3	2526.86	2526.85	1264.43	2	-3.9	0.07018	26.87	0	Observed FDR	id
GFGFVTFENSADADR-G3-GU	db|PROT01|FOX1_RRM1	sarnowsc_D1903_040.c.18019.18019.3	sarnowsc_D1903_040.c.18067.18067.3	72	589.117	GU	Natural_-HPO3	GU Natural_-HPO3/AU Natural_-H3PO3+H2O	2220.84	2220.83	741.286	3	-2	0.06819	26.86	0	Observed FDR	id
GFGFVTFENSADADR-V5-GU	db|PROT01|FOX1_RRM1	sarnowsc_D1903_040.c.14252.14252.3	sarnowsc_D1903_040.c.13523.13523.3	74	607.128	GU	Natural_-HPO3+H2O	GU Natural_-HPO3+H2O	2238.85	2238.84	747.289	3	-3.1	0.05441	26.79	0	Observed FDR	id
GFGFVTFENSADADR-F4-GUU	db|PROT01|FOX1_RRM1	sarnowsc_D1903_043.c.17452.17452.3	sarnowsc_D1903_043.c.17110.17110.3	73	895.142	GUU	Natural_-HPO3	GUU Natural_-HPO3	2526.86	2526.86	843.294	3	-2.5	0.07028	26.77	0	Observed FDR	id
GFGFVTFENSADADR-V5-GUU	db|PROT01|FOX1_RRM1	sarnowsc_D1903_041.c.17911.17911.3	sarnowsc_D1903_041.c.18498.18498.3	74	895.142	GUU	Natural_-HPO3	GUU Natural_-HPO3	2526.86	2526.86	843.293	3	-3	0.06159	26.77	0	Observed FDR	id
GSKGFGFVTFENSADADR-F7-GU	db|PROT01|FOX1_RRM1	sarnowsc_D1903_044.c.11066.11066.3	sarnowsc_D1903_044.c.11167.11167.3	73	587.101	GU	Natural_-H3PO3	GU Natural_-H3PO3	2490.97	2490.97	831.331	3	-1	0.03248	26.76	0	Observed FDR	id
GFGFVTFENSADADR-V5-AGUU	db|PROT01|FOX1_RRM1	sarnowsc_D1903_041.c.17124.17124.4	sarnowsc_D1903_041.c.17151.17151.4	74	1242.2	AGUU	Natural_-HPO3+H2O	AGUU Natural_-HPO3+H2O	2873.93	2873.92	719.488	4	-1.8	0.05737	26.75	0	Observed FDR	id
GFGFVTFENSADADR-F4-GU	db|PROT01|FOX1_RRM1	sarnowsc_D1903_044.c.18799.18799.3	sarnowsc_D1903_044.c.19033.19033.3	73	669.083	GU	Natural	GU Natural	2300.8	2300.8	767.942	3	-1.6	0.05679	26.74	0	Observed FDR	id
GFGFVTFENSADADR-F4-GU	db|PROT01|FOX1_RRM1	sarnowsc_D1903_043.c.13496.13496.3	sarnowsc_D1903_043.c.13548.13548.3	73	589.117	GU	Natural_-HPO3	GU Natural_-HPO3/AU Natural_-H3PO3+H2O	2220.84	2220.83	741.286	3	-2.4	0.0654	26.73	0	Observed FDR	id
LHVSNIPFRFRDPDLR-I6-G	db|PROT01|FOX1_RRM1	sarnowsc_D1903_044.c.09572.09572.5	sarnowsc_D1903_044.c.09472.09472.5	37	363.058	G	Natural	G Natural	2344.12	2344.11	469.831	5	-3.8	0.06385	26.71	0	Observed FDR	id
GFGFVTFENSADADR-G3-GU	db|PROT01|FOX1_RRM1	sarnowsc_D1903_040.c.26744.26744.3	sarnowsc_D1903_040.c.26588.26588.3	72	589.117	GU	Natural_-HPO3	GU Natural_-HPO3/AU Natural_-H3PO3+H2O	2220.84	2220.83	741.286	3	-1.7	0.08094	26.71	0	Observed FDR	id
GFGFVTFENSADADR-F4-GU	db|PROT01|FOX1_RRM1	sarnowsc_D1903_041.c.25163.25163.3	sarnowsc_D1903_041.c.25221.25221.3	73	589.117	GU	Natural_-HPO3	GU Natural_-HPO3/AU Natural_-H3PO3+H2O	2220.84	2220.83	741.286	3	-2.3	0.07827	26.7	0	Observed FDR	id
GFGFVTFENSADADR-F4-GU	db|PROT01|FOX1_RRM1	sarnowsc_D1903_040.c.21387.21387.3	sarnowsc_D1903_040.c.21371.21371.3	73	587.101	GU	Natural_-H3PO3	GU Natural_-H3PO3	2218.82	2218.82	740.614	3	-1.6	0.06494	26.68	0	Observed FDR	id
GFGFVTFENSADADR-V5-GU	db|PROT01|FOX1_RRM1	sarnowsc_D1903_041.c.14823.14823.2	sarnowsc_D1903_041.c.14383.14383.2	74	589.117	GU	Natural_-HPO3	GU Natural_-HPO3/AU Natural_-H3PO3+H2O	2220.84	2220.83	1111.42	2	-3.1	0.08321	26.67	0	Observed FDR	id
GFGFVTFENSADADR-V5-GU	db|PROT01|FOX1_RRM1	sarnowsc_D1903_044.c.31979.31979.3	sarnowsc_D1903_044.c.32106.32106.3	74	589.117	GU	Natural_-HPO3	GU Natural_-HPO3/AU Natural_-H3PO3+H2O	2220.84	2220.84	741.287	3	-0.7	0.07561	26.66	0	Observed FDR	id
GFGFVTFENSADADR-V5-GUU	db|PROT01|FOX1_RRM1	sarnowsc_D1903_044.c.16838.16838.3	sarnowsc_D1903_044.c.16851.16851.3	74	913.153	GUU	Natural_-HPO3+H2O	GUU Natural_-HPO3+H2O	2544.87	2544.87	849.297	3	-3.2	0.05342	26.66	0	Observed FDR	id
GFGFVTFENSADADR-F4-GUU	db|PROT01|FOX1_RRM1	sarnowsc_D1903_040.c.30482.30482.3	sarnowsc_D1903_040.c.30626.30626.3	73	895.142	GUU	Natural_-HPO3	GUU Natural_-HPO3	2526.86	2526.86	843.294	3	-2.6	0.10492	26.66	0	Observed FDR	id
GFGFVTFENSADADR-F4-GUU	db|PROT01|FOX1_RRM1	sarnowsc_D1903_040.c.29633.29633.3	sarnowsc_D1903_040.c.29539.29539.3	73	895.142	GUU	Natural_-HPO3	GUU Natural_-HPO3	2526.86	2526.86	843.295	3	-1.2	0.09514	26.64	0	Observed FDR	id
LHVSNIPFRFRDPDLR-P7-CGU	db|PROT01|FOX1_RRM1	sarnowsc_D1903_040.c.11193.11193.5	sarnowsc_D1903_040.c.11763.11763.5	38	974.125	CGU	Natural	CGU Natural	2955.19	2955.18	592.044	5	-3	0.06793	26.61	0	Observed FDR	id
GFGFVTFENSADADR-F4-GUU	db|PROT01|FOX1_RRM1	sarnowsc_D1903_044.c.17234.17234.2	sarnowsc_D1903_044.c.17597.17597.2	73	913.153	GUU	Natural_-HPO3+H2O	GUU Natural_-HPO3+H2O	2544.87	2544.87	1273.44	2	-1.9	0.00654	26.61	0	Observed FDR	id
GFGFVTFENSADADR-F4-GU	db|PROT01|FOX1_RRM1	sarnowsc_D1903_041.c.19965.19965.3	sarnowsc_D1903_041.c.19971.19971.3	73	589.117	GU	Natural_-HPO3	GU Natural_-HPO3/AU Natural_-H3PO3+H2O	2220.84	2220.83	741.284	3	-4.4	0.04654	26.58	0	Observed FDR	id
GFGFVTFENSADADR-F2-GU	db|PROT01|FOX1_RRM1	sarnowsc_D1903_044.c.08429.08429.3	sarnowsc_D1903_044.c.09059.09059.3	71	607.128	GU	Natural_-HPO3+H2O	GU Natural_-HPO3+H2O	2238.85	2238.84	747.289	3	-3.1	0.08138	26.57	0	Observed FDR	id
GFGFVTFENSADADR-F4-GU	db|PROT01|FOX1_RRM1	sarnowsc_D1903_044.c.14676.14676.3	sarnowsc_D1903_044.c.14178.14178.3	73	589.117	GU	Natural_-HPO3	GU Natural_-HPO3/AU Natural_-H3PO3+H2O	2220.84	2220.83	741.285	3	-3.2	0.05612	26.55	0	Observed FDR	id
GFGFVTFENSADADR-F2-GU	db|PROT01|FOX1_RRM1	sarnowsc_D1903_043.c.29406.29406.3	sarnowsc_D1903_043.c.29643.29643.3	71	589.117	GU	Natural_-HPO3	GU Natural_-HPO3/AU Natural_-H3PO3+H2O	2220.84	2220.84	741.286	3	-1.6	0.07894	26.54	0	Observed FDR	id
GSKGFGFVTFENSADADR-F5-GU	db|PROT01|FOX1_RRM1	sarnowsc_D1903_044.c.14290.14290.3	sarnowsc_D1903_044.c.14297.14297.3	71	589.117	GU	Natural_-HPO3	GU Natural_-HPO3/AU Natural_-H3PO3+H2O	2492.99	2492.98	832.002	3	-2.2	0.05035	26.53	0	Observed FDR	id
GSKGFGFVTFENSADADR-G6-GUU	db|PROT01|FOX1_RRM1	sarnowsc_D1903_041.c.13115.13115.3	sarnowsc_D1903_041.c.13131.13131.3	72	895.142	GUU	Natural_-HPO3	GUU Natural_-HPO3	2799.01	2799	934.009	3	-3.2	0.05073	26.53	0	Observed FDR	id
GFGFVTFENSADADR-F4-AGUU	db|PROT01|FOX1_RRM1	sarnowsc_D1903_041.c.23107.23107.3	sarnowsc_D1903_041.c.22712.22712.3	73	1224.19	AGUU	Natural_-HPO3	AGUU Natural_-HPO3	2855.92	2855.91	952.977	3	-2.7	0.04284	26.53	0	Observed FDR	id
LHVSNIPFRFRDPDLR-I6-CG	db|PROT01|FOX1_RRM1	sarnowsc_D1903_040.c.12185.12185.4	sarnowsc_D1903_040.c.11539.11539.4	37	668.099	CG	Natural	CG Natural	2649.16	2649.16	663.298	4	-1.4	0.0552	26.52	0	Observed FDR	id
LHVSNIPFRFRDPDLR-F8-CG	db|PROT01|FOX1_RRM1	sarnowsc_D1903_043.c.09447.09447.3	sarnowsc_D1903_043.c.09291.09291.3	39	668.099	CG	Natural	CG Natural	2649.16	2649.16	884.062	3	-0.6	0.03724	26.48	0	Observed FDR	id
GFGFVTFENSADADR-T6-GU	db|PROT01|FOX1_RRM1	sarnowsc_D1903_040.c.25891.25891.3	sarnowsc_D1903_040.c.25917.25917.3	75	589.117	GU	Natural_-HPO3	GU Natural_-HPO3/AU Natural_-H3PO3+H2O	2220.84	2220.84	741.286	3	-1.2	0.06998	26.48	0	Observed FDR	id
RLHVSNIPFR-P8-G	db|PROT01|FOX1_RRM1	sarnowsc_D1903_040.c.02233.02233.4	sarnowsc_D1903_040.c.02219.02219.4	38	363.058	G	Natural	G Natural	1600.76	1600.76	401.198	4	-2	0.12863	26.48	0	Observed FDR	id
GFGFVTFENSADADR-V5-GU	db|PROT01|FOX1_RRM1	sarnowsc_D1903_041.c.28489.28489.3	sarnowsc_D1903_041.c.28275.28275.3	74	607.128	GU	Natural_-HPO3+H2O	GU Natural_-HPO3+H2O	2238.85	2238.85	747.29	3	-1.4	0.09599	26.47	0	Observed FDR	id
GFGFVTFENSADADR-F4-AGUU	db|PROT01|FOX1_RRM1	sarnowsc_D1903_041.c.17086.17086.3	sarnowsc_D1903_041.c.16763.16763.3	73	1242.2	AGUU	Natural_-HPO3+H2O	AGUU Natural_-HPO3+H2O	2873.93	2873.92	958.982	3	-1.9	0.02792	26.46	0	Observed FDR	id
GFGFVTFENSADADR-V5-AGUU	db|PROT01|FOX1_RRM1	sarnowsc_D1903_043.c.19488.19488.4	sarnowsc_D1903_043.c.19686.19686.4	74	1224.19	AGUU	Natural_-HPO3	AGUU Natural_-HPO3	2855.92	2855.91	714.984	4	-3.8	0.06872	26.45	0	Observed FDR	id
LHVSNIPFRFRDPDLR-P7-CGU	db|PROT01|FOX1_RRM1	sarnowsc_D1903_043.c.13567.13567.4	sarnowsc_D1903_043.c.13561.13561.4	38	972.109	CGU	Natural_-H2	CGU Natural_-H2	2953.17	2953.16	739.299	4	-3.3	0.04564	26.43	0	Observed FDR	id
LHVSNIPFRFR-P7-G	db|PROT01|FOX1_RRM1	sarnowsc_D1903_043.c.05984.05984.4	sarnowsc_D1903_043.c.05529.05529.4	38	363.058	G	Natural	G Natural	1747.83	1747.82	437.964	4	-3.7	0.07201	26.42	0	Observed FDR	id
GFGFVTFENSADADR-F2-GU	db|PROT01|FOX1_RRM1	sarnowsc_D1903_043.c.14129.14129.3	sarnowsc_D1903_043.c.14790.14790.3	71	607.128	GU	Natural_-HPO3+H2O	GU Natural_-HPO3+H2O	2238.85	2238.84	747.288	3	-3.8	0.04381	26.42	0	Observed FDR	id
GFGFVTFENSADADR-F2-GU	db|PROT01|FOX1_RRM1	sarnowsc_D1903_043.c.18104.18104.2	sarnowsc_D1903_043.c.18101.18101.2	71	605.112	GU	Natural_-H3PO3+H2O	GU Natural_-H3PO3+H2O	2236.83	2236.82	1119.42	2	-3.8	0.0728	26.4	0	Observed FDR	id
GFGFVTFENSADADR-F4-GU	db|PROT01|FOX1_RRM1	sarnowsc_D1903_043.c.12018.12018.2	sarnowsc_D1903_043.c.12029.12029.2	73	607.128	GU	Natural_-HPO3+H2O	GU Natural_-HPO3+H2O	2238.85	2238.84	1120.43	2	-1.9	0.10678	26.4	0	Observed FDR	id
GFGFVTFENSADADR-F4-GUU	db|PROT01|FOX1_RRM1	sarnowsc_D1903_044.c.19295.19295.2	sarnowsc_D1903_044.c.19280.19280.2	73	893.127	GUU	Natural_-H3PO3	GUU Natural_-H3PO3	2524.85	2524.84	1263.43	2	-1.4	0.03823	26.4	0	Observed FDR	id
RLHVSNIPFR-P8-CGU	db|PROT01|FOX1_RRM1	sarnowsc_D1903_041.c.05804.05804.4	sarnowsc_D1903_041.c.06139.06139.4	38	972.109	CGU	Natural_-H2	CGU Natural_-H2	2209.81	2209.81	553.46	4	-1.7	0.04455	26.37	0	Observed FDR	id
GFGFVTFENSADADR-F4-GU	db|PROT01|FOX1_RRM1	sarnowsc_D1903_040.c.30543.30543.3	sarnowsc_D1903_040.c.30535.30535.3	73	589.117	GU	Natural_-HPO3	GU Natural_-HPO3/AU Natural_-H3PO3+H2O	2220.84	2220.83	741.285	3	-3.3	0.105	26.34	0	Observed FDR	id
LHVSNIPFRFRDPDLR-F8-GUU	db|PROT01|FOX1_RRM1	sarnowsc_D1903_041.c.11204.11204.4	sarnowsc_D1903_041.c.11770.11770.4	39	895.142	GUU	Natural_-HPO3	GUU Natural_-HPO3	2876.21	2876.2	720.057	4	-2.9	0.07305	26.34	0	Observed FDR	id
GFGFVTFENSADADR-F4-GU	db|PROT01|FOX1_RRM1	sarnowsc_D1903_040.c.12790.12790.2	sarnowsc_D1903_040.c.12683.12683.2	73	607.128	GU	Natural_-HPO3+H2O	GU Natural_-HPO3+H2O	2238.85	2238.84	1120.43	2	-2	0.06042	26.34	0	Observed FDR	id
GSKGFGFVTFENSADADR-F7-GU	db|PROT01|FOX1_RRM1	sarnowsc_D1903_044.c.09749.09749.2	sarnowsc_D1903_044.c.09726.09726.2	73	589.117	GU	Natural_-HPO3	GU Natural_-HPO3/AU Natural_-H3PO3+H2O	2492.99	2492.98	1247.5	2	-1.4	0.02894	26.33	0	Observed FDR	id
LHVSNIPFR-P7-GU	db|PROT01|FOX1_RRM1	sarnowsc_D1903_043.c.11555.11555.3	sarnowsc_D1903_043.c.11511.11511.3	38	651.073	GU	Natural_-H2O	GU Natural_-H2O/AU Natural_-H2	1732.68	1732.67	578.565	3	-3.2	0.05279	26.32	0	Observed FDR	id
GFGFVTFENSADADR-F2-GU	db|PROT01|FOX1_RRM1	sarnowsc_D1903_043.c.19946.19946.3	sarnowsc_D1903_043.c.19937.19937.3	71	589.117	GU	Natural_-HPO3	GU Natural_-HPO3/AU Natural_-H3PO3+H2O	2220.84	2220.83	741.285	3	-3.6	0.05289	26.31	0	Observed FDR	id
LHVSNIPFR-P7-GU	db|PROT01|FOX1_RRM1	sarnowsc_D1903_043.c.15511.15511.2	sarnowsc_D1903_043.c.15487.15487.2	38	649.057	GU	Natural_-H4O	GU Natural_-H4O	1730.66	1730.65	866.335	2	-3.9	0.06651	26.29	0	Observed FDR	id
GSKGFGFVTFENSADADR-V8-AGUU	db|PROT01|FOX1_RRM1	sarnowsc_D1903_041.c.15647.15647.3	sarnowsc_D1903_041.c.15185.15185.3	74	1224.19	AGUU	Natural_-HPO3	AGUU Natural_-HPO3	3128.06	3128.06	1043.69	3	-2.2	0.04089	26.28	0	Observed FDR	id
GFGFVTFENSADADR-F4-AGUU	db|PROT01|FOX1_RRM1	sarnowsc_D1903_043.c.20113.20113.3	sarnowsc_D1903_043.c.20035.20035.3	73	1224.19	AGUU	Natural_-HPO3	AGUU Natural_-HPO3	2855.92	2855.91	952.976	3	-3.7	0.03914	26.27	0	Observed FDR	id
GFGFVTFENSADADR-F4-GU	db|PROT01|FOX1_RRM1	sarnowsc_D1903_040.c.13034.13034.2	sarnowsc_D1903_040.c.13437.13437.2	73	589.117	GU	Natural_-HPO3	GU Natural_-HPO3/AU Natural_-H3PO3+H2O	2220.84	2220.83	1111.42	2	-2.7	0.0429	26.27	0	Observed FDR	id
GFGFVTFENSADADR-F4-GU	db|PROT01|FOX1_RRM1	sarnowsc_D1903_041.c.13518.13518.3	sarnowsc_D1903_041.c.13070.13070.3	73	589.117	GU	Natural_-HPO3	GU Natural_-HPO3/AU Natural_-H3PO3+H2O	2220.84	2220.83	741.286	3	-2.1	0.062	26.25	0	Observed FDR	id
GFGFVTFENSADADR-F4-AGUU	db|PROT01|FOX1_RRM1	sarnowsc_D1903_041.c.24932.24932.3	sarnowsc_D1903_041.c.24857.24857.3	73	1224.19	AGUU	Natural_-HPO3	AGUU Natural_-HPO3	2855.92	2855.91	952.977	3	-2.7	0.05016	26.24	0	Observed FDR	id
GFGFVTFENSADADR-F4-GU	db|PROT01|FOX1_RRM1	sarnowsc_D1903_041.c.14116.14116.3	sarnowsc_D1903_041.c.14610.14610.3	73	587.101	GU	Natural_-H3PO3	GU Natural_-H3PO3	2218.82	2218.82	740.614	3	-1.8	0.06002	26.24	0	Observed FDR	id
GFGFVTFENSADADR-F4-GU	db|PROT01|FOX1_RRM1	sarnowsc_D1903_040.c.19080.19080.2	sarnowsc_D1903_040.c.19017.19017.2	73	605.112	GU	Natural_-H3PO3+H2O	GU Natural_-H3PO3+H2O	2236.83	2236.83	1119.42	2	-3.4	0.06596	26.22	0	Observed FDR	id
GFGFVTFENSADADR-F2-GU	db|PROT01|FOX1_RRM1	sarnowsc_D1903_041.c.18613.18613.3	sarnowsc_D1903_041.c.18590.18590.3	71	667.068	GU	Natural_-H2	GU Natural_-H2	2298.79	2298.78	767.269	3	-2	0.05339	26.2	0	Observed FDR	id
LHVSNIPFR-P7-CG	db|PROT01|FOX1_RRM1	sarnowsc_D1903_040.c.05245.05245.3	sarnowsc_D1903_040.c.04753.04753.3	38	666.084	CG	Natural_-H2	CG Natural_-H2	1747.69	1747.68	583.568	3	-3.8	0.06885	26.16	0	Observed FDR	id
GFGFVTFENSADADR-F4-GU	db|PROT01|FOX1_RRM1	sarnowsc_D1903_044.c.31776.31776.2	sarnowsc_D1903_044.c.31912.31912.2	73	589.117	GU	Natural_-HPO3	GU Natural_-HPO3/AU Natural_-H3PO3+H2O	2220.84	2220.84	1111.43	2	-0.4	0.0554	26.15	0	Observed FDR	id
GFGFVTFENSADADR-F4-GU	db|PROT01|FOX1_RRM1	sarnowsc_D1903_041.c.13529.13529.2	sarnowsc_D1903_041.c.13569.13569.2	73	605.112	GU	Natural_-H3PO3+H2O	GU Natural_-H3PO3+H2O	2236.83	2236.83	1119.42	2	-3.4	0.0824	26.14	0	Observed FDR	id
GFGFVTFENSADADR-F4-GU	db|PROT01|FOX1_RRM1	sarnowsc_D1903_040.c.30632.30632.3	sarnowsc_D1903_040.c.30786.30786.3	73	589.117	GU	Natural_-HPO3	GU Natural_-HPO3/AU Natural_-H3PO3+H2O	2220.84	2220.83	741.285	3	-3	0.09696	26.13	0	Observed FDR	id
LHVSNIPFRFRDPDLR-R11-G	db|PROT01|FOX1_RRM1	sarnowsc_D1903_043.c.09891.09891.4	sarnowsc_D1903_043.c.09862.09862.4	42	363.058	G	Natural	G Natural	2344.12	2344.12	587.037	4	-1.8	0.04705	26.11	0	Observed FDR	id
LHVSNIPFRFRDPDLR-F10-GU	db|PROT01|FOX1_RRM1	sarnowsc_D1903_043.c.14663.14663.3	sarnowsc_D1903_043.c.14415.14415.3	41	669.083	GU	Natural	GU Natural	2650.15	2650.15	884.39	3	0	0.04687	26.08	0	Observed FDR	id
LHVSNIPFR-P7-GU	db|PROT01|FOX1_RRM1	sarnowsc_D1903_040.c.15628.15628.2	sarnowsc_D1903_040.c.15580.15580.2	38	649.057	GU	Natural_-H4O	GU Natural_-H4O	1730.66	1730.66	866.335	2	-3	0.05718	26.08	0	Observed FDR	id
GFGFVTFENSADADR-F4-GU	db|PROT01|FOX1_RRM1	sarnowsc_D1903_040.c.13455.13455.2	sarnowsc_D1903_040.c.12910.12910.2	73	589.117	GU	Natural_-HPO3	GU Natural_-HPO3/AU Natural_-H3PO3+H2O	2220.84	2220.83	1111.42	2	-3.3	0.05175	26.08	0	Observed FDR	id
GSKGFGFVTFENSADADR-G6-GU	db|PROT01|FOX1_RRM1	sarnowsc_D1903_040.c.09716.09716.3	sarnowsc_D1903_040.c.09240.09240.3	72	589.117	GU	Natural_-HPO3	GU Natural_-HPO3/AU Natural_-H3PO3+H2O	2492.99	2492.98	832.002	3	-2.3	0.0416	26.07	0	Observed FDR	id
GSKGFGFVTFENSADADR-E11-AGUU	db|PROT01|FOX1_RRM1	sarnowsc_D1903_044.c.16363.16363.4	sarnowsc_D1903_044.c.15850.15850.4	77	1224.19	AGUU	Natural_-HPO3	AGUU Natural_-HPO3	3128.06	3128.06	783.022	4	-2.2	0.03342	26.07	0	Observed FDR	id
LHVSNIPFR-H2-AU	db|PROT01|FOX1_RRM1	sarnowsc_D1903_040.c.16397.16397.3	sarnowsc_D1903_040.c.16404.16404.3	33	653.088	AU	Natural	AU Natural	1734.69	1734.69	579.237	3	-2.6	0.10373	26.07	0	Observed FDR	id
GFGFVTFENSADADR-F4-GU	db|PROT01|FOX1_RRM1	sarnowsc_D1903_040.c.17712.17712.2	sarnowsc_D1903_040.c.17690.17690.2	73	589.117	GU	Natural_-HPO3	GU Natural_-HPO3/AU Natural_-H3PO3+H2O	2220.84	2220.83	1111.42	2	-3	0.02688	26.06	0	Observed FDR	id
GFGFVTFENSADADR-G3-GU	db|PROT01|FOX1_RRM1	sarnowsc_D1903_041.c.30694.30694.3	sarnowsc_D1903_041.c.30632.30632.3	72	589.117	GU	Natural_-HPO3	GU Natural_-HPO3/AU Natural_-H3PO3+H2O	2220.84	2220.83	741.285	3	-2.6	0.11246	26.05	0	Observed FDR	id
RLHVSNIPFR-I7-GU	db|PROT01|FOX1_RRM1	sarnowsc_D1903_040.c.11797.11797.3	sarnowsc_D1903_040.c.11754.11754.3	37	649.057	GU	Natural_-H4O	GU Natural_-H4O	1886.76	1886.76	629.928	3	-0.4	0.05634	26.05	0	Observed FDR	id
GSKGFGFVTFENSADADR-G6-GU	db|PROT01|FOX1_RRM1	sarnowsc_D1903_041.c.09555.09555.3	sarnowsc_D1903_041.c.09905.09905.3	72	589.117	GU	Natural_-HPO3	GU Natural_-HPO3/AU Natural_-H3PO3+H2O	2492.99	2492.98	832.001	3	-2.4	0.07757	26.05	0	Observed FDR	id
GSKGFGFVTFENSADADR-V8-GUU	db|PROT01|FOX1_RRM1	sarnowsc_D1903_040.c.14341.14341.3	sarnowsc_D1903_040.c.14327.14327.3	74	893.127	GUU	Natural_-H3PO3	GUU Natural_-H3PO3	2797	2796.99	933.339	3	-1.7	0.03591	26.04	0	Observed FDR	id
GFGFVTFENSADADR-V5-AGUU	db|PROT01|FOX1_RRM1	sarnowsc_D1903_040.c.17805.17805.4	sarnowsc_D1903_040.c.17793.17793.4	74	1242.2	AGUU	Natural_-HPO3+H2O	AGUU Natural_-HPO3+H2O	2873.93	2873.92	719.488	4	-2.1	0.0575	26.04	0	Observed FDR	id
LHVSNIPFRFR-P7-G	db|PROT01|FOX1_RRM1	sarnowsc_D1903_041.c.05835.05835.4	sarnowsc_D1903_041.c.05809.05809.4	38	363.058	G	Natural	G Natural	1747.83	1747.83	437.965	4	-1.9	0.0734	26.03	0	Observed FDR	id
GFGFVTFENSADADR-F4-GU	db|PROT01|FOX1_RRM1	sarnowsc_D1903_040.c.17620.17620.2	sarnowsc_D1903_040.c.17599.17599.2	73	605.112	GU	Natural_-H3PO3+H2O	GU Natural_-H3PO3+H2O	2236.83	2236.83	1119.42	2	-1.2	0.07258	26.02	0	Observed FDR	id
GFGFVTFENSADADR-T6-GU	db|PROT01|FOX1_RRM1	sarnowsc_D1903_044.c.18947.18947.3	sarnowsc_D1903_044.c.18667.18667.3	75	589.117	GU	Natural_-HPO3	GU Natural_-HPO3/AU Natural_-H3PO3+H2O	2220.84	2220.83	741.284	3	-4	0.04414	26.02	0	Observed FDR	id
LHVSNIPFRFRDPDLR-F8-G	db|PROT01|FOX1_RRM1	sarnowsc_D1903_040.c.08867.08867.5	sarnowsc_D1903_040.c.08765.08765.5	39	363.058	G	Natural	G Natural	2344.12	2344.11	469.831	5	-3.5	0.04921	26.01	0	Observed FDR	id
GSKGFGFVTFENSADADR-G6-GU	db|PROT01|FOX1_RRM1	sarnowsc_D1903_044.c.09748.09748.3	sarnowsc_D1903_044.c.09672.09672.3	72	589.117	GU	Natural_-HPO3	GU Natural_-HPO3/AU Natural_-H3PO3+H2O	2492.99	2492.98	832.002	3	-2.1	0.0591	26	0	Observed FDR	id
GFGFVTFENSADADR-V5-G	db|PROT01|FOX1_RRM1	sarnowsc_D1903_043.c.13466.13466.3	sarnowsc_D1903_043.c.13245.13245.3	74	363.058	G	Natural	G Natural	1994.78	1994.77	665.932	3	-2.8	0.05457	25.99	0	Observed FDR	id
LHVSNIPFRFRDPDLR-R9-CG	db|PROT01|FOX1_RRM1	sarnowsc_D1903_040.c.09002.09002.4	sarnowsc_D1903_040.c.08532.08532.4	40	668.099	CG	Natural	CG Natural	2649.16	2649.16	663.297	4	-2.2	0.04388	25.98	0	Observed FDR	id
GFGFVTFENSADADR-F4-GU	db|PROT01|FOX1_RRM1	sarnowsc_D1903_044.c.12113.12113.2	sarnowsc_D1903_044.c.12080.12080.2	73	589.117	GU	Natural_-HPO3	GU Natural_-HPO3/AU Natural_-H3PO3+H2O	2220.84	2220.83	1111.42	2	-2.4	0.06506	25.95	0	Observed FDR	id
LHVSNIPFRFRDPDLR-R11-GU	db|PROT01|FOX1_RRM1	sarnowsc_D1903_044.c.17400.17400.3	sarnowsc_D1903_044.c.17453.17453.3	42	667.068	GU	Natural_-H2	GU Natural_-H2	2648.13	2648.12	883.716	3	-3.1	0.04463	25.93	0	Observed FDR	id
GFGFVTFENSADADR-G3-GUU	db|PROT01|FOX1_RRM1	sarnowsc_D1903_043.c.18852.18852.3	sarnowsc_D1903_043.c.18823.18823.3	72	895.142	GUU	Natural_-HPO3	GUU Natural_-HPO3	2526.86	2526.85	843.292	3	-4.5	0.03895	25.93	0	Observed FDR	id
LHVSNIPFR-N5-G	db|PROT01|FOX1_RRM1	sarnowsc_D1903_041.c.04828.04828.3	sarnowsc_D1903_041.c.04908.04908.3	36	361.042	G	Natural_-H2	G Natural_-H2	1442.65	1442.64	481.888	3	-3	0.03285	25.92	0	Observed FDR	id
LHVSNIPFR-P7-GU	db|PROT01|FOX1_RRM1	sarnowsc_D1903_040.c.15598.15598.3	sarnowsc_D1903_040.c.15868.15868.3	38	667.068	GU	Natural_-H2	GU Natural_-H2	1748.67	1748.67	583.896	3	-3	0.07243	25.91	0	Observed FDR	id
GFGFVTFENSADADR-F4-AGUU	db|PROT01|FOX1_RRM1	sarnowsc_D1903_040.c.18165.18165.4	sarnowsc_D1903_040.c.18138.18138.4	73	1242.2	AGUU	Natural_-HPO3+H2O	AGUU Natural_-HPO3+H2O	2873.93	2873.92	719.488	4	-2.7	0.046	25.9	0	Observed FDR	id
GFGFVTFENSADADR-V5-GU	db|PROT01|FOX1_RRM1	sarnowsc_D1903_041.c.29816.29816.3	sarnowsc_D1903_041.c.29849.29849.3	74	607.128	GU	Natural_-HPO3+H2O	GU Natural_-HPO3+H2O	2238.85	2238.84	747.289	3	-2.7	0.06469	25.89	0	Observed FDR	id
GFGFVTFENSADADR-V5-GU	db|PROT01|FOX1_RRM1	sarnowsc_D1903_044.c.19259.19259.3	sarnowsc_D1903_044.c.19326.19326.3	74	667.068	GU	Natural_-H2	GU Natural_-H2	2298.79	2298.78	767.269	3	-2.9	0.04902	25.89	0	Observed FDR	id
GFGFVTFENSADADR-F4-GU	db|PROT01|FOX1_RRM1	sarnowsc_D1903_041.c.18083.18083.2	sarnowsc_D1903_041.c.18082.18082.2	73	669.083	GU	Natural	GU Natural	2300.8	2300.8	1151.41	2	-3.5	0.03947	25.89	0	Observed FDR	id
GFGFVTFENSADADR-F4-GU	db|PROT01|FOX1_RRM1	sarnowsc_D1903_040.c.30726.30726.3	sarnowsc_D1903_040.c.30625.30625.3	73	589.117	GU	Natural_-HPO3	GU Natural_-HPO3/AU Natural_-H3PO3+H2O	2220.84	2220.83	741.286	3	-2.5	0.11834	25.89	0	Observed FDR	id
GSKGFGFVTFENSADADR-E11-GU	db|PROT01|FOX1_RRM1	sarnowsc_D1903_041.c.09063.09063.4	sarnowsc_D1903_041.c.09005.09005.4	77	607.128	GU	Natural_-HPO3+H2O	GU Natural_-HPO3+H2O	2511	2510.99	628.755	4	-3	0.05541	25.87	0	Observed FDR	id
RLHVSNIPFR-F9-U	db|PROT01|FOX1_RRM1	sarnowsc_D1903_041.c.08452.08452.2	sarnowsc_D1903_041.c.07840.07840.2	39	322.02	U	Natural_-H2	U Natural_-H2	1559.72	1559.72	780.868	2	-2.7	0.18497	25.87	0	Observed FDR	id
GFGFVTFENSADADR-F4-GU	db|PROT01|FOX1_RRM1	sarnowsc_D1903_043.c.31084.31084.3	sarnowsc_D1903_043.c.30989.30989.3	73	589.117	GU	Natural_-HPO3	GU Natural_-HPO3/AU Natural_-H3PO3+H2O	2220.84	2220.84	741.286	3	-1.6	0.08715	25.86	0	Observed FDR	id
GSKGFGFVTFENSADADR-F5-GUU	db|PROT01|FOX1_RRM1	sarnowsc_D1903_044.c.13678.13678.3	sarnowsc_D1903_044.c.13641.13641.3	71	895.142	GUU	Natural_-HPO3	GUU Natural_-HPO3	2799.01	2799.01	934.01	3	-1.9	0.05252	25.86	0	Observed FDR	id
GFGFVTFENSADADR-F4-GU	db|PROT01|FOX1_RRM1	sarnowsc_D1903_040.c.11923.11923.2	sarnowsc_D1903_040.c.11905.11905.2	73	607.128	GU	Natural_-HPO3+H2O	GU Natural_-HPO3+H2O	2238.85	2238.84	1120.43	2	-2.1	0.09695	25.84	0	Observed FDR	id
GSKGFGFVTFENSADADR-G6-AGUU	db|PROT01|FOX1_RRM1	sarnowsc_D1903_043.c.15437.15437.4	sarnowsc_D1903_043.c.14972.14972.4	72	1224.19	AGUU	Natural_-HPO3	AGUU Natural_-HPO3	3128.06	3128.06	783.022	4	-2.5	0.02066	25.84	0	Observed FDR	id
GFGFVTFENSADADR-F4-GU	db|PROT01|FOX1_RRM1	sarnowsc_D1903_044.c.30991.30991.3	sarnowsc_D1903_044.c.30740.30740.3	73	589.117	GU	Natural_-HPO3	GU Natural_-HPO3/AU Natural_-H3PO3+H2O	2220.84	2220.83	741.286	3	-2.5	0.08816	25.84	0	Observed FDR	id
GFGFVTFENSADADR-F4-GU	db|PROT01|FOX1_RRM1	sarnowsc_D1903_041.c.24102.24102.3	sarnowsc_D1903_041.c.23825.23825.3	73	589.117	GU	Natural_-HPO3	GU Natural_-HPO3/AU Natural_-H3PO3+H2O	2220.84	2220.83	741.285	3	-2.9	0.06832	25.83	0	Observed FDR	id
GFGFVTFENSADADR-G3-GU	db|PROT01|FOX1_RRM1	sarnowsc_D1903_040.c.19743.19743.3	sarnowsc_D1903_040.c.19614.19614.3	72	589.117	GU	Natural_-HPO3	GU Natural_-HPO3/AU Natural_-H3PO3+H2O	2220.84	2220.83	741.285	3	-3.7	0.05435	25.83	0	Observed FDR	id
LHVSNIPFR-P7-CGU	db|PROT01|FOX1_RRM1	sarnowsc_D1903_044.c.06948.06948.3	sarnowsc_D1903_044.c.07076.07076.3	38	974.125	CGU	Natural	CGU Natural	2055.73	2055.72	686.249	3	-2.3	0.0711	25.82	0	Observed FDR	id
GFGFVTFENSADADR-F2-GU	db|PROT01|FOX1_RRM1	sarnowsc_D1903_040.c.30522.30522.3	sarnowsc_D1903_040.c.30687.30687.3	71	607.128	GU	Natural_-HPO3+H2O	GU Natural_-HPO3+H2O	2238.85	2238.84	747.289	3	-2.3	0.08752	25.82	0	Observed FDR	id
GFGFVTFENSADADR-F4-GU	db|PROT01|FOX1_RRM1	sarnowsc_D1903_043.c.14888.14888.3	sarnowsc_D1903_043.c.15121.15121.3	73	589.117	GU	Natural_-HPO3	GU Natural_-HPO3/AU Natural_-H3PO3+H2O	2220.84	2220.83	741.285	3	-3.8	0.03796	25.81	0	Observed FDR	id
RLHVSNIPFR-S5-AGU	db|PROT01|FOX1_RRM1	sarnowsc_D1903_044.c.16130.16130.4	sarnowsc_D1903_044.c.16094.16094.4	35	998.136	AGU	Natural	AGU Natural	2235.84	2235.83	559.966	4	-3.1	0.07852	25.8	0	Observed FDR	id
GFGFVTFENSADADR-F4-CG	db|PROT01|FOX1_RRM1	sarnowsc_D1903_041.c.18271.18271.2	sarnowsc_D1903_041.c.17879.17879.2	73	604.128	CG	Natural_-H3PO3+H2O	CG Natural_-H3PO3+H2O	2235.85	2235.85	1118.93	2	-1.1	0.08801	25.8	0	Observed FDR	id
GFGFVTFENSADADR-F4-GUU	db|PROT01|FOX1_RRM1	sarnowsc_D1903_040.c.17611.17611.3	sarnowsc_D1903_040.c.17856.17856.3	73	895.142	GUU	Natural_-HPO3	GUU Natural_-HPO3	2526.86	2526.86	843.293	3	-3	0.0746	25.79	0	Observed FDR	id
GFGFVTFENSADADR-F4-G	db|PROT01|FOX1_RRM1	sarnowsc_D1903_040.c.13923.13923.2	sarnowsc_D1903_040.c.13483.13483.2	73	361.042	G	Natural_-H2	G Natural_-H2	1992.76	1992.76	997.387	2	-3	0.08419	25.79	0	Observed FDR	id
RLHVSNIPFRFR-P8-GU	db|PROT01|FOX1_RRM1	sarnowsc_D1903_044.c.06819.06819.4	sarnowsc_D1903_044.c.06818.06818.4	38	669.083	GU	Natural	GU Natural	2209.96	2209.95	553.495	4	-4	0.04597	25.79	0	Observed FDR	id
GFGFVTFENSADADR-V5-GU	db|PROT01|FOX1_RRM1	sarnowsc_D1903_044.c.29355.29355.3	sarnowsc_D1903_044.c.29219.29219.3	74	607.128	GU	Natural_-HPO3+H2O	GU Natural_-HPO3+H2O	2238.85	2238.84	747.289	3	-2.7	0.08798	25.77	0	Observed FDR	id
GFGFVTFENSADADR-V5-GUU	db|PROT01|FOX1_RRM1	sarnowsc_D1903_041.c.18247.18247.3	sarnowsc_D1903_041.c.18780.18780.3	74	895.142	GUU	Natural_-HPO3	GUU Natural_-HPO3	2526.86	2526.86	843.294	3	-2.2	0.0616	25.77	0	Observed FDR	id
LHVSNIPFRFR-S4-G	db|PROT01|FOX1_RRM1	sarnowsc_D1903_043.c.05896.05896.3	sarnowsc_D1903_043.c.05877.05877.3	35	363.058	G	Natural	G Natural	1747.83	1747.83	583.617	3	-2.2	0.06626	25.74	0	Observed FDR	id
GFGFVTFENSADADR-F4-GU	db|PROT01|FOX1_RRM1	sarnowsc_D1903_040.c.13344.13344.2	sarnowsc_D1903_040.c.13333.13333.2	73	605.112	GU	Natural_-H3PO3+H2O	GU Natural_-H3PO3+H2O	2236.83	2236.83	1119.42	2	-2.7	0.01482	25.69	0	Observed FDR	id
LHVSNIPFRFR-P7-CG	db|PROT01|FOX1_RRM1	sarnowsc_D1903_040.c.07777.07777.4	sarnowsc_D1903_040.c.07414.07414.4	38	666.084	CG	Natural_-H2	CG Natural_-H2	2050.86	2050.85	513.721	4	-2.8	0.03674	25.68	0	Observed FDR	id
GFGFVTFENSADADR-V5-GU	db|PROT01|FOX1_RRM1	sarnowsc_D1903_044.c.14123.14123.3	sarnowsc_D1903_044.c.14549.14549.3	74	605.112	GU	Natural_-H3PO3+H2O	GU Natural_-H3PO3+H2O	2236.83	2236.83	746.617	3	-2.2	0.05715	25.68	0	Observed FDR	id
GFGFVTFENSADADR-T6-AGUU	db|PROT01|FOX1_RRM1	sarnowsc_D1903_040.c.16991.16991.4	sarnowsc_D1903_040.c.17016.17016.4	75	1242.2	AGUU	Natural_-HPO3+H2O	AGUU Natural_-HPO3+H2O	2873.93	2873.92	719.487	4	-3.6	0.05318	25.68	0	Observed FDR	id
GFGFVTFENSADADR-F4-GU	db|PROT01|FOX1_RRM1	sarnowsc_D1903_044.c.13820.13820.2	sarnowsc_D1903_044.c.14270.14270.2	73	607.128	GU	Natural_-HPO3+H2O	GU Natural_-HPO3+H2O	2238.85	2238.84	1120.43	2	-2.5	0.06403	25.67	0	Observed FDR	id
GFGFVTFENSADADR-G3-GU	db|PROT01|FOX1_RRM1	sarnowsc_D1903_044.c.30744.30744.3	sarnowsc_D1903_044.c.30936.30936.3	72	607.128	GU	Natural_-HPO3+H2O	GU Natural_-HPO3+H2O	2238.85	2238.84	747.289	3	-2.5	0.05471	25.66	0	Observed FDR	id
GSKGFGFVTFENSADADR-G6-GU	db|PROT01|FOX1_RRM1	sarnowsc_D1903_040.c.08826.08826.4	sarnowsc_D1903_040.c.09115.09115.4	72	607.128	GU	Natural_-HPO3+H2O	GU Natural_-HPO3+H2O	2511	2510.99	628.755	4	-4	0.05599	25.65	0	Observed FDR	id
GFGFVTFENSADADR-F4-GU	db|PROT01|FOX1_RRM1	sarnowsc_D1903_040.c.29111.29111.3	sarnowsc_D1903_040.c.28903.28903.3	73	589.117	GU	Natural_-HPO3	GU Natural_-HPO3/AU Natural_-H3PO3+H2O	2220.84	2220.83	741.286	3	-2.1	0.0864	25.65	0	Observed FDR	id
GFGFVTFENSADADR-T6-GU	db|PROT01|FOX1_RRM1	sarnowsc_D1903_040.c.29189.29189.3	sarnowsc_D1903_040.c.29352.29352.3	75	607.128	GU	Natural_-HPO3+H2O	GU Natural_-HPO3+H2O	2238.85	2238.85	747.29	3	-1.5	0.1041	25.64	0	Observed FDR	id
LHVSNIPFR-P7-GU	db|PROT01|FOX1_RRM1	sarnowsc_D1903_041.c.08042.08042.3	sarnowsc_D1903_041.c.07588.07588.3	38	667.068	GU	Natural_-H2	GU Natural_-H2	1748.67	1748.66	583.896	3	-3.5	0.08167	25.63	0	Observed FDR	id
GFGFVTFENSADADR-F4-GUU	db|PROT01|FOX1_RRM1	sarnowsc_D1903_043.c.18018.18018.3	sarnowsc_D1903_043.c.17634.17634.3	73	895.142	GUU	Natural_-HPO3	GUU Natural_-HPO3	2526.86	2526.85	843.293	3	-3.8	0.04866	25.62	0	Observed FDR	id
LHVSNIPFR-I6-GU	db|PROT01|FOX1_RRM1	sarnowsc_D1903_041.c.11581.11581.3	sarnowsc_D1903_041.c.11541.11541.3	37	651.073	GU	Natural_-H2O	GU Natural_-H2O/AU Natural_-H2	1732.68	1732.67	578.565	3	-2.5	0.0652	25.62	0	Observed FDR	id
GFGFVTFENSADADR-F4-GU	db|PROT01|FOX1_RRM1	sarnowsc_D1903_044.c.14124.14124.2	sarnowsc_D1903_044.c.14076.14076.2	73	605.112	GU	Natural_-H3PO3+H2O	GU Natural_-H3PO3+H2O	2236.83	2236.83	1119.42	2	-1.9	0.01874	25.61	0	Observed FDR	id
GFGFVTFENSADADR-F4-GU	db|PROT01|FOX1_RRM1	sarnowsc_D1903_041.c.22698.22698.3	sarnowsc_D1903_041.c.22361.22361.3	73	589.117	GU	Natural_-HPO3	GU Natural_-HPO3/AU Natural_-H3PO3+H2O	2220.84	2220.84	741.287	3	-0.6	0.06398	25.58	0	Observed FDR	id
RLHVSNIPFR-P8-CG	db|PROT01|FOX1_RRM1	sarnowsc_D1903_041.c.03939.03939.4	sarnowsc_D1903_041.c.03930.03930.4	38	666.084	CG	Natural_-H2	CG Natural_-H2	1903.79	1903.78	476.953	4	-2.8	0.06495	25.56	0	Observed FDR	id
LHVSNIPFRFR-P7-G	db|PROT01|FOX1_RRM1	sarnowsc_D1903_040.c.07152.07152.3	sarnowsc_D1903_040.c.07586.07586.3	38	361.042	G	Natural_-H2	G Natural_-H2	1745.82	1745.81	582.944	3	-3.3	0.04463	25.51	0	Observed FDR	id
LHVSNIPFRFRDPDLR-F8-GUU	db|PROT01|FOX1_RRM1	sarnowsc_D1903_040.c.10967.10967.4	sarnowsc_D1903_040.c.11020.11020.4	39	895.142	GUU	Natural_-HPO3	GUU Natural_-HPO3	2876.21	2876.21	720.06	4	0	0.0569	25.51	0	Observed FDR	id
GFGFVTFENSADADR-V5-G	db|PROT01|FOX1_RRM1	sarnowsc_D1903_044.c.14251.14251.3	sarnowsc_D1903_044.c.14548.14548.3	74	361.042	G	Natural_-H2	G Natural_-H2	1992.76	1992.76	665.262	3	-1.2	0.0657	25.51	0	Observed FDR	id
LHVSNIPFR-P7-CGU	db|PROT01|FOX1_RRM1	sarnowsc_D1903_040.c.09026.09026.3	sarnowsc_D1903_040.c.08611.08611.3	38	972.109	CGU	Natural_-H2	CGU Natural_-H2	2053.71	2053.71	685.577	3	-2.7	0.06944	25.5	0	Observed FDR	id
GFGFVTFENSADADR-F4-AGUU	db|PROT01|FOX1_RRM1	sarnowsc_D1903_041.c.28278.28278.3	sarnowsc_D1903_041.c.28328.28328.3	73	1224.19	AGUU	Natural_-HPO3	AGUU Natural_-HPO3	2855.92	2855.91	952.978	3	-1.8	0.04884	25.49	0	Observed FDR	id
RLHVSNIPFR-R10-CG	db|PROT01|FOX1_RRM1	sarnowsc_D1903_044.c.03036.03036.4	sarnowsc_D1903_044.c.02779.02779.4	40	668.099	CG	Natural	CG Natural	1905.8	1905.8	477.458	4	-2.6	0.04049	25.48	0	Observed FDR	id
GFGFVTFENSADADR-V5-AGUU	db|PROT01|FOX1_RRM1	sarnowsc_D1903_041.c.18081.18081.4	sarnowsc_D1903_041.c.18031.18031.4	74	1242.2	AGUU	Natural_-HPO3+H2O	AGUU Natural_-HPO3+H2O	2873.93	2873.92	719.488	4	-2.3	0.04223	25.48	0	Observed FDR	id
GFGFVTFENSADADR-G1-GU	db|PROT01|FOX1_RRM1	sarnowsc_D1903_044.c.31673.31673.3	sarnowsc_D1903_044.c.31686.31686.3	70	589.117	GU	Natural_-HPO3	GU Natural_-HPO3/AU Natural_-H3PO3+H2O	2220.84	2220.83	741.286	3	-2.1	0.11657	25.47	0	Observed FDR	id
LHVSNIPFRFRDPDLR-R11-C	db|PROT01|FOX1_RRM1	sarnowsc_D1903_040.c.12065.12065.4	sarnowsc_D1903_040.c.11730.11730.4	42	323.052	C	Natural	C Natural	2304.12	2304.11	577.036	4	-1.6	0.05743	25.47	0	Observed FDR	id
GFGFVTFENSADADR-F4-AGUU	db|PROT01|FOX1_RRM1	sarnowsc_D1903_040.c.26850.26850.3	sarnowsc_D1903_040.c.26865.26865.3	73	1224.19	AGUU	Natural_-HPO3	AGUU Natural_-HPO3	2855.92	2855.91	952.978	3	-2.2	0.05332	25.46	0	Observed FDR	id
GFGFVTFENSADADR-F4-GU	db|PROT01|FOX1_RRM1	sarnowsc_D1903_044.c.14093.14093.3	sarnowsc_D1903_044.c.13724.13724.3	73	589.117	GU	Natural_-HPO3	GU Natural_-HPO3/AU Natural_-H3PO3+H2O	2220.84	2220.83	741.286	3	-1.6	0.05723	25.46	0	Observed FDR	id
GSKGFGFVTFENSADADR-G6-GU	db|PROT01|FOX1_RRM1	sarnowsc_D1903_041.c.14537.14537.3	sarnowsc_D1903_041.c.14577.14577.3	72	589.117	GU	Natural_-HPO3	GU Natural_-HPO3/AU Natural_-H3PO3+H2O	2492.99	2492.98	832.001	3	-2.4	0.04312	25.46	0	Observed FDR	id
GFGFVTFENSADADR-F4-GUU	db|PROT01|FOX1_RRM1	sarnowsc_D1903_044.c.18926.18926.2	sarnowsc_D1903_044.c.18832.18832.2	73	895.142	GUU	Natural_-HPO3	GUU Natural_-HPO3	2526.86	2526.86	1264.44	2	-2.5	0.0776	25.45	0	Observed FDR	id
GFGFVTFENSADADR-F4-GUU	db|PROT01|FOX1_RRM1	sarnowsc_D1903_044.c.18150.18150.3	sarnowsc_D1903_044.c.18400.18400.3	73	913.153	GUU	Natural_-HPO3+H2O	GUU Natural_-HPO3+H2O	2544.87	2544.87	849.296	3	-3.6	0.05328	25.45	0	Observed FDR	id
GFGFVTFENSADADR-F4-AGUU	db|PROT01|FOX1_RRM1	sarnowsc_D1903_044.c.26472.26472.3	sarnowsc_D1903_044.c.26121.26121.3	73	1224.19	AGUU	Natural_-HPO3	AGUU Natural_-HPO3	2855.92	2855.91	952.979	3	-1.3	0.0588	25.44	0	Observed FDR	id
GFGFVTFENSADADR-F4-GU	db|PROT01|FOX1_RRM1	sarnowsc_D1903_044.c.12436.12436.2	sarnowsc_D1903_044.c.12520.12520.2	73	607.128	GU	Natural_-HPO3+H2O	GU Natural_-HPO3+H2O	2238.85	2238.85	1120.43	2	-1.3	0.08439	25.42	0	Observed FDR	id
GFGFVTFENSADADR-F4-GUU	db|PROT01|FOX1_RRM1	sarnowsc_D1903_040.c.18245.18245.3	sarnowsc_D1903_040.c.18219.18219.3	73	895.142	GUU	Natural_-HPO3	GUU Natural_-HPO3	2526.86	2526.85	843.293	3	-3.6	0.06105	25.42	0	Observed FDR	id
GFGFVTFENSADADR-F4-CG	db|PROT01|FOX1_RRM1	sarnowsc_D1903_041.c.14246.14246.2	sarnowsc_D1903_041.c.13902.13902.2	73	668.099	CG	Natural	CG Natural	2299.82	2299.81	1150.91	2	-3.4	0.03922	25.4	0	Observed FDR	id
LHVSNIPFRFRDPDLR-F8-CG	db|PROT01|FOX1_RRM1	sarnowsc_D1903_044.c.08987.08987.3	sarnowsc_D1903_044.c.08993.08993.3	39	668.099	CG	Natural	CG Natural	2649.16	2649.16	884.062	3	-0.5	0.04077	25.4	0	Observed FDR	id
RLHVSNIPFR-P8-CGU	db|PROT01|FOX1_RRM1	sarnowsc_D1903_044.c.06921.06921.4	sarnowsc_D1903_044.c.06401.06401.4	38	972.109	CGU	Natural_-H2	CGU Natural_-H2	2209.81	2209.81	553.46	4	-2.2	0.06794	25.39	0	Observed FDR	id
GFGFVTFENSADADR-F4-GU	db|PROT01|FOX1_RRM1	sarnowsc_D1903_041.c.30700.30700.2	sarnowsc_D1903_041.c.30612.30612.2	73	589.117	GU	Natural_-HPO3	GU Natural_-HPO3/AU Natural_-H3PO3+H2O	2220.84	2220.83	1111.42	2	-2.4	0.08515	25.39	0	Observed FDR	id
LHVSNIPFR-I6-GU	db|PROT01|FOX1_RRM1	sarnowsc_D1903_041.c.06160.06160.3	sarnowsc_D1903_041.c.06393.06393.3	37	669.083	GU	Natural	GU Natural	1750.69	1750.68	584.568	3	-3.4	0.05697	25.38	0	Observed FDR	id
LHVSNIPFR-P7-GU	db|PROT01|FOX1_RRM1	sarnowsc_D1903_043.c.16136.16136.3	sarnowsc_D1903_043.c.15802.15802.3	38	667.068	GU	Natural_-H2	GU Natural_-H2	1748.67	1748.67	583.897	3	-2.1	0.06664	25.36	0	Observed FDR	id
LHVSNIPFR-I6-CGU	db|PROT01|FOX1_RRM1	sarnowsc_D1903_044.c.08337.08337.3	sarnowsc_D1903_044.c.08784.08784.3	37	972.109	CGU	Natural_-H2	CGU Natural_-H2	2053.71	2053.71	685.578	3	-1.5	0.0528	25.36	0	Observed FDR	id
GFGFVTFENSADADR-F4-CG	db|PROT01|FOX1_RRM1	sarnowsc_D1903_040.c.10093.10093.2	sarnowsc_D1903_040.c.10039.10039.2	73	606.144	CG	Natural_-HPO3+H2O	CG Natural_-HPO3+H2O	2237.87	2237.86	1119.94	2	-4.1	0.07291	25.36	0	Observed FDR	id
LHVSNIPFRFRDPDLR-P7-CG	db|PROT01|FOX1_RRM1	sarnowsc_D1903_040.c.11769.11769.5	sarnowsc_D1903_040.c.11529.11529.5	38	666.084	CG	Natural_-H2	CG Natural_-H2	2647.15	2647.14	530.436	5	-2.7	0.086	25.33	0	Observed FDR	id
GFGFVTFENSADADR-F2-GUU	db|PROT01|FOX1_RRM1	sarnowsc_D1903_040.c.14793.14793.3	sarnowsc_D1903_040.c.14752.14752.3	71	913.153	GUU	Natural_-HPO3+H2O	GUU Natural_-HPO3+H2O	2544.87	2544.86	849.296	3	-4.4	0.04298	25.33	0	Observed FDR	id
LHVSNIPFRFRDPDLR-R9-GU	db|PROT01|FOX1_RRM1	sarnowsc_D1903_044.c.11828.11828.3	sarnowsc_D1903_044.c.12480.12480.3	40	669.083	GU	Natural	GU Natural	2650.15	2650.14	884.388	3	-3.1	0.04748	25.32	0	Observed FDR	id
LHVSNIPFRFR-P7-CG	db|PROT01|FOX1_RRM1	sarnowsc_D1903_041.c.07586.07586.4	sarnowsc_D1903_041.c.07501.07501.4	38	668.099	CG	Natural	CG Natural	2052.87	2052.87	514.224	4	-3.4	0.06391	25.31	0	Observed FDR	id
GFGFVTFENSADADR-F4-GU	db|PROT01|FOX1_RRM1	sarnowsc_D1903_040.c.21696.21696.3	sarnowsc_D1903_040.c.21770.21770.3	73	589.117	GU	Natural_-HPO3	GU Natural_-HPO3/AU Natural_-H3PO3+H2O	2220.84	2220.83	741.286	3	-2.5	0.06895	25.29	0	Observed FDR	id
GFGFVTFENSADADR-V5-GUU	db|PROT01|FOX1_RRM1	sarnowsc_D1903_044.c.17170.17170.3	sarnowsc_D1903_044.c.17595.17595.3	74	913.153	GUU	Natural_-HPO3+H2O	GUU Natural_-HPO3+H2O	2544.87	2544.87	849.298	3	-1.4	0.04134	25.29	0	Observed FDR	id
LHVSNIPFR-P7-CGU	db|PROT01|FOX1_RRM1	sarnowsc_D1903_043.c.09064.09064.3	sarnowsc_D1903_043.c.08748.08748.3	38	972.109	CGU	Natural_-H2	CGU Natural_-H2	2053.71	2053.71	685.577	3	-1.8	0.05248	25.28	0	Observed FDR	id
LHVSNIPFRFRDPDLR-R9-G	db|PROT01|FOX1_RRM1	sarnowsc_D1903_043.c.08499.08499.2	sarnowsc_D1903_043.c.08915.08915.2	40	363.058	G	Natural	G Natural	2344.12	2344.11	1173.06	2	-3.9	0.0517	25.28	0	Observed FDR	id
GFGFVTFENSADADR-G3-AU	db|PROT01|FOX1_RRM1	sarnowsc_D1903_040.c.18748.18748.2	sarnowsc_D1903_040.c.18772.18772.2	72	635.078	AU	Natural_-H2O	AU Natural_-H2O	2266.8	2266.8	1134.41	2	-0.7	0.06025	25.28	0	Observed FDR	id
LHVSNIPFRFRDPDLR-R9-CGU	db|PROT01|FOX1_RRM1	sarnowsc_D1903_040.c.14509.14509.3	sarnowsc_D1903_040.c.14731.14731.3	40	974.125	CGU	Natural	CGU Natural	2955.19	2955.18	986.068	3	-3.4	0.04158	25.28	0	Observed FDR	id
GFGFVTFENSADADR-F2-GU	db|PROT01|FOX1_RRM1	sarnowsc_D1903_040.c.14172.14172.2	sarnowsc_D1903_040.c.14723.14723.2	71	589.117	GU	Natural_-HPO3	GU Natural_-HPO3/AU Natural_-H3PO3+H2O	2220.84	2220.83	1111.42	2	-3.4	0.03909	25.26	0	Observed FDR	id
RLHVSNIPFR-F9-GU	db|PROT01|FOX1_RRM1	sarnowsc_D1903_044.c.12973.12973.3	sarnowsc_D1903_044.c.12994.12994.3	39	667.068	GU	Natural_-H2	GU Natural_-H2	1904.77	1904.77	635.931	3	-1.6	0.05207	25.26	0	Observed FDR	id
GFGFVTFENSADADR-F2-GU	db|PROT01|FOX1_RRM1	sarnowsc_D1903_043.c.18681.18681.3	sarnowsc_D1903_043.c.19180.19180.3	71	589.117	GU	Natural_-HPO3	GU Natural_-HPO3/AU Natural_-H3PO3+H2O	2220.84	2220.83	741.285	3	-3	0.02941	25.25	0	Observed FDR	id
GFGFVTFENSADADR-V5-GU	db|PROT01|FOX1_RRM1	sarnowsc_D1903_040.c.16633.16633.3	sarnowsc_D1903_040.c.16377.16377.3	74	607.128	GU	Natural_-HPO3+H2O	GU Natural_-HPO3+H2O	2238.85	2238.84	747.289	3	-3.1	0.05326	25.24	0	Observed FDR	id
GFGFVTFENSADADR-F4-GU	db|PROT01|FOX1_RRM1	sarnowsc_D1903_040.c.18366.18366.2	sarnowsc_D1903_040.c.18367.18367.2	73	667.068	GU	Natural_-H2	GU Natural_-H2	2298.79	2298.78	1150.4	2	-1.9	0.04708	25.23	0	Observed FDR	id
LHVSNIPFR-I6-CGU	db|PROT01|FOX1_RRM1	sarnowsc_D1903_041.c.08832.08832.3	sarnowsc_D1903_041.c.08572.08572.3	37	972.109	CGU	Natural_-H2	CGU Natural_-H2	2053.71	2053.71	685.577	3	-2.9	0.0587	25.23	0	Observed FDR	id
GFGFVTFENSADADR-T6-AGUU	db|PROT01|FOX1_RRM1	sarnowsc_D1903_041.c.19635.19635.4	sarnowsc_D1903_041.c.19593.19593.4	75	1224.19	AGUU	Natural_-HPO3	AGUU Natural_-HPO3	2855.92	2855.91	714.985	4	-2.3	0.05935	25.21	0	Observed FDR	id
GSKGFGFVTFENSADADR-F5-AGUU	db|PROT01|FOX1_RRM1	sarnowsc_D1903_041.c.15694.15694.4	sarnowsc_D1903_041.c.15721.15721.4	71	1224.19	AGUU	Natural_-HPO3	AGUU Natural_-HPO3	3128.06	3128.05	783.021	4	-3.4	0.0305	25.21	0	Observed FDR	id
GFGFVTFENSADADR-F2-GU	db|PROT01|FOX1_RRM1	sarnowsc_D1903_040.c.28545.28545.3	sarnowsc_D1903_040.c.28626.28626.3	71	607.128	GU	Natural_-HPO3+H2O	GU Natural_-HPO3+H2O	2238.85	2238.85	747.29	3	-1.2	0.10585	25.2	0	Observed FDR	id
LHVSNIPFR-F8-GU	db|PROT01|FOX1_RRM1	sarnowsc_D1903_044.c.16475.16475.2	sarnowsc_D1903_044.c.16778.16778.2	39	667.068	GU	Natural_-H2	GU Natural_-H2	1748.67	1748.67	875.342	2	-1.3	0.08345	25.2	0	Observed FDR	id
GFGFVTFENSADADR-G3-G	db|PROT01|FOX1_RRM1	sarnowsc_D1903_043.c.12896.12896.2	sarnowsc_D1903_043.c.13269.13269.2	72	363.058	G	Natural	G Natural	1994.78	1994.77	998.395	2	-2.9	0.07908	25.19	0	Observed FDR	id
LHVSNIPFRFRDPDLR-F8-CGU	db|PROT01|FOX1_RRM1	sarnowsc_D1903_041.c.16835.16835.4	sarnowsc_D1903_041.c.16384.16384.4	39	972.109	CGU	Natural_-H2	CGU Natural_-H2	2953.17	2953.17	739.3	4	-1.9	0.05572	25.19	0	Observed FDR	id
GFGFVTFENSADADR-F4-GU	db|PROT01|FOX1_RRM1	sarnowsc_D1903_044.c.16955.16955.2	sarnowsc_D1903_044.c.17259.17259.2	73	589.117	GU	Natural_-HPO3	GU Natural_-HPO3/AU Natural_-H3PO3+H2O	2220.84	2220.83	1111.42	2	-2.1	0.04295	25.19	0	Observed FDR	id
GFGFVTFENSADADR-G3-GU	db|PROT01|FOX1_RRM1	sarnowsc_D1903_043.c.14511.14511.2	sarnowsc_D1903_043.c.13859.13859.2	72	587.101	GU	Natural_-H3PO3	GU Natural_-H3PO3	2218.82	2218.82	1110.42	2	-1.8	0.03332	25.18	0	Observed FDR	id
LHVSNIPFRFR-F8-CG	db|PROT01|FOX1_RRM1	sarnowsc_D1903_044.c.06075.06075.2	sarnowsc_D1903_044.c.06356.06356.2	39	668.099	CG	Natural	CG Natural	2052.87	2052.87	1027.44	2	-2.4	0.00981	25.16	0	Observed FDR	id
GFGFVTFENSADADR-V5-GUU	db|PROT01|FOX1_RRM1	sarnowsc_D1903_041.c.16519.16519.2	sarnowsc_D1903_041.c.16971.16971.2	74	913.153	GUU	Natural_-HPO3+H2O	GUU Natural_-HPO3+H2O	2544.87	2544.87	1273.44	2	-1.7	0.04502	25.16	0	Observed FDR	id
LHVSNIPFRFRDPDLR-F10-CGU	db|PROT01|FOX1_RRM1	sarnowsc_D1903_041.c.16427.16427.3	sarnowsc_D1903_041.c.16834.16834.3	41	972.109	CGU	Natural_-H2	CGU Natural_-H2	2953.17	2953.17	985.396	3	-2.9	0.03911	25.14	0	Observed FDR	id
GFGFVTFENSADADR-V5-GU	db|PROT01|FOX1_RRM1	sarnowsc_D1903_041.c.27943.27943.3	sarnowsc_D1903_041.c.27978.27978.3	74	607.128	GU	Natural_-HPO3+H2O	GU Natural_-HPO3+H2O	2238.85	2238.85	747.29	3	-1.3	0.08322	25.13	0	Observed FDR	id
GFGFVTFENSADADR-V5-GU	db|PROT01|FOX1_RRM1	sarnowsc_D1903_043.c.13477.13477.3	sarnowsc_D1903_043.c.13465.13465.3	74	605.112	GU	Natural_-H3PO3+H2O	GU Natural_-H3PO3+H2O	2236.83	2236.83	746.617	3	-2	0.04514	25.13	0	Observed FDR	id
LHVSNIPFRFRDPDLR-F10-CG	db|PROT01|FOX1_RRM1	sarnowsc_D1903_043.c.10731.10731.5	sarnowsc_D1903_043.c.10523.10523.5	41	666.084	CG	Natural_-H2	CG Natural_-H2	2647.15	2647.14	530.436	5	-2.5	0.042	25.13	0	Observed FDR	id
GSKGFGFVTFENSADADR-F5-GUU	db|PROT01|FOX1_RRM1	sarnowsc_D1903_043.c.13023.13023.3	sarnowsc_D1903_043.c.13034.13034.3	71	895.142	GUU	Natural_-HPO3	GUU Natural_-HPO3	2799.01	2799.01	934.011	3	-0.5	0.04358	25.13	0	Observed FDR	id
GFGFVTFENSADADR-F4-GU	db|PROT01|FOX1_RRM1	sarnowsc_D1903_041.c.19768.19768.2	sarnowsc_D1903_041.c.19810.19810.2	73	589.117	GU	Natural_-HPO3	GU Natural_-HPO3/AU Natural_-H3PO3+H2O	2220.84	2220.84	1111.43	2	-1.4	0.07407	25.12	0	Observed FDR	id
LHVSNIPFR-I6-CG	db|PROT01|FOX1_RRM1	sarnowsc_D1903_044.c.05546.05546.3	sarnowsc_D1903_044.c.05053.05053.3	37	666.084	CG	Natural_-H2	CG Natural_-H2	1747.69	1747.68	583.569	3	-2.3	0.06442	25.1	0	Observed FDR	id
LHVSNIPFRFR-F8-CG	db|PROT01|FOX1_RRM1	sarnowsc_D1903_041.c.06021.06021.2	sarnowsc_D1903_041.c.05742.05742.2	39	668.099	CG	Natural	CG Natural	2052.87	2052.87	1027.44	2	-2.2	0.00693	25.09	0	Observed FDR	id
GFGFVTFENSADADR-F4-GU	db|PROT01|FOX1_RRM1	sarnowsc_D1903_041.c.14357.14357.3	sarnowsc_D1903_041.c.13649.13649.3	73	589.117	GU	Natural_-HPO3	GU Natural_-HPO3/AU Natural_-H3PO3+H2O	2220.84	2220.83	741.284	3	-4.6	0.04014	25.08	0	Observed FDR	id
RLHVSNIPFR-F9-GU	db|PROT01|FOX1_RRM1	sarnowsc_D1903_041.c.05971.05971.3	sarnowsc_D1903_041.c.05766.05766.3	39	667.068	GU	Natural_-H2	GU Natural_-H2	1904.77	1904.77	635.93	3	-2.2	0.06118	25.08	0	Observed FDR	id
LHVSNIPFRFRDPDLR-F8-CGU	db|PROT01|FOX1_RRM1	sarnowsc_D1903_040.c.16313.16313.4	sarnowsc_D1903_040.c.16665.16665.4	39	972.109	CGU	Natural_-H2	CGU Natural_-H2	2953.17	2953.17	739.3	4	-1.3	0.05568	25.06	0	Observed FDR	id
LHVSNIPFR-F8-GU	db|PROT01|FOX1_RRM1	sarnowsc_D1903_043.c.15444.15444.2	sarnowsc_D1903_043.c.15780.15780.2	39	667.068	GU	Natural_-H2	GU Natural_-H2	1748.67	1748.67	875.343	2	-0.8	0.07677	25.04	0	Observed FDR	id
GFGFVTFENSADADR-F2-GU	db|PROT01|FOX1_RRM1	sarnowsc_D1903_044.c.19185.19185.3	sarnowsc_D1903_044.c.19638.19638.3	71	669.083	GU	Natural	GU Natural	2300.8	2300.8	767.94	3	-3.5	0.04672	25.04	0	Observed FDR	id
GFGFVTFENSADADR-F4-GU	db|PROT01|FOX1_RRM1	sarnowsc_D1903_044.c.14761.14761.3	sarnowsc_D1903_044.c.15235.15235.3	73	587.101	GU	Natural_-H3PO3	GU Natural_-H3PO3	2218.82	2218.82	740.615	3	-1.3	0.06765	25.03	0	Observed FDR	id
GFGFVTFENSADADR-F7-G	db|PROT01|FOX1_RRM1	sarnowsc_D1903_044.c.12949.12949.3	sarnowsc_D1903_044.c.13302.13302.3	76	363.058	G	Natural	G Natural	1994.78	1994.78	665.934	3	-0.5	0.02625	25.02	0	Observed FDR	id
GFGFVTFENSADADR-F4-GUU	db|PROT01|FOX1_RRM1	sarnowsc_D1903_043.c.18126.18126.2	sarnowsc_D1903_043.c.18098.18098.2	73	893.127	GUU	Natural_-H3PO3	GUU Natural_-H3PO3	2524.85	2524.85	1263.43	2	-1	0.07908	25	0	Observed FDR	id
GFGFVTFENSADADR-F4-AGU	db|PROT01|FOX1_RRM1	sarnowsc_D1903_040.c.15544.15544.3	sarnowsc_D1903_040.c.15529.15529.3	73	918.169	AGU	Natural_-HPO3	AGU Natural_-HPO3	2549.89	2549.88	850.969	3	-2.8	0.05032	24.99	0	Observed FDR	id
GFGFVTFENSADADR-V5-GU	db|PROT01|FOX1_RRM1	sarnowsc_D1903_040.c.29481.29481.3	sarnowsc_D1903_040.c.29589.29589.3	74	607.128	GU	Natural_-HPO3+H2O	GU Natural_-HPO3+H2O	2238.85	2238.84	747.289	3	-2.7	0.09508	24.99	0	Observed FDR	id
GFGFVTFENSADADR-F2-AGUU	db|PROT01|FOX1_RRM1	sarnowsc_D1903_041.c.26463.26463.3	sarnowsc_D1903_041.c.26744.26744.3	71	1224.19	AGUU	Natural_-HPO3	AGUU Natural_-HPO3	2855.92	2855.91	952.977	3	-3.2	0.03828	24.99	0	Observed FDR	id
GSKGFGFVTFENSADADR-D15-GU	db|PROT01|FOX1_RRM1	sarnowsc_D1903_041.c.13740.13740.2	sarnowsc_D1903_041.c.13737.13737.2	81	589.117	GU	Natural_-HPO3	GU Natural_-HPO3/AU Natural_-H3PO3+H2O	2492.99	2492.98	1247.5	2	-3.1	0.01337	24.98	0	Observed FDR	id
GFGFVTFENSADADR-G3-GU	db|PROT01|FOX1_RRM1	sarnowsc_D1903_040.c.12348.12348.3	sarnowsc_D1903_040.c.12652.12652.3	72	607.128	GU	Natural_-HPO3+H2O	GU Natural_-HPO3+H2O	2238.85	2238.85	747.29	3	-1.4	0.04824	24.97	0	Observed FDR	id
GFGFVTFENSADADR-G3-AGUU	db|PROT01|FOX1_RRM1	sarnowsc_D1903_041.c.18412.18412.4	sarnowsc_D1903_041.c.18370.18370.4	72	1242.2	AGUU	Natural_-HPO3+H2O	AGUU Natural_-HPO3+H2O	2873.93	2873.92	719.488	4	-2.1	0.04911	24.97	0	Observed FDR	id
GSKGFGFVTFENSADADR-F5-AGUU	db|PROT01|FOX1_RRM1	sarnowsc_D1903_041.c.16126.16126.3	sarnowsc_D1903_041.c.16673.16673.3	71	1224.19	AGUU	Natural_-HPO3	AGUU Natural_-HPO3	3128.06	3128.06	1043.69	3	-1.9	0.03018	24.96	0	Observed FDR	id
RLHVSNIPFR-P8-GU	db|PROT01|FOX1_RRM1	sarnowsc_D1903_040.c.05586.05586.3	sarnowsc_D1903_040.c.05982.05982.3	38	667.068	GU	Natural_-H2	GU Natural_-H2	1904.77	1904.77	635.93	3	-3.7	0.05317	24.96	0	Observed FDR	id
RLHVSNIPFR-P8-GU	db|PROT01|FOX1_RRM1	sarnowsc_D1903_041.c.07627.07627.3	sarnowsc_D1903_041.c.07728.07728.3	38	669.083	GU	Natural	GU Natural	1906.79	1906.78	636.601	3	-4.6	0.0551	24.95	0	Observed FDR	id
LHVSNIPFRFR-N5-CG	db|PROT01|FOX1_RRM1	sarnowsc_D1903_041.c.08162.08162.4	sarnowsc_D1903_041.c.07760.07760.4	36	666.084	CG	Natural_-H2	CG Natural_-H2	2050.86	2050.85	513.72	4	-2.9	0.04937	24.95	0	Observed FDR	id
GFGFVTFENSADADR-F4-GU	db|PROT01|FOX1_RRM1	sarnowsc_D1903_043.c.31009.31009.3	sarnowsc_D1903_043.c.31071.31071.3	73	589.117	GU	Natural_-HPO3	GU Natural_-HPO3/AU Natural_-H3PO3+H2O	2220.84	2220.83	741.286	3	-2.5	0.05985	24.93	0	Observed FDR	id
LHVSNIPFRFRDPDLR-N5-GUU	db|PROT01|FOX1_RRM1	sarnowsc_D1903_041.c.15573.15573.3	sarnowsc_D1903_041.c.15478.15478.3	36	973.093	GUU	Natural_-H2	GUU Natural_-H2	2954.16	2954.15	985.725	3	-2.3	0.03914	24.92	0	Observed FDR	id
LHVSNIPFR-P7-CG	db|PROT01|FOX1_RRM1	sarnowsc_D1903_043.c.04107.04107.3	sarnowsc_D1903_043.c.04702.04702.3	38	668.099	CG	Natural	CG Natural	1749.7	1749.7	584.241	3	-1.7	0.07288	24.9	0	Observed FDR	id
GFGFVTFENSADADR-F4-GU	db|PROT01|FOX1_RRM1	sarnowsc_D1903_041.c.18417.18417.2	sarnowsc_D1903_041.c.18416.18416.2	73	669.083	GU	Natural	GU Natural	2300.8	2300.8	1151.41	2	-2.7	0.05079	24.9	0	Observed FDR	id
LHVSNIPFR-P7-GU	db|PROT01|FOX1_RRM1	sarnowsc_D1903_044.c.12035.12035.3	sarnowsc_D1903_044.c.12004.12004.3	38	651.073	GU	Natural_-H2O	GU Natural_-H2O/AU Natural_-H2	1732.68	1732.67	578.565	3	-2.6	0.07717	24.89	0	Observed FDR	id
LHVSNIPFRFR-P7-G	db|PROT01|FOX1_RRM1	sarnowsc_D1903_044.c.06125.06125.3	sarnowsc_D1903_044.c.05589.05589.3	38	363.058	G	Natural	G Natural	1747.83	1747.83	583.617	3	-2.7	0.04851	24.89	0	Observed FDR	id
LHVSNIPFRFR-P7-CG	db|PROT01|FOX1_RRM1	sarnowsc_D1903_043.c.07288.07288.4	sarnowsc_D1903_043.c.07264.07264.4	38	668.099	CG	Natural	CG Natural	2052.87	2052.87	514.224	4	-3.4	0.03186	24.88	0	Observed FDR	id
GFGFVTFENSADADR-G3-GU	db|PROT01|FOX1_RRM1	sarnowsc_D1903_044.c.13138.13138.2	sarnowsc_D1903_044.c.13139.13139.2	72	589.117	GU	Natural_-HPO3	GU Natural_-HPO3/AU Natural_-H3PO3+H2O	2220.84	2220.83	1111.42	2	-2.3	0.03967	24.88	0	Observed FDR	id
GFGFVTFENSADADRAR-E8-GUU	db|PROT01|FOX1_RRM1	sarnowsc_D1903_040.c.14370.14370.3	sarnowsc_D1903_040.c.14326.14326.3	77	895.142	GUU	Natural_-HPO3	GUU Natural_-HPO3	2754	2754	919.007	3	-1.8	0.02051	24.88	0	Observed FDR	id
LHVSNIPFR-F8-G	db|PROT01|FOX1_RRM1	sarnowsc_D1903_044.c.11400.11400.2	sarnowsc_D1903_044.c.11481.11481.2	39	343.032	G	Natural_-H4O	G Natural_-H4O	1424.64	1424.63	713.324	2	-1.2	0.04732	24.86	0	Observed FDR	id
LHVSNIPFR-F8-GU	db|PROT01|FOX1_RRM1	sarnowsc_D1903_043.c.06202.06202.3	sarnowsc_D1903_043.c.05760.05760.3	39	669.083	GU	Natural	GU Natural	1750.69	1750.68	584.569	3	-2.5	0.06897	24.85	0	Observed FDR	id
LHVSNIPFRFRDPDLR-P7-GU	db|PROT01|FOX1_RRM1	sarnowsc_D1903_040.c.14599.14599.4	sarnowsc_D1903_040.c.14267.14267.4	38	669.083	GU	Natural	GU Natural	2650.15	2650.14	663.543	4	-2.4	0.0483	24.85	0	Observed FDR	id
LHVSNIPFR-P7-CG	db|PROT01|FOX1_RRM1	sarnowsc_D1903_041.c.03764.03764.4	sarnowsc_D1903_041.c.03931.03931.4	38	668.099	CG	Natural	CG Natural	1749.7	1749.7	438.432	4	-3.2	0.09723	24.82	0	Observed FDR	id
GFGFVTFENSADADR-G1-GU	db|PROT01|FOX1_RRM1	sarnowsc_D1903_043.c.30888.30888.3	sarnowsc_D1903_043.c.30970.30970.3	70	607.128	GU	Natural_-HPO3+H2O	GU Natural_-HPO3+H2O	2238.85	2238.84	747.289	3	-1.8	0.09734	24.82	0	Observed FDR	id
GFGFVTFENSADADR-F4-GU	db|PROT01|FOX1_RRM1	sarnowsc_D1903_040.c.16212.16212.2	sarnowsc_D1903_040.c.15985.15985.2	73	589.117	GU	Natural_-HPO3	GU Natural_-HPO3/AU Natural_-H3PO3+H2O	2220.84	2220.83	1111.43	2	-1.6	0.05085	24.78	0	Observed FDR	id
GFGFVTFENSADADR-T6-GUU	db|PROT01|FOX1_RRM1	sarnowsc_D1903_041.c.17440.17440.2	sarnowsc_D1903_041.c.17632.17632.2	75	913.153	GUU	Natural_-HPO3+H2O	GUU Natural_-HPO3+H2O	2544.87	2544.87	1273.44	2	-2	0.00981	24.78	0	Observed FDR	id
RLHVSNIPFR-I7-CGU	db|PROT01|FOX1_RRM1	sarnowsc_D1903_040.c.06385.06385.4	sarnowsc_D1903_040.c.06392.06392.4	37	972.109	CGU	Natural_-H2	CGU Natural_-H2	2209.81	2209.81	553.46	4	-1.3	0.06477	24.77	0	Observed FDR	id
GFGFVTFENSADADR-V5-CG	db|PROT01|FOX1_RRM1	sarnowsc_D1903_040.c.13286.13286.2	sarnowsc_D1903_040.c.12941.12941.2	74	668.099	CG	Natural	CG Natural	2299.82	2299.81	1150.92	2	-2.8	0.05024	24.77	0	Observed FDR	id
GFGFVTFENSADADR-G3-GU	db|PROT01|FOX1_RRM1	sarnowsc_D1903_040.c.28940.28940.3	sarnowsc_D1903_040.c.28743.28743.3	72	607.128	GU	Natural_-HPO3+H2O	GU Natural_-HPO3+H2O	2238.85	2238.84	747.289	3	-3	0.11078	24.77	0	Observed FDR	id
GFGFVTFENSADADR-V5-GU	db|PROT01|FOX1_RRM1	sarnowsc_D1903_041.c.29836.29836.3	sarnowsc_D1903_041.c.29850.29850.3	74	589.117	GU	Natural_-HPO3	GU Natural_-HPO3/AU Natural_-H3PO3+H2O	2220.84	2220.83	741.286	3	-2.3	0.04961	24.76	0	Observed FDR	id
GFGFVTFENSADADR-F2-GU	db|PROT01|FOX1_RRM1	sarnowsc_D1903_040.c.28199.28199.3	sarnowsc_D1903_040.c.28009.28009.3	71	589.117	GU	Natural_-HPO3	GU Natural_-HPO3/AU Natural_-H3PO3+H2O	2220.84	2220.83	741.286	3	-1.8	0.0931	24.74	0	Observed FDR	id
RLHVSNIPFR-P8-G	db|PROT01|FOX1_RRM1	sarnowsc_D1903_044.c.03790.03790.4	sarnowsc_D1903_044.c.03759.03759.4	38	361.042	G	Natural_-H2	G Natural_-H2	1598.75	1598.74	400.694	4	-1.8	0.10459	24.73	0	Observed FDR	id
LHVSNIPFRFRDPDLR-F8-CGU	db|PROT01|FOX1_RRM1	sarnowsc_D1903_041.c.13002.13002.3	sarnowsc_D1903_041.c.12367.12367.3	39	974.125	CGU	Natural	CGU Natural	2955.19	2955.19	986.071	3	-0.3	0.03683	24.72	0	Observed FDR	id
GFGFVTFENSADADR-F2-GU	db|PROT01|FOX1_RRM1	sarnowsc_D1903_041.c.12813.12813.3	sarnowsc_D1903_041.c.12804.12804.3	71	607.128	GU	Natural_-HPO3+H2O	GU Natural_-HPO3+H2O	2238.85	2238.84	747.289	3	-2.7	0.05359	24.71	0	Observed FDR	id
GFGFVTFENSADADR-G3-GU	db|PROT01|FOX1_RRM1	sarnowsc_D1903_043.c.30919.30919.3	sarnowsc_D1903_043.c.30807.30807.3	72	589.117	GU	Natural_-HPO3	GU Natural_-HPO3/AU Natural_-H3PO3+H2O	2220.84	2220.83	741.286	3	-2.5	0.08275	24.7	0	Observed FDR	id
GFGFVTFENSADADR-G3-GU	db|PROT01|FOX1_RRM1	sarnowsc_D1903_041.c.14974.14974.2	sarnowsc_D1903_041.c.14163.14163.2	72	587.101	GU	Natural_-H3PO3	GU Natural_-H3PO3	2218.82	2218.81	1110.41	2	-3.9	0.10327	24.7	0	Observed FDR	id
GFGFVTFENSADADR-F7-AGUU	db|PROT01|FOX1_RRM1	sarnowsc_D1903_044.c.18380.18380.4	sarnowsc_D1903_044.c.17816.17816.4	76	1242.2	AGUU	Natural_-HPO3+H2O	AGUU Natural_-HPO3+H2O	2873.93	2873.92	719.489	4	-1.1	0.04225	24.67	0	Observed FDR	id
LHVSNIPFRFRDPDLR-P7-CGU	db|PROT01|FOX1_RRM1	sarnowsc_D1903_043.c.16515.16515.4	sarnowsc_D1903_043.c.16559.16559.4	38	972.109	CGU	Natural_-H2	CGU Natural_-H2	2953.17	2953.16	739.299	4	-3.2	0.04669	24.67	0	Observed FDR	id
GFGFVTFENSADADR-F4-GUU	db|PROT01|FOX1_RRM1	sarnowsc_D1903_043.c.17440.17440.2	sarnowsc_D1903_043.c.17669.17669.2	73	895.142	GUU	Natural_-HPO3	GUU Natural_-HPO3	2526.86	2526.86	1264.44	2	-2.4	0.0633	24.64	0	Observed FDR	id
GFGFVTFENSADADR-F4-AGUU	db|PROT01|FOX1_RRM1	sarnowsc_D1903_044.c.21564.21564.2	sarnowsc_D1903_044.c.21695.21695.2	73	1224.19	AGUU	Natural_-HPO3	AGUU Natural_-HPO3	2855.92	2855.92	1428.97	2	-0.5	0.0317	24.64	0	Observed FDR	id
GSKGFGFVTFENSADADR-F7-GU	db|PROT01|FOX1_RRM1	sarnowsc_D1903_043.c.10740.10740.2	sarnowsc_D1903_043.c.10672.10672.2	73	587.101	GU	Natural_-H3PO3	GU Natural_-H3PO3	2490.97	2490.97	1246.49	2	-1.5	0.01883	24.63	0	Observed FDR	id
LHVSNIPFR-P7-CGU	db|PROT01|FOX1_RRM1	sarnowsc_D1903_044.c.07325.07325.3	sarnowsc_D1903_044.c.07482.07482.3	38	974.125	CGU	Natural	CGU Natural	2055.73	2055.72	686.249	3	-2.1	0.07102	24.63	0	Observed FDR	id
LHVSNIPFR-F8-CGU	db|PROT01|FOX1_RRM1	sarnowsc_D1903_040.c.08550.08550.3	sarnowsc_D1903_040.c.09048.09048.3	39	972.109	CGU	Natural_-H2	CGU Natural_-H2	2053.71	2053.71	685.577	3	-2.9	0.06769	24.62	0	Observed FDR	id
LHVSNIPFRFRDPDLR-P7-CGU	db|PROT01|FOX1_RRM1	sarnowsc_D1903_040.c.12948.12948.3	sarnowsc_D1903_040.c.13505.13505.3	38	972.109	CGU	Natural_-H2	CGU Natural_-H2	2953.17	2953.17	985.397	3	-2.4	0.03302	24.61	0	Observed FDR	id
GFGFVTFENSADADR-G3-GU	db|PROT01|FOX1_RRM1	sarnowsc_D1903_041.c.29669.29669.3	sarnowsc_D1903_041.c.29545.29545.3	72	607.128	GU	Natural_-HPO3+H2O	GU Natural_-HPO3+H2O	2238.85	2238.84	747.289	3	-2.7	0.09849	24.6	0	Observed FDR	id
GFGFVTFENSADADR-V5-GUU	db|PROT01|FOX1_RRM1	sarnowsc_D1903_044.c.19541.19541.3	sarnowsc_D1903_044.c.19524.19524.3	74	895.142	GUU	Natural_-HPO3	GUU Natural_-HPO3	2526.86	2526.85	843.292	3	-4.5	0.04503	24.6	0	Observed FDR	id
GFGFVTFENSADADR-F4-GUU	db|PROT01|FOX1_RRM1	sarnowsc_D1903_043.c.16789.16789.2	sarnowsc_D1903_043.c.16832.16832.2	73	913.153	GUU	Natural_-HPO3+H2O	GUU Natural_-HPO3+H2O	2544.87	2544.87	1273.44	2	-1.6	0.04965	24.59	0	Observed FDR	id
GSKGFGFVTFENSADADR-F5-GU	db|PROT01|FOX1_RRM1	sarnowsc_D1903_040.c.08665.08665.3	sarnowsc_D1903_040.c.08958.08958.3	71	607.128	GU	Natural_-HPO3+H2O	GU Natural_-HPO3+H2O	2511	2510.99	838.006	3	-1.5	0.02538	24.59	0	Observed FDR	id
LHVSNIPFRFR-P7-CGU	db|PROT01|FOX1_RRM1	sarnowsc_D1903_043.c.08774.08774.4	sarnowsc_D1903_043.c.08639.08639.4	38	974.125	CGU	Natural	CGU Natural	2358.9	2358.89	590.73	4	-3.8	0.05106	24.58	0	Observed FDR	id
GFGFVTFENSADADR-F4-GU	db|PROT01|FOX1_RRM1	sarnowsc_D1903_043.c.12831.12831.2	sarnowsc_D1903_043.c.13639.13639.2	73	607.128	GU	Natural_-HPO3+H2O	GU Natural_-HPO3+H2O	2238.85	2238.84	1120.43	2	-2.1	0.0908	24.56	0	Observed FDR	id
LHVSNIPFRFRDPDLR-D12-G	db|PROT01|FOX1_RRM1	sarnowsc_D1903_040.c.09162.09162.4	sarnowsc_D1903_040.c.09698.09698.4	43	363.058	G	Natural	G Natural	2344.12	2344.12	587.037	4	-2.4	0.04415	24.56	0	Observed FDR	id
RLHVSNIPFR-P8-CGU	db|PROT01|FOX1_RRM1	sarnowsc_D1903_043.c.06596.06596.4	sarnowsc_D1903_043.c.06634.06634.4	38	972.109	CGU	Natural_-H2	CGU Natural_-H2	2209.81	2209.81	553.46	4	-2.9	0.06367	24.55	0	Observed FDR	id
GFGFVTFENSADADR-F4-GU	db|PROT01|FOX1_RRM1	sarnowsc_D1903_040.c.28305.28305.3	sarnowsc_D1903_040.c.28211.28211.3	73	589.117	GU	Natural_-HPO3	GU Natural_-HPO3/AU Natural_-H3PO3+H2O	2220.84	2220.83	741.285	3	-3	0.03713	24.55	0	Observed FDR	id
GFGFVTFENSADADR-F4-GU	db|PROT01|FOX1_RRM1	sarnowsc_D1903_043.c.14243.14243.2	sarnowsc_D1903_043.c.14267.14267.2	73	589.117	GU	Natural_-HPO3	GU Natural_-HPO3/AU Natural_-H3PO3+H2O	2220.84	2220.83	1111.42	2	-3.2	0.03818	24.53	0	Observed FDR	id
RLHVSNIPFR-F9-CGU	db|PROT01|FOX1_RRM1	sarnowsc_D1903_043.c.05275.05275.4	sarnowsc_D1903_043.c.05167.05167.4	39	974.125	CGU	Natural	CGU Natural	2211.83	2211.82	553.963	4	-2.9	0.04568	24.53	0	Observed FDR	id
LHVSNIPFRFRDPDLR-S4-G	db|PROT01|FOX1_RRM1	sarnowsc_D1903_043.c.14422.14422.4	sarnowsc_D1903_043.c.14335.14335.4	35	345.047	G	Natural_-H2O	G Natural_-H2O/A Natural_-H2	2326.11	2326.1	582.534	4	-3.4	0.07185	24.5	0	Observed FDR	id
GFGFVTFENSADADR-F2-GU	db|PROT01|FOX1_RRM1	sarnowsc_D1903_041.c.15893.15893.3	sarnowsc_D1903_041.c.16507.16507.3	71	589.117	GU	Natural_-HPO3	GU Natural_-HPO3/AU Natural_-H3PO3+H2O	2220.84	2220.83	741.286	3	-2.4	0.04067	24.49	0	Observed FDR	id
LHVSNIPFRFRDPDLR-R9-GUU	db|PROT01|FOX1_RRM1	sarnowsc_D1903_040.c.15335.15335.3	sarnowsc_D1903_040.c.14776.14776.3	40	973.093	GUU	Natural_-H2	GUU Natural_-H2	2954.16	2954.15	985.723	3	-4.2	0.04797	24.49	0	Observed FDR	id
GFGFVTFENSADADR-F4-CG	db|PROT01|FOX1_RRM1	sarnowsc_D1903_041.c.12648.12648.3	sarnowsc_D1903_041.c.13031.13031.3	73	668.099	CG	Natural	CG Natural	2299.82	2299.82	767.613	3	-2.2	0.04878	24.48	0	Observed FDR	id
GSKGFGFVTFENSADADR-F7-AGU	db|PROT01|FOX1_RRM1	sarnowsc_D1903_040.c.15629.15629.3	sarnowsc_D1903_040.c.15686.15686.3	73	998.136	AGU	Natural	AGU Natural	2902.01	2901.99	968.339	3	-4.1	0.02737	24.48	0	Observed FDR	id
LHVSNIPFR-F8-GU	db|PROT01|FOX1_RRM1	sarnowsc_D1903_041.c.06778.06778.2	sarnowsc_D1903_041.c.07229.07229.2	39	669.083	GU	Natural	GU Natural	1750.69	1750.68	876.349	2	-2	0.04909	24.47	0	Observed FDR	id
GFGFVTFENSADADR-F4-GU	db|PROT01|FOX1_RRM1	sarnowsc_D1903_040.c.30712.30712.2	sarnowsc_D1903_040.c.30565.30565.2	73	589.117	GU	Natural_-HPO3	GU Natural_-HPO3/AU Natural_-H3PO3+H2O	2220.84	2220.83	1111.42	2	-2.5	0.07592	24.46	0	Observed FDR	id
GFGFVTFENSADADR-F4-U	db|PROT01|FOX1_RRM1	sarnowsc_D1903_041.c.15977.15977.3	sarnowsc_D1903_041.c.16313.16313.3	73	244.07	U	Natural_-HPO3	U Natural_-HPO3	1875.79	1875.79	626.27	3	-2.6	0.049	24.46	0	Observed FDR	id
GFGFVTFENSADADR-G1-GU	db|PROT01|FOX1_RRM1	sarnowsc_D1903_041.c.28724.28724.3	sarnowsc_D1903_041.c.28622.28622.3	70	589.117	GU	Natural_-HPO3	GU Natural_-HPO3/AU Natural_-H3PO3+H2O	2220.84	2220.83	741.286	3	-2.4	0.08173	24.46	0	Observed FDR	id
GFGFVTFENSADADR-F4-GU	db|PROT01|FOX1_RRM1	sarnowsc_D1903_041.c.21605.21605.3	sarnowsc_D1903_041.c.21578.21578.3	73	587.101	GU	Natural_-H3PO3	GU Natural_-H3PO3	2218.82	2218.82	740.613	3	-3	0.04578	24.45	0	Observed FDR	id
RLHVSNIPFRFR-I7-CG	db|PROT01|FOX1_RRM1	sarnowsc_D1903_041.c.04583.04583.5	sarnowsc_D1903_041.c.04608.04608.5	37	668.099	CG	Natural	CG Natural	2208.97	2208.97	442.801	5	-2.7	0.04285	24.44	0	Observed FDR	id
GFGFVTFENSADADR-F4-GU	db|PROT01|FOX1_RRM1	sarnowsc_D1903_043.c.17750.17750.3	sarnowsc_D1903_043.c.18262.18262.3	73	589.117	GU	Natural_-HPO3	GU Natural_-HPO3/AU Natural_-H3PO3+H2O	2220.84	2220.83	741.285	3	-3.8	0.04042	24.4	0	Observed FDR	id
GFGFVTFENSADADR-F4-GU	db|PROT01|FOX1_RRM1	sarnowsc_D1903_041.c.14498.14498.2	sarnowsc_D1903_041.c.14656.14656.2	73	587.101	GU	Natural_-H3PO3	GU Natural_-H3PO3	2218.82	2218.82	1110.42	2	-1.7	0.05321	24.4	0	Observed FDR	id
LHVSNIPFR-R9-GU	db|PROT01|FOX1_RRM1	sarnowsc_D1903_044.c.08629.08629.2	sarnowsc_D1903_044.c.08222.08222.2	40	667.068	GU	Natural_-H2	GU Natural_-H2	1748.67	1748.67	875.341	2	-2.5	0.07325	24.39	0	Observed FDR	id
GFGFVTFENSADADR-F4-AGUU	db|PROT01|FOX1_RRM1	sarnowsc_D1903_044.c.23802.23802.3	sarnowsc_D1903_044.c.23811.23811.3	73	1224.19	AGUU	Natural_-HPO3	AGUU Natural_-HPO3	2855.92	2855.91	952.978	3	-1.6	0.03503	24.37	0	Observed FDR	id
GSKGFGFVTFENSADADR-F7-GU	db|PROT01|FOX1_RRM1	sarnowsc_D1903_040.c.09330.09330.2	sarnowsc_D1903_040.c.09337.09337.2	73	589.117	GU	Natural_-HPO3	GU Natural_-HPO3/AU Natural_-H3PO3+H2O	2492.99	2492.98	1247.5	2	-1.4	0.03143	24.37	0	Observed FDR	id
GFGFVTFENSADADR-F4-GU	db|PROT01|FOX1_RRM1	sarnowsc_D1903_041.c.29581.29581.3	sarnowsc_D1903_041.c.29571.29571.3	73	589.117	GU	Natural_-HPO3	GU Natural_-HPO3/AU Natural_-H3PO3+H2O	2220.84	2220.84	741.286	3	-1.1	0.07835	24.36	0	Observed FDR	id
GFGFVTFENSADADR-V5-AGUU	db|PROT01|FOX1_RRM1	sarnowsc_D1903_040.c.25308.25308.3	sarnowsc_D1903_040.c.25391.25391.3	74	1224.19	AGUU	Natural_-HPO3	AGUU Natural_-HPO3	2855.92	2855.9	952.976	3	-4	0.03844	24.35	0	Observed FDR	id
RLHVSNIPFR-P8-GU	db|PROT01|FOX1_RRM1	sarnowsc_D1903_044.c.12367.12367.3	sarnowsc_D1903_044.c.12292.12292.3	38	649.057	GU	Natural_-H4O	GU Natural_-H4O	1886.76	1886.76	629.927	3	-2.2	0.0453	24.34	0	Observed FDR	id
GFGFVTFENSADADR-F2-GUU	db|PROT01|FOX1_RRM1	sarnowsc_D1903_040.c.17344.17344.3	sarnowsc_D1903_040.c.17475.17475.3	71	895.142	GUU	Natural_-HPO3	GUU Natural_-HPO3	2526.86	2526.86	843.293	3	-3.1	0.04751	24.34	0	Observed FDR	id
GFGFVTFENSADADR-F4-GU	db|PROT01|FOX1_RRM1	sarnowsc_D1903_040.c.28606.28606.3	sarnowsc_D1903_040.c.28784.28784.3	73	589.117	GU	Natural_-HPO3	GU Natural_-HPO3/AU Natural_-H3PO3+H2O	2220.84	2220.83	741.285	3	-3.7	0.08537	24.32	0	Observed FDR	id
GSKGFGFVTFENSADADR-F7-GU	db|PROT01|FOX1_RRM1	sarnowsc_D1903_040.c.13577.13577.2	sarnowsc_D1903_040.c.13551.13551.2	73	589.117	GU	Natural_-HPO3	GU Natural_-HPO3/AU Natural_-H3PO3+H2O	2492.99	2492.98	1247.5	2	-2	0.03751	24.31	0	Observed FDR	id
LHVSNIPFRFR-P7-G	db|PROT01|FOX1_RRM1	sarnowsc_D1903_043.c.07342.07342.3	sarnowsc_D1903_043.c.07730.07730.3	38	361.042	G	Natural_-H2	G Natural_-H2	1745.82	1745.81	582.945	3	-2.7	0.03485	24.3	0	Observed FDR	id
GFGFVTFENSADADR-F4-GU	db|PROT01|FOX1_RRM1	sarnowsc_D1903_044.c.31110.31110.2	sarnowsc_D1903_044.c.30942.30942.2	73	589.117	GU	Natural_-HPO3	GU Natural_-HPO3/AU Natural_-H3PO3+H2O	2220.84	2220.84	1111.43	2	-1.4	0.07645	24.3	0	Observed FDR	id
LHVSNIPFRFRDPDLR-F8-CGU	db|PROT01|FOX1_RRM1	sarnowsc_D1903_044.c.14498.14498.4	sarnowsc_D1903_044.c.14234.14234.4	39	972.109	CGU	Natural_-H2	CGU Natural_-H2	2953.17	2953.17	739.3	4	-2.1	0.04353	24.29	0	Observed FDR	id
RLHVSNIPFRFR-P8-CG	db|PROT01|FOX1_RRM1	sarnowsc_D1903_043.c.04548.04548.5	sarnowsc_D1903_043.c.04571.04571.5	38	668.099	CG	Natural	CG Natural	2208.97	2208.97	442.801	5	-2.8	0.04262	24.27	0	Observed FDR	id
GFGFVTFENSADADR-F2-GU	db|PROT01|FOX1_RRM1	sarnowsc_D1903_041.c.30882.30882.3	sarnowsc_D1903_041.c.30975.30975.3	71	607.128	GU	Natural_-HPO3+H2O	GU Natural_-HPO3+H2O	2238.85	2238.84	747.289	3	-1.9	0.10451	24.26	0	Observed FDR	id
LHVSNIPFR-P7-CG	db|PROT01|FOX1_RRM1	sarnowsc_D1903_041.c.06843.06843.3	sarnowsc_D1903_041.c.07258.07258.3	38	668.099	CG	Natural	CG Natural	1749.7	1749.7	584.241	3	-2	0.06356	24.26	0	Observed FDR	id
GFGFVTFENSADADR-G3-AGUU	db|PROT01|FOX1_RRM1	sarnowsc_D1903_043.c.20144.20144.2	sarnowsc_D1903_043.c.20510.20510.2	72	1224.19	AGUU	Natural_-HPO3	AGUU Natural_-HPO3	2855.92	2855.91	1428.96	2	-3.1	0.03863	24.24	0	Observed FDR	id
GFGFVTFENSADADR-V5-GU	db|PROT01|FOX1_RRM1	sarnowsc_D1903_041.c.29690.29690.3	sarnowsc_D1903_041.c.29672.29672.3	74	589.117	GU	Natural_-HPO3	GU Natural_-HPO3/AU Natural_-H3PO3+H2O	2220.84	2220.84	741.287	3	-0.7	0.03757	24.22	0	Observed FDR	id
GFGFVTFENSADADR-G1-GU	db|PROT01|FOX1_RRM1	sarnowsc_D1903_040.c.30442.30442.3	sarnowsc_D1903_040.c.30417.30417.3	70	607.128	GU	Natural_-HPO3+H2O	GU Natural_-HPO3+H2O	2238.85	2238.84	747.289	3	-3	0.10241	24.22	0	Observed FDR	id
GSKGFGFVTFENSADADR-F7-GU	db|PROT01|FOX1_RRM1	sarnowsc_D1903_041.c.10787.10787.3	sarnowsc_D1903_041.c.10732.10732.3	73	587.101	GU	Natural_-H3PO3	GU Natural_-H3PO3	2490.97	2490.97	831.33	3	-1.6	0.03631	24.21	0	Observed FDR	id
LHVSNIPFR-L1-AU	db|PROT01|FOX1_RRM1	sarnowsc_D1903_044.c.17248.17248.3	sarnowsc_D1903_044.c.17219.17219.3	32	653.088	AU	Natural	AU Natural	1734.69	1734.69	579.237	3	-2.3	0.10821	24.21	0	Observed FDR	id
GFGFVTFENSADADR-F4-AGUU	db|PROT01|FOX1_RRM1	sarnowsc_D1903_044.c.20196.20196.3	sarnowsc_D1903_044.c.20312.20312.3	73	1224.19	AGUU	Natural_-HPO3	AGUU Natural_-HPO3	2855.92	2855.91	952.979	3	-1.4	0.0367	24.2	0	Observed FDR	id
GFGFVTFENSADADR-F4-GU	db|PROT01|FOX1_RRM1	sarnowsc_D1903_043.c.30955.30955.2	sarnowsc_D1903_043.c.30784.30784.2	73	589.117	GU	Natural_-HPO3	GU Natural_-HPO3/AU Natural_-H3PO3+H2O	2220.84	2220.83	1111.42	2	-2.5	0.06895	24.2	0	Observed FDR	id
LHVSNIPFR-P7-CG	db|PROT01|FOX1_RRM1	sarnowsc_D1903_043.c.14878.14878.3	sarnowsc_D1903_043.c.14889.14889.3	38	666.084	CG	Natural_-H2	CG Natural_-H2	1747.69	1747.68	583.569	3	-2	0.06466	24.18	0	Observed FDR	id
GFGFVTFENSADADR-G3-GU	db|PROT01|FOX1_RRM1	sarnowsc_D1903_044.c.19589.19589.3	sarnowsc_D1903_044.c.19730.19730.3	72	589.117	GU	Natural_-HPO3	GU Natural_-HPO3/AU Natural_-H3PO3+H2O	2220.84	2220.84	741.286	3	-1.5	0.07096	24.16	0	Observed FDR	id
GFGFVTFENSADADR-F2-GU	db|PROT01|FOX1_RRM1	sarnowsc_D1903_043.c.17262.17262.3	sarnowsc_D1903_043.c.17351.17351.3	71	669.083	GU	Natural	GU Natural	2300.8	2300.8	767.941	3	-2.1	0.04374	24.15	0	Observed FDR	id
LHVSNIPFRFRDPDLR-R9-GU	db|PROT01|FOX1_RRM1	sarnowsc_D1903_040.c.14523.14523.3	sarnowsc_D1903_040.c.14279.14279.3	40	669.083	GU	Natural	GU Natural	2650.15	2650.14	884.389	3	-2	0.05285	24.15	0	Observed FDR	id
GFGFVTFENSADADR-G3-GU	db|PROT01|FOX1_RRM1	sarnowsc_D1903_044.c.19277.19277.3	sarnowsc_D1903_044.c.19324.19324.3	72	589.117	GU	Natural_-HPO3	GU Natural_-HPO3/AU Natural_-H3PO3+H2O	2220.84	2220.84	741.286	3	-1.1	0.0568	24.14	0	Observed FDR	id
GSKGFGFVTFENSADADR-V8-AGUU	db|PROT01|FOX1_RRM1	sarnowsc_D1903_043.c.15110.15110.4	sarnowsc_D1903_043.c.15454.15454.4	74	1224.19	AGUU	Natural_-HPO3	AGUU Natural_-HPO3	3128.06	3128.05	783.021	4	-3.9	0.01396	24.13	0	Observed FDR	id
GFGFVTFENSADADR-F4-AGUU	db|PROT01|FOX1_RRM1	sarnowsc_D1903_043.c.26631.26631.3	sarnowsc_D1903_043.c.26459.26459.3	73	1224.19	AGUU	Natural_-HPO3	AGUU Natural_-HPO3	2855.92	2855.91	952.977	3	-2.8	0.04532	24.13	0	Observed FDR	id
GFGFVTFENSADADR-F2-GU	db|PROT01|FOX1_RRM1	sarnowsc_D1903_041.c.29185.29185.3	sarnowsc_D1903_041.c.29127.29127.3	71	589.117	GU	Natural_-HPO3	GU Natural_-HPO3/AU Natural_-H3PO3+H2O	2220.84	2220.83	741.286	3	-2.2	0.09072	24.12	0	Observed FDR	id
LHVSNIPFRFRDPDLR-R9-GU	db|PROT01|FOX1_RRM1	sarnowsc_D1903_041.c.14882.14882.3	sarnowsc_D1903_041.c.14888.14888.3	40	669.083	GU	Natural	GU Natural	2650.15	2650.14	884.389	3	-2.1	0.04845	24.12	0	Observed FDR	id
GFGFVTFENSADADR-G3-GU	db|PROT01|FOX1_RRM1	sarnowsc_D1903_041.c.26831.26831.3	sarnowsc_D1903_041.c.27086.27086.3	72	589.117	GU	Natural_-HPO3	GU Natural_-HPO3/AU Natural_-H3PO3+H2O	2220.84	2220.84	741.286	3	-1.3	0.04016	24.12	0	Observed FDR	id
LHVSNIPFR-F8-CGU	db|PROT01|FOX1_RRM1	sarnowsc_D1903_041.c.08496.08496.3	sarnowsc_D1903_041.c.08934.08934.3	39	972.109	CGU	Natural_-H2	CGU Natural_-H2	2053.71	2053.71	685.577	3	-3	0.07147	24.11	0	Observed FDR	id
LHVSNIPFRFRDPDLR-I6-CGU	db|PROT01|FOX1_RRM1	sarnowsc_D1903_040.c.12398.12398.4	sarnowsc_D1903_040.c.12435.12435.4	37	974.125	CGU	Natural	CGU Natural	2955.19	2955.18	739.803	4	-2.5	0.04432	24.11	0	Observed FDR	id
LHVSNIPFR-I6-CGU	db|PROT01|FOX1_RRM1	sarnowsc_D1903_043.c.06900.06900.3	sarnowsc_D1903_043.c.06814.06814.3	37	974.125	CGU	Natural	CGU Natural	2055.73	2055.72	686.249	3	-2.6	0.06753	24.11	0	Observed FDR	id
GFGFVTFENSADADR-F4-AGU	db|PROT01|FOX1_RRM1	sarnowsc_D1903_043.c.15441.15441.3	sarnowsc_D1903_043.c.15446.15446.3	73	918.169	AGU	Natural_-HPO3	AGU Natural_-HPO3	2549.89	2549.88	850.968	3	-4.4	0.03585	24.08	0	Observed FDR	id
GFGFVTFENSADADR-G3-GU	db|PROT01|FOX1_RRM1	sarnowsc_D1903_044.c.18515.18515.2	sarnowsc_D1903_044.c.18175.18175.2	72	589.117	GU	Natural_-HPO3	GU Natural_-HPO3/AU Natural_-H3PO3+H2O	2220.84	2220.84	1111.43	2	-0.5	0.07189	24.07	0	Observed FDR	id
LHVSNIPFRFRDPDLR-P7-GU	db|PROT01|FOX1_RRM1	sarnowsc_D1903_043.c.17613.17613.4	sarnowsc_D1903_043.c.17603.17603.4	38	651.073	GU	Natural_-H2O	GU Natural_-H2O/AU Natural_-H2	2632.14	2632.13	659.04	4	-2.9	0.06909	24.07	0	Observed FDR	id
GFGFVTFENSADADR-F4-AGUU	db|PROT01|FOX1_RRM1	sarnowsc_D1903_044.c.27893.27893.3	sarnowsc_D1903_044.c.27938.27938.3	73	1224.19	AGUU	Natural_-HPO3	AGUU Natural_-HPO3	2855.92	2855.91	952.978	3	-1.8	0.04923	24.06	0	Observed FDR	id
GFGFVTFENSADADR-F4-GUU	db|PROT01|FOX1_RRM1	sarnowsc_D1903_041.c.15066.15066.3	sarnowsc_D1903_041.c.15024.15024.3	73	913.153	GUU	Natural_-HPO3+H2O	GUU Natural_-HPO3+H2O	2544.87	2544.87	849.298	3	-1.6	0.04019	24.06	0	Observed FDR	id
LHVSNIPFR-P7-GU	db|PROT01|FOX1_RRM1	sarnowsc_D1903_040.c.08096.08096.3	sarnowsc_D1903_040.c.07622.07622.3	38	667.068	GU	Natural_-H2	GU Natural_-H2	1748.67	1748.67	583.896	3	-3.2	0.06421	24.06	0	Observed FDR	id
GFGFVTFENSADADR-G3-GU	db|PROT01|FOX1_RRM1	sarnowsc_D1903_041.c.13073.13073.2	sarnowsc_D1903_041.c.13025.13025.2	72	589.117	GU	Natural_-HPO3	GU Natural_-HPO3/AU Natural_-H3PO3+H2O	2220.84	2220.83	1111.43	2	-1.7	0.03873	24.04	0	Observed FDR	id
GFGFVTFENSADADR-F4-AGUU	db|PROT01|FOX1_RRM1	sarnowsc_D1903_041.c.20614.20614.3	sarnowsc_D1903_041.c.20329.20329.3	73	1224.19	AGUU	Natural_-HPO3	AGUU Natural_-HPO3	2855.92	2855.91	952.977	3	-3.1	0.03728	24.03	0	Observed FDR	id
GFGFVTFENSADADR-F4-CGU	db|PROT01|FOX1_RRM1	sarnowsc_D1903_041.c.17820.17820.3	sarnowsc_D1903_041.c.17985.17985.3	73	974.125	CGU	Natural	CGU Natural	2605.85	2605.84	869.621	3	-2.5	0.05007	24.02	0	Observed FDR	id
GFGFVTFENSADADR-G3-GU	db|PROT01|FOX1_RRM1	sarnowsc_D1903_041.c.30951.30951.3	sarnowsc_D1903_041.c.30895.30895.3	72	589.117	GU	Natural_-HPO3	GU Natural_-HPO3/AU Natural_-H3PO3+H2O	2220.84	2220.83	741.285	3	-3	0.1055	24.02	0	Observed FDR	id
GFGFVTFENSADADR-F4-GU	db|PROT01|FOX1_RRM1	sarnowsc_D1903_040.c.17551.17551.3	sarnowsc_D1903_040.c.17245.17245.3	73	669.083	GU	Natural	GU Natural	2300.8	2300.8	767.941	3	-2.5	0.05832	24.02	0	Observed FDR	id
GFGFVTFENSADADR-F4-CG	db|PROT01|FOX1_RRM1	sarnowsc_D1903_044.c.10551.10551.2	sarnowsc_D1903_044.c.10518.10518.2	73	606.144	CG	Natural_-HPO3+H2O	CG Natural_-HPO3+H2O	2237.87	2237.86	1119.94	2	-2.3	0.03281	24.01	0	Observed FDR	id
LHVSNIPFR-P7-GU	db|PROT01|FOX1_RRM1	sarnowsc_D1903_043.c.07470.07470.3	sarnowsc_D1903_043.c.07471.07471.3	38	667.068	GU	Natural_-H2	GU Natural_-H2	1748.67	1748.67	583.897	3	-2.2	0.07503	24.01	0	Observed FDR	id
GFGFVTFENSADADR-F4-GU	db|PROT01|FOX1_RRM1	sarnowsc_D1903_043.c.17565.17565.2	sarnowsc_D1903_043.c.17592.17592.2	73	669.083	GU	Natural	GU Natural	2300.8	2300.8	1151.41	2	-1.8	0.08645	24	0	Observed FDR	id
LHVSNIPFRFR-F8-CG	db|PROT01|FOX1_RRM1	sarnowsc_D1903_043.c.07923.07923.4	sarnowsc_D1903_043.c.07922.07922.4	39	666.084	CG	Natural_-H2	CG Natural_-H2	2050.86	2050.85	513.72	4	-2.9	0.04119	24	0	Observed FDR	id
LHVSNIPFRFRDPDLR-F8-CGU	db|PROT01|FOX1_RRM1	sarnowsc_D1903_044.c.13728.13728.3	sarnowsc_D1903_044.c.14134.14134.3	39	972.109	CGU	Natural_-H2	CGU Natural_-H2	2953.17	2953.16	985.395	3	-4	0.03591	24	0	Observed FDR	id
GFGFVTFENSADADR-F4-GU	db|PROT01|FOX1_RRM1	sarnowsc_D1903_040.c.14546.14546.2	sarnowsc_D1903_040.c.15189.15189.2	73	589.117	GU	Natural_-HPO3	GU Natural_-HPO3/AU Natural_-H3PO3+H2O	2220.84	2220.83	1111.42	2	-4.1	0.08429	24	0	Observed FDR	id
GFGFVTFENSADADR-V5-GU	db|PROT01|FOX1_RRM1	sarnowsc_D1903_041.c.29230.29230.3	sarnowsc_D1903_041.c.29160.29160.3	74	607.128	GU	Natural_-HPO3+H2O	GU Natural_-HPO3+H2O	2238.85	2238.85	747.29	3	-0.9	0.1069	23.99	0	Observed FDR	id
GFGFVTFENSADADR-F4-GUU	db|PROT01|FOX1_RRM1	sarnowsc_D1903_043.c.17081.17081.2	sarnowsc_D1903_043.c.17126.17126.2	73	913.153	GUU	Natural_-HPO3+H2O	GUU Natural_-HPO3+H2O	2544.87	2544.87	1273.44	2	-2	0.01657	23.98	0	Observed FDR	id
RLHVSNIPFR-P8-GU	db|PROT01|FOX1_RRM1	sarnowsc_D1903_044.c.12497.12497.3	sarnowsc_D1903_044.c.11864.11864.3	38	667.068	GU	Natural_-H2	GU Natural_-H2	1904.77	1904.77	635.93	3	-2.2	0.04812	23.97	0	Observed FDR	id
GFGFVTFENSADADR-F4-GU	db|PROT01|FOX1_RRM1	sarnowsc_D1903_043.c.13995.13995.2	sarnowsc_D1903_043.c.14436.14436.2	73	587.101	GU	Natural_-H3PO3	GU Natural_-H3PO3	2218.82	2218.82	1110.42	2	-2.6	0.09181	23.96	0	Observed FDR	id
LHVSNIPFRFRDPDLR-I6-G	db|PROT01|FOX1_RRM1	sarnowsc_D1903_040.c.09848.09848.4	sarnowsc_D1903_040.c.09310.09310.4	37	363.058	G	Natural	G Natural	2344.12	2344.12	587.037	4	-3	0.04501	23.92	0	Observed FDR	id
GFGFVTFENSADADR-G3-GU	db|PROT01|FOX1_RRM1	sarnowsc_D1903_041.c.17771.17771.2	sarnowsc_D1903_041.c.17784.17784.2	72	669.083	GU	Natural	GU Natural	2300.8	2300.8	1151.41	2	-1.7	0.03016	23.92	0	Observed FDR	id
GFGFVTFENSADADR-E8-GU	db|PROT01|FOX1_RRM1	sarnowsc_D1903_043.c.12031.12031.4	sarnowsc_D1903_043.c.11994.11994.4	77	607.128	GU	Natural_-HPO3+H2O	GU Natural_-HPO3+H2O	2238.85	2238.84	560.719	4	-2	0.05271	23.92	0	Observed FDR	id
GFGFVTFENSADADR-F4-GU	db|PROT01|FOX1_RRM1	sarnowsc_D1903_041.c.29806.29806.2	sarnowsc_D1903_041.c.29751.29751.2	73	589.117	GU	Natural_-HPO3	GU Natural_-HPO3/AU Natural_-H3PO3+H2O	2220.84	2220.83	1111.42	2	-2.2	0.0499	23.91	0	Observed FDR	id
LHVSNIPFRFRDPDLR-R9-CGU	db|PROT01|FOX1_RRM1	sarnowsc_D1903_043.c.16215.16215.3	sarnowsc_D1903_043.c.16188.16188.3	40	972.109	CGU	Natural_-H2	CGU Natural_-H2	2953.17	2953.17	985.398	3	-1.3	0.04826	23.9	0	Observed FDR	id
GFGFVTFENSADADR-V5-CG	db|PROT01|FOX1_RRM1	sarnowsc_D1903_043.c.13006.13006.3	sarnowsc_D1903_043.c.13789.13789.3	74	668.099	CG	Natural	CG Natural	2299.82	2299.82	767.613	3	-2	0.038	23.9	0	Observed FDR	id
LHVSNIPFR-H2-AU	db|PROT01|FOX1_RRM1	sarnowsc_D1903_044.c.17220.17220.2	sarnowsc_D1903_044.c.17265.17265.2	33	653.088	AU	Natural	AU Natural	1734.69	1734.69	868.353	2	-0.6	0.07031	23.9	0	Observed FDR	id
GFGFVTFENSADADR-N9-AGUU	db|PROT01|FOX1_RRM1	sarnowsc_D1903_041.c.15528.15528.2	sarnowsc_D1903_041.c.15482.15482.2	78	1242.2	AGUU	Natural_-HPO3+H2O	AGUU Natural_-HPO3+H2O	2873.93	2873.92	1437.97	2	-2.6	0.02212	23.9	0	Observed FDR	id
GFGFVTFENSADADR-F4-GUU	db|PROT01|FOX1_RRM1	sarnowsc_D1903_041.c.17144.17144.3	sarnowsc_D1903_041.c.17601.17601.3	73	895.142	GUU	Natural_-HPO3	GUU Natural_-HPO3	2526.86	2526.86	843.294	3	-2.3	0.03438	23.89	0	Observed FDR	id
GFGFVTFENSADADR-F4-GU	db|PROT01|FOX1_RRM1	sarnowsc_D1903_044.c.18418.18418.3	sarnowsc_D1903_044.c.18489.18489.3	73	669.083	GU	Natural	GU Natural	2300.8	2300.8	767.942	3	-1.6	0.043	23.87	0	Observed FDR	id
LHVSNIPFR-F8-GU	db|PROT01|FOX1_RRM1	sarnowsc_D1903_044.c.10681.10681.2	sarnowsc_D1903_044.c.10733.10733.2	39	669.083	GU	Natural	GU Natural	1750.69	1750.68	876.35	2	-1	0.06203	23.87	0	Observed FDR	id
LHVSNIPFRFR-P7-CG	db|PROT01|FOX1_RRM1	sarnowsc_D1903_041.c.06020.06020.4	sarnowsc_D1903_041.c.06311.06311.4	38	668.099	CG	Natural	CG Natural	2052.87	2052.87	514.224	4	-3.1	0.0217	23.86	0	Observed FDR	id
GFGFVTFENSADADR-V5-AGUU	db|PROT01|FOX1_RRM1	sarnowsc_D1903_044.c.25178.25178.3	sarnowsc_D1903_044.c.24823.24823.3	74	1224.19	AGUU	Natural_-HPO3	AGUU Natural_-HPO3	2855.92	2855.91	952.977	3	-3.1	0.04501	23.85	0	Observed FDR	id
GFGFVTFENSADADR-F4-AGUU	db|PROT01|FOX1_RRM1	sarnowsc_D1903_044.c.30873.30873.3	sarnowsc_D1903_044.c.30987.30987.3	73	1224.19	AGUU	Natural_-HPO3	AGUU Natural_-HPO3	2855.92	2855.91	952.979	3	-1.4	0.04109	23.85	0	Observed FDR	id
GFGFVTFENSADADR-V5-GU	db|PROT01|FOX1_RRM1	sarnowsc_D1903_043.c.29724.29724.3	sarnowsc_D1903_043.c.29908.29908.3	74	607.128	GU	Natural_-HPO3+H2O	GU Natural_-HPO3+H2O	2238.85	2238.85	747.29	3	-1.7	0.06926	23.84	0	Observed FDR	id
GFGFVTFENSADADR-F4-GU	db|PROT01|FOX1_RRM1	sarnowsc_D1903_040.c.18618.18618.3	sarnowsc_D1903_040.c.18412.18412.3	73	589.117	GU	Natural_-HPO3	GU Natural_-HPO3/AU Natural_-H3PO3+H2O	2220.84	2220.83	741.286	3	-2.1	0.06799	23.84	0	Observed FDR	id
GFGFVTFENSADADR-T6-CG	db|PROT01|FOX1_RRM1	sarnowsc_D1903_041.c.10245.10245.3	sarnowsc_D1903_041.c.10283.10283.3	75	606.144	CG	Natural_-HPO3+H2O	CG Natural_-HPO3+H2O	2237.87	2237.86	746.962	3	-1.7	0.05843	23.84	0	Observed FDR	id
GFGFVTFENSADADR-F4-AGUU	db|PROT01|FOX1_RRM1	sarnowsc_D1903_043.c.23854.23854.3	sarnowsc_D1903_043.c.23992.23992.3	73	1224.19	AGUU	Natural_-HPO3	AGUU Natural_-HPO3	2855.92	2855.91	952.977	3	-3.4	0.03466	23.84	0	Observed FDR	id
RLHVSNIPFRFR-F11-CGU	db|PROT01|FOX1_RRM1	sarnowsc_D1903_040.c.07005.07005.4	sarnowsc_D1903_040.c.06646.06646.4	41	974.125	CGU	Natural	CGU Natural	2515	2514.99	629.756	4	-2.1	0.02356	23.82	0	Observed FDR	id
GFGFVTFENSADADR-F2-GU	db|PROT01|FOX1_RRM1	sarnowsc_D1903_043.c.31049.31049.3	sarnowsc_D1903_043.c.31053.31053.3	71	607.128	GU	Natural_-HPO3+H2O	GU Natural_-HPO3+H2O	2238.85	2238.84	747.289	3	-2.4	0.09896	23.81	0	Observed FDR	id
LHVSNIPFR-P7-GU	db|PROT01|FOX1_RRM1	sarnowsc_D1903_044.c.09106.09106.2	sarnowsc_D1903_044.c.09017.09017.2	38	667.068	GU	Natural_-H2	GU Natural_-H2	1748.67	1748.67	875.341	2	-2.1	0.05556	23.81	0	Observed FDR	id
LHVSNIPFR-I6-G	db|PROT01|FOX1_RRM1	sarnowsc_D1903_040.c.06505.06505.3	sarnowsc_D1903_040.c.06406.06406.3	37	361.042	G	Natural_-H2	G Natural_-H2	1442.65	1442.64	481.888	3	-3.7	0.02941	23.8	0	Observed FDR	id
GFGFVTFENSADADR-T6-GUU	db|PROT01|FOX1_RRM1	sarnowsc_D1903_041.c.16856.16856.2	sarnowsc_D1903_041.c.16533.16533.2	75	913.153	GUU	Natural_-HPO3+H2O	GUU Natural_-HPO3+H2O	2544.87	2544.87	1273.44	2	-1.7	0.00425	23.8	0	Observed FDR	id
GFGFVTFENSADADRAR-F4-GUU	db|PROT01|FOX1_RRM1	sarnowsc_D1903_043.c.14482.14482.3	sarnowsc_D1903_043.c.14307.14307.3	73	895.142	GUU	Natural_-HPO3	GUU Natural_-HPO3	2754	2754	919.007	3	-1.7	0.02029	23.79	0	Observed FDR	id
GFGFVTFENSADADR-G3-GU	db|PROT01|FOX1_RRM1	sarnowsc_D1903_044.c.29574.29574.3	sarnowsc_D1903_044.c.29384.29384.3	72	589.117	GU	Natural_-HPO3	GU Natural_-HPO3/AU Natural_-H3PO3+H2O	2220.84	2220.83	741.286	3	-2	0.05816	23.78	0	Observed FDR	id
GFGFVTFENSADADR-F4-AGUU	db|PROT01|FOX1_RRM1	sarnowsc_D1903_044.c.26847.26847.3	sarnowsc_D1903_044.c.26866.26866.3	73	1224.19	AGUU	Natural_-HPO3	AGUU Natural_-HPO3	2855.92	2855.91	952.979	3	-0.9	0.02781	23.78	0	Observed FDR	id
LHVSNIPFRFRDPDLR-R9-CG	db|PROT01|FOX1_RRM1	sarnowsc_D1903_043.c.14449.14449.3	sarnowsc_D1903_043.c.14355.14355.3	40	650.089	CG	Natural_-H2O	CG Natural_-H2O/AC Natural_-H2	2631.15	2631.15	878.057	3	-2.1	0.04529	23.77	0	Observed FDR	id
RLHVSNIPFR-P8-CG	db|PROT01|FOX1_RRM1	sarnowsc_D1903_040.c.02459.02459.4	sarnowsc_D1903_040.c.02690.02690.4	38	668.099	CG	Natural	CG Natural	1905.8	1905.8	477.458	4	-1.8	0.03018	23.76	0	Observed FDR	id
LHVSNIPFRFR-P7-CG	db|PROT01|FOX1_RRM1	sarnowsc_D1903_041.c.06734.06734.4	sarnowsc_D1903_041.c.06723.06723.4	38	668.099	CG	Natural	CG Natural	2052.87	2052.86	514.224	4	-4.2	0.05875	23.76	0	Observed FDR	id
LHVSNIPFRFRDPDLR-R9-CGU	db|PROT01|FOX1_RRM1	sarnowsc_D1903_041.c.13183.13183.3	sarnowsc_D1903_041.c.13111.13111.3	40	972.109	CGU	Natural_-H2	CGU Natural_-H2	2953.17	2953.17	985.398	3	-1.4	0.03765	23.75	0	Observed FDR	id
LHVSNIPFR-F8-GU	db|PROT01|FOX1_RRM1	sarnowsc_D1903_041.c.16521.16521.3	sarnowsc_D1903_041.c.16065.16065.3	39	667.068	GU	Natural_-H2	GU Natural_-H2	1748.67	1748.67	583.897	3	-2.2	0.05	23.75	0	Observed FDR	id
GFGFVTFENSADADR-V5-GUU	db|PROT01|FOX1_RRM1	sarnowsc_D1903_040.c.16956.16956.3	sarnowsc_D1903_040.c.17210.17210.3	74	913.153	GUU	Natural_-HPO3+H2O	GUU Natural_-HPO3+H2O	2544.87	2544.87	849.297	3	-2.5	0.03252	23.75	0	Observed FDR	id
GFGFVTFENSADADR-F4-GU	db|PROT01|FOX1_RRM1	sarnowsc_D1903_044.c.18838.18838.2	sarnowsc_D1903_044.c.18614.18614.2	73	589.117	GU	Natural_-HPO3	GU Natural_-HPO3/AU Natural_-H3PO3+H2O	2220.84	2220.83	1111.42	2	-3.4	0.0377	23.75	0	Observed FDR	id
LHVSNIPFRFRDPDLR-R9-CG	db|PROT01|FOX1_RRM1	sarnowsc_D1903_044.c.09599.09599.4	sarnowsc_D1903_044.c.10314.10314.4	40	668.099	CG	Natural	CG Natural	2649.16	2649.16	663.298	4	-1.3	0.04612	23.74	0	Observed FDR	id
GFGFVTFENSADADR-F2-CG	db|PROT01|FOX1_RRM1	sarnowsc_D1903_040.c.14042.14042.3	sarnowsc_D1903_040.c.13756.13756.3	71	668.099	CG	Natural	CG Natural	2299.82	2299.81	767.612	3	-4.3	0.04016	23.72	0	Observed FDR	id
GFGFVTFENSADADR-F4-GU	db|PROT01|FOX1_RRM1	sarnowsc_D1903_043.c.30827.30827.2	sarnowsc_D1903_043.c.30900.30900.2	73	589.117	GU	Natural_-HPO3	GU Natural_-HPO3/AU Natural_-H3PO3+H2O	2220.84	2220.83	1111.42	2	-2.3	0.05495	23.7	0	Observed FDR	id
LHVSNIPFRFR-R9-CGU	db|PROT01|FOX1_RRM1	sarnowsc_D1903_044.c.09032.09032.3	sarnowsc_D1903_044.c.08992.08992.3	40	974.125	CGU	Natural	CGU Natural	2358.9	2358.89	787.305	3	-2.6	0.02196	23.69	0	Observed FDR	id
GFGFVTFENSADADR-V5-GU	db|PROT01|FOX1_RRM1	sarnowsc_D1903_043.c.12409.12409.3	sarnowsc_D1903_043.c.12769.12769.3	74	607.128	GU	Natural_-HPO3+H2O	GU Natural_-HPO3+H2O	2238.85	2238.84	747.289	3	-2.3	0.04704	23.69	0	Observed FDR	id
RLHVSNIPFR-P8-GU	db|PROT01|FOX1_RRM1	sarnowsc_D1903_041.c.11873.11873.3	sarnowsc_D1903_041.c.12178.12178.3	38	649.057	GU	Natural_-H4O	GU Natural_-H4O	1886.76	1886.75	629.926	3	-3.9	0.04456	23.67	0	Observed FDR	id
GSKGFGFVTFENSADADRAR-F7-GU	db|PROT01|FOX1_RRM1	sarnowsc_D1903_043.c.10977.10977.3	sarnowsc_D1903_043.c.11001.11001.3	73	589.117	GU	Natural_-HPO3	GU Natural_-HPO3/AU Natural_-H3PO3+H2O	2720.13	2720.12	907.714	3	-2.1	0.02561	23.66	0	Observed FDR	id
GFGFVTFENSADADR-F4-G	db|PROT01|FOX1_RRM1	sarnowsc_D1903_044.c.14056.14056.2	sarnowsc_D1903_044.c.13355.13355.2	73	363.058	G	Natural	G Natural	1994.78	1994.77	998.395	2	-2.5	0.07885	23.65	0	Observed FDR	id
GFGFVTFENSADADR-F4-GU	db|PROT01|FOX1_RRM1	sarnowsc_D1903_044.c.14642.14642.2	sarnowsc_D1903_044.c.15321.15321.2	73	587.101	GU	Natural_-H3PO3	GU Natural_-H3PO3	2218.82	2218.82	1110.42	2	-2.2	0.06402	23.65	0	Observed FDR	id
GFGFVTFENSADADR-F4-GUU	db|PROT01|FOX1_RRM1	sarnowsc_D1903_041.c.18165.18165.2	sarnowsc_D1903_041.c.17550.17550.2	73	895.142	GUU	Natural_-HPO3	GUU Natural_-HPO3	2526.86	2526.86	1264.44	2	-2.7	0.02849	23.65	0	Observed FDR	id
GFGFVTFENSADADR-V5-GU	db|PROT01|FOX1_RRM1	sarnowsc_D1903_043.c.15936.15936.3	sarnowsc_D1903_043.c.15877.15877.3	74	607.128	GU	Natural_-HPO3+H2O	GU Natural_-HPO3+H2O	2238.85	2238.85	747.29	3	-1.4	0.04246	23.64	0	Observed FDR	id
LHVSNIPFRFRDPDLR-I6-G	db|PROT01|FOX1_RRM1	sarnowsc_D1903_040.c.08319.08319.4	sarnowsc_D1903_040.c.08314.08314.4	37	363.058	G	Natural	G Natural	2344.12	2344.12	587.037	4	-2.6	0.06488	23.64	0	Observed FDR	id
GFGFVTFENSADADR-F4-AGUU	db|PROT01|FOX1_RRM1	sarnowsc_D1903_043.c.27480.27480.3	sarnowsc_D1903_043.c.27391.27391.3	73	1224.19	AGUU	Natural_-HPO3	AGUU Natural_-HPO3	2855.92	2855.91	952.978	3	-2.1	0.05159	23.64	0	Observed FDR	id
GFGFVTFENSADADR-V5-GUU	db|PROT01|FOX1_RRM1	sarnowsc_D1903_044.c.17861.17861.2	sarnowsc_D1903_044.c.17952.17952.2	74	913.153	GUU	Natural_-HPO3+H2O	GUU Natural_-HPO3+H2O	2544.87	2544.87	1273.44	2	-0.9	0.00476	23.63	0	Observed FDR	id
LHVSNIPFRFRDPDLR-F10-G	db|PROT01|FOX1_RRM1	sarnowsc_D1903_041.c.10432.10432.4	sarnowsc_D1903_041.c.10230.10230.4	41	361.042	G	Natural_-H2	G Natural_-H2	2342.11	2342.1	586.533	4	-3.2	0.03654	23.63	0	Observed FDR	id
GFGFVTFENSADADR-V5-AGUU	db|PROT01|FOX1_RRM1	sarnowsc_D1903_040.c.22873.22873.3	sarnowsc_D1903_040.c.22719.22719.3	74	1224.19	AGUU	Natural_-HPO3	AGUU Natural_-HPO3	2855.92	2855.91	952.977	3	-3.1	0.04235	23.6	0	Observed FDR	id
GFGFVTFENSADADR-G3-GU	db|PROT01|FOX1_RRM1	sarnowsc_D1903_044.c.17282.17282.2	sarnowsc_D1903_044.c.16925.16925.2	72	589.117	GU	Natural_-HPO3	GU Natural_-HPO3/AU Natural_-H3PO3+H2O	2220.84	2220.84	1111.43	2	-0.5	0.06527	23.6	0	Observed FDR	id
RLHVSNIPFRFR-P8-G	db|PROT01|FOX1_RRM1	sarnowsc_D1903_040.c.04072.04072.4	sarnowsc_D1903_040.c.04001.04001.4	38	363.058	G	Natural	G Natural	1903.93	1903.93	476.989	4	-3	0.03376	23.6	0	Observed FDR	id
LHVSNIPFRFR-P7-CGU	db|PROT01|FOX1_RRM1	sarnowsc_D1903_040.c.08645.08645.4	sarnowsc_D1903_040.c.08570.08570.4	38	974.125	CGU	Natural	CGU Natural	2358.9	2358.89	590.731	4	-2.8	0.05845	23.6	0	Observed FDR	id
GFGFVTFENSADADR-V5-AGUU	db|PROT01|FOX1_RRM1	sarnowsc_D1903_040.c.27026.27026.3	sarnowsc_D1903_040.c.27013.27013.3	74	1224.19	AGUU	Natural_-HPO3	AGUU Natural_-HPO3	2855.92	2855.91	952.977	3	-3.2	0.02909	23.58	0	Observed FDR	id
RLHVSNIPFRFR-P8-G	db|PROT01|FOX1_RRM1	sarnowsc_D1903_044.c.05771.05771.4	sarnowsc_D1903_044.c.05780.05780.4	38	361.042	G	Natural_-H2	G Natural_-H2	1901.92	1901.91	476.486	4	-2.7	0.10579	23.56	0	Observed FDR	id
LHVSNIPFR-R9-GU	db|PROT01|FOX1_RRM1	sarnowsc_D1903_040.c.08027.08027.2	sarnowsc_D1903_040.c.07612.07612.2	40	667.068	GU	Natural_-H2	GU Natural_-H2	1748.67	1748.67	875.342	2	-1.4	0.06584	23.55	0	Observed FDR	id
GFGFVTFENSADADR-F4-AGUU	db|PROT01|FOX1_RRM1	sarnowsc_D1903_041.c.30099.30099.3	sarnowsc_D1903_041.c.30102.30102.3	73	1224.19	AGUU	Natural_-HPO3	AGUU Natural_-HPO3	2855.92	2855.91	952.979	3	-1.3	0.06576	23.55	0	Observed FDR	id
RLHVSNIPFR-F9-CG	db|PROT01|FOX1_RRM1	sarnowsc_D1903_043.c.02745.02745.4	sarnowsc_D1903_043.c.02715.02715.4	39	668.099	CG	Natural	CG Natural	1905.8	1905.8	477.457	4	-2.8	0.04514	23.54	0	Observed FDR	id
GFGFVTFENSADADR-F4-AGUU	db|PROT01|FOX1_RRM1	sarnowsc_D1903_041.c.27504.27504.3	sarnowsc_D1903_041.c.27592.27592.3	73	1224.19	AGUU	Natural_-HPO3	AGUU Natural_-HPO3	2855.92	2855.91	952.977	3	-3.6	0.0448	23.53	0	Observed FDR	id
GFGFVTFENSADADR-F2-CG	db|PROT01|FOX1_RRM1	sarnowsc_D1903_044.c.14326.14326.2	sarnowsc_D1903_044.c.14480.14480.2	71	666.084	CG	Natural_-H2	CG Natural_-H2	2297.81	2297.8	1149.91	2	-1.6	0.06248	23.53	0	Observed FDR	id
LHVSNIPFR-S4-CG	db|PROT01|FOX1_RRM1	sarnowsc_D1903_041.c.15041.15041.3	sarnowsc_D1903_041.c.15080.15080.3	35	666.084	CG	Natural_-H2	CG Natural_-H2	1747.69	1747.68	583.568	3	-3.1	0.02461	23.53	0	Observed FDR	id
LHVSNIPFR-P7-GU	db|PROT01|FOX1_RRM1	sarnowsc_D1903_044.c.16769.16769.3	sarnowsc_D1903_044.c.16762.16762.3	38	667.068	GU	Natural_-H2	GU Natural_-H2	1748.67	1748.67	583.896	3	-3.3	0.06877	23.52	0	Observed FDR	id
GFGFVTFENSADADR-F2-AGU	db|PROT01|FOX1_RRM1	sarnowsc_D1903_044.c.15700.15700.3	sarnowsc_D1903_044.c.15154.15154.3	71	936.18	AGU	Natural_-HPO3+H2O	AGU Natural_-HPO3+H2O	2567.9	2567.9	856.975	3	-0.2	0.04134	23.51	0	Observed FDR	id
GSKGFGFVTFENSADADR-G4-G	db|PROT01|FOX1_RRM1	sarnowsc_D1903_044.c.09539.09539.3	sarnowsc_D1903_044.c.09450.09450.3	70	363.058	G	Natural	G Natural	2266.93	2266.92	756.649	3	-2.3	0.0319	23.51	0	Observed FDR	id
GFGFVTFENSADADR-F4-GU	db|PROT01|FOX1_RRM1	sarnowsc_D1903_043.c.30707.30707.3	sarnowsc_D1903_043.c.30586.30586.3	73	589.117	GU	Natural_-HPO3	GU Natural_-HPO3/AU Natural_-H3PO3+H2O	2220.84	2220.84	741.286	3	-1.4	0.0387	23.5	0	Observed FDR	id
GFGFVTFENSADADR-F2-CG	db|PROT01|FOX1_RRM1	sarnowsc_D1903_044.c.10512.10512.3	sarnowsc_D1903_044.c.10539.10539.3	71	606.144	CG	Natural_-HPO3+H2O	CG Natural_-HPO3+H2O	2237.87	2237.86	746.962	3	-1.3	0.06428	23.5	0	Observed FDR	id
GFGFVTFENSADADR-F4-GU	db|PROT01|FOX1_RRM1	sarnowsc_D1903_041.c.28972.28972.3	sarnowsc_D1903_041.c.28975.28975.3	73	589.117	GU	Natural_-HPO3	GU Natural_-HPO3/AU Natural_-H3PO3+H2O	2220.84	2220.83	741.284	3	-4	0.09246	23.5	0	Observed FDR	id
GFGFVTFENSADADR-G3-GU	db|PROT01|FOX1_RRM1	sarnowsc_D1903_041.c.13968.13968.2	sarnowsc_D1903_041.c.13765.13765.2	72	587.101	GU	Natural_-H3PO3	GU Natural_-H3PO3	2218.82	2218.82	1110.42	2	-2.2	0.03403	23.5	0	Observed FDR	id
RLHVSNIPFR-I7-GU	db|PROT01|FOX1_RRM1	sarnowsc_D1903_044.c.13500.13500.3	sarnowsc_D1903_044.c.14205.14205.3	37	669.083	GU	Natural	GU Natural	1906.79	1906.79	636.603	3	-0.4	0.06496	23.49	0	Observed FDR	id
GFGFVTFENSADADR-F2-GU	db|PROT01|FOX1_RRM1	sarnowsc_D1903_040.c.20275.20275.3	sarnowsc_D1903_040.c.20289.20289.3	71	589.117	GU	Natural_-HPO3	GU Natural_-HPO3/AU Natural_-H3PO3+H2O	2220.84	2220.83	741.285	3	-3.1	0.05646	23.47	0	Observed FDR	id
LHVSNIPFR-I6-G	db|PROT01|FOX1_RRM1	sarnowsc_D1903_040.c.03683.03683.3	sarnowsc_D1903_040.c.03302.03302.3	37	363.058	G	Natural	G Natural	1444.66	1444.66	482.56	3	-2.3	0.03291	23.47	0	Observed FDR	id
LHVSNIPFRFRDPDLR-F8-G	db|PROT01|FOX1_RRM1	sarnowsc_D1903_040.c.08371.08371.2	sarnowsc_D1903_040.c.08358.08358.2	39	363.058	G	Natural	G Natural	2344.12	2344.11	1173.06	2	-3.6	0.03848	23.47	0	Observed FDR	id
LHVSNIPFRFRDPDLR-R9-GU	db|PROT01|FOX1_RRM1	sarnowsc_D1903_044.c.14568.14568.3	sarnowsc_D1903_044.c.14558.14558.3	40	667.068	GU	Natural_-H2	GU Natural_-H2	2648.13	2648.13	883.718	3	-0.5	0.0582	23.46	0	Observed FDR	id
LHVSNIPFR-P7-GU	db|PROT01|FOX1_RRM1	sarnowsc_D1903_044.c.06546.06546.3	sarnowsc_D1903_044.c.06428.06428.3	38	669.083	GU	Natural	GU Natural	1750.69	1750.68	584.569	3	-2	0.05567	23.45	0	Observed FDR	id
GSKGFGFVTFENSADADR-F5-GU	db|PROT01|FOX1_RRM1	sarnowsc_D1903_041.c.09557.09557.2	sarnowsc_D1903_041.c.09547.09547.2	71	589.117	GU	Natural_-HPO3	GU Natural_-HPO3/AU Natural_-H3PO3+H2O	2492.99	2492.98	1247.5	2	-2.4	0.00783	23.44	0	Observed FDR	id
GFGFVTFENSADADR-T6-GU	db|PROT01|FOX1_RRM1	sarnowsc_D1903_044.c.31779.31779.3	sarnowsc_D1903_044.c.31951.31951.3	75	607.128	GU	Natural_-HPO3+H2O	GU Natural_-HPO3+H2O	2238.85	2238.85	747.29	3	-0.6	0.09023	23.44	0	Observed FDR	id
GFGFVTFENSADADR-F4-AGUU	db|PROT01|FOX1_RRM1	sarnowsc_D1903_043.c.27062.27062.3	sarnowsc_D1903_043.c.27217.27217.3	73	1224.19	AGUU	Natural_-HPO3	AGUU Natural_-HPO3	2855.92	2855.92	952.98	3	-0.4	0.0477	23.44	0	Observed FDR	id
GFGFVTFENSADADR-F4-G	db|PROT01|FOX1_RRM1	sarnowsc_D1903_044.c.14830.14830.2	sarnowsc_D1903_044.c.15600.15600.2	73	363.058	G	Natural	G Natural	1994.78	1994.78	998.396	2	-2.1	0.04567	23.42	0	Observed FDR	id
LHVSNIPFRFRDPDLR-R9-CG	db|PROT01|FOX1_RRM1	sarnowsc_D1903_041.c.10517.10517.3	sarnowsc_D1903_041.c.10978.10978.3	40	666.084	CG	Natural_-H2	CG Natural_-H2	2647.15	2647.14	883.389	3	-2.2	0.03917	23.42	0	Observed FDR	id
GFGFVTFENSADADR-V5-CG	db|PROT01|FOX1_RRM1	sarnowsc_D1903_044.c.13151.13151.3	sarnowsc_D1903_044.c.13623.13623.3	74	668.099	CG	Natural	CG Natural	2299.82	2299.82	767.613	3	-2.5	0.03135	23.42	0	Observed FDR	id
RLHVSNIPFR-N6-GU	db|PROT01|FOX1_RRM1	sarnowsc_D1903_040.c.12364.12364.3	sarnowsc_D1903_040.c.11916.11916.3	36	667.068	GU	Natural_-H2	GU Natural_-H2	1904.77	1904.77	635.93	3	-3	0.03166	23.41	0	Observed FDR	id
GFGFVTFENSADADR-G3-GU	db|PROT01|FOX1_RRM1	sarnowsc_D1903_044.c.22290.22290.3	sarnowsc_D1903_044.c.22217.22217.3	72	587.101	GU	Natural_-H3PO3	GU Natural_-H3PO3	2218.82	2218.82	740.614	3	-1.6	0.02368	23.4	0	Observed FDR	id
GFGFVTFENSADADR-V5-GUU	db|PROT01|FOX1_RRM1	sarnowsc_D1903_043.c.30890.30890.3	sarnowsc_D1903_043.c.30819.30819.3	74	895.142	GUU	Natural_-HPO3	GUU Natural_-HPO3	2526.86	2526.86	843.295	3	-0.4	0.07555	23.4	0	Observed FDR	id
GSKGFGFVTFENSADADR-G6-GU	db|PROT01|FOX1_RRM1	sarnowsc_D1903_040.c.10620.10620.3	sarnowsc_D1903_040.c.10597.10597.3	72	587.101	GU	Natural_-H3PO3	GU Natural_-H3PO3	2490.97	2490.97	831.33	3	-1.9	0.03351	23.4	0	Observed FDR	id
LHVSNIPFRFRDPDLR-R9-GU	db|PROT01|FOX1_RRM1	sarnowsc_D1903_044.c.15112.15112.3	sarnowsc_D1903_044.c.15062.15062.3	40	651.073	GU	Natural_-H2O	GU Natural_-H2O/AU Natural_-H2	2632.14	2632.14	878.386	3	-0.8	0.06578	23.39	0	Observed FDR	id
LHVSNIPFRFRDPDLR-F10-GUU	db|PROT01|FOX1_RRM1	sarnowsc_D1903_043.c.14248.14248.3	sarnowsc_D1903_043.c.14021.14021.3	41	975.109	GUU	Natural	GUU Natural	2956.17	2956.16	986.396	3	-3.2	0.05	23.39	0	Observed FDR	id
GFGFVTFENSADADR-V5-GU	db|PROT01|FOX1_RRM1	sarnowsc_D1903_040.c.29479.29479.3	sarnowsc_D1903_040.c.29599.29599.3	74	589.117	GU	Natural_-HPO3	GU Natural_-HPO3/AU Natural_-H3PO3+H2O	2220.84	2220.83	741.285	3	-2.8	0.04282	23.39	0	Observed FDR	id
LHVSNIPFR-I6-GU	db|PROT01|FOX1_RRM1	sarnowsc_D1903_040.c.16995.16995.3	sarnowsc_D1903_040.c.17035.17035.3	37	667.068	GU	Natural_-H2	GU Natural_-H2	1748.67	1748.67	583.897	3	-2.7	0.06866	23.38	0	Observed FDR	id
LHVSNIPFRFRDPDLR-R9-CGU	db|PROT01|FOX1_RRM1	sarnowsc_D1903_040.c.13792.13792.3	sarnowsc_D1903_040.c.13076.13076.3	40	972.109	CGU	Natural_-H2	CGU Natural_-H2	2953.17	2953.16	985.395	3	-3.7	0.04546	23.38	0	Observed FDR	id
GFGFVTFENSADADR-V5-AGUU	db|PROT01|FOX1_RRM1	sarnowsc_D1903_044.c.21212.21212.3	sarnowsc_D1903_044.c.21019.21019.3	74	1224.19	AGUU	Natural_-HPO3	AGUU Natural_-HPO3	2855.92	2855.9	952.976	3	-4.7	0.0355	23.37	0	Observed FDR	id
GSKGFGFVTFENSADADRAR-T9-GU	db|PROT01|FOX1_RRM1	sarnowsc_D1903_043.c.07626.07626.4	sarnowsc_D1903_043.c.07444.07444.4	75	589.117	GU	Natural_-HPO3	GU Natural_-HPO3/AU Natural_-H3PO3+H2O	2720.13	2720.12	681.037	4	-3.1	0.03674	23.35	0	Observed FDR	id
GFGFVTFENSADADR-G3-GU	db|PROT01|FOX1_RRM1	sarnowsc_D1903_040.c.12736.12736.3	sarnowsc_D1903_040.c.13036.13036.3	72	607.128	GU	Natural_-HPO3+H2O	GU Natural_-HPO3+H2O	2238.85	2238.84	747.289	3	-1.9	0.04244	23.35	0	Observed FDR	id
GFGFVTFENSADADR-F4-AGUU	db|PROT01|FOX1_RRM1	sarnowsc_D1903_041.c.22025.22025.3	sarnowsc_D1903_041.c.22147.22147.3	73	1224.19	AGUU	Natural_-HPO3	AGUU Natural_-HPO3	2855.92	2855.91	952.977	3	-3.1	0.03511	23.35	0	Observed FDR	id
GSKGFGFVTFENSADADR-F7-GU	db|PROT01|FOX1_RRM1	sarnowsc_D1903_044.c.14317.14317.2	sarnowsc_D1903_044.c.14327.14327.2	73	589.117	GU	Natural_-HPO3	GU Natural_-HPO3/AU Natural_-H3PO3+H2O	2492.99	2492.98	1247.5	2	-1.4	0.03388	23.35	0	Observed FDR	id
GFGFVTFENSADADR-F4-GU	db|PROT01|FOX1_RRM1	sarnowsc_D1903_041.c.12666.12666.2	sarnowsc_D1903_041.c.12655.12655.2	73	589.117	GU	Natural_-HPO3	GU Natural_-HPO3/AU Natural_-H3PO3+H2O	2220.84	2220.84	1111.43	2	-0.4	0.02337	23.33	0	Observed FDR	id
GFGFVTFENSADADR-G1-GU	db|PROT01|FOX1_RRM1	sarnowsc_D1903_044.c.30676.30676.3	sarnowsc_D1903_044.c.30507.30507.3	70	589.117	GU	Natural_-HPO3	GU Natural_-HPO3/AU Natural_-H3PO3+H2O	2220.84	2220.84	741.287	3	-0.2	0.07328	23.32	0	Observed FDR	id
LHVSNIPFRFRDPDLR-F8-G	db|PROT01|FOX1_RRM1	sarnowsc_D1903_041.c.09152.09152.5	sarnowsc_D1903_041.c.09528.09528.5	39	363.058	G	Natural	G Natural	2344.12	2344.11	469.83	5	-4.2	0.0297	23.32	0	Observed FDR	id
GFGFVTFENSADADR-V5-AGUU	db|PROT01|FOX1_RRM1	sarnowsc_D1903_043.c.17837.17837.2	sarnowsc_D1903_043.c.17330.17330.2	74	1242.2	AGUU	Natural_-HPO3+H2O	AGUU Natural_-HPO3+H2O	2873.93	2873.92	1437.97	2	-1.8	0.02519	23.32	0	Observed FDR	id
GFGFVTFENSADADR-F4-GU	db|PROT01|FOX1_RRM1	sarnowsc_D1903_040.c.12947.12947.3	sarnowsc_D1903_040.c.13425.13425.3	73	589.117	GU	Natural_-HPO3	GU Natural_-HPO3/AU Natural_-H3PO3+H2O	2220.84	2220.83	741.286	3	-2	0.05137	23.3	0	Observed FDR	id
GFGFVTFENSADADR-G3-GU	db|PROT01|FOX1_RRM1	sarnowsc_D1903_043.c.17281.17281.2	sarnowsc_D1903_043.c.16996.16996.2	72	669.083	GU	Natural	GU Natural	2300.8	2300.8	1151.41	2	-2	0.03402	23.3	0	Observed FDR	id
LHVSNIPFRFRDPDLR-F10-CGU	db|PROT01|FOX1_RRM1	sarnowsc_D1903_040.c.16682.16682.4	sarnowsc_D1903_040.c.16309.16309.4	41	972.109	CGU	Natural_-H2	CGU Natural_-H2	2953.17	2953.17	739.3	4	-2.2	0.05692	23.3	0	Observed FDR	id
RLHVSNIPFR-I7-GU	db|PROT01|FOX1_RRM1	sarnowsc_D1903_043.c.11976.11976.3	sarnowsc_D1903_043.c.11540.11540.3	37	667.068	GU	Natural_-H2	GU Natural_-H2	1904.77	1904.77	635.93	3	-2.8	0.04198	23.3	0	Observed FDR	id
GFGFVTFENSADADR-T6-GU	db|PROT01|FOX1_RRM1	sarnowsc_D1903_041.c.28932.28932.3	sarnowsc_D1903_041.c.29031.29031.3	75	607.128	GU	Natural_-HPO3+H2O	GU Natural_-HPO3+H2O	2238.85	2238.84	747.289	3	-2	0.10956	23.29	0	Observed FDR	id
GFGFVTFENSADADR-V5-AGUU	db|PROT01|FOX1_RRM1	sarnowsc_D1903_043.c.15630.15630.3	sarnowsc_D1903_043.c.16030.16030.3	74	1242.2	AGUU	Natural_-HPO3+H2O	AGUU Natural_-HPO3+H2O	2873.93	2873.92	958.982	3	-1.1	0.02101	23.28	0	Observed FDR	id
LHVSNIPFR-I6-CGU	db|PROT01|FOX1_RRM1	sarnowsc_D1903_044.c.08702.08702.3	sarnowsc_D1903_044.c.08305.08305.3	37	972.109	CGU	Natural_-H2	CGU Natural_-H2	2053.71	2053.71	685.577	3	-2.1	0.04769	23.28	0	Observed FDR	id
LHVSNIPFR-I6-CGU	db|PROT01|FOX1_RRM1	sarnowsc_D1903_040.c.07339.07339.2	sarnowsc_D1903_040.c.07325.07325.2	37	974.125	CGU	Natural	CGU Natural	2055.73	2055.72	1028.87	2	-2.9	0.03322	23.27	0	Observed FDR	id
LHVSNIPFR-I6-G	db|PROT01|FOX1_RRM1	sarnowsc_D1903_044.c.03776.03776.3	sarnowsc_D1903_044.c.03373.03373.3	37	363.058	G	Natural	G Natural	1444.66	1444.66	482.561	3	-2	0.03065	23.27	0	Observed FDR	id
GFGFVTFENSADADR-F4-AGUU	db|PROT01|FOX1_RRM1	sarnowsc_D1903_040.c.23659.23659.3	sarnowsc_D1903_040.c.23332.23332.3	73	1224.19	AGUU	Natural_-HPO3	AGUU Natural_-HPO3	2855.92	2855.91	952.978	3	-2.2	0.04045	23.27	0	Observed FDR	id
LHVSNIPFRFRDPDLR-R9-GU	db|PROT01|FOX1_RRM1	sarnowsc_D1903_040.c.12923.12923.4	sarnowsc_D1903_040.c.12460.12460.4	40	667.068	GU	Natural_-H2	GU Natural_-H2	2648.13	2648.13	663.04	4	-0.8	0.05383	23.26	0	Observed FDR	id
GFGFVTFENSADADR-V5-AGUU	db|PROT01|FOX1_RRM1	sarnowsc_D1903_044.c.22881.22881.3	sarnowsc_D1903_044.c.22626.22626.3	74	1224.19	AGUU	Natural_-HPO3	AGUU Natural_-HPO3	2855.92	2855.91	952.979	3	-1.1	0.03357	23.26	0	Observed FDR	id
GFGFVTFENSADADR-F4-AGUU	db|PROT01|FOX1_RRM1	sarnowsc_D1903_043.c.25981.25981.3	sarnowsc_D1903_043.c.25642.25642.3	73	1224.19	AGUU	Natural_-HPO3	AGUU Natural_-HPO3	2855.92	2855.91	952.978	3	-2.2	0.0405	23.25	0	Observed FDR	id
RLHVSNIPFR-P8-GU	db|PROT01|FOX1_RRM1	sarnowsc_D1903_041.c.12475.12475.3	sarnowsc_D1903_041.c.12861.12861.3	38	667.068	GU	Natural_-H2	GU Natural_-H2	1904.77	1904.77	635.93	3	-2.4	0.0429	23.24	0	Observed FDR	id
GFGFVTFENSADADR-F4-GU	db|PROT01|FOX1_RRM1	sarnowsc_D1903_043.c.17529.17529.2	sarnowsc_D1903_043.c.17461.17461.2	73	589.117	GU	Natural_-HPO3	GU Natural_-HPO3/AU Natural_-H3PO3+H2O	2220.84	2220.83	1111.42	2	-2.4	0.08337	23.24	0	Observed FDR	id
LHVSNIPFRFRDPDLR-F10-G	db|PROT01|FOX1_RRM1	sarnowsc_D1903_043.c.08944.08944.2	sarnowsc_D1903_043.c.08490.08490.2	41	363.058	G	Natural	G Natural	2344.12	2344.12	1173.07	2	-2.7	0.04136	23.24	0	Observed FDR	id
LHVSNIPFR-P7-GU	db|PROT01|FOX1_RRM1	sarnowsc_D1903_043.c.15804.15804.3	sarnowsc_D1903_043.c.15496.15496.3	38	667.068	GU	Natural_-H2	GU Natural_-H2	1748.67	1748.67	583.897	3	-2.4	0.06013	23.24	0	Observed FDR	id
LHVSNIPFR-P7-GU	db|PROT01|FOX1_RRM1	sarnowsc_D1903_043.c.13641.13641.3	sarnowsc_D1903_043.c.13844.13844.3	38	669.083	GU	Natural	GU Natural	1750.69	1750.68	584.569	3	-2.2	0.04301	23.23	0	Observed FDR	id
GFGFVTFENSADADR-G3-GU	db|PROT01|FOX1_RRM1	sarnowsc_D1903_044.c.15247.15247.2	sarnowsc_D1903_044.c.14759.14759.2	72	587.101	GU	Natural_-H3PO3	GU Natural_-H3PO3	2218.82	2218.82	1110.42	2	-0.3	0.05338	23.23	0	Observed FDR	id
GFGFVTFENSADADR-V5-GUU	db|PROT01|FOX1_RRM1	sarnowsc_D1903_040.c.15939.15939.3	sarnowsc_D1903_040.c.15959.15959.3	74	913.153	GUU	Natural_-HPO3+H2O	GUU Natural_-HPO3+H2O	2544.87	2544.86	849.296	3	-4.4	0.03769	23.23	0	Observed FDR	id
GFGFVTFENSADADR-F4-GU	db|PROT01|FOX1_RRM1	sarnowsc_D1903_044.c.19355.19355.2	sarnowsc_D1903_044.c.19356.19356.2	73	667.068	GU	Natural_-H2	GU Natural_-H2	2298.79	2298.79	1150.4	2	-1	0.06198	23.23	0	Observed FDR	id
GFGFVTFENSADADR-F4-AGUU	db|PROT01|FOX1_RRM1	sarnowsc_D1903_040.c.20761.20761.2	sarnowsc_D1903_040.c.20561.20561.2	73	1224.19	AGUU	Natural_-HPO3	AGUU Natural_-HPO3	2855.92	2855.91	1428.96	2	-2.8	0.01754	23.22	0	Observed FDR	id
LHVSNIPFR-I6-CG	db|PROT01|FOX1_RRM1	sarnowsc_D1903_044.c.05210.05210.3	sarnowsc_D1903_044.c.05420.05420.3	37	666.084	CG	Natural_-H2	CG Natural_-H2	1747.69	1747.68	583.569	3	-2.3	0.0504	23.22	0	Observed FDR	id
LHVSNIPFRFRDPDLR-F8-G	db|PROT01|FOX1_RRM1	sarnowsc_D1903_043.c.09009.09009.3	sarnowsc_D1903_043.c.08977.08977.3	39	345.047	G	Natural_-H2O	G Natural_-H2O/A Natural_-H2	2326.11	2326.11	776.377	3	-1.5	0.05281	23.22	0	Observed FDR	id
GFGFVTFENSADADR-F4-GUU	db|PROT01|FOX1_RRM1	sarnowsc_D1903_041.c.16508.16508.2	sarnowsc_D1903_041.c.16449.16449.2	73	895.142	GUU	Natural_-HPO3	GUU Natural_-HPO3	2526.86	2526.86	1264.44	2	-2.7	0.06274	23.21	0	Observed FDR	id
LHVSNIPFR-F8-G	db|PROT01|FOX1_RRM1	sarnowsc_D1903_044.c.05079.05079.3	sarnowsc_D1903_044.c.05055.05055.3	39	361.042	G	Natural_-H2	G Natural_-H2	1442.65	1442.64	481.889	3	-1.6	0.04436	23.21	0	Observed FDR	id
GFGFVTFENSADADR-F4-GU	db|PROT01|FOX1_RRM1	sarnowsc_D1903_041.c.29996.29996.2	sarnowsc_D1903_041.c.30150.30150.2	73	589.117	GU	Natural_-HPO3	GU Natural_-HPO3/AU Natural_-H3PO3+H2O	2220.84	2220.84	1111.43	2	-1.5	0.06302	23.19	0	Observed FDR	id
LHVSNIPFRFRDPDLR-P7-AGU	db|PROT01|FOX1_RRM1	sarnowsc_D1903_041.c.15607.15607.3	sarnowsc_D1903_041.c.16150.16150.3	38	978.11	AGU	Natural_-H4O	AGU Natural_-H4O	2959.17	2959.17	987.399	3	-0.5	0.04163	23.18	0	Observed FDR	id
GFGFVTFENSADADR-F4-GU	db|PROT01|FOX1_RRM1	sarnowsc_D1903_041.c.17598.17598.2	sarnowsc_D1903_041.c.17173.17173.2	73	589.117	GU	Natural_-HPO3	GU Natural_-HPO3/AU Natural_-H3PO3+H2O	2220.84	2220.84	1111.43	2	0	0.06543	23.18	0	Observed FDR	id
RLHVSNIPFR-P8-CG	db|PROT01|FOX1_RRM1	sarnowsc_D1903_044.c.04078.04078.4	sarnowsc_D1903_044.c.04229.04229.4	38	666.084	CG	Natural_-H2	CG Natural_-H2	1903.79	1903.78	476.954	4	-2.7	0.0428	23.18	0	Observed FDR	id
GSKGFGFVTFENSADADR-E11-GU	db|PROT01|FOX1_RRM1	sarnowsc_D1903_041.c.13711.13711.3	sarnowsc_D1903_041.c.13719.13719.3	77	589.117	GU	Natural_-HPO3	GU Natural_-HPO3/AU Natural_-H3PO3+H2O	2492.99	2492.98	832.002	3	-2	0.0199	23.17	0	Observed FDR	id
LHVSNIPFR-P7-GU	db|PROT01|FOX1_RRM1	sarnowsc_D1903_041.c.08481.08481.3	sarnowsc_D1903_041.c.08393.08393.3	38	667.068	GU	Natural_-H2	GU Natural_-H2	1748.67	1748.67	583.896	3	-3	0.04304	23.17	0	Observed FDR	id
LHVSNIPFR-P7-CG	db|PROT01|FOX1_RRM1	sarnowsc_D1903_041.c.06731.06731.3	sarnowsc_D1903_041.c.06783.06783.3	38	666.084	CG	Natural_-H2	CG Natural_-H2	1747.69	1747.68	583.568	3	-3.2	0.05299	23.16	0	Observed FDR	id
GFGFVTFENSADADR-F4-AGUU	db|PROT01|FOX1_RRM1	sarnowsc_D1903_044.c.27712.27712.3	sarnowsc_D1903_044.c.27482.27482.3	73	1224.19	AGUU	Natural_-HPO3	AGUU Natural_-HPO3	2855.92	2855.91	952.978	3	-1.8	0.03037	23.16	0	Observed FDR	id
LHVSNIPFRFR-R9-G	db|PROT01|FOX1_RRM1	sarnowsc_D1903_044.c.05796.05796.3	sarnowsc_D1903_044.c.05941.05941.3	40	363.058	G	Natural	G Natural	1747.83	1747.83	583.617	3	-2.2	0.03378	23.15	0	Observed FDR	id
GFGFVTFENSADADR-F2-GU	db|PROT01|FOX1_RRM1	sarnowsc_D1903_043.c.30783.30783.3	sarnowsc_D1903_043.c.30886.30886.3	71	607.128	GU	Natural_-HPO3+H2O	GU Natural_-HPO3+H2O	2238.85	2238.84	747.289	3	-2.3	0.07406	23.15	0	Observed FDR	id
GFGFVTFENSADADR-F4-GU	db|PROT01|FOX1_RRM1	sarnowsc_D1903_043.c.19374.19374.3	sarnowsc_D1903_043.c.19455.19455.3	73	589.117	GU	Natural_-HPO3	GU Natural_-HPO3/AU Natural_-H3PO3+H2O	2220.84	2220.83	741.284	3	-4.6	0.04537	23.14	0	Observed FDR	id
LHVSNIPFR-I6-GU	db|PROT01|FOX1_RRM1	sarnowsc_D1903_041.c.17112.17112.3	sarnowsc_D1903_041.c.17145.17145.3	37	667.068	GU	Natural_-H2	GU Natural_-H2	1748.67	1748.67	583.896	3	-3.2	0.06532	23.14	0	Observed FDR	id
RLHVSNIPFR-P8-GU	db|PROT01|FOX1_RRM1	sarnowsc_D1903_044.c.06540.06540.3	sarnowsc_D1903_044.c.06609.06609.3	38	667.068	GU	Natural_-H2	GU Natural_-H2	1904.77	1904.77	635.93	3	-2.4	0.06588	23.14	0	Observed FDR	id
LHVSNIPFR-P7-G	db|PROT01|FOX1_RRM1	sarnowsc_D1903_040.c.14218.14218.2	sarnowsc_D1903_040.c.14211.14211.2	38	361.042	G	Natural_-H2	G Natural_-H2	1442.65	1442.64	722.329	2	-2.3	0.04234	23.14	0	Observed FDR	id
GFGFVTFENSADADR-F4-GU	db|PROT01|FOX1_RRM1	sarnowsc_D1903_043.c.15598.15598.2	sarnowsc_D1903_043.c.15183.15183.2	73	589.117	GU	Natural_-HPO3	GU Natural_-HPO3/AU Natural_-H3PO3+H2O	2220.84	2220.83	1111.43	2	-1.7	0.0306	23.14	0	Observed FDR	id
GFGFVTFENSADADR-F4-GUU	db|PROT01|FOX1_RRM1	sarnowsc_D1903_044.c.18252.18252.2	sarnowsc_D1903_044.c.18303.18303.2	73	913.153	GUU	Natural_-HPO3+H2O	GUU Natural_-HPO3+H2O	2544.87	2544.87	1273.44	2	-1	0.01674	23.13	0	Observed FDR	id
LHVSNIPFR-F8-CGU	db|PROT01|FOX1_RRM1	sarnowsc_D1903_044.c.08670.08670.2	sarnowsc_D1903_044.c.09046.09046.2	39	972.109	CGU	Natural_-H2	CGU Natural_-H2	2053.71	2053.71	1027.86	2	-2.2	0.04281	23.12	0	Observed FDR	id
LHVSNIPFRFRDPDLR-R9-G	db|PROT01|FOX1_RRM1	sarnowsc_D1903_040.c.08381.08381.3	sarnowsc_D1903_040.c.08684.08684.3	40	363.058	G	Natural	G Natural	2344.12	2344.12	782.38	3	-2.4	0.06111	23.12	0	Observed FDR	id
GSKGFGFVTFENSADADR-G6-GU	db|PROT01|FOX1_RRM1	sarnowsc_D1903_043.c.09250.09250.4	sarnowsc_D1903_043.c.09207.09207.4	72	607.128	GU	Natural_-HPO3+H2O	GU Natural_-HPO3+H2O	2511	2510.99	628.756	4	-2.6	0.03804	23.12	0	Observed FDR	id
LHVSNIPFR-I6-GU	db|PROT01|FOX1_RRM1	sarnowsc_D1903_043.c.06546.06546.3	sarnowsc_D1903_043.c.06189.06189.3	37	669.083	GU	Natural	GU Natural	1750.69	1750.68	584.569	3	-1.7	0.05123	23.12	0	Observed FDR	id
GFGFVTFENSADADR-V5-GU	db|PROT01|FOX1_RRM1	sarnowsc_D1903_040.c.28137.28137.3	sarnowsc_D1903_040.c.28048.28048.3	74	607.128	GU	Natural_-HPO3+H2O	GU Natural_-HPO3+H2O	2238.85	2238.84	747.289	3	-2.2	0.08954	23.11	0	Observed FDR	id
LHVSNIPFR-P7-GU	db|PROT01|FOX1_RRM1	sarnowsc_D1903_041.c.07653.07653.3	sarnowsc_D1903_041.c.07964.07964.3	38	667.068	GU	Natural_-H2	GU Natural_-H2	1748.67	1748.67	583.897	3	-2.4	0.09426	23.1	0	Observed FDR	id
GSKGFGFVTFENSADADR-G6-AGUU	db|PROT01|FOX1_RRM1	sarnowsc_D1903_040.c.15504.15504.4	sarnowsc_D1903_040.c.14961.14961.4	72	1224.19	AGUU	Natural_-HPO3	AGUU Natural_-HPO3	3128.06	3128.06	783.022	4	-2.3	0.02559	23.09	0	Observed FDR	id
GFGFVTFENSADADR-F4-GU	db|PROT01|FOX1_RRM1	sarnowsc_D1903_044.c.32032.32032.2	sarnowsc_D1903_044.c.32000.32000.2	73	589.117	GU	Natural_-HPO3	GU Natural_-HPO3/AU Natural_-H3PO3+H2O	2220.84	2220.83	1111.43	2	-1.7	0.05905	23.08	0	Observed FDR	id
RLHVSNIPFRFR-F9-G	db|PROT01|FOX1_RRM1	sarnowsc_D1903_041.c.04312.04312.4	sarnowsc_D1903_041.c.04281.04281.4	39	363.058	G	Natural	G Natural	1903.93	1903.93	476.99	4	-2	0.06087	23.07	0	Observed FDR	id
GFGFVTFENSADADR-F4-GUU	db|PROT01|FOX1_RRM1	sarnowsc_D1903_041.c.17085.17085.3	sarnowsc_D1903_041.c.17303.17303.3	73	913.153	GUU	Natural_-HPO3+H2O	GUU Natural_-HPO3+H2O	2544.87	2544.87	849.298	3	-2.1	0.03888	23.07	0	Observed FDR	id
GSKGFGFVTFENSADADR-V8-GU	db|PROT01|FOX1_RRM1	sarnowsc_D1903_044.c.09203.09203.4	sarnowsc_D1903_044.c.09188.09188.4	74	607.128	GU	Natural_-HPO3+H2O	GU Natural_-HPO3+H2O	2511	2510.99	628.756	4	-2.5	0.04952	23.07	0	Observed FDR	id
GFGFVTFENSADADR-F4-G	db|PROT01|FOX1_RRM1	sarnowsc_D1903_041.c.13331.13331.2	sarnowsc_D1903_041.c.13269.13269.2	73	363.058	G	Natural	G Natural	1994.78	1994.77	998.395	2	-2.7	0.04275	23.06	0	Observed FDR	id
GFGFVTFENSADADR-F4-GU	db|PROT01|FOX1_RRM1	sarnowsc_D1903_041.c.13979.13979.3	sarnowsc_D1903_041.c.14356.14356.3	73	589.117	GU	Natural_-HPO3	GU Natural_-HPO3/AU Natural_-H3PO3+H2O	2220.84	2220.83	741.285	3	-3.1	0.04507	23.05	0	Observed FDR	id
GSKGFGFVTFENSADADRAR-V8-GU	db|PROT01|FOX1_RRM1	sarnowsc_D1903_040.c.07592.07592.3	sarnowsc_D1903_040.c.07200.07200.3	74	589.117	GU	Natural_-HPO3	GU Natural_-HPO3/AU Natural_-H3PO3+H2O	2720.13	2720.12	907.715	3	-0.9	0.02653	23.04	0	Observed FDR	id
GFGFVTFENSADADR-F2-CG	db|PROT01|FOX1_RRM1	sarnowsc_D1903_043.c.13633.13633.2	sarnowsc_D1903_043.c.13839.13839.2	71	668.099	CG	Natural	CG Natural	2299.82	2299.82	1150.92	2	-2	0.04401	23.03	0	Observed FDR	id
GFGFVTFENSADADR-F4-AGU	db|PROT01|FOX1_RRM1	sarnowsc_D1903_041.c.21669.21669.3	sarnowsc_D1903_041.c.21391.21391.3	73	998.136	AGU	Natural	AGU Natural	2629.86	2629.85	877.626	3	-1.1	0.06776	23.03	0	Observed FDR	id
GFGFVTFENSADADR-F4-AGUU	db|PROT01|FOX1_RRM1	sarnowsc_D1903_044.c.24227.24227.3	sarnowsc_D1903_044.c.24341.24341.3	73	1224.19	AGUU	Natural_-HPO3	AGUU Natural_-HPO3	2855.92	2855.91	952.979	3	-1.4	0.06586	23.02	0	Observed FDR	id
RLHVSNIPFR-P8-CG	db|PROT01|FOX1_RRM1	sarnowsc_D1903_043.c.03697.03697.4	sarnowsc_D1903_043.c.03679.03679.4	38	666.084	CG	Natural_-H2	CG Natural_-H2	1903.79	1903.78	476.954	4	-2.4	0.043	23.02	0	Observed FDR	id
GFGFVTFENSADADR-V5-GUU	db|PROT01|FOX1_RRM1	sarnowsc_D1903_040.c.15975.15975.2	sarnowsc_D1903_040.c.16180.16180.2	74	913.153	GUU	Natural_-HPO3+H2O	GUU Natural_-HPO3+H2O	2544.87	2544.87	1273.44	2	-2.5	0.03068	23.02	0	Observed FDR	id
GFGFVTFENSADADR-F4-GU	db|PROT01|FOX1_RRM1	sarnowsc_D1903_041.c.30964.30964.2	sarnowsc_D1903_041.c.30989.30989.2	73	589.117	GU	Natural_-HPO3	GU Natural_-HPO3/AU Natural_-H3PO3+H2O	2220.84	2220.84	1111.43	2	-0.9	0.04899	23.01	0	Observed FDR	id
GFGFVTFENSADADR-T6-AGUU	db|PROT01|FOX1_RRM1	sarnowsc_D1903_044.c.19556.19556.4	sarnowsc_D1903_044.c.19200.19200.4	75	1242.2	AGUU	Natural_-HPO3+H2O	AGUU Natural_-HPO3+H2O	2873.93	2873.92	719.488	4	-2.5	0.05059	23.01	0	Observed FDR	id
GFGFVTFENSADADR-F2-AGUU	db|PROT01|FOX1_RRM1	sarnowsc_D1903_040.c.27458.27458.3	sarnowsc_D1903_040.c.27457.27457.3	71	1224.19	AGUU	Natural_-HPO3	AGUU Natural_-HPO3	2855.92	2855.91	952.978	3	-2.2	0.03787	22.98	0	Observed FDR	id
GFGFVTFENSADADR-V5-GU	db|PROT01|FOX1_RRM1	sarnowsc_D1903_041.c.26139.26139.3	sarnowsc_D1903_041.c.26408.26408.3	74	589.117	GU	Natural_-HPO3	GU Natural_-HPO3/AU Natural_-H3PO3+H2O	2220.84	2220.83	741.286	3	-2.3	0.07919	22.98	0	Observed FDR	id
GFGFVTFENSADADR-G3-GU	db|PROT01|FOX1_RRM1	sarnowsc_D1903_041.c.25208.25208.3	sarnowsc_D1903_041.c.24924.24924.3	72	607.128	GU	Natural_-HPO3+H2O	GU Natural_-HPO3+H2O	2238.85	2238.84	747.289	3	-2.3	0.03823	22.98	0	Observed FDR	id
LHVSNIPFR-P7-CGU	db|PROT01|FOX1_RRM1	sarnowsc_D1903_041.c.06824.06824.3	sarnowsc_D1903_041.c.06996.06996.3	38	974.125	CGU	Natural	CGU Natural	2055.73	2055.72	686.249	3	-2.3	0.04747	22.97	0	Observed FDR	id
GFGFVTFENSADADR-F4-AGUU	db|PROT01|FOX1_RRM1	sarnowsc_D1903_044.c.20867.20867.2	sarnowsc_D1903_044.c.21025.21025.2	73	1224.19	AGUU	Natural_-HPO3	AGUU Natural_-HPO3	2855.92	2855.91	1428.97	2	-0.7	0.03558	22.97	0	Observed FDR	id
RLHVSNIPFR-P8-GU	db|PROT01|FOX1_RRM1	sarnowsc_D1903_043.c.06165.06165.3	sarnowsc_D1903_043.c.05904.05904.3	38	667.068	GU	Natural_-H2	GU Natural_-H2	1904.77	1904.77	635.93	3	-2.8	0.0417	22.96	0	Observed FDR	id
GFGFVTFENSADADR-F4-AGUU	db|PROT01|FOX1_RRM1	sarnowsc_D1903_041.c.23689.23689.3	sarnowsc_D1903_041.c.23632.23632.3	73	1224.19	AGUU	Natural_-HPO3	AGUU Natural_-HPO3	2855.92	2855.91	952.976	3	-3.9	0.10814	22.95	0	Observed FDR	id
RLHVSNIPFR-I7-GU	db|PROT01|FOX1_RRM1	sarnowsc_D1903_040.c.07252.07252.3	sarnowsc_D1903_040.c.07288.07288.3	37	669.083	GU	Natural	GU Natural	1906.79	1906.78	636.601	3	-4.7	0.01475	22.94	0	Observed FDR	id
GFGFVTFENSADADR-F4-G	db|PROT01|FOX1_RRM1	sarnowsc_D1903_041.c.12513.12513.2	sarnowsc_D1903_041.c.12855.12855.2	73	363.058	G	Natural	G Natural	1994.78	1994.77	998.394	2	-3.8	0.02764	22.93	0	Observed FDR	id
LHVSNIPFRFR-F8-CG	db|PROT01|FOX1_RRM1	sarnowsc_D1903_041.c.07800.07800.2	sarnowsc_D1903_041.c.08163.08163.2	39	666.084	CG	Natural_-H2	CG Natural_-H2	2050.86	2050.85	1026.43	2	-2.6	0.01134	22.93	0	Observed FDR	id
LHVSNIPFRFRDPDLR-R9-G	db|PROT01|FOX1_RRM1	sarnowsc_D1903_043.c.09055.09055.5	sarnowsc_D1903_043.c.08912.08912.5	40	363.058	G	Natural	G Natural	2344.12	2344.11	469.83	5	-4.7	0.0319	22.92	0	Observed FDR	id
LHVSNIPFRFRDPDLR-P7-CGU	db|PROT01|FOX1_RRM1	sarnowsc_D1903_041.c.16815.16815.3	sarnowsc_D1903_041.c.16443.16443.3	38	972.109	CGU	Natural_-H2	CGU Natural_-H2	2953.17	2953.17	985.397	3	-1.8	0.0391	22.92	0	Observed FDR	id
GFGFVTFENSADADR-G3-GU	db|PROT01|FOX1_RRM1	sarnowsc_D1903_041.c.15763.15763.2	sarnowsc_D1903_041.c.15569.15569.2	72	589.117	GU	Natural_-HPO3	GU Natural_-HPO3/AU Natural_-H3PO3+H2O	2220.84	2220.84	1111.43	2	-1.1	0.07394	22.91	0	Observed FDR	id
GFGFVTFENSADADR-V5-GU	db|PROT01|FOX1_RRM1	sarnowsc_D1903_040.c.21943.21943.3	sarnowsc_D1903_040.c.22298.22298.3	74	589.117	GU	Natural_-HPO3	GU Natural_-HPO3/AU Natural_-H3PO3+H2O	2220.84	2220.84	741.286	3	-1.4	0.06011	22.91	0	Observed FDR	id
GSKGFGFVTFENSADADR-F7-GU	db|PROT01|FOX1_RRM1	sarnowsc_D1903_043.c.09434.09434.2	sarnowsc_D1903_043.c.09426.09426.2	73	589.117	GU	Natural_-HPO3	GU Natural_-HPO3/AU Natural_-H3PO3+H2O	2492.99	2492.98	1247.5	2	-2.7	0.01095	22.91	0	Observed FDR	id
GSKGFGFVTFENSADADR-F5-AGUU	db|PROT01|FOX1_RRM1	sarnowsc_D1903_043.c.15350.15350.3	sarnowsc_D1903_043.c.15113.15113.3	71	1224.19	AGUU	Natural_-HPO3	AGUU Natural_-HPO3	3128.06	3128.06	1043.69	3	-2.3	0.03621	22.91	0	Observed FDR	id
GFGFVTFENSADADR-F2-GU	db|PROT01|FOX1_RRM1	sarnowsc_D1903_041.c.26667.26667.3	sarnowsc_D1903_041.c.26689.26689.3	71	589.117	GU	Natural_-HPO3	GU Natural_-HPO3/AU Natural_-H3PO3+H2O	2220.84	2220.83	741.285	3	-2.5	0.03573	22.91	0	Observed FDR	id
GFGFVTFENSADADR-F4-AGUU	db|PROT01|FOX1_RRM1	sarnowsc_D1903_041.c.16840.16840.3	sarnowsc_D1903_041.c.16200.16200.3	73	1242.2	AGUU	Natural_-HPO3+H2O	AGUU Natural_-HPO3+H2O	2873.93	2873.92	958.982	3	-1.6	0.02418	22.9	0	Observed FDR	id
GFGFVTFENSADADR-T6-GU	db|PROT01|FOX1_RRM1	sarnowsc_D1903_043.c.18032.18032.3	sarnowsc_D1903_043.c.17512.17512.3	75	589.117	GU	Natural_-HPO3	GU Natural_-HPO3/AU Natural_-H3PO3+H2O	2220.84	2220.83	741.286	3	-1.8	0.06717	22.9	0	Observed FDR	id
GFGFVTFENSADADR-F4-AGUU	db|PROT01|FOX1_RRM1	sarnowsc_D1903_040.c.20995.20995.2	sarnowsc_D1903_040.c.20789.20789.2	73	1224.19	AGUU	Natural_-HPO3	AGUU Natural_-HPO3	2855.92	2855.91	1428.96	2	-2.6	0.01825	22.89	0	Observed FDR	id
GFGFVTFENSADADR-F2-GU	db|PROT01|FOX1_RRM1	sarnowsc_D1903_041.c.26955.26955.3	sarnowsc_D1903_041.c.27175.27175.3	71	607.128	GU	Natural_-HPO3+H2O	GU Natural_-HPO3+H2O	2238.85	2238.84	747.289	3	-3.1	0.08358	22.89	0	Observed FDR	id
GFGFVTFENSADADR-F4-AGUU	db|PROT01|FOX1_RRM1	sarnowsc_D1903_040.c.26104.26104.3	sarnowsc_D1903_040.c.25847.25847.3	73	1224.19	AGUU	Natural_-HPO3	AGUU Natural_-HPO3	2855.92	2855.91	952.978	3	-2.2	0.03415	22.88	0	Observed FDR	id
GFGFVTFENSADADR-F2-GU	db|PROT01|FOX1_RRM1	sarnowsc_D1903_044.c.30937.30937.3	sarnowsc_D1903_044.c.30752.30752.3	71	607.128	GU	Natural_-HPO3+H2O	GU Natural_-HPO3+H2O	2238.85	2238.85	747.29	3	-1.4	0.0711	22.88	0	Observed FDR	id
LHVSNIPFR-P7-GU	db|PROT01|FOX1_RRM1	sarnowsc_D1903_040.c.07626.07626.2	sarnowsc_D1903_040.c.07244.07244.2	38	667.068	GU	Natural_-H2	GU Natural_-H2	1748.67	1748.67	875.342	2	-1.9	0.05879	22.88	0	Observed FDR	id
GFGFVTFENSADADR-G3-GU	db|PROT01|FOX1_RRM1	sarnowsc_D1903_041.c.28592.28592.3	sarnowsc_D1903_041.c.28487.28487.3	72	589.117	GU	Natural_-HPO3	GU Natural_-HPO3/AU Natural_-H3PO3+H2O	2220.84	2220.83	741.286	3	-2.2	0.03779	22.88	0	Observed FDR	id
RLHVSNIPFR-F9-GU	db|PROT01|FOX1_RRM1	sarnowsc_D1903_041.c.12132.12132.2	sarnowsc_D1903_041.c.12516.12516.2	39	667.068	GU	Natural_-H2	GU Natural_-H2	1904.77	1904.77	953.393	2	-1.4	0.04498	22.88	0	Observed FDR	id
GFGFVTFENSADADR-F4-GUU	db|PROT01|FOX1_RRM1	sarnowsc_D1903_043.c.17006.17006.3	sarnowsc_D1903_043.c.17317.17317.3	73	913.153	GUU	Natural_-HPO3+H2O	GUU Natural_-HPO3+H2O	2544.87	2544.86	849.295	3	-4.6	0.04238	22.88	0	Observed FDR	id
GFGFVTFENSADADR-G3-GU	db|PROT01|FOX1_RRM1	sarnowsc_D1903_044.c.12895.12895.3	sarnowsc_D1903_044.c.13294.13294.3	72	607.128	GU	Natural_-HPO3+H2O	GU Natural_-HPO3+H2O	2238.85	2238.85	747.29	3	-1.8	0.04927	22.87	0	Observed FDR	id
GFGFVTFENSADADR-F2-GU	db|PROT01|FOX1_RRM1	sarnowsc_D1903_044.c.32073.32073.3	sarnowsc_D1903_044.c.32191.32191.3	71	589.117	GU	Natural_-HPO3	GU Natural_-HPO3/AU Natural_-H3PO3+H2O	2220.84	2220.83	741.286	3	-1.6	0.04378	22.86	0	Observed FDR	id
LHVSNIPFRFRDPDLR-R9-CGU	db|PROT01|FOX1_RRM1	sarnowsc_D1903_043.c.13504.13504.3	sarnowsc_D1903_043.c.13908.13908.3	40	972.109	CGU	Natural_-H2	CGU Natural_-H2	2953.17	2953.17	985.396	3	-2.8	0.04132	22.86	0	Observed FDR	id
LHVSNIPFR-I6-CG	db|PROT01|FOX1_RRM1	sarnowsc_D1903_044.c.06958.06958.3	sarnowsc_D1903_044.c.07291.07291.3	37	666.084	CG	Natural_-H2	CG Natural_-H2	1747.69	1747.68	583.569	3	-2.5	0.04316	22.85	0	Observed FDR	id
GFGFVTFENSADADR-T6-CG	db|PROT01|FOX1_RRM1	sarnowsc_D1903_044.c.14041.14041.3	sarnowsc_D1903_044.c.14649.14649.3	75	668.099	CG	Natural	CG Natural	2299.82	2299.82	767.613	3	-2	0.03468	22.83	0	Observed FDR	id
GFGFVTFENSADADR-T6-AGU	db|PROT01|FOX1_RRM1	sarnowsc_D1903_040.c.14337.14337.3	sarnowsc_D1903_040.c.13835.13835.3	75	936.18	AGU	Natural_-HPO3+H2O	AGU Natural_-HPO3+H2O	2567.9	2567.9	856.973	3	-2.3	0.03257	22.82	0	Observed FDR	id
RLHVSNIPFR-I7-CG	db|PROT01|FOX1_RRM1	sarnowsc_D1903_041.c.02933.02933.4	sarnowsc_D1903_041.c.02932.02932.4	37	668.099	CG	Natural	CG Natural	1905.8	1905.8	477.457	4	-2.9	0.0348	22.82	0	Observed FDR	id
GFGFVTFENSADADR-F4-AGUU	db|PROT01|FOX1_RRM1	sarnowsc_D1903_040.c.18185.18185.3	sarnowsc_D1903_040.c.18184.18184.3	73	1242.2	AGUU	Natural_-HPO3+H2O	AGUU Natural_-HPO3+H2O	2873.93	2873.92	958.981	3	-3.1	0.0096	22.82	0	Observed FDR	id
LHVSNIPFRFR-F8-CG	db|PROT01|FOX1_RRM1	sarnowsc_D1903_044.c.07744.07744.2	sarnowsc_D1903_044.c.07662.07662.2	39	668.099	CG	Natural	CG Natural	2052.87	2052.87	1027.44	2	-2.3	0.01428	22.82	0	Observed FDR	id
LHVSNIPFR-P7-CGU	db|PROT01|FOX1_RRM1	sarnowsc_D1903_043.c.06526.06526.3	sarnowsc_D1903_043.c.07137.07137.3	38	974.125	CGU	Natural	CGU Natural	2055.73	2055.72	686.249	3	-2.4	0.06459	22.8	0	Observed FDR	id
GFGFVTFENSADADR-F2-GU	db|PROT01|FOX1_RRM1	sarnowsc_D1903_044.c.18432.18432.2	sarnowsc_D1903_044.c.18141.18141.2	71	669.083	GU	Natural	GU Natural	2300.8	2300.8	1151.41	2	-1.9	0.02992	22.78	0	Observed FDR	id
LHVSNIPFR-P7-CG	db|PROT01|FOX1_RRM1	sarnowsc_D1903_041.c.07070.07070.3	sarnowsc_D1903_041.c.07137.07137.3	38	666.084	CG	Natural_-H2	CG Natural_-H2	1747.69	1747.68	583.569	3	-2.2	0.04975	22.78	0	Observed FDR	id
GSKGFGFVTFENSADADR-F7-GU	db|PROT01|FOX1_RRM1	sarnowsc_D1903_043.c.13635.13635.3	sarnowsc_D1903_043.c.13615.13615.3	73	589.117	GU	Natural_-HPO3	GU Natural_-HPO3/AU Natural_-H3PO3+H2O	2492.99	2492.98	832.002	3	-1.6	0.03671	22.78	0	Observed FDR	id
GFGFVTFENSADADR-F2-GU	db|PROT01|FOX1_RRM1	sarnowsc_D1903_040.c.28002.28002.3	sarnowsc_D1903_040.c.27870.27870.3	71	607.128	GU	Natural_-HPO3+H2O	GU Natural_-HPO3+H2O	2238.85	2238.85	747.29	3	-1.4	0.09169	22.76	0	Observed FDR	id
LHVSNIPFR-P7-GU	db|PROT01|FOX1_RRM1	sarnowsc_D1903_043.c.08231.08231.2	sarnowsc_D1903_043.c.08198.08198.2	38	667.068	GU	Natural_-H2	GU Natural_-H2	1748.67	1748.67	875.341	2	-2.3	0.06913	22.76	0	Observed FDR	id
GFGFVTFENSADADR-F4-AGUU	db|PROT01|FOX1_RRM1	sarnowsc_D1903_040.c.20147.20147.2	sarnowsc_D1903_040.c.20342.20342.2	73	1224.19	AGUU	Natural_-HPO3	AGUU Natural_-HPO3	2855.92	2855.91	1428.96	2	-1.7	0.02626	22.76	0	Observed FDR	id
RLHVSNIPFR-P8-CG	db|PROT01|FOX1_RRM1	sarnowsc_D1903_043.c.05223.05223.4	sarnowsc_D1903_043.c.05364.05364.4	38	666.084	CG	Natural_-H2	CG Natural_-H2	1903.79	1903.78	476.953	4	-2.9	0.03884	22.76	0	Observed FDR	id
GFGFVTFENSADADR-F4-AGUU	db|PROT01|FOX1_RRM1	sarnowsc_D1903_044.c.23616.23616.3	sarnowsc_D1903_044.c.23376.23376.3	73	1224.19	AGUU	Natural_-HPO3	AGUU Natural_-HPO3	2855.92	2855.91	952.978	3	-2.1	0.03458	22.76	0	Observed FDR	id
LHVSNIPFR-H2-AU	db|PROT01|FOX1_RRM1	sarnowsc_D1903_043.c.16589.16589.2	sarnowsc_D1903_043.c.16619.16619.2	33	653.088	AU	Natural	AU Natural	1734.69	1734.68	868.35	2	-4.4	0.07268	22.75	0	Observed FDR	id
LHVSNIPFRFR-P7-CG	db|PROT01|FOX1_RRM1	sarnowsc_D1903_044.c.05820.05820.4	sarnowsc_D1903_044.c.05817.05817.4	38	668.099	CG	Natural	CG Natural	2052.87	2052.87	514.224	4	-3.1	0.02872	22.74	0	Observed FDR	id
LHVSNIPFR-I6-GU	db|PROT01|FOX1_RRM1	sarnowsc_D1903_040.c.05965.05965.3	sarnowsc_D1903_040.c.06278.06278.3	37	669.083	GU	Natural	GU Natural	1750.69	1750.68	584.569	3	-2.5	0.04704	22.74	0	Observed FDR	id
GFGFVTFENSADADR-F4-AGU	db|PROT01|FOX1_RRM1	sarnowsc_D1903_044.c.21662.21662.3	sarnowsc_D1903_044.c.21461.21461.3	73	998.136	AGU	Natural	AGU Natural	2629.86	2629.86	877.626	3	-0.9	0.05047	22.74	0	Observed FDR	id
LHVSNIPFR-R9-CG	db|PROT01|FOX1_RRM1	sarnowsc_D1903_044.c.05037.05037.2	sarnowsc_D1903_044.c.04398.04398.2	40	668.099	CG	Natural	CG Natural	1749.7	1749.7	875.857	2	-1.8	0.03918	22.74	0	Observed FDR	id
GFGFVTFENSADADR-V5-CG	db|PROT01|FOX1_RRM1	sarnowsc_D1903_043.c.13170.13170.2	sarnowsc_D1903_043.c.13019.13019.2	74	668.099	CG	Natural	CG Natural	2299.82	2299.81	1150.91	2	-2.9	0.05193	22.74	0	Observed FDR	id
GFGFVTFENSADADR-V5-GU	db|PROT01|FOX1_RRM1	sarnowsc_D1903_040.c.11108.11108.3	sarnowsc_D1903_040.c.10984.10984.3	74	607.128	GU	Natural_-HPO3+H2O	GU Natural_-HPO3+H2O	2238.85	2238.84	747.289	3	-2.3	0.0327	22.72	0	Observed FDR	id
LHVSNIPFR-P7-CG	db|PROT01|FOX1_RRM1	sarnowsc_D1903_044.c.10386.10386.2	sarnowsc_D1903_044.c.10384.10384.2	38	666.084	CG	Natural_-H2	CG Natural_-H2	1747.69	1747.68	874.85	2	-1.2	0.05635	22.71	0	Observed FDR	id
GFGFVTFENSADADR-F4-CG	db|PROT01|FOX1_RRM1	sarnowsc_D1903_044.c.14841.14841.2	sarnowsc_D1903_044.c.14441.14441.2	73	668.099	CG	Natural	CG Natural	2299.82	2299.81	1150.91	2	-4.1	0.03482	22.71	0	Observed FDR	id
LHVSNIPFRFR-N5-CG	db|PROT01|FOX1_RRM1	sarnowsc_D1903_044.c.06692.06692.4	sarnowsc_D1903_044.c.06801.06801.4	36	668.099	CG	Natural	CG Natural	2052.87	2052.87	514.224	4	-2.9	0.03929	22.71	0	Observed FDR	id
GFGFVTFENSADADR-F4-GU	db|PROT01|FOX1_RRM1	sarnowsc_D1903_044.c.15452.15452.2	sarnowsc_D1903_044.c.15029.15029.2	73	589.117	GU	Natural_-HPO3	GU Natural_-HPO3/AU Natural_-H3PO3+H2O	2220.84	2220.83	1111.42	2	-4.3	0.06485	22.71	0	Observed FDR	id
GFGFVTFENSADADR-F4-AGUU	db|PROT01|FOX1_RRM1	sarnowsc_D1903_040.c.20810.20810.3	sarnowsc_D1903_040.c.20571.20571.3	73	1224.19	AGUU	Natural_-HPO3	AGUU Natural_-HPO3	2855.92	2855.91	952.976	3	-3.7	0.03438	22.7	0	Observed FDR	id
LHVSNIPFRFR-F8-CGU	db|PROT01|FOX1_RRM1	sarnowsc_D1903_043.c.09029.09029.2	sarnowsc_D1903_043.c.08611.08611.2	39	974.125	CGU	Natural	CGU Natural	2358.9	2358.89	1180.45	2	-1.4	0.0106	22.7	0	Observed FDR	id
GFGFVTFENSADADR-F2-GU	db|PROT01|FOX1_RRM1	sarnowsc_D1903_043.c.30826.30826.3	sarnowsc_D1903_043.c.30694.30694.3	71	589.117	GU	Natural_-HPO3	GU Natural_-HPO3/AU Natural_-H3PO3+H2O	2220.84	2220.84	741.286	3	-1.4	0.04811	22.69	0	Observed FDR	id
GFGFVTFENSADADR-F4-AGUU	db|PROT01|FOX1_RRM1	sarnowsc_D1903_040.c.25834.25834.3	sarnowsc_D1903_040.c.25612.25612.3	73	1224.19	AGUU	Natural_-HPO3	AGUU Natural_-HPO3	2855.92	2855.91	952.976	3	-3.7	0.04746	22.69	0	Observed FDR	id
LHVSNIPFR-F8-CGU	db|PROT01|FOX1_RRM1	sarnowsc_D1903_040.c.07803.07803.3	sarnowsc_D1903_040.c.07732.07732.3	39	972.109	CGU	Natural_-H2	CGU Natural_-H2	2053.71	2053.71	685.577	3	-2.7	0.05389	22.69	0	Observed FDR	id
GFGFVTFENSADADR-F4-GU	db|PROT01|FOX1_RRM1	sarnowsc_D1903_041.c.14637.14637.2	sarnowsc_D1903_041.c.14899.14899.2	73	605.112	GU	Natural_-H3PO3+H2O	GU Natural_-H3PO3+H2O	2236.83	2236.83	1119.42	2	-2.4	0.05604	22.68	0	Observed FDR	id
GFGFVTFENSADADR-G1-GU	db|PROT01|FOX1_RRM1	sarnowsc_D1903_040.c.21406.21406.2	sarnowsc_D1903_040.c.21361.21361.2	70	587.101	GU	Natural_-H3PO3	GU Natural_-H3PO3	2218.82	2218.82	1110.42	2	-0.3	0.06299	22.68	0	Observed FDR	id
LHVSNIPFRFRDPDLR-F10-CG	db|PROT01|FOX1_RRM1	sarnowsc_D1903_041.c.10983.10983.3	sarnowsc_D1903_041.c.10239.10239.3	41	668.099	CG	Natural	CG Natural	2649.16	2649.15	884.059	3	-3.7	0.04035	22.67	0	Observed FDR	id
LHVSNIPFRFR-P7-CG	db|PROT01|FOX1_RRM1	sarnowsc_D1903_040.c.05936.05936.4	sarnowsc_D1903_040.c.05945.05945.4	38	668.099	CG	Natural	CG Natural	2052.87	2052.87	514.225	4	-2.3	0.02289	22.67	0	Observed FDR	id
GFGFVTFENSADADR-V5-GUU	db|PROT01|FOX1_RRM1	sarnowsc_D1903_041.c.16855.16855.3	sarnowsc_D1903_041.c.16923.16923.3	74	913.153	GUU	Natural_-HPO3+H2O	GUU Natural_-HPO3+H2O	2544.87	2544.87	849.297	3	-2.1	0.03652	22.67	0	Observed FDR	id
RLHVSNIPFR-P8-CG	db|PROT01|FOX1_RRM1	sarnowsc_D1903_040.c.03696.03696.4	sarnowsc_D1903_040.c.03685.03685.4	38	666.084	CG	Natural_-H2	CG Natural_-H2	1903.79	1903.78	476.954	4	-1.9	0.03366	22.66	0	Observed FDR	id
GFGFVTFENSADADR-F4-AGUU	db|PROT01|FOX1_RRM1	sarnowsc_D1903_040.c.26514.26514.3	sarnowsc_D1903_040.c.26412.26412.3	73	1224.19	AGUU	Natural_-HPO3	AGUU Natural_-HPO3	2855.92	2855.91	952.979	3	-0.9	0.04003	22.66	0	Observed FDR	id
GFGFVTFENSADADR-F4-CGU	db|PROT01|FOX1_RRM1	sarnowsc_D1903_041.c.18440.18440.3	sarnowsc_D1903_041.c.18333.18333.3	73	974.125	CGU	Natural	CGU Natural	2605.85	2605.84	869.621	3	-2	0.04341	22.66	0	Observed FDR	id
LHVSNIPFR-P7-GU	db|PROT01|FOX1_RRM1	sarnowsc_D1903_041.c.16097.16097.3	sarnowsc_D1903_041.c.15776.15776.3	38	667.068	GU	Natural_-H2	GU Natural_-H2	1748.67	1748.67	583.896	3	-2.9	0.06312	22.65	0	Observed FDR	id
GFGFVTFENSADADR-F4-AGUU	db|PROT01|FOX1_RRM1	sarnowsc_D1903_041.c.18907.18907.2	sarnowsc_D1903_041.c.18874.18874.2	73	1242.2	AGUU	Natural_-HPO3+H2O	AGUU Natural_-HPO3+H2O	2873.93	2873.92	1437.97	2	-2.1	0.01024	22.65	0	Observed FDR	id
GFGFVTFENSADADR-F4-AGUU	db|PROT01|FOX1_RRM1	sarnowsc_D1903_043.c.18966.18966.2	sarnowsc_D1903_043.c.18846.18846.2	73	1242.2	AGUU	Natural_-HPO3+H2O	AGUU Natural_-HPO3+H2O	2873.93	2873.92	1437.97	2	-1.8	0.00839	22.64	0	Observed FDR	id
LHVSNIPFR-P7-CG	db|PROT01|FOX1_RRM1	sarnowsc_D1903_041.c.04988.04988.3	sarnowsc_D1903_041.c.05278.05278.3	38	666.084	CG	Natural_-H2	CG Natural_-H2	1747.69	1747.68	583.569	3	-2.5	0.04731	22.64	0	Observed FDR	id
GSKGFGFVTFENSADADRAR-V8-AGUU	db|PROT01|FOX1_RRM1	sarnowsc_D1903_044.c.13157.13157.4	sarnowsc_D1903_044.c.13176.13176.4	74	1224.19	AGUU	Natural_-HPO3	AGUU Natural_-HPO3	3355.2	3355.19	839.806	4	-3.3	0.02523	22.61	0	Observed FDR	id
GFGFVTFENSADADR-V5-GUU	db|PROT01|FOX1_RRM1	sarnowsc_D1903_043.c.14895.14895.3	sarnowsc_D1903_043.c.14824.14824.3	74	913.153	GUU	Natural_-HPO3+H2O	GUU Natural_-HPO3+H2O	2544.87	2544.87	849.297	3	-3.2	0.03205	22.6	0	Observed FDR	id
GFGFVTFENSADADR-F4-GU	db|PROT01|FOX1_RRM1	sarnowsc_D1903_041.c.30809.30809.2	sarnowsc_D1903_041.c.30707.30707.2	73	589.117	GU	Natural_-HPO3	GU Natural_-HPO3/AU Natural_-H3PO3+H2O	2220.84	2220.84	1111.43	2	-1.4	0.05457	22.6	0	Observed FDR	id
LHVSNIPFRFR-P7-GU	db|PROT01|FOX1_RRM1	sarnowsc_D1903_040.c.08392.08392.3	sarnowsc_D1903_040.c.08355.08355.3	38	669.083	GU	Natural	GU Natural	2053.86	2053.85	685.625	3	-2.7	0.04714	22.59	0	Observed FDR	id
LHVSNIPFRFRDPDLR-P7-GU	db|PROT01|FOX1_RRM1	sarnowsc_D1903_044.c.09048.09048.4	sarnowsc_D1903_044.c.09024.09024.4	38	589.117	GU	Natural_-HPO3	GU Natural_-HPO3/AU Natural_-H3PO3+H2O	2570.18	2570.17	643.552	4	-2.7	0.05254	22.58	0	Observed FDR	id
GFGFVTFENSADADR-F4-AGUU	db|PROT01|FOX1_RRM1	sarnowsc_D1903_041.c.20958.20958.2	sarnowsc_D1903_041.c.21372.21372.2	73	1224.19	AGUU	Natural_-HPO3	AGUU Natural_-HPO3	2855.92	2855.91	1428.96	2	-3.5	0.02085	22.58	0	Observed FDR	id
GFGFVTFENSADADR-F4-G	db|PROT01|FOX1_RRM1	sarnowsc_D1903_040.c.12938.12938.2	sarnowsc_D1903_040.c.13225.13225.2	73	363.058	G	Natural	G Natural	1994.78	1994.77	998.395	2	-2.6	0.05055	22.58	0	Observed FDR	id
GFGFVTFENSADADR-T6-GUU	db|PROT01|FOX1_RRM1	sarnowsc_D1903_044.c.15731.15731.3	sarnowsc_D1903_044.c.15654.15654.3	75	913.153	GUU	Natural_-HPO3+H2O	GUU Natural_-HPO3+H2O	2544.87	2544.87	849.297	3	-2.2	0.02837	22.58	0	Observed FDR	id
GFGFVTFENSADADR-F4-AGUU	db|PROT01|FOX1_RRM1	sarnowsc_D1903_044.c.25516.25516.3	sarnowsc_D1903_044.c.25923.25923.3	73	1224.19	AGUU	Natural_-HPO3	AGUU Natural_-HPO3	2855.92	2855.91	952.979	3	-1.5	0.03003	22.58	0	Observed FDR	id
GFGFVTFENSADADR-T6-AGU	db|PROT01|FOX1_RRM1	sarnowsc_D1903_043.c.19948.19948.3	sarnowsc_D1903_043.c.19522.19522.3	75	998.136	AGU	Natural	AGU Natural	2629.86	2629.85	877.625	3	-1.8	0.02647	22.57	0	Observed FDR	id
GFGFVTFENSADADR-F4-G	db|PROT01|FOX1_RRM1	sarnowsc_D1903_041.c.13651.13651.2	sarnowsc_D1903_041.c.13662.13662.2	73	361.042	G	Natural_-H2	G Natural_-H2	1992.76	1992.76	997.388	2	-2.2	0.04971	22.56	0	Observed FDR	id
GFGFVTFENSADADR-F4-AGU	db|PROT01|FOX1_RRM1	sarnowsc_D1903_040.c.20759.20759.3	sarnowsc_D1903_040.c.20898.20898.3	73	998.136	AGU	Natural	AGU Natural	2629.86	2629.85	877.625	3	-2.2	0.0483	22.55	0	Observed FDR	id
LHVSNIPFRFRDPDLR-R9-G	db|PROT01|FOX1_RRM1	sarnowsc_D1903_040.c.08801.08801.2	sarnowsc_D1903_040.c.08782.08782.2	40	363.058	G	Natural	G Natural	2344.12	2344.12	1173.07	2	-2.6	0.03756	22.55	0	Observed FDR	id
LHVSNIPFR-L1-AU	db|PROT01|FOX1_RRM1	sarnowsc_D1903_043.c.16242.16242.2	sarnowsc_D1903_043.c.16269.16269.2	32	653.088	AU	Natural	AU Natural	1734.69	1734.69	868.352	2	-1.4	0.06903	22.55	0	Observed FDR	id
GFGFVTFENSADADR-F4-GUU	db|PROT01|FOX1_RRM1	sarnowsc_D1903_040.c.18334.18334.2	sarnowsc_D1903_040.c.18332.18332.2	73	893.127	GUU	Natural_-H3PO3	GUU Natural_-H3PO3	2524.85	2524.84	1263.43	2	-2.7	0.06947	22.55	0	Observed FDR	id
GSKGFGFVTFENSADADR-F7-GU	db|PROT01|FOX1_RRM1	sarnowsc_D1903_043.c.10696.10696.3	sarnowsc_D1903_043.c.10695.10695.3	73	587.101	GU	Natural_-H3PO3	GU Natural_-H3PO3	2490.97	2490.96	831.329	3	-2.7	0.03315	22.54	0	Observed FDR	id
GSKGFGFVTFENSADADR-F5-GU	db|PROT01|FOX1_RRM1	sarnowsc_D1903_043.c.10647.10647.2	sarnowsc_D1903_043.c.10622.10622.2	71	589.117	GU	Natural_-HPO3	GU Natural_-HPO3/AU Natural_-H3PO3+H2O	2492.99	2492.98	1247.5	2	-4.5	0.03349	22.54	0	Observed FDR	id
LHVSNIPFR-F8-CGU	db|PROT01|FOX1_RRM1	sarnowsc_D1903_040.c.06306.06306.3	sarnowsc_D1903_040.c.06544.06544.3	39	974.125	CGU	Natural	CGU Natural	2055.73	2055.72	686.249	3	-1.8	0.04993	22.54	0	Observed FDR	id
LHVSNIPFRFR-P7-G	db|PROT01|FOX1_RRM1	sarnowsc_D1903_040.c.07596.07596.3	sarnowsc_D1903_040.c.07115.07115.3	38	361.042	G	Natural_-H2	G Natural_-H2	1745.82	1745.81	582.944	3	-3.1	0.04262	22.53	0	Observed FDR	id
GSKGFGFVTFENSADADR-F7-GU	db|PROT01|FOX1_RRM1	sarnowsc_D1903_040.c.10667.10667.2	sarnowsc_D1903_040.c.10554.10554.2	73	589.117	GU	Natural_-HPO3	GU Natural_-HPO3/AU Natural_-H3PO3+H2O	2492.99	2492.98	1247.5	2	-3.9	0.01198	22.53	0	Observed FDR	id
LHVSNIPFRFRDPDLR-R9-GU	db|PROT01|FOX1_RRM1	sarnowsc_D1903_044.c.15024.15024.3	sarnowsc_D1903_044.c.14981.14981.3	40	669.083	GU	Natural	GU Natural	2650.15	2650.14	884.387	3	-4	0.06766	22.53	0	Observed FDR	id
GSKGFGFVTFENSADADR-V8-AGUU	db|PROT01|FOX1_RRM1	sarnowsc_D1903_040.c.15093.15093.4	sarnowsc_D1903_040.c.15524.15524.4	74	1224.19	AGUU	Natural_-HPO3	AGUU Natural_-HPO3	3128.06	3128.06	783.022	4	-3.1	0.0277	22.52	0	Observed FDR	id
GFGFVTFENSADADR-F4-GU	db|PROT01|FOX1_RRM1	sarnowsc_D1903_043.c.13478.13478.2	sarnowsc_D1903_043.c.13428.13428.2	73	605.112	GU	Natural_-H3PO3+H2O	GU Natural_-H3PO3+H2O	2236.83	2236.83	1119.42	2	-2.4	0.01031	22.49	0	Observed FDR	id
LHVSNIPFRFRDPDLR-F10-CGU	db|PROT01|FOX1_RRM1	sarnowsc_D1903_043.c.16198.16198.4	sarnowsc_D1903_043.c.16207.16207.4	41	972.109	CGU	Natural_-H2	CGU Natural_-H2	2953.17	2953.17	739.3	4	-2.2	0.06	22.48	0	Observed FDR	id
LHVSNIPFR-P7-G	db|PROT01|FOX1_RRM1	sarnowsc_D1903_041.c.04904.04904.2	sarnowsc_D1903_041.c.04852.04852.2	38	361.042	G	Natural_-H2	G Natural_-H2	1442.65	1442.64	722.329	2	-2.5	0.05952	22.48	0	Observed FDR	id
GFGFVTFENSADADR-G3-GU	db|PROT01|FOX1_RRM1	sarnowsc_D1903_041.c.27529.27529.3	sarnowsc_D1903_041.c.27429.27429.3	72	589.117	GU	Natural_-HPO3	GU Natural_-HPO3/AU Natural_-H3PO3+H2O	2220.84	2220.83	741.285	3	-3.1	0.03029	22.48	0	Observed FDR	id
GFGFVTFENSADADR-F4-CGU	db|PROT01|FOX1_RRM1	sarnowsc_D1903_041.c.18293.18293.2	sarnowsc_D1903_041.c.18115.18115.2	73	974.125	CGU	Natural	CGU Natural	2605.85	2605.84	1303.93	2	-3.6	0.01878	22.47	0	Observed FDR	id
GFGFVTFENSADADR-T6-GUU	db|PROT01|FOX1_RRM1	sarnowsc_D1903_040.c.17301.17301.3	sarnowsc_D1903_040.c.16836.16836.3	75	913.153	GUU	Natural_-HPO3+H2O	GUU Natural_-HPO3+H2O	2544.87	2544.86	849.296	3	-4.2	0.03984	22.47	0	Observed FDR	id
LHVSNIPFR-F8-GU	db|PROT01|FOX1_RRM1	sarnowsc_D1903_043.c.08236.08236.3	sarnowsc_D1903_043.c.07869.07869.3	39	667.068	GU	Natural_-H2	GU Natural_-H2	1748.67	1748.67	583.896	3	-3.1	0.04235	22.46	0	Observed FDR	id
GFGFVTFENSADADR-G3-GU	db|PROT01|FOX1_RRM1	sarnowsc_D1903_041.c.18297.18297.2	sarnowsc_D1903_041.c.17809.17809.2	72	607.128	GU	Natural_-HPO3+H2O	GU Natural_-HPO3+H2O	2238.85	2238.85	1120.43	2	-1	0.03701	22.46	0	Observed FDR	id
LHVSNIPFRFR-S4-CG	db|PROT01|FOX1_RRM1	sarnowsc_D1903_043.c.05838.05838.4	sarnowsc_D1903_043.c.05831.05831.4	35	668.099	CG	Natural	CG Natural	2052.87	2052.87	514.224	4	-3.4	0.05129	22.46	0	Observed FDR	id
LHVSNIPFR-I6-GU	db|PROT01|FOX1_RRM1	sarnowsc_D1903_044.c.06235.06235.3	sarnowsc_D1903_044.c.06090.06090.3	37	669.083	GU	Natural	GU Natural	1750.69	1750.68	584.569	3	-2.1	0.04717	22.46	0	Observed FDR	id
GFGFVTFENSADADR-V5-GU	db|PROT01|FOX1_RRM1	sarnowsc_D1903_040.c.30709.30709.3	sarnowsc_D1903_040.c.30797.30797.3	74	607.128	GU	Natural_-HPO3+H2O	GU Natural_-HPO3+H2O	2238.85	2238.85	747.29	3	-1.5	0.13196	22.45	0	Observed FDR	id
RLHVSNIPFR-R10-CG	db|PROT01|FOX1_RRM1	sarnowsc_D1903_043.c.02509.02509.4	sarnowsc_D1903_043.c.03020.03020.4	40	668.099	CG	Natural	CG Natural	1905.8	1905.8	477.458	4	-2.4	0.03153	22.45	0	Observed FDR	id
GFGFVTFENSADADR-V5-GU	db|PROT01|FOX1_RRM1	sarnowsc_D1903_043.c.13780.13780.2	sarnowsc_D1903_043.c.13203.13203.2	74	607.128	GU	Natural_-HPO3+H2O	GU Natural_-HPO3+H2O	2238.85	2238.84	1120.43	2	-4.6	0.02819	22.45	0	Observed FDR	id
LHVSNIPFRFRDPDLR-P7-CG	db|PROT01|FOX1_RRM1	sarnowsc_D1903_043.c.09740.09740.4	sarnowsc_D1903_043.c.09989.09989.4	38	668.099	CG	Natural	CG Natural	2649.16	2649.16	663.298	4	-1.1	0.03833	22.45	0	Observed FDR	id
GFGFVTFENSADADR-F4-AGUU	db|PROT01|FOX1_RRM1	sarnowsc_D1903_044.c.22644.22644.3	sarnowsc_D1903_044.c.22883.22883.3	73	1224.19	AGUU	Natural_-HPO3	AGUU Natural_-HPO3	2855.92	2855.91	952.978	3	-1.9	0.03225	22.44	0	Observed FDR	id
GFGFVTFENSADADR-F4-GU	db|PROT01|FOX1_RRM1	sarnowsc_D1903_040.c.24752.24752.3	sarnowsc_D1903_040.c.24440.24440.3	73	589.117	GU	Natural_-HPO3	GU Natural_-HPO3/AU Natural_-H3PO3+H2O	2220.84	2220.83	741.286	3	-2.2	0.02929	22.44	0	Observed FDR	id
LHVSNIPFR-P7-GU	db|PROT01|FOX1_RRM1	sarnowsc_D1903_044.c.06098.06098.2	sarnowsc_D1903_044.c.05708.05708.2	38	669.083	GU	Natural	GU Natural	1750.69	1750.68	876.348	2	-3	0.07423	22.44	0	Observed FDR	id
LHVSNIPFRFRDPDLR-I6-G	db|PROT01|FOX1_RRM1	sarnowsc_D1903_043.c.08951.08951.4	sarnowsc_D1903_043.c.09342.09342.4	37	363.058	G	Natural	G Natural	2344.12	2344.12	587.037	4	-3	0.02752	22.43	0	Observed FDR	id
GFGFVTFENSADADR-F4-GU	db|PROT01|FOX1_RRM1	sarnowsc_D1903_043.c.14739.14739.2	sarnowsc_D1903_043.c.14758.14758.2	73	589.117	GU	Natural_-HPO3	GU Natural_-HPO3/AU Natural_-H3PO3+H2O	2220.84	2220.83	1111.42	2	-4.2	0.04399	22.43	0	Observed FDR	id
LHVSNIPFR-P7-GU	db|PROT01|FOX1_RRM1	sarnowsc_D1903_040.c.11404.11404.3	sarnowsc_D1903_040.c.11370.11370.3	38	651.073	GU	Natural_-H2O	GU Natural_-H2O/AU Natural_-H2	1732.68	1732.67	578.565	3	-2.6	0.07646	22.43	0	Observed FDR	id
GFGFVTFENSADADR-F4-AGUU	db|PROT01|FOX1_RRM1	sarnowsc_D1903_044.c.18963.18963.2	sarnowsc_D1903_044.c.19390.19390.2	73	1242.2	AGUU	Natural_-HPO3+H2O	AGUU Natural_-HPO3+H2O	2873.93	2873.92	1437.97	2	-0.8	0.03625	22.41	0	Observed FDR	id
GFGFVTFENSADADR-F4-AGUU	db|PROT01|FOX1_RRM1	sarnowsc_D1903_040.c.19941.19941.4	sarnowsc_D1903_040.c.20000.20000.4	73	1224.19	AGUU	Natural_-HPO3	AGUU Natural_-HPO3	2855.92	2855.91	714.985	4	-2.2	0.06428	22.41	0	Observed FDR	id
LHVSNIPFR-F8-GU	db|PROT01|FOX1_RRM1	sarnowsc_D1903_040.c.15926.15926.3	sarnowsc_D1903_040.c.15534.15534.3	39	667.068	GU	Natural_-H2	GU Natural_-H2	1748.67	1748.67	583.897	3	-2.5	0.05903	22.41	0	Observed FDR	id
GFGFVTFENSADADR-F4-AGU	db|PROT01|FOX1_RRM1	sarnowsc_D1903_043.c.19290.19290.3	sarnowsc_D1903_043.c.19189.19189.3	73	998.136	AGU	Natural	AGU Natural	2629.86	2629.85	877.624	3	-3	0.03121	22.4	0	Observed FDR	id
GFGFVTFENSADADR-V5-AGU	db|PROT01|FOX1_RRM1	sarnowsc_D1903_040.c.19740.19740.3	sarnowsc_D1903_040.c.19353.19353.3	74	998.136	AGU	Natural	AGU Natural	2629.86	2629.85	877.625	3	-2.3	0.03209	22.4	0	Observed FDR	id
RLHVSNIPFR-F9-GU	db|PROT01|FOX1_RRM1	sarnowsc_D1903_040.c.12452.12452.2	sarnowsc_D1903_040.c.12470.12470.2	39	667.068	GU	Natural_-H2	GU Natural_-H2	1904.77	1904.77	953.391	2	-3.2	0.05806	22.39	0	Observed FDR	id
LHVSNIPFR-R9-CG	db|PROT01|FOX1_RRM1	sarnowsc_D1903_041.c.05207.05207.2	sarnowsc_D1903_041.c.05245.05245.2	40	666.084	CG	Natural_-H2	CG Natural_-H2	1747.69	1747.68	874.85	2	-2	0.02472	22.39	0	Observed FDR	id
GFGFVTFENSADADR-F4-GUU	db|PROT01|FOX1_RRM1	sarnowsc_D1903_043.c.17131.17131.2	sarnowsc_D1903_043.c.17193.17193.2	73	895.142	GUU	Natural_-HPO3	GUU Natural_-HPO3	2526.86	2526.86	1264.44	2	-2.7	0.07342	22.39	0	Observed FDR	id
LHVSNIPFRFRDPDLR-F8-U	db|PROT01|FOX1_RRM1	sarnowsc_D1903_044.c.16397.16397.4	sarnowsc_D1903_044.c.16507.16507.4	39	306.025	U	Natural_-H2O	U Natural_-H2O	2287.09	2287.08	572.779	4	-2.6	0.03739	22.37	0	Observed FDR	id
GFGFVTFENSADADR-F4-AGUU	db|PROT01|FOX1_RRM1	sarnowsc_D1903_044.c.26441.26441.3	sarnowsc_D1903_044.c.26433.26433.3	73	1242.2	AGUU	Natural_-HPO3+H2O	AGUU Natural_-HPO3+H2O	2873.93	2873.92	958.982	3	-1.9	0.03542	22.37	0	Observed FDR	id
LHVSNIPFRFRDPDLR-R9-GUU	db|PROT01|FOX1_RRM1	sarnowsc_D1903_044.c.16304.16304.3	sarnowsc_D1903_044.c.15469.15469.3	40	973.093	GUU	Natural_-H2	GUU Natural_-H2	2954.16	2954.16	985.726	3	-0.8	0.04155	22.36	0	Observed FDR	id
LHVSNIPFRFRDPDLR-R11-CGU	db|PROT01|FOX1_RRM1	sarnowsc_D1903_040.c.16684.16684.3	sarnowsc_D1903_040.c.16666.16666.3	42	972.109	CGU	Natural_-H2	CGU Natural_-H2	2953.17	2953.17	985.397	3	-2.2	0.04245	22.35	0	Observed FDR	id
GFGFVTFENSADADR-V5-AGUU	db|PROT01|FOX1_RRM1	sarnowsc_D1903_043.c.26169.26169.3	sarnowsc_D1903_043.c.25839.25839.3	74	1224.19	AGUU	Natural_-HPO3	AGUU Natural_-HPO3	2855.92	2855.92	952.979	3	-0.5	0.03838	22.35	0	Observed FDR	id
GFGFVTFENSADADR-F4-GU	db|PROT01|FOX1_RRM1	sarnowsc_D1903_044.c.14989.14989.2	sarnowsc_D1903_044.c.15573.15573.2	73	589.117	GU	Natural_-HPO3	GU Natural_-HPO3/AU Natural_-H3PO3+H2O	2220.84	2220.83	1111.42	2	-3.3	0.03447	22.34	0	Observed FDR	id
GFGFVTFENSADADR-F4-AGU	db|PROT01|FOX1_RRM1	sarnowsc_D1903_041.c.20789.20789.3	sarnowsc_D1903_041.c.20458.20458.3	73	998.136	AGU	Natural	AGU Natural	2629.86	2629.85	877.624	3	-3.6	0.09497	22.34	0	Observed FDR	id
RLHVSNIPFR-V4-AU	db|PROT01|FOX1_RRM1	sarnowsc_D1903_040.c.11971.11971.3	sarnowsc_D1903_040.c.12604.12604.3	34	653.088	AU	Natural	AU Natural	1890.79	1890.79	631.27	3	-2.9	0.09905	22.34	0	Observed FDR	id
GFGFVTFENSADADR-F4-GU	db|PROT01|FOX1_RRM1	sarnowsc_D1903_040.c.14513.14513.2	sarnowsc_D1903_040.c.14891.14891.2	73	587.101	GU	Natural_-H3PO3	GU Natural_-H3PO3	2218.82	2218.82	1110.42	2	-3.5	0.08953	22.34	0	Observed FDR	id
GFGFVTFENSADADR-F2-GU	db|PROT01|FOX1_RRM1	sarnowsc_D1903_040.c.23834.23834.3	sarnowsc_D1903_040.c.24190.24190.3	71	589.117	GU	Natural_-HPO3	GU Natural_-HPO3/AU Natural_-H3PO3+H2O	2220.84	2220.83	741.286	3	-1.7	0.02715	22.33	0	Observed FDR	id
GFGFVTFENSADADR-F4-GU	db|PROT01|FOX1_RRM1	sarnowsc_D1903_044.c.31925.31925.2	sarnowsc_D1903_044.c.31813.31813.2	73	589.117	GU	Natural_-HPO3	GU Natural_-HPO3/AU Natural_-H3PO3+H2O	2220.84	2220.84	1111.43	2	-1.5	0.05792	22.33	0	Observed FDR	id
LHVSNIPFR-S4-CGU	db|PROT01|FOX1_RRM1	sarnowsc_D1903_040.c.07746.07746.2	sarnowsc_D1903_040.c.07719.07719.2	35	972.109	CGU	Natural_-H2	CGU Natural_-H2	2053.71	2053.71	1027.86	2	-2.5	0.01952	22.32	0	Observed FDR	id
RLHVSNIPFRFR-P8-CG	db|PROT01|FOX1_RRM1	sarnowsc_D1903_044.c.06029.06029.4	sarnowsc_D1903_044.c.06371.06371.4	38	666.084	CG	Natural_-H2	CG Natural_-H2	2206.96	2206.95	552.746	4	-2.5	0.02546	22.32	0	Observed FDR	id
GFGFVTFENSADADR-F4-AGU	db|PROT01|FOX1_RRM1	sarnowsc_D1903_041.c.20274.20274.3	sarnowsc_D1903_041.c.19788.19788.3	73	998.136	AGU	Natural	AGU Natural	2629.86	2629.85	877.624	3	-3.1	0.02522	22.32	0	Observed FDR	id
LHVSNIPFR-P7-CG	db|PROT01|FOX1_RRM1	sarnowsc_D1903_044.c.04875.04875.3	sarnowsc_D1903_044.c.04374.04374.3	38	668.099	CG	Natural	CG Natural	1749.7	1749.7	584.24	3	-3.5	0.06667	22.32	0	Observed FDR	id
GFGFVTFENSADADR-G3-GU	db|PROT01|FOX1_RRM1	sarnowsc_D1903_040.c.26378.26378.3	sarnowsc_D1903_040.c.26425.26425.3	72	589.117	GU	Natural_-HPO3	GU Natural_-HPO3/AU Natural_-H3PO3+H2O	2220.84	2220.83	741.285	3	-2.9	0.07763	22.32	0	Observed FDR	id
GFGFVTFENSADADR-F4-GU	db|PROT01|FOX1_RRM1	sarnowsc_D1903_040.c.30621.30621.2	sarnowsc_D1903_040.c.30753.30753.2	73	589.117	GU	Natural_-HPO3	GU Natural_-HPO3/AU Natural_-H3PO3+H2O	2220.84	2220.83	1111.42	2	-2.4	0.05562	22.31	0	Observed FDR	id
GFGFVTFENSADADR-F2-GU	db|PROT01|FOX1_RRM1	sarnowsc_D1903_043.c.16976.16976.2	sarnowsc_D1903_043.c.17329.17329.2	71	669.083	GU	Natural	GU Natural	2300.8	2300.8	1151.41	2	-3.3	0.03938	22.31	0	Observed FDR	id
GFGFVTFENSADADR-F4-AGUU	db|PROT01|FOX1_RRM1	sarnowsc_D1903_043.c.18682.18682.2	sarnowsc_D1903_043.c.18498.18498.2	73	1242.2	AGUU	Natural_-HPO3+H2O	AGUU Natural_-HPO3+H2O	2873.93	2873.91	1437.96	2	-4.7	0.00533	22.31	0	Observed FDR	id
LHVSNIPFRFRDPDLR-P7-GU	db|PROT01|FOX1_RRM1	sarnowsc_D1903_040.c.08551.08551.4	sarnowsc_D1903_040.c.08562.08562.4	38	589.117	GU	Natural_-HPO3	GU Natural_-HPO3/AU Natural_-H3PO3+H2O	2570.18	2570.17	643.551	4	-3	0.05078	22.29	0	Observed FDR	id
LHVSNIPFR-F8-GU	db|PROT01|FOX1_RRM1	sarnowsc_D1903_040.c.05947.05947.2	sarnowsc_D1903_040.c.05900.05900.2	39	669.083	GU	Natural	GU Natural	1750.69	1750.68	876.35	2	-1.2	0.07096	22.29	0	Observed FDR	id
LHVSNIPFR-F8-GU	db|PROT01|FOX1_RRM1	sarnowsc_D1903_041.c.06386.06386.2	sarnowsc_D1903_041.c.06806.06806.2	39	669.083	GU	Natural	GU Natural	1750.69	1750.68	876.349	2	-2.1	0.05252	22.29	0	Observed FDR	id
GFGFVTFENSADADR-F4-AGUU	db|PROT01|FOX1_RRM1	sarnowsc_D1903_041.c.27159.27159.3	sarnowsc_D1903_041.c.27235.27235.3	73	1224.19	AGUU	Natural_-HPO3	AGUU Natural_-HPO3	2855.92	2855.91	952.977	3	-3.4	0.0396	22.28	0	Observed FDR	id
RLHVSNIPFR-I7-CGU	db|PROT01|FOX1_RRM1	sarnowsc_D1903_041.c.05115.05115.4	sarnowsc_D1903_041.c.04493.04493.4	37	974.125	CGU	Natural	CGU Natural	2211.83	2211.83	553.964	4	-1.5	0.04144	22.27	0	Observed FDR	id
GFGFVTFENSADADR-F4-AGUU	db|PROT01|FOX1_RRM1	sarnowsc_D1903_040.c.21701.21701.3	sarnowsc_D1903_040.c.21670.21670.3	73	1224.19	AGUU	Natural_-HPO3	AGUU Natural_-HPO3	2855.92	2855.91	952.977	3	-3.2	0.03508	22.26	0	Observed FDR	id
RLHVSNIPFR-I7-CG	db|PROT01|FOX1_RRM1	sarnowsc_D1903_044.c.11149.11149.4	sarnowsc_D1903_044.c.11188.11188.4	37	666.084	CG	Natural_-H2	CG Natural_-H2	1903.79	1903.78	476.954	4	-2.6	0.07646	22.26	0	Observed FDR	id
GFGFVTFENSADADR-F2-AGUU	db|PROT01|FOX1_RRM1	sarnowsc_D1903_043.c.24272.24272.3	sarnowsc_D1903_043.c.24216.24216.3	71	1224.19	AGUU	Natural_-HPO3	AGUU Natural_-HPO3	2855.92	2855.91	952.977	3	-2.7	0.04106	22.26	0	Observed FDR	id
LHVSNIPFR-I6-CGU	db|PROT01|FOX1_RRM1	sarnowsc_D1903_043.c.08608.08608.2	sarnowsc_D1903_043.c.08758.08758.2	37	972.109	CGU	Natural_-H2	CGU Natural_-H2	2053.71	2053.71	1027.86	2	-3.1	0.04736	22.26	0	Observed FDR	id
GFGFVTFENSADADR-G3-GU	db|PROT01|FOX1_RRM1	sarnowsc_D1903_040.c.30461.30461.3	sarnowsc_D1903_040.c.30352.30352.3	72	589.117	GU	Natural_-HPO3	GU Natural_-HPO3/AU Natural_-H3PO3+H2O	2220.84	2220.83	741.285	3	-3.2	0.05649	22.25	0	Observed FDR	id
LHVSNIPFRFRDPDLR-I6-GU	db|PROT01|FOX1_RRM1	sarnowsc_D1903_040.c.12606.12606.4	sarnowsc_D1903_040.c.11995.11995.4	37	669.083	GU	Natural	GU Natural	2650.15	2650.14	663.544	4	-1.5	0.05242	22.25	0	Observed FDR	id
RLHVSNIPFR-H3-AU	db|PROT01|FOX1_RRM1	sarnowsc_D1903_041.c.12508.12508.3	sarnowsc_D1903_041.c.12678.12678.3	33	653.088	AU	Natural	AU Natural	1890.79	1890.79	631.27	3	-3.7	0.02374	22.25	0	Observed FDR	id
GFGFVTFENSADADR-F4-GU	db|PROT01|FOX1_RRM1	sarnowsc_D1903_040.c.28770.28770.3	sarnowsc_D1903_040.c.28613.28613.3	73	589.117	GU	Natural_-HPO3	GU Natural_-HPO3/AU Natural_-H3PO3+H2O	2220.84	2220.84	741.286	3	-1.1	0.0326	22.25	0	Observed FDR	id
GSKGFGFVTFENSADADR-G6-GU	db|PROT01|FOX1_RRM1	sarnowsc_D1903_041.c.09363.09363.3	sarnowsc_D1903_041.c.09329.09329.3	72	607.128	GU	Natural_-HPO3+H2O	GU Natural_-HPO3+H2O	2511	2510.99	838.004	3	-3.4	0.02407	22.23	0	Observed FDR	id
GFGFVTFENSADADR-F4-GU	db|PROT01|FOX1_RRM1	sarnowsc_D1903_044.c.12896.12896.2	sarnowsc_D1903_044.c.13265.13265.2	73	607.128	GU	Natural_-HPO3+H2O	GU Natural_-HPO3+H2O	2238.85	2238.85	1120.43	2	-1.3	0.0122	22.23	0	Observed FDR	id
LHVSNIPFRFRDPDLR-R9-CGU	db|PROT01|FOX1_RRM1	sarnowsc_D1903_043.c.12789.12789.3	sarnowsc_D1903_043.c.12450.12450.3	40	974.125	CGU	Natural	CGU Natural	2955.19	2955.18	986.069	3	-2	0.03397	22.23	0	Observed FDR	id
LHVSNIPFRFR-F8-G	db|PROT01|FOX1_RRM1	sarnowsc_D1903_043.c.05639.05639.2	sarnowsc_D1903_043.c.05888.05888.2	39	363.058	G	Natural	G Natural	1747.83	1747.83	874.921	2	-2.2	0.01679	22.22	0	Observed FDR	id
LHVSNIPFR-F8-CGU	db|PROT01|FOX1_RRM1	sarnowsc_D1903_043.c.08309.08309.3	sarnowsc_D1903_043.c.07937.07937.3	39	972.109	CGU	Natural_-H2	CGU Natural_-H2	2053.71	2053.71	685.577	3	-1.9	0.05626	22.21	0	Observed FDR	id
LHVSNIPFRFRDPDLR-F10-CGU	db|PROT01|FOX1_RRM1	sarnowsc_D1903_040.c.11402.11402.3	sarnowsc_D1903_040.c.11075.11075.3	41	974.125	CGU	Natural	CGU Natural	2955.19	2955.18	986.069	3	-1.8	0.03153	22.19	0	Observed FDR	id
GFGFVTFENSADADR-V5-GU	db|PROT01|FOX1_RRM1	sarnowsc_D1903_041.c.16158.16158.2	sarnowsc_D1903_041.c.16315.16315.2	74	589.117	GU	Natural_-HPO3	GU Natural_-HPO3/AU Natural_-H3PO3+H2O	2220.84	2220.83	1111.42	2	-3.1	0.04738	22.19	0	Observed FDR	id
LHVSNIPFR-P7-CGU	db|PROT01|FOX1_RRM1	sarnowsc_D1903_040.c.08217.08217.3	sarnowsc_D1903_040.c.08265.08265.3	38	972.109	CGU	Natural_-H2	CGU Natural_-H2	2053.71	2053.71	685.577	3	-1.8	0.05852	22.19	0	Observed FDR	id
GFGFVTFENSADADR-F4-GU	db|PROT01|FOX1_RRM1	sarnowsc_D1903_043.c.16406.16406.2	sarnowsc_D1903_043.c.16020.16020.2	73	589.117	GU	Natural_-HPO3	GU Natural_-HPO3/AU Natural_-H3PO3+H2O	2220.84	2220.83	1111.43	2	-1.9	0.06869	22.18	0	Observed FDR	id
LHVSNIPFRFRDPDLR-P7-GU	db|PROT01|FOX1_RRM1	sarnowsc_D1903_041.c.18124.18124.4	sarnowsc_D1903_041.c.18072.18072.4	38	651.073	GU	Natural_-H2O	GU Natural_-H2O/AU Natural_-H2	2632.14	2632.13	659.041	4	-2.4	0.03682	22.18	0	Observed FDR	id
GFGFVTFENSADADR-F4-GU	db|PROT01|FOX1_RRM1	sarnowsc_D1903_041.c.28182.28182.3	sarnowsc_D1903_041.c.28053.28053.3	73	589.117	GU	Natural_-HPO3	GU Natural_-HPO3/AU Natural_-H3PO3+H2O	2220.84	2220.83	741.286	3	-1.6	0.03249	22.18	0	Observed FDR	id
GFGFVTFENSADADR-F4-GU	db|PROT01|FOX1_RRM1	sarnowsc_D1903_044.c.18769.18769.2	sarnowsc_D1903_044.c.18462.18462.2	73	669.083	GU	Natural	GU Natural	2300.8	2300.8	1151.41	2	-1.7	0.03756	22.17	0	Observed FDR	id
LHVSNIPFRFRDPDLR-P7-GU	db|PROT01|FOX1_RRM1	sarnowsc_D1903_044.c.17089.17089.4	sarnowsc_D1903_044.c.17069.17069.4	38	667.068	GU	Natural_-H2	GU Natural_-H2	2648.13	2648.13	663.04	4	-1.7	0.04415	22.17	0	Observed FDR	id
RLHVSNIPFR-V4-CG	db|PROT01|FOX1_RRM1	sarnowsc_D1903_040.c.10692.10692.4	sarnowsc_D1903_040.c.10732.10732.4	34	666.084	CG	Natural_-H2	CG Natural_-H2	1903.79	1903.78	476.954	4	-2.7	0.05902	22.15	0	Observed FDR	id
GFGFVTFENSADADR-F4-GU	db|PROT01|FOX1_RRM1	sarnowsc_D1903_044.c.14113.14113.2	sarnowsc_D1903_044.c.13618.13618.2	73	589.117	GU	Natural_-HPO3	GU Natural_-HPO3/AU Natural_-H3PO3+H2O	2220.84	2220.83	1111.43	2	-1.9	0.03914	22.15	0	Observed FDR	id
LHVSNIPFRFRDPDLR-F10-CG	db|PROT01|FOX1_RRM1	sarnowsc_D1903_043.c.08614.08614.3	sarnowsc_D1903_043.c.08604.08604.3	41	668.099	CG	Natural	CG Natural	2649.16	2649.16	884.061	3	-1.4	0.04257	22.15	0	Observed FDR	id
GFGFVTFENSADADR-V5-GU	db|PROT01|FOX1_RRM1	sarnowsc_D1903_040.c.26565.26565.3	sarnowsc_D1903_040.c.26724.26724.3	74	607.128	GU	Natural_-HPO3+H2O	GU Natural_-HPO3+H2O	2238.85	2238.84	747.288	3	-3.3	0.07807	22.15	0	Observed FDR	id
LHVSNIPFRFRDPDLR-R9-CGU	db|PROT01|FOX1_RRM1	sarnowsc_D1903_044.c.17174.17174.3	sarnowsc_D1903_044.c.17507.17507.3	40	972.109	CGU	Natural_-H2	CGU Natural_-H2	2953.17	2953.17	985.397	3	-2.5	0.05436	22.14	0	Observed FDR	id
GFGFVTFENSADADR-F4-GU	db|PROT01|FOX1_RRM1	sarnowsc_D1903_040.c.12654.12654.2	sarnowsc_D1903_040.c.12567.12567.2	73	589.117	GU	Natural_-HPO3	GU Natural_-HPO3/AU Natural_-H3PO3+H2O	2220.84	2220.83	1111.42	2	-3	0.02182	22.12	0	Observed FDR	id
GFGFVTFENSADADR-T6-GU	db|PROT01|FOX1_RRM1	sarnowsc_D1903_043.c.28336.28336.3	sarnowsc_D1903_043.c.28425.28425.3	75	607.128	GU	Natural_-HPO3+H2O	GU Natural_-HPO3+H2O	2238.85	2238.84	747.289	3	-2.1	0.08828	22.12	0	Observed FDR	id
GFGFVTFENSADADR-G3-GU	db|PROT01|FOX1_RRM1	sarnowsc_D1903_041.c.30481.30481.3	sarnowsc_D1903_041.c.30350.30350.3	72	589.117	GU	Natural_-HPO3	GU Natural_-HPO3/AU Natural_-H3PO3+H2O	2220.84	2220.84	741.287	3	-0.9	0.03809	22.12	0	Observed FDR	id
RLHVSNIPFR-N6-CGU	db|PROT01|FOX1_RRM1	sarnowsc_D1903_044.c.05306.05306.4	sarnowsc_D1903_044.c.04661.04661.4	36	974.125	CGU	Natural	CGU Natural	2211.83	2211.82	553.964	4	-2.4	0.04028	22.11	0	Observed FDR	id
RLHVSNIPFRFR-P8-CG	db|PROT01|FOX1_RRM1	sarnowsc_D1903_044.c.05326.05326.4	sarnowsc_D1903_044.c.05264.05264.4	38	668.099	CG	Natural	CG Natural	2208.97	2208.97	553.25	4	-2.3	0.0464	22.11	0	Observed FDR	id
LHVSNIPFR-P7-CG	db|PROT01|FOX1_RRM1	sarnowsc_D1903_041.c.03878.03878.3	sarnowsc_D1903_041.c.04238.04238.3	38	668.099	CG	Natural	CG Natural	1749.7	1749.7	584.241	3	-2.2	0.04172	22.11	0	Observed FDR	id
RLHVSNIPFR-I7-CG	db|PROT01|FOX1_RRM1	sarnowsc_D1903_044.c.05295.05295.4	sarnowsc_D1903_044.c.05273.05273.4	37	666.084	CG	Natural_-H2	CG Natural_-H2	1903.79	1903.78	476.953	4	-3.3	0.03359	22.1	0	Observed FDR	id
LHVSNIPFR-I6-GU	db|PROT01|FOX1_RRM1	sarnowsc_D1903_044.c.08638.08638.3	sarnowsc_D1903_044.c.08268.08268.3	37	667.068	GU	Natural_-H2	GU Natural_-H2	1748.67	1748.67	583.897	3	-2	0.04477	22.1	0	Observed FDR	id
LHVSNIPFRFR-F8-CG	db|PROT01|FOX1_RRM1	sarnowsc_D1903_044.c.06064.06064.3	sarnowsc_D1903_044.c.06496.06496.3	39	668.099	CG	Natural	CG Natural	2052.87	2052.87	685.297	3	-2.6	0.0139	22.1	0	Observed FDR	id
LHVSNIPFR-I6-CG	db|PROT01|FOX1_RRM1	sarnowsc_D1903_044.c.06928.06928.2	sarnowsc_D1903_044.c.06981.06981.2	37	668.099	CG	Natural	CG Natural	1749.7	1749.7	875.856	2	-3.2	0.05889	22.09	0	Observed FDR	id
GFGFVTFENSADADR-F4-AGU	db|PROT01|FOX1_RRM1	sarnowsc_D1903_041.c.20121.20121.2	sarnowsc_D1903_041.c.20043.20043.2	73	998.136	AGU	Natural	AGU Natural	2629.86	2629.85	1315.93	2	-3.3	0.02285	22.09	0	Observed FDR	id
LHVSNIPFRFRDPDLR-I6-G	db|PROT01|FOX1_RRM1	sarnowsc_D1903_044.c.10694.10694.4	sarnowsc_D1903_044.c.10496.10496.4	37	361.042	G	Natural_-H2	G Natural_-H2	2342.11	2342.1	586.534	4	-1.8	0.04127	22.08	0	Observed FDR	id
RLHVSNIPFR-I7-G	db|PROT01|FOX1_RRM1	sarnowsc_D1903_041.c.02221.02221.4	sarnowsc_D1903_041.c.02170.02170.4	37	363.058	G	Natural	G Natural	1600.76	1600.76	401.197	4	-2.4	0.02593	22.08	0	Observed FDR	id
GFGFVTFENSADADR-F4-GUU	db|PROT01|FOX1_RRM1	sarnowsc_D1903_043.c.16743.16743.3	sarnowsc_D1903_043.c.16599.16599.3	73	913.153	GUU	Natural_-HPO3+H2O	GUU Natural_-HPO3+H2O	2544.87	2544.87	849.297	3	-2.4	0.05908	22.07	0	Observed FDR	id
RLHVSNIPFR-I7-GU	db|PROT01|FOX1_RRM1	sarnowsc_D1903_044.c.06223.06223.3	sarnowsc_D1903_044.c.05667.05667.3	37	667.068	GU	Natural_-H2	GU Natural_-H2	1904.77	1904.77	635.93	3	-2.2	0.05159	22.06	0	Observed FDR	id
LHVSNIPFRFRDPDLR-R9-GU	db|PROT01|FOX1_RRM1	sarnowsc_D1903_041.c.16761.16761.4	sarnowsc_D1903_041.c.16375.16375.4	40	667.068	GU	Natural_-H2	GU Natural_-H2	2648.13	2648.12	663.039	4	-3.6	0.04267	22.06	0	Observed FDR	id
LHVSNIPFR-P7-CGU	db|PROT01|FOX1_RRM1	sarnowsc_D1903_044.c.07656.07656.3	sarnowsc_D1903_044.c.07853.07853.3	38	974.125	CGU	Natural	CGU Natural	2055.73	2055.72	686.248	3	-3.5	0.03454	22.06	0	Observed FDR	id
ILDVEIIFNERGSKGFGFVTFENSADADR-N9-GU	db|PROT01|FOX1_RRM1	sarnowsc_D1903_044.c.24686.24686.4	sarnowsc_D1903_044.c.24367.24367.4	64	589.117	GU	Natural_-HPO3	GU Natural_-HPO3/AU Natural_-H3PO3+H2O	3834.72	3834.71	959.685	4	-1.8	0.02356	22.05	0	Observed FDR	id
GFGFVTFENSADADR-F4-GU	db|PROT01|FOX1_RRM1	sarnowsc_D1903_044.c.13669.13669.2	sarnowsc_D1903_044.c.14189.14189.2	73	589.117	GU	Natural_-HPO3	GU Natural_-HPO3/AU Natural_-H3PO3+H2O	2220.84	2220.84	1111.43	2	-1.3	0.03187	22.04	0	Observed FDR	id
GFGFVTFENSADADR-V5-AGUU	db|PROT01|FOX1_RRM1	sarnowsc_D1903_043.c.16337.16337.3	sarnowsc_D1903_043.c.16527.16527.3	74	1242.2	AGUU	Natural_-HPO3+H2O	AGUU Natural_-HPO3+H2O	2873.93	2873.92	958.98	3	-3.6	0.01887	22.03	0	Observed FDR	id
GFGFVTFENSADADR-F2-GU	db|PROT01|FOX1_RRM1	sarnowsc_D1903_043.c.12796.12796.3	sarnowsc_D1903_043.c.13662.13662.3	71	607.128	GU	Natural_-HPO3+H2O	GU Natural_-HPO3+H2O	2238.85	2238.84	747.289	3	-2.2	0.05245	22.03	0	Observed FDR	id
LHVSNIPFR-P7-GU	db|PROT01|FOX1_RRM1	sarnowsc_D1903_041.c.07989.07989.2	sarnowsc_D1903_041.c.07953.07953.2	38	667.068	GU	Natural_-H2	GU Natural_-H2	1748.67	1748.67	875.342	2	-1.9	0.07062	22.01	0	Observed FDR	id
GFGFVTFENSADADR-F4-GUU	db|PROT01|FOX1_RRM1	sarnowsc_D1903_044.c.17126.17126.3	sarnowsc_D1903_044.c.17125.17125.3	73	895.142	GUU	Natural_-HPO3	GUU Natural_-HPO3	2526.86	2526.86	843.294	3	-1.5	0.03724	22	0	Observed FDR	id
GFGFVTFENSADADR-G1-GU	db|PROT01|FOX1_RRM1	sarnowsc_D1903_041.c.28637.28637.3	sarnowsc_D1903_041.c.28662.28662.3	70	607.128	GU	Natural_-HPO3+H2O	GU Natural_-HPO3+H2O	2238.85	2238.85	747.29	3	-1.5	0.09736	22	0	Observed FDR	id
GFGFVTFENSADADR-F4-AGUU	db|PROT01|FOX1_RRM1	sarnowsc_D1903_041.c.20482.20482.2	sarnowsc_D1903_041.c.20344.20344.2	73	1224.19	AGUU	Natural_-HPO3	AGUU Natural_-HPO3	2855.92	2855.9	1428.96	2	-4.7	0.02842	21.99	0	Observed FDR	id
GFGFVTFENSADADR-G3-G	db|PROT01|FOX1_RRM1	sarnowsc_D1903_044.c.13579.13579.2	sarnowsc_D1903_044.c.13852.13852.2	72	363.058	G	Natural	G Natural	1994.78	1994.78	998.396	2	-2	0.04666	21.99	0	Observed FDR	id
GFGFVTFENSADADR-F4-GUU	db|PROT01|FOX1_RRM1	sarnowsc_D1903_044.c.30973.30973.2	sarnowsc_D1903_044.c.30969.30969.2	73	895.142	GUU	Natural_-HPO3	GUU Natural_-HPO3	2526.86	2526.86	1264.44	2	-3.4	0.02712	21.98	0	Observed FDR	id
GFGFVTFENSADADR-F4-AGU	db|PROT01|FOX1_RRM1	sarnowsc_D1903_041.c.15730.15730.3	sarnowsc_D1903_041.c.16018.16018.3	73	918.169	AGU	Natural_-HPO3	AGU Natural_-HPO3	2549.89	2549.89	850.97	3	-1.7	0.05056	21.98	0	Observed FDR	id
GFGFVTFENSADADR-F4-GUU	db|PROT01|FOX1_RRM1	sarnowsc_D1903_041.c.18587.18587.2	sarnowsc_D1903_041.c.18563.18563.2	73	893.127	GUU	Natural_-H3PO3	GUU Natural_-H3PO3	2524.85	2524.84	1263.43	2	-1.9	0.03127	21.97	0	Observed FDR	id
LHVSNIPFRFRDPDLR-I6-CG	db|PROT01|FOX1_RRM1	sarnowsc_D1903_040.c.10816.10816.4	sarnowsc_D1903_040.c.11592.11592.4	37	666.084	CG	Natural_-H2	CG Natural_-H2	2647.15	2647.14	662.793	4	-3.3	0.06514	21.93	0	Observed FDR	id
GSKGFGFVTFENSADADR-F7-GU	db|PROT01|FOX1_RRM1	sarnowsc_D1903_043.c.14421.14421.3	sarnowsc_D1903_043.c.14459.14459.3	73	589.117	GU	Natural_-HPO3	GU Natural_-HPO3/AU Natural_-H3PO3+H2O	2492.99	2492.98	832	3	-4.1	0.02755	21.93	0	Observed FDR	id
LHVSNIPFRFRDPDLR-I6-GU	db|PROT01|FOX1_RRM1	sarnowsc_D1903_044.c.13309.13309.4	sarnowsc_D1903_044.c.13090.13090.4	37	667.068	GU	Natural_-H2	GU Natural_-H2	2648.13	2648.13	663.04	4	-1.5	0.03822	21.92	0	Observed FDR	id
GFGFVTFENSADADR-F4-GU	db|PROT01|FOX1_RRM1	sarnowsc_D1903_040.c.29627.29627.2	sarnowsc_D1903_040.c.29619.29619.2	73	589.117	GU	Natural_-HPO3	GU Natural_-HPO3/AU Natural_-H3PO3+H2O	2220.84	2220.84	1111.43	2	-1.4	0.06323	21.92	0	Observed FDR	id
GFGFVTFENSADADR-V5-GU	db|PROT01|FOX1_RRM1	sarnowsc_D1903_041.c.27144.27144.3	sarnowsc_D1903_041.c.27325.27325.3	74	607.128	GU	Natural_-HPO3+H2O	GU Natural_-HPO3+H2O	2238.85	2238.85	747.29	3	-1.1	0.06789	21.92	0	Observed FDR	id
GFGFVTFENSADADR-F4-GU	db|PROT01|FOX1_RRM1	sarnowsc_D1903_040.c.22676.22676.3	sarnowsc_D1903_040.c.22881.22881.3	73	589.117	GU	Natural_-HPO3	GU Natural_-HPO3/AU Natural_-H3PO3+H2O	2220.84	2220.83	741.284	3	-4	0.03337	21.89	0	Observed FDR	id
LHVSNIPFRFR-P7-CGU	db|PROT01|FOX1_RRM1	sarnowsc_D1903_044.c.09137.09137.4	sarnowsc_D1903_044.c.09110.09110.4	38	974.125	CGU	Natural	CGU Natural	2358.9	2358.89	590.73	4	-3.7	0.06881	21.89	0	Observed FDR	id
GFGFVTFENSADADR-V5-G	db|PROT01|FOX1_RRM1	sarnowsc_D1903_040.c.13506.13506.3	sarnowsc_D1903_040.c.13737.13737.3	74	361.042	G	Natural_-H2	G Natural_-H2	1992.76	1992.76	665.261	3	-2.3	0.04627	21.88	0	Observed FDR	id
LHVSNIPFR-F8-CG	db|PROT01|FOX1_RRM1	sarnowsc_D1903_043.c.05432.05432.3	sarnowsc_D1903_043.c.05640.05640.3	39	666.084	CG	Natural_-H2	CG Natural_-H2	1747.69	1747.68	583.568	3	-3.7	0.06364	21.87	0	Observed FDR	id
LHVSNIPFRFRDPDLR-F8-CG	db|PROT01|FOX1_RRM1	sarnowsc_D1903_044.c.15644.15644.3	sarnowsc_D1903_044.c.15449.15449.3	39	668.099	CG	Natural	CG Natural	2649.16	2649.15	884.059	3	-3.5	0.03989	21.87	0	Observed FDR	id
GSKGFGFVTFENSADADR-F7-GU	db|PROT01|FOX1_RRM1	sarnowsc_D1903_040.c.13515.13515.3	sarnowsc_D1903_040.c.13535.13535.3	73	589.117	GU	Natural_-HPO3	GU Natural_-HPO3/AU Natural_-H3PO3+H2O	2492.99	2492.98	832.002	3	-2.4	0.03478	21.86	0	Observed FDR	id
LHVSNIPFRFR-P7-G	db|PROT01|FOX1_RRM1	sarnowsc_D1903_041.c.05685.05685.3	sarnowsc_D1903_041.c.05432.05432.3	38	363.058	G	Natural	G Natural	1747.83	1747.83	583.617	3	-2.2	0.03255	21.86	0	Observed FDR	id
GFGFVTFENSADADR-F2-CG	db|PROT01|FOX1_RRM1	sarnowsc_D1903_041.c.13708.13708.3	sarnowsc_D1903_041.c.13906.13906.3	71	666.084	CG	Natural_-H2	CG Natural_-H2	2297.81	2297.8	766.941	3	-2.1	0.04325	21.86	0	Observed FDR	id
GFGFVTFENSADADR-G3-GU	db|PROT01|FOX1_RRM1	sarnowsc_D1903_041.c.14405.14405.3	sarnowsc_D1903_041.c.13707.13707.3	72	607.128	GU	Natural_-HPO3+H2O	GU Natural_-HPO3+H2O	2238.85	2238.85	747.29	3	-0.5	0.02574	21.85	0	Observed FDR	id
LHVSNIPFR-F8-G	db|PROT01|FOX1_RRM1	sarnowsc_D1903_040.c.04830.04830.2	sarnowsc_D1903_040.c.04803.04803.2	39	361.042	G	Natural_-H2	G Natural_-H2	1442.65	1442.64	722.328	2	-3.6	0.07544	21.85	0	Observed FDR	id
GFGFVTFENSADADR-G1-GU	db|PROT01|FOX1_RRM1	sarnowsc_D1903_040.c.22972.22972.3	sarnowsc_D1903_040.c.22598.22598.3	70	589.117	GU	Natural_-HPO3	GU Natural_-HPO3/AU Natural_-H3PO3+H2O	2220.84	2220.83	741.285	3	-3	0.06098	21.85	0	Observed FDR	id
GFGFVTFENSADADR-F4-GU	db|PROT01|FOX1_RRM1	sarnowsc_D1903_043.c.29950.29950.3	sarnowsc_D1903_043.c.29864.29864.3	73	589.117	GU	Natural_-HPO3	GU Natural_-HPO3/AU Natural_-H3PO3+H2O	2220.84	2220.83	741.285	3	-3	0.04191	21.85	0	Observed FDR	id
RLHVSNIPFR-P8-CGU	db|PROT01|FOX1_RRM1	sarnowsc_D1903_043.c.05870.05870.2	sarnowsc_D1903_043.c.05859.05859.2	38	972.109	CGU	Natural_-H2	CGU Natural_-H2	2209.81	2209.81	1105.91	2	-2.8	0.00764	21.84	0	Observed FDR	id
GFGFVTFENSADADR-F4-AGU	db|PROT01|FOX1_RRM1	sarnowsc_D1903_044.c.20489.20489.2	sarnowsc_D1903_044.c.20729.20729.2	73	998.136	AGU	Natural	AGU Natural	2629.86	2629.85	1315.93	2	-1.9	0.0174	21.84	0	Observed FDR	id
GSKGFGFVTFENSADADR-V8-AGUU	db|PROT01|FOX1_RRM1	sarnowsc_D1903_040.c.14930.14930.3	sarnowsc_D1903_040.c.14941.14941.3	74	1224.19	AGUU	Natural_-HPO3	AGUU Natural_-HPO3	3128.06	3128.06	1043.69	3	-2.6	0.01694	21.83	0	Observed FDR	id
GFGFVTFENSADADR-F4-AGU	db|PROT01|FOX1_RRM1	sarnowsc_D1903_040.c.19854.19854.2	sarnowsc_D1903_040.c.19778.19778.2	73	998.136	AGU	Natural	AGU Natural	2629.86	2629.85	1315.94	2	-1.1	0.04522	21.82	0	Observed FDR	id
GFGFVTFENSADADR-F4-AGU	db|PROT01|FOX1_RRM1	sarnowsc_D1903_043.c.19244.19244.2	sarnowsc_D1903_043.c.19555.19555.2	73	998.136	AGU	Natural	AGU Natural	2629.86	2629.85	1315.93	2	-3.8	0.02278	21.82	0	Observed FDR	id
GFGFVTFENSADADR-F4-AGUU	db|PROT01|FOX1_RRM1	sarnowsc_D1903_040.c.18482.18482.3	sarnowsc_D1903_040.c.18590.18590.3	73	1242.2	AGUU	Natural_-HPO3+H2O	AGUU Natural_-HPO3+H2O	2873.93	2873.92	958.982	3	-1.9	0.01285	21.82	0	Observed FDR	id
GFGFVTFENSADADR-F4-CG	db|PROT01|FOX1_RRM1	sarnowsc_D1903_040.c.12586.12586.3	sarnowsc_D1903_040.c.12940.12940.3	73	668.099	CG	Natural	CG Natural	2299.82	2299.81	767.613	3	-2.8	0.03943	21.81	0	Observed FDR	id
GFGFVTFENSADADR-V5-GU	db|PROT01|FOX1_RRM1	sarnowsc_D1903_044.c.13295.13295.3	sarnowsc_D1903_044.c.12653.12653.3	74	607.128	GU	Natural_-HPO3+H2O	GU Natural_-HPO3+H2O	2238.85	2238.84	747.289	3	-2	0.04212	21.81	0	Observed FDR	id
LHVSNIPFR-I6-G	db|PROT01|FOX1_RRM1	sarnowsc_D1903_040.c.14334.14334.3	sarnowsc_D1903_040.c.14355.14355.3	37	361.042	G	Natural_-H2	G Natural_-H2	1442.65	1442.64	481.888	3	-3.4	0.01005	21.81	0	Observed FDR	id
GSKGFGFVTFENSADADR-V8-GU	db|PROT01|FOX1_RRM1	sarnowsc_D1903_040.c.16599.16599.3	sarnowsc_D1903_040.c.16578.16578.3	74	589.117	GU	Natural_-HPO3	GU Natural_-HPO3/AU Natural_-H3PO3+H2O	2492.99	2492.98	832.002	3	-1.8	0.02631	21.8	0	Observed FDR	id
RLHVSNIPFR-P8-CGU	db|PROT01|FOX1_RRM1	sarnowsc_D1903_044.c.06324.06324.3	sarnowsc_D1903_044.c.06967.06967.3	38	972.109	CGU	Natural_-H2	CGU Natural_-H2	2209.81	2209.81	737.61	3	-2.5	0.02184	21.79	0	Observed FDR	id
GFGFVTFENSADADR-V5-AGUU	db|PROT01|FOX1_RRM1	sarnowsc_D1903_044.c.20371.20371.4	sarnowsc_D1903_044.c.20370.20370.4	74	1224.19	AGUU	Natural_-HPO3	AGUU Natural_-HPO3	2855.92	2855.91	714.985	4	-2.1	0.05565	21.79	0	Observed FDR	id
GFGFVTFENSADADR-T6-GUU	db|PROT01|FOX1_RRM1	sarnowsc_D1903_044.c.16891.16891.2	sarnowsc_D1903_044.c.16862.16862.2	75	913.153	GUU	Natural_-HPO3+H2O	GUU Natural_-HPO3+H2O	2544.87	2544.87	1273.44	2	-2	0.0323	21.79	0	Observed FDR	id
GFGFVTFENSADADR-F4-G	db|PROT01|FOX1_RRM1	sarnowsc_D1903_044.c.13162.13162.2	sarnowsc_D1903_044.c.12956.12956.2	73	363.058	G	Natural	G Natural	1994.78	1994.78	998.397	2	-0.5	0.04166	21.79	0	Observed FDR	id
LHVSNIPFRFRDPDLR-F8-U	db|PROT01|FOX1_RRM1	sarnowsc_D1903_040.c.14673.14673.4	sarnowsc_D1903_040.c.14479.14479.4	39	322.02	U	Natural_-H2	U Natural_-H2	2303.08	2303.08	576.778	4	-1.9	0.04402	21.79	0	Observed FDR	id
LHVSNIPFR-F8-CGU	db|PROT01|FOX1_RRM1	sarnowsc_D1903_043.c.08671.08671.3	sarnowsc_D1903_043.c.09151.09151.3	39	972.109	CGU	Natural_-H2	CGU Natural_-H2	2053.71	2053.71	685.577	3	-2.8	0.0794	21.78	0	Observed FDR	id
GFGFVTFENSADADR-F4-AGUU	db|PROT01|FOX1_RRM1	sarnowsc_D1903_043.c.21766.21766.3	sarnowsc_D1903_043.c.21857.21857.3	73	1224.19	AGUU	Natural_-HPO3	AGUU Natural_-HPO3	2855.92	2855.91	952.978	3	-1.7	0.03787	21.77	0	Observed FDR	id
LHVSNIPFRFR-R9-CG	db|PROT01|FOX1_RRM1	sarnowsc_D1903_043.c.06138.06138.3	sarnowsc_D1903_043.c.06505.06505.3	40	668.099	CG	Natural	CG Natural	2052.87	2052.87	685.297	3	-2.1	0.018	21.77	0	Observed FDR	id
LHVSNIPFR-I6-G	db|PROT01|FOX1_RRM1	sarnowsc_D1903_040.c.04775.04775.3	sarnowsc_D1903_040.c.04732.04732.3	37	361.042	G	Natural_-H2	G Natural_-H2	1442.65	1442.64	481.888	3	-3.3	0.04026	21.77	0	Observed FDR	id
GFGFVTFENSADADR-F4-GU	db|PROT01|FOX1_RRM1	sarnowsc_D1903_041.c.13519.13519.2	sarnowsc_D1903_041.c.13772.13772.2	73	589.117	GU	Natural_-HPO3	GU Natural_-HPO3/AU Natural_-H3PO3+H2O	2220.84	2220.83	1111.42	2	-2.3	0.03287	21.76	0	Observed FDR	id
LHVSNIPFRFRDPDLR-F8-CGU	db|PROT01|FOX1_RRM1	sarnowsc_D1903_043.c.12344.12344.3	sarnowsc_D1903_043.c.12867.12867.3	39	974.125	CGU	Natural	CGU Natural	2955.19	2955.18	986.069	3	-2	0.04504	21.76	0	Observed FDR	id
LHVSNIPFRFRDPDLR-P7-G	db|PROT01|FOX1_RRM1	sarnowsc_D1903_041.c.09906.09906.4	sarnowsc_D1903_041.c.09658.09658.4	38	363.058	G	Natural	G Natural	2344.12	2344.12	587.037	4	-3.2	0.05774	21.76	0	Observed FDR	id
GFGFVTFENSADADR-F7-AGUU	db|PROT01|FOX1_RRM1	sarnowsc_D1903_043.c.17947.17947.4	sarnowsc_D1903_043.c.17945.17945.4	76	1242.2	AGUU	Natural_-HPO3+H2O	AGUU Natural_-HPO3+H2O	2873.93	2873.92	719.488	4	-2.4	0.03406	21.76	0	Observed FDR	id
GFGFVTFENSADADR-F2-GU	db|PROT01|FOX1_RRM1	sarnowsc_D1903_040.c.29217.29217.3	sarnowsc_D1903_040.c.29146.29146.3	71	589.117	GU	Natural_-HPO3	GU Natural_-HPO3/AU Natural_-H3PO3+H2O	2220.84	2220.83	741.285	3	-3.1	0.08371	21.76	0	Observed FDR	id
GFGFVTFENSADADR-G3-AGUU	db|PROT01|FOX1_RRM1	sarnowsc_D1903_044.c.27264.27264.3	sarnowsc_D1903_044.c.27110.27110.3	72	1224.19	AGUU	Natural_-HPO3	AGUU Natural_-HPO3	2855.92	2855.91	952.977	3	-2.7	0.04512	21.75	0	Observed FDR	id
GFGFVTFENSADADR-V5-GU	db|PROT01|FOX1_RRM1	sarnowsc_D1903_041.c.29549.29549.3	sarnowsc_D1903_041.c.29681.29681.3	74	607.128	GU	Natural_-HPO3+H2O	GU Natural_-HPO3+H2O	2238.85	2238.84	747.289	3	-2.3	0.08882	21.75	0	Observed FDR	id
GFGFVTFENSADADR-F4-AGUU	db|PROT01|FOX1_RRM1	sarnowsc_D1903_043.c.21578.21578.2	sarnowsc_D1903_043.c.21360.21360.2	73	1224.19	AGUU	Natural_-HPO3	AGUU Natural_-HPO3	2855.92	2855.9	1428.96	2	-4.4	0.01647	21.74	0	Observed FDR	id
GFGFVTFENSADADR-F2-GU	db|PROT01|FOX1_RRM1	sarnowsc_D1903_040.c.21177.21177.3	sarnowsc_D1903_040.c.21084.21084.3	71	589.117	GU	Natural_-HPO3	GU Natural_-HPO3/AU Natural_-H3PO3+H2O	2220.84	2220.84	741.287	3	-1	0.06341	21.73	0	Observed FDR	id
LHVSNIPFRFRDPDLR-F8-GU	db|PROT01|FOX1_RRM1	sarnowsc_D1903_043.c.11070.11070.3	sarnowsc_D1903_043.c.11422.11422.3	39	669.083	GU	Natural	GU Natural	2650.15	2650.14	884.389	3	-2	0.05628	21.73	0	Observed FDR	id
GFGFVTFENSADADR-V5-GU	db|PROT01|FOX1_RRM1	sarnowsc_D1903_040.c.07876.07876.3	sarnowsc_D1903_040.c.08563.08563.3	74	607.128	GU	Natural_-HPO3+H2O	GU Natural_-HPO3+H2O	2238.85	2238.85	747.291	3	-0.3	0.08622	21.72	0	Observed FDR	id
LHVSNIPFR-F8-GU	db|PROT01|FOX1_RRM1	sarnowsc_D1903_044.c.06372.06372.2	sarnowsc_D1903_044.c.06362.06362.2	39	669.083	GU	Natural	GU Natural	1750.69	1750.68	876.349	2	-2.3	0.04988	21.72	0	Observed FDR	id
GFGFVTFENSADADR-F7-GU	db|PROT01|FOX1_RRM1	sarnowsc_D1903_041.c.27557.27557.3	sarnowsc_D1903_041.c.27447.27447.3	76	607.128	GU	Natural_-HPO3+H2O	GU Natural_-HPO3+H2O	2238.85	2238.85	747.29	3	-1.8	0.0885	21.72	0	Observed FDR	id
LHVSNIPFR-I6-CG	db|PROT01|FOX1_RRM1	sarnowsc_D1903_040.c.06892.06892.3	sarnowsc_D1903_040.c.06500.06500.3	37	666.084	CG	Natural_-H2	CG Natural_-H2	1747.69	1747.68	583.569	3	-2.7	0.05065	21.71	0	Observed FDR	id
GFGFVTFENSADADR-G3-GU	db|PROT01|FOX1_RRM1	sarnowsc_D1903_044.c.31889.31889.3	sarnowsc_D1903_044.c.31817.31817.3	72	589.117	GU	Natural_-HPO3	GU Natural_-HPO3/AU Natural_-H3PO3+H2O	2220.84	2220.83	741.286	3	-2.4	0.03494	21.71	0	Observed FDR	id
GFGFVTFENSADADR-V5-GU	db|PROT01|FOX1_RRM1	sarnowsc_D1903_041.c.29353.29353.3	sarnowsc_D1903_041.c.29438.29438.3	74	607.128	GU	Natural_-HPO3+H2O	GU Natural_-HPO3+H2O	2238.85	2238.85	747.29	3	-1.7	0.10419	21.7	0	Observed FDR	id
GFGFVTFENSADADR-G3-GU	db|PROT01|FOX1_RRM1	sarnowsc_D1903_041.c.18859.18859.3	sarnowsc_D1903_041.c.18651.18651.3	72	589.117	GU	Natural_-HPO3	GU Natural_-HPO3/AU Natural_-H3PO3+H2O	2220.84	2220.83	741.286	3	-1.9	0.06289	21.7	0	Observed FDR	id
GFGFVTFENSADADR-V5-GUU	db|PROT01|FOX1_RRM1	sarnowsc_D1903_044.c.17485.17485.3	sarnowsc_D1903_044.c.18072.18072.3	74	913.153	GUU	Natural_-HPO3+H2O	GUU Natural_-HPO3+H2O	2544.87	2544.87	849.298	3	-1.6	0.03244	21.7	0	Observed FDR	id
GFGFVTFENSADADR-F2-GU	db|PROT01|FOX1_RRM1	sarnowsc_D1903_043.c.26113.26113.3	sarnowsc_D1903_043.c.26380.26380.3	71	589.117	GU	Natural_-HPO3	GU Natural_-HPO3/AU Natural_-H3PO3+H2O	2220.84	2220.83	741.286	3	-2.3	0.05435	21.7	0	Observed FDR	id
GFGFVTFENSADADR-G1-GU	db|PROT01|FOX1_RRM1	sarnowsc_D1903_040.c.30330.30330.3	sarnowsc_D1903_040.c.30242.30242.3	70	589.117	GU	Natural_-HPO3	GU Natural_-HPO3/AU Natural_-H3PO3+H2O	2220.84	2220.83	741.285	3	-2.6	0.03358	21.69	0	Observed FDR	id
LHVSNIPFR-I6-CG	db|PROT01|FOX1_RRM1	sarnowsc_D1903_043.c.03613.03613.4	sarnowsc_D1903_043.c.03616.03616.4	37	668.099	CG	Natural	CG Natural	1749.7	1749.7	438.432	4	-3.7	0.03579	21.68	0	Observed FDR	id
LHVSNIPFR-F8-CGU	db|PROT01|FOX1_RRM1	sarnowsc_D1903_043.c.08266.08266.2	sarnowsc_D1903_043.c.07933.07933.2	39	972.109	CGU	Natural_-H2	CGU Natural_-H2	2053.71	2053.71	1027.86	2	-1.9	0.04387	21.68	0	Observed FDR	id
LHVSNIPFR-P7-GU	db|PROT01|FOX1_RRM1	sarnowsc_D1903_040.c.06252.06252.2	sarnowsc_D1903_040.c.06217.06217.2	38	669.083	GU	Natural	GU Natural	1750.69	1750.68	876.35	2	-1.2	0.06664	21.68	0	Observed FDR	id
GSKGFGFVTFENSADADRAR-S2-GU	db|PROT01|FOX1_RRM1	sarnowsc_D1903_044.c.11424.11424.3	sarnowsc_D1903_044.c.11364.11364.3	68	589.117	GU	Natural_-HPO3	GU Natural_-HPO3/AU Natural_-H3PO3+H2O	2720.13	2720.12	907.714	3	-1.9	0.01618	21.68	0	Observed FDR	id
LHVSNIPFRFR-F10-CG	db|PROT01|FOX1_RRM1	sarnowsc_D1903_043.c.05842.05842.2	sarnowsc_D1903_043.c.05833.05833.2	41	668.099	CG	Natural	CG Natural	2052.87	2052.87	1027.44	2	-3.3	0.01768	21.66	0	Observed FDR	id
GFGFVTFENSADADR-G1-GUU	db|PROT01|FOX1_RRM1	sarnowsc_D1903_041.c.30937.30937.3	sarnowsc_D1903_041.c.30850.30850.3	70	895.142	GUU	Natural_-HPO3	GUU Natural_-HPO3	2526.86	2526.86	843.295	3	-1.2	0.09048	21.66	0	Observed FDR	id
GFGFVTFENSADADR-V5-GUU	db|PROT01|FOX1_RRM1	sarnowsc_D1903_041.c.18488.18488.2	sarnowsc_D1903_041.c.18505.18505.2	74	895.142	GUU	Natural_-HPO3	GUU Natural_-HPO3	2526.86	2526.86	1264.44	2	-1.5	0.07456	21.65	0	Observed FDR	id
GFGFVTFENSADADR-V5-ACGU	db|PROT01|FOX1_RRM1	sarnowsc_D1903_041.c.15742.15742.3	sarnowsc_D1903_041.c.15702.15702.3	74	1241.22	ACGU	Natural_-HPO3+H2O	ACGU Natural_-HPO3+H2O	2872.94	2872.93	958.653	3	-2.9	0.01906	21.65	0	Observed FDR	id
GFGFVTFENSADADR-G1-GU	db|PROT01|FOX1_RRM1	sarnowsc_D1903_040.c.18365.18365.3	sarnowsc_D1903_040.c.18386.18386.3	70	667.068	GU	Natural_-H2	GU Natural_-H2	2298.79	2298.78	767.269	3	-2.1	0.04347	21.64	0	Observed FDR	id
GFGFVTFENSADADR-F4-AGUU	db|PROT01|FOX1_RRM1	sarnowsc_D1903_040.c.19661.19661.3	sarnowsc_D1903_040.c.20123.20123.3	73	1224.19	AGUU	Natural_-HPO3	AGUU Natural_-HPO3	2855.92	2855.91	952.978	3	-2.3	0.03107	21.64	0	Observed FDR	id
RLHVSNIPFRFR-P8-CG	db|PROT01|FOX1_RRM1	sarnowsc_D1903_043.c.04562.04562.4	sarnowsc_D1903_043.c.04803.04803.4	38	668.099	CG	Natural	CG Natural	2208.97	2208.97	553.25	4	-2.1	0.00754	21.64	0	Observed FDR	id
GFGFVTFENSADADR-V5-AU	db|PROT01|FOX1_RRM1	sarnowsc_D1903_040.c.13405.13405.3	sarnowsc_D1903_040.c.14176.14176.3	74	571.106	AU	Natural_-H3PO3	AU Natural_-H3PO3	2202.83	2202.82	735.282	3	-2.8	0.03729	21.63	0	Observed FDR	id
GFGFVTFENSADADR-V5-GU	db|PROT01|FOX1_RRM1	sarnowsc_D1903_041.c.28246.28246.3	sarnowsc_D1903_041.c.28149.28149.3	74	607.128	GU	Natural_-HPO3+H2O	GU Natural_-HPO3+H2O	2238.85	2238.84	747.289	3	-2.3	0.05711	21.62	0	Observed FDR	id
LHVSNIPFR-P7-CG	db|PROT01|FOX1_RRM1	sarnowsc_D1903_044.c.04005.04005.3	sarnowsc_D1903_044.c.03690.03690.3	38	668.099	CG	Natural	CG Natural	1749.7	1749.7	584.241	3	-2.5	0.0513	21.62	0	Observed FDR	id
GFGFVTFENSADADR-F4-AGUU	db|PROT01|FOX1_RRM1	sarnowsc_D1903_041.c.25489.25489.3	sarnowsc_D1903_041.c.25851.25851.3	73	1224.19	AGUU	Natural_-HPO3	AGUU Natural_-HPO3	2855.92	2855.91	952.976	3	-3.7	0.01964	21.62	0	Observed FDR	id
GFGFVTFENSADADR-F4-AGUU	db|PROT01|FOX1_RRM1	sarnowsc_D1903_043.c.19640.19640.2	sarnowsc_D1903_043.c.19763.19763.2	73	1224.19	AGUU	Natural_-HPO3	AGUU Natural_-HPO3	2855.92	2855.91	1428.96	2	-3	0.02054	21.61	0	Observed FDR	id
LHVSNIPFRFRDPDLR-S4-CGU	db|PROT01|FOX1_RRM1	sarnowsc_D1903_044.c.12928.12928.4	sarnowsc_D1903_044.c.13393.13393.4	35	974.125	CGU	Natural	CGU Natural	2955.19	2955.18	739.804	4	-1.5	0.06064	21.61	0	Observed FDR	id
GFGFVTFENSADADR-F4-GUU	db|PROT01|FOX1_RRM1	sarnowsc_D1903_041.c.17859.17859.2	sarnowsc_D1903_041.c.18172.18172.2	73	895.142	GUU	Natural_-HPO3	GUU Natural_-HPO3	2526.86	2526.86	1264.44	2	-2.7	0.0726	21.61	0	Observed FDR	id
GFGFVTFENSADADRAR-F4-GU	db|PROT01|FOX1_RRM1	sarnowsc_D1903_044.c.10675.10675.3	sarnowsc_D1903_044.c.10646.10646.3	73	589.117	GU	Natural_-HPO3	GU Natural_-HPO3/AU Natural_-H3PO3+H2O	2447.98	2447.97	816.999	3	-1.5	0.03283	21.61	0	Observed FDR	id
RLHVSNIPFR-S5-AGU	db|PROT01|FOX1_RRM1	sarnowsc_D1903_041.c.15678.15678.4	sarnowsc_D1903_041.c.15498.15498.4	35	998.136	AGU	Natural	AGU Natural	2235.84	2235.83	559.966	4	-2.9	0.02558	21.6	0	Observed FDR	id
GFGFVTFENSADADR-F4-GU	db|PROT01|FOX1_RRM1	sarnowsc_D1903_041.c.22063.22063.3	sarnowsc_D1903_041.c.22035.22035.3	73	589.117	GU	Natural_-HPO3	GU Natural_-HPO3/AU Natural_-H3PO3+H2O	2220.84	2220.83	741.285	3	-3	0.03608	21.59	0	Observed FDR	id
RLHVSNIPFR-F9-GU	db|PROT01|FOX1_RRM1	sarnowsc_D1903_043.c.05840.05840.3	sarnowsc_D1903_043.c.06348.06348.3	39	667.068	GU	Natural_-H2	GU Natural_-H2	1904.77	1904.77	635.93	3	-3.7	0.06994	21.56	0	Observed FDR	id
LHVSNIPFR-P7-CGU	db|PROT01|FOX1_RRM1	sarnowsc_D1903_041.c.08468.08468.2	sarnowsc_D1903_041.c.08909.08909.2	38	972.109	CGU	Natural_-H2	CGU Natural_-H2	2053.71	2053.71	1027.86	2	-2.3	0.03682	21.56	0	Observed FDR	id
RLHVSNIPFR-F9-G	db|PROT01|FOX1_RRM1	sarnowsc_D1903_040.c.03666.03666.3	sarnowsc_D1903_040.c.03647.03647.3	39	361.042	G	Natural_-H2	G Natural_-H2	1598.75	1598.74	533.922	3	-2.7	0.04046	21.56	0	Observed FDR	id
LHVSNIPFRFRDPDLR-F8-CGU	db|PROT01|FOX1_RRM1	sarnowsc_D1903_043.c.12352.12352.4	sarnowsc_D1903_043.c.12387.12387.4	39	974.125	CGU	Natural	CGU Natural	2955.19	2955.18	739.804	4	-2	0.03706	21.56	0	Observed FDR	id
RLHVSNIPFR-F9-GU	db|PROT01|FOX1_RRM1	sarnowsc_D1903_043.c.12103.12103.4	sarnowsc_D1903_043.c.12123.12123.4	39	667.068	GU	Natural_-H2	GU Natural_-H2	1904.77	1904.77	477.2	4	-2.4	0.04695	21.55	0	Observed FDR	id
LHVSNIPFR-F8-GU	db|PROT01|FOX1_RRM1	sarnowsc_D1903_040.c.13587.13587.2	sarnowsc_D1903_040.c.13585.13585.2	39	669.083	GU	Natural	GU Natural	1750.69	1750.68	876.349	2	-2.5	0.05739	21.55	0	Observed FDR	id
GFGFVTFENSADADR-F4-GU	db|PROT01|FOX1_RRM1	sarnowsc_D1903_041.c.18596.18596.2	sarnowsc_D1903_041.c.18616.18616.2	73	667.068	GU	Natural_-H2	GU Natural_-H2	2298.79	2298.78	1150.4	2	-2.6	0.03034	21.54	0	Observed FDR	id
GFGFVTFENSADADR-T6-AGUU	db|PROT01|FOX1_RRM1	sarnowsc_D1903_040.c.16934.16934.2	sarnowsc_D1903_040.c.16905.16905.2	75	1242.2	AGUU	Natural_-HPO3+H2O	AGUU Natural_-HPO3+H2O	2873.93	2873.92	1437.97	2	-1.3	0.02364	21.53	0	Observed FDR	id
GFGFVTFENSADADR-F4-AGUU	db|PROT01|FOX1_RRM1	sarnowsc_D1903_044.c.24911.24911.3	sarnowsc_D1903_044.c.25023.25023.3	73	1224.19	AGUU	Natural_-HPO3	AGUU Natural_-HPO3	2855.92	2855.91	952.978	3	-1.6	0.02506	21.53	0	Observed FDR	id
GFGFVTFENSADADR-G3-GU	db|PROT01|FOX1_RRM1	sarnowsc_D1903_040.c.22944.22944.3	sarnowsc_D1903_040.c.22771.22771.3	72	607.128	GU	Natural_-HPO3+H2O	GU Natural_-HPO3+H2O	2238.85	2238.85	747.291	3	-0.5	0.06079	21.52	0	Observed FDR	id
ILDVEIIFNERGSKGFGFVTFENSADADR-E10-AU	db|PROT01|FOX1_RRM1	sarnowsc_D1903_044.c.31721.31721.4	sarnowsc_D1903_044.c.31710.31710.4	65	591.133	AU	Natural_-HPO3+H2O	AU Natural_-HPO3+H2O	3836.73	3836.72	960.187	4	-3.8	0.01242	21.52	0	Observed FDR	id
GFGFVTFENSADADR-F4-CG	db|PROT01|FOX1_RRM1	sarnowsc_D1903_044.c.14923.14923.3	sarnowsc_D1903_044.c.14486.14486.3	73	666.084	CG	Natural_-H2	CG Natural_-H2	2297.81	2297.8	766.941	3	-2.9	0.01898	21.51	0	Observed FDR	id
GFGFVTFENSADADR-F4-GU	db|PROT01|FOX1_RRM1	sarnowsc_D1903_041.c.21602.21602.2	sarnowsc_D1903_041.c.21577.21577.2	73	587.101	GU	Natural_-H3PO3	GU Natural_-H3PO3	2218.82	2218.82	1110.42	2	-1.5	0.04234	21.5	0	Observed FDR	id
LHVSNIPFRFRDPDLR-F8-CGU	db|PROT01|FOX1_RRM1	sarnowsc_D1903_040.c.17265.17265.3	sarnowsc_D1903_040.c.17253.17253.3	39	956.114	CGU	Natural_-H2O	CGU Natural_-H2O/ACU Natural_-H2	2937.18	2937.17	980.065	3	-2.2	0.02023	21.5	0	Observed FDR	id
LHVSNIPFRFRDPDLR-P7-G	db|PROT01|FOX1_RRM1	sarnowsc_D1903_044.c.10211.10211.4	sarnowsc_D1903_044.c.10197.10197.4	38	363.058	G	Natural	G Natural	2344.12	2344.12	587.037	4	-1.8	0.04498	21.49	0	Observed FDR	id
GFGFVTFENSADADR-F2-GU	db|PROT01|FOX1_RRM1	sarnowsc_D1903_041.c.29092.29092.3	sarnowsc_D1903_041.c.29224.29224.3	71	589.117	GU	Natural_-HPO3	GU Natural_-HPO3/AU Natural_-H3PO3+H2O	2220.84	2220.83	741.286	3	-1.9	0.031	21.49	0	Observed FDR	id
LHVSNIPFR-I6-G	db|PROT01|FOX1_RRM1	sarnowsc_D1903_044.c.15215.15215.3	sarnowsc_D1903_044.c.15110.15110.3	37	361.042	G	Natural_-H2	G Natural_-H2	1442.65	1442.64	481.888	3	-3	0.01085	21.48	0	Observed FDR	id
GFGFVTFENSADADR-F4-CG	db|PROT01|FOX1_RRM1	sarnowsc_D1903_043.c.13640.13640.3	sarnowsc_D1903_043.c.13804.13804.3	73	666.084	CG	Natural_-H2	CG Natural_-H2	2297.81	2297.8	766.941	3	-2.6	0.06326	21.48	0	Observed FDR	id
VMTNKK-T3-C	db|PROT01|FOX1_RRM1	sarnowsc_D1903_041.c.19379.19379.2	sarnowsc_D1903_041.c.19878.19878.2	110	287.031	C	Natural_-H4O2	C Natural_-H4O2	1006.43	1006.43	504.222	2	-1.7	0.05317	21.48	0	Observed FDR	id
LHVSNIPFRFRDPDLR-R9-CG	db|PROT01|FOX1_RRM1	sarnowsc_D1903_043.c.08682.08682.4	sarnowsc_D1903_043.c.08681.08681.4	40	668.099	CG	Natural	CG Natural	2649.16	2649.16	663.297	4	-2.2	0.04729	21.48	0	Observed FDR	id
LHVSNIPFRFR-P7-CG	db|PROT01|FOX1_RRM1	sarnowsc_D1903_040.c.07401.07401.4	sarnowsc_D1903_040.c.07796.07796.4	38	666.084	CG	Natural_-H2	CG Natural_-H2	2050.86	2050.85	513.72	4	-3.1	0.02742	21.48	0	Observed FDR	id
GFGFVTFENSADADR-T6-GU	db|PROT01|FOX1_RRM1	sarnowsc_D1903_041.c.12446.12446.4	sarnowsc_D1903_041.c.12619.12619.4	75	607.128	GU	Natural_-HPO3+H2O	GU Natural_-HPO3+H2O	2238.85	2238.84	560.718	4	-3.5	0.02993	21.47	0	Observed FDR	id
GFGFVTFENSADADR-F4-AGUU	db|PROT01|FOX1_RRM1	sarnowsc_D1903_041.c.25838.25838.3	sarnowsc_D1903_041.c.25820.25820.3	73	1242.2	AGUU	Natural_-HPO3+H2O	AGUU Natural_-HPO3+H2O	2873.93	2873.92	958.982	3	-1.6	0.04725	21.47	0	Observed FDR	id
GSKGFGFVTFENSADADR-G6-GU	db|PROT01|FOX1_RRM1	sarnowsc_D1903_044.c.09612.09612.3	sarnowsc_D1903_044.c.08997.08997.3	72	607.128	GU	Natural_-HPO3+H2O	GU Natural_-HPO3+H2O	2511	2510.99	838.006	3	-1.5	0.02313	21.47	0	Observed FDR	id
LHVSNIPFRFRDPDLR-F8-GU	db|PROT01|FOX1_RRM1	sarnowsc_D1903_044.c.13183.13183.3	sarnowsc_D1903_044.c.13771.13771.3	39	669.083	GU	Natural	GU Natural	2650.15	2650.14	884.389	3	-1.3	0.04109	21.46	0	Observed FDR	id
GFGFVTFENSADADR-G3-AGUU	db|PROT01|FOX1_RRM1	sarnowsc_D1903_044.c.26641.26641.3	sarnowsc_D1903_044.c.26627.26627.3	72	1224.19	AGUU	Natural_-HPO3	AGUU Natural_-HPO3	2855.92	2855.91	952.977	3	-2.7	0.04107	21.46	0	Observed FDR	id
GFGFVTFENSADADR-F4-AGUU	db|PROT01|FOX1_RRM1	sarnowsc_D1903_044.c.18464.18464.2	sarnowsc_D1903_044.c.18440.18440.2	73	1242.2	AGUU	Natural_-HPO3+H2O	AGUU Natural_-HPO3+H2O	2873.93	2873.92	1437.97	2	-1.9	0.00595	21.44	0	Observed FDR	id
GFGFVTFENSADADR-G3-GU	db|PROT01|FOX1_RRM1	sarnowsc_D1903_041.c.29345.29345.3	sarnowsc_D1903_041.c.29334.29334.3	72	589.117	GU	Natural_-HPO3	GU Natural_-HPO3/AU Natural_-H3PO3+H2O	2220.84	2220.84	741.286	3	-1.6	0.03529	21.43	0	Observed FDR	id
GFGFVTFENSADADR-F4-AGUU	db|PROT01|FOX1_RRM1	sarnowsc_D1903_041.c.21773.21773.3	sarnowsc_D1903_041.c.21908.21908.3	73	1224.19	AGUU	Natural_-HPO3	AGUU Natural_-HPO3	2855.92	2855.91	952.977	3	-2.6	0.0275	21.43	0	Observed FDR	id
GFGFVTFENSADADR-S10-AGU	db|PROT01|FOX1_RRM1	sarnowsc_D1903_041.c.20484.20484.3	sarnowsc_D1903_041.c.20709.20709.3	79	998.136	AGU	Natural	AGU Natural	2629.86	2629.85	877.625	3	-2.7	0.14215	21.43	0	Observed FDR	id
GFGFVTFENSADADR-F4-AGU	db|PROT01|FOX1_RRM1	sarnowsc_D1903_044.c.21930.21930.3	sarnowsc_D1903_044.c.22183.22183.3	73	998.136	AGU	Natural	AGU Natural	2629.86	2629.85	877.625	3	-2.8	0.03631	21.41	0	Observed FDR	id
GFGFVTFENSADADR-F2-CG	db|PROT01|FOX1_RRM1	sarnowsc_D1903_040.c.10032.10032.3	sarnowsc_D1903_040.c.10022.10022.3	71	606.144	CG	Natural_-HPO3+H2O	CG Natural_-HPO3+H2O	2237.87	2237.86	746.961	3	-2.8	0.02465	21.41	0	Observed FDR	id
LHVSNIPFR-F8-GU	db|PROT01|FOX1_RRM1	sarnowsc_D1903_041.c.07617.07617.2	sarnowsc_D1903_041.c.07579.07579.2	39	667.068	GU	Natural_-H2	GU Natural_-H2	1748.67	1748.66	875.34	2	-3.6	0.03079	21.4	0	Observed FDR	id
GFGFVTFENSADADR-F4-CG	db|PROT01|FOX1_RRM1	sarnowsc_D1903_041.c.13665.13665.2	sarnowsc_D1903_041.c.13096.13096.2	73	668.099	CG	Natural	CG Natural	2299.82	2299.81	1150.91	2	-3	0.02281	21.4	0	Observed FDR	id
LHVSNIPFR-P7-CG	db|PROT01|FOX1_RRM1	sarnowsc_D1903_043.c.06666.06666.2	sarnowsc_D1903_043.c.06104.06104.2	38	668.099	CG	Natural	CG Natural	1749.7	1749.7	875.857	2	-2.5	0.04329	21.4	0	Observed FDR	id
GFGFVTFENSADADR-G3-GU	db|PROT01|FOX1_RRM1	sarnowsc_D1903_041.c.17382.17382.2	sarnowsc_D1903_041.c.17393.17393.2	72	669.083	GU	Natural	GU Natural	2300.8	2300.8	1151.41	2	-1	0.03253	21.39	0	Observed FDR	id
GFGFVTFENSADADR-F4-AGUU	db|PROT01|FOX1_RRM1	sarnowsc_D1903_040.c.15277.15277.2	sarnowsc_D1903_040.c.15270.15270.2	73	1242.2	AGUU	Natural_-HPO3+H2O	AGUU Natural_-HPO3+H2O	2873.93	2873.92	1437.97	2	-1.7	0.01546	21.39	0	Observed FDR	id
GFGFVTFENSADADR-V5-GU	db|PROT01|FOX1_RRM1	sarnowsc_D1903_040.c.13375.13375.3	sarnowsc_D1903_040.c.13374.13374.3	74	605.112	GU	Natural_-H3PO3+H2O	GU Natural_-H3PO3+H2O	2236.83	2236.83	746.617	3	-2.3	0.04067	21.37	0	Observed FDR	id
LHVSNIPFRFRDPDLR-R9-CG	db|PROT01|FOX1_RRM1	sarnowsc_D1903_040.c.10375.10375.3	sarnowsc_D1903_040.c.10426.10426.3	40	666.084	CG	Natural_-H2	CG Natural_-H2	2647.15	2647.14	883.389	3	-1.7	0.04395	21.37	0	Observed FDR	id
GFGFVTFENSADADR-F4-GU	db|PROT01|FOX1_RRM1	sarnowsc_D1903_041.c.30490.30490.2	sarnowsc_D1903_041.c.30339.30339.2	73	589.117	GU	Natural_-HPO3	GU Natural_-HPO3/AU Natural_-H3PO3+H2O	2220.84	2220.83	1111.42	2	-2.1	0.05332	21.37	0	Observed FDR	id
RLHVSNIPFRFR-P8-CG	db|PROT01|FOX1_RRM1	sarnowsc_D1903_040.c.05854.05854.4	sarnowsc_D1903_040.c.05890.05890.4	38	666.084	CG	Natural_-H2	CG Natural_-H2	2206.96	2206.95	552.746	4	-2.6	0.02113	21.36	0	Observed FDR	id
LHVSNIPFR-P7-CG	db|PROT01|FOX1_RRM1	sarnowsc_D1903_044.c.04044.04044.2	sarnowsc_D1903_044.c.04055.04055.2	38	668.099	CG	Natural	CG Natural	1749.7	1749.7	875.858	2	-1.6	0.02429	21.35	0	Observed FDR	id
LHVSNIPFRFRDPDLR-F8-GUU	db|PROT01|FOX1_RRM1	sarnowsc_D1903_044.c.14541.14541.3	sarnowsc_D1903_044.c.15278.15278.3	39	975.109	GUU	Natural	GUU Natural	2956.17	2956.17	986.398	3	-1	0.04395	21.34	0	Observed FDR	id
GFGFVTFENSADADR-F4-AGU	db|PROT01|FOX1_RRM1	sarnowsc_D1903_041.c.19816.19816.2	sarnowsc_D1903_041.c.19777.19777.2	73	998.136	AGU	Natural	AGU Natural	2629.86	2629.85	1315.93	2	-3.4	0.02056	21.34	0	Observed FDR	id
GFGFVTFENSADADR-F4-GU	db|PROT01|FOX1_RRM1	sarnowsc_D1903_043.c.13497.13497.2	sarnowsc_D1903_043.c.13495.13495.2	73	589.117	GU	Natural_-HPO3	GU Natural_-HPO3/AU Natural_-H3PO3+H2O	2220.84	2220.83	1111.42	2	-2.3	0.0833	21.33	0	Observed FDR	id
GFGFVTFENSADADRAR-D14-GUU	db|PROT01|FOX1_RRM1	sarnowsc_D1903_041.c.14611.14611.3	sarnowsc_D1903_041.c.14582.14582.3	83	895.142	GUU	Natural_-HPO3	GUU Natural_-HPO3	2754	2754	919.007	3	-2	0.01463	21.33	0	Observed FDR	id
GFGFVTFENSADADR-F4-AGUU	db|PROT01|FOX1_RRM1	sarnowsc_D1903_040.c.21575.21575.2	sarnowsc_D1903_040.c.21334.21334.2	73	1224.19	AGUU	Natural_-HPO3	AGUU Natural_-HPO3	2855.92	2855.91	1428.96	2	-2.5	0.01671	21.33	0	Observed FDR	id
LHVSNIPFRFRDPDLR-P7-G	db|PROT01|FOX1_RRM1	sarnowsc_D1903_040.c.10061.10061.4	sarnowsc_D1903_040.c.10588.10588.4	38	361.042	G	Natural_-H2	G Natural_-H2	2342.11	2342.1	586.533	4	-3.4	0.03553	21.32	0	Observed FDR	id
GFGFVTFENSADADR-F4-GU	db|PROT01|FOX1_RRM1	sarnowsc_D1903_040.c.27021.27021.3	sarnowsc_D1903_040.c.26983.26983.3	73	607.128	GU	Natural_-HPO3+H2O	GU Natural_-HPO3+H2O	2238.85	2238.85	747.29	3	-1.8	0.08793	21.32	0	Observed FDR	id
GFGFVTFENSADADR-F4-GUU	db|PROT01|FOX1_RRM1	sarnowsc_D1903_040.c.17335.17335.2	sarnowsc_D1903_040.c.17422.17422.2	73	913.153	GUU	Natural_-HPO3+H2O	GUU Natural_-HPO3+H2O	2544.87	2544.87	1273.44	2	-0.8	0.02074	21.32	0	Observed FDR	id
GFGFVTFENSADADR-F4-CG	db|PROT01|FOX1_RRM1	sarnowsc_D1903_043.c.13498.13498.3	sarnowsc_D1903_043.c.12971.12971.3	73	668.099	CG	Natural	CG Natural	2299.82	2299.81	767.612	3	-3.3	0.03032	21.32	0	Observed FDR	id
LHVSNIPFRFRDPDLR-R11-GU	db|PROT01|FOX1_RRM1	sarnowsc_D1903_041.c.11069.11069.3	sarnowsc_D1903_041.c.10989.10989.3	42	669.083	GU	Natural	GU Natural	2650.15	2650.15	884.39	3	-0.2	0.03448	21.32	0	Observed FDR	id
RLHVSNIPFR-I7-GU	db|PROT01|FOX1_RRM1	sarnowsc_D1903_044.c.12090.12090.3	sarnowsc_D1903_044.c.12503.12503.3	37	667.068	GU	Natural_-H2	GU Natural_-H2	1904.77	1904.77	635.931	3	-1.6	0.04853	21.32	0	Observed FDR	id
GFGFVTFENSADADR-F4-GUU	db|PROT01|FOX1_RRM1	sarnowsc_D1903_041.c.21554.21554.2	sarnowsc_D1903_041.c.21504.21504.2	73	895.142	GUU	Natural_-HPO3	GUU Natural_-HPO3	2526.86	2526.86	1264.44	2	-3.4	0.00381	21.32	0	Observed FDR	id
GFGFVTFENSADADR-F4-AGUU	db|PROT01|FOX1_RRM1	sarnowsc_D1903_044.c.15898.15898.3	sarnowsc_D1903_044.c.15608.15608.3	73	1224.19	AGUU	Natural_-HPO3	AGUU Natural_-HPO3	2855.92	2855.91	952.977	3	-3.2	0.02911	21.31	0	Observed FDR	id
GFGFVTFENSADADR-V5-AGUU	db|PROT01|FOX1_RRM1	sarnowsc_D1903_043.c.18834.18834.4	sarnowsc_D1903_043.c.18296.18296.4	74	1242.2	AGUU	Natural_-HPO3+H2O	AGUU Natural_-HPO3+H2O	2873.93	2873.92	719.488	4	-2.6	0.04416	21.3	0	Observed FDR	id
GFGFVTFENSADADR-T6-GUU	db|PROT01|FOX1_RRM1	sarnowsc_D1903_043.c.15894.15894.2	sarnowsc_D1903_043.c.15888.15888.2	75	913.153	GUU	Natural_-HPO3+H2O	GUU Natural_-HPO3+H2O	2544.87	2544.87	1273.44	2	-2.1	0.01848	21.3	0	Observed FDR	id
LHVSNIPFR-P7-GU	db|PROT01|FOX1_RRM1	sarnowsc_D1903_041.c.10505.10505.2	sarnowsc_D1903_041.c.10491.10491.2	38	669.083	GU	Natural	GU Natural	1750.69	1750.69	876.351	2	-0.3	0.05775	21.29	0	Observed FDR	id
GFGFVTFENSADADR-V5-GUU	db|PROT01|FOX1_RRM1	sarnowsc_D1903_043.c.13141.13141.3	sarnowsc_D1903_043.c.13074.13074.3	74	913.153	GUU	Natural_-HPO3+H2O	GUU Natural_-HPO3+H2O	2544.87	2544.87	849.297	3	-2.9	0.05169	21.29	0	Observed FDR	id
LHVSNIPFRFRDPDLR-S4-CGU	db|PROT01|FOX1_RRM1	sarnowsc_D1903_041.c.14762.14762.4	sarnowsc_D1903_041.c.14817.14817.4	35	974.125	CGU	Natural	CGU Natural	2955.19	2955.18	739.803	4	-2.4	0.04667	21.28	0	Observed FDR	id
LHVSNIPFR-I6-CG	db|PROT01|FOX1_RRM1	sarnowsc_D1903_040.c.03794.03794.3	sarnowsc_D1903_040.c.03793.03793.3	37	668.099	CG	Natural	CG Natural	1749.7	1749.7	584.24	3	-3	0.0436	21.28	0	Observed FDR	id
GFGFVTFENSADADRAR-F4-GU	db|PROT01|FOX1_RRM1	sarnowsc_D1903_040.c.10159.10159.3	sarnowsc_D1903_040.c.10234.10234.3	73	589.117	GU	Natural_-HPO3	GU Natural_-HPO3/AU Natural_-H3PO3+H2O	2447.98	2447.97	816.999	3	-1.8	0.03096	21.27	0	Observed FDR	id
LHVSNIPFRFRDPDLR-R9-GUU	db|PROT01|FOX1_RRM1	sarnowsc_D1903_040.c.15660.15660.4	sarnowsc_D1903_040.c.15402.15402.4	40	973.093	GUU	Natural_-H2	GUU Natural_-H2	2954.16	2954.15	739.546	4	-1.9	0.03685	21.27	0	Observed FDR	id
GFGFVTFENSADADR-F4-AGU	db|PROT01|FOX1_RRM1	sarnowsc_D1903_043.c.19539.19539.3	sarnowsc_D1903_043.c.19926.19926.3	73	998.136	AGU	Natural	AGU Natural	2629.86	2629.85	877.624	3	-3.1	0.03009	21.27	0	Observed FDR	id
RLHVSNIPFRFR-I7-CG	db|PROT01|FOX1_RRM1	sarnowsc_D1903_044.c.04851.04851.5	sarnowsc_D1903_044.c.04781.04781.5	37	668.099	CG	Natural	CG Natural	2208.97	2208.97	442.801	5	-2.2	0.04642	21.27	0	Observed FDR	id
LHVSNIPFRFRDPDLR-R9-CGU	db|PROT01|FOX1_RRM1	sarnowsc_D1903_044.c.11720.11720.3	sarnowsc_D1903_044.c.11702.11702.3	40	974.125	CGU	Natural	CGU Natural	2955.19	2955.18	986.069	3	-2.1	0.04265	21.26	0	Observed FDR	id
LHVSNIPFR-P7-CG	db|PROT01|FOX1_RRM1	sarnowsc_D1903_043.c.06650.06650.3	sarnowsc_D1903_043.c.07053.07053.3	38	666.084	CG	Natural_-H2	CG Natural_-H2	1747.69	1747.68	583.568	3	-2.8	0.03849	21.24	0	Observed FDR	id
LHVSNIPFR-P7-GU	db|PROT01|FOX1_RRM1	sarnowsc_D1903_043.c.16767.16767.3	sarnowsc_D1903_043.c.16521.16521.3	38	667.068	GU	Natural_-H2	GU Natural_-H2	1748.67	1748.67	583.896	3	-3.2	0.02389	21.23	0	Observed FDR	id
GFGFVTFENSADADR-V5-CG	db|PROT01|FOX1_RRM1	sarnowsc_D1903_040.c.12920.12920.2	sarnowsc_D1903_040.c.13696.13696.2	74	668.099	CG	Natural	CG Natural	2299.82	2299.81	1150.92	2	-2.6	0.02128	21.22	0	Observed FDR	id
LHVSNIPFR-P7-GU	db|PROT01|FOX1_RRM1	sarnowsc_D1903_040.c.06600.06600.3	sarnowsc_D1903_040.c.05970.05970.3	38	669.083	GU	Natural	GU Natural	1750.69	1750.68	584.569	3	-1.8	0.05479	21.22	0	Observed FDR	id
LHVSNIPFRFR-S4-CG	db|PROT01|FOX1_RRM1	sarnowsc_D1903_044.c.07740.07740.4	sarnowsc_D1903_044.c.07627.07627.4	35	668.099	CG	Natural	CG Natural	2052.87	2052.87	514.224	4	-3	0.05159	21.21	0	Observed FDR	id
GFGFVTFENSADADR-G3-GU	db|PROT01|FOX1_RRM1	sarnowsc_D1903_043.c.28039.28039.3	sarnowsc_D1903_043.c.28016.28016.3	72	589.117	GU	Natural_-HPO3	GU Natural_-HPO3/AU Natural_-H3PO3+H2O	2220.84	2220.84	741.286	3	-1.3	0.06451	21.21	0	Observed FDR	id
RLHVSNIPFR-F9-CGU	db|PROT01|FOX1_RRM1	sarnowsc_D1903_043.c.05843.05843.3	sarnowsc_D1903_043.c.06436.06436.3	39	972.109	CGU	Natural_-H2	CGU Natural_-H2	2209.81	2209.81	737.612	3	-0.8	0.03318	21.2	0	Observed FDR	id
GFGFVTFENSADADR-F4-AGUU	db|PROT01|FOX1_RRM1	sarnowsc_D1903_041.c.26109.26109.3	sarnowsc_D1903_041.c.26399.26399.3	73	1224.19	AGUU	Natural_-HPO3	AGUU Natural_-HPO3	2855.92	2855.91	952.978	3	-2.1	0.03544	21.2	0	Observed FDR	id
GFGFVTFENSADADR-F4-GU	db|PROT01|FOX1_RRM1	sarnowsc_D1903_043.c.13014.13014.2	sarnowsc_D1903_043.c.12897.12897.2	73	589.117	GU	Natural_-HPO3	GU Natural_-HPO3/AU Natural_-H3PO3+H2O	2220.84	2220.83	1111.42	2	-2.3	0.03703	21.2	0	Observed FDR	id
LHVSNIPFRFRDPDLR-F8-CGU	db|PROT01|FOX1_RRM1	sarnowsc_D1903_044.c.17561.17561.3	sarnowsc_D1903_044.c.17166.17166.3	39	972.109	CGU	Natural_-H2	CGU Natural_-H2	2953.17	2953.17	985.398	3	-1.5	0.03728	21.2	0	Observed FDR	id
GFGFVTFENSADADR-F4-AGU	db|PROT01|FOX1_RRM1	sarnowsc_D1903_040.c.21989.21989.3	sarnowsc_D1903_040.c.22012.22012.3	73	998.136	AGU	Natural	AGU Natural	2629.86	2629.85	877.625	3	-2.5	0.09081	21.19	0	Observed FDR	id
GFGFVTFENSADADR-F4-CG	db|PROT01|FOX1_RRM1	sarnowsc_D1903_044.c.13826.13826.2	sarnowsc_D1903_044.c.13637.13637.2	73	668.099	CG	Natural	CG Natural	2299.82	2299.81	1150.91	2	-2.9	0.02705	21.18	0	Observed FDR	id
GFGFVTFENSADADR-F4-AGU	db|PROT01|FOX1_RRM1	sarnowsc_D1903_044.c.20700.20700.3	sarnowsc_D1903_044.c.20866.20866.3	73	998.136	AGU	Natural	AGU Natural	2629.86	2629.85	877.625	3	-2	0.03643	21.18	0	Observed FDR	id
GFGFVTFENSADADR-G3-GU	db|PROT01|FOX1_RRM1	sarnowsc_D1903_043.c.17646.17646.2	sarnowsc_D1903_043.c.17699.17699.2	72	607.128	GU	Natural_-HPO3+H2O	GU Natural_-HPO3+H2O	2238.85	2238.84	1120.43	2	-2.4	0.0145	21.17	0	Observed FDR	id
LHVSNIPFR-R9-G	db|PROT01|FOX1_RRM1	sarnowsc_D1903_041.c.16056.16056.2	sarnowsc_D1903_041.c.16069.16069.2	40	361.042	G	Natural_-H2	G Natural_-H2	1442.65	1442.64	722.327	2	-4.4	0.02437	21.17	0	Observed FDR	id
LHVSNIPFR-P7-GU	db|PROT01|FOX1_RRM1	sarnowsc_D1903_041.c.08839.08839.2	sarnowsc_D1903_041.c.08881.08881.2	38	667.068	GU	Natural_-H2	GU Natural_-H2	1748.67	1748.66	875.34	2	-3.5	0.05215	21.17	0	Observed FDR	id
LHVSNIPFR-I6-GU	db|PROT01|FOX1_RRM1	sarnowsc_D1903_044.c.08263.08263.2	sarnowsc_D1903_044.c.08583.08583.2	37	667.068	GU	Natural_-H2	GU Natural_-H2	1748.67	1748.67	875.342	2	-1.9	0.06278	21.16	0	Observed FDR	id
GFGFVTFENSADADR-T6-AGUU	db|PROT01|FOX1_RRM1	sarnowsc_D1903_040.c.17342.17342.3	sarnowsc_D1903_040.c.16867.16867.3	75	1224.19	AGUU	Natural_-HPO3	AGUU Natural_-HPO3	2855.92	2855.91	952.979	3	-1	0.05474	21.16	0	Observed FDR	id
GFGFVTFENSADADR-F2-AGUU	db|PROT01|FOX1_RRM1	sarnowsc_D1903_043.c.22375.22375.3	sarnowsc_D1903_043.c.22023.22023.3	71	1224.19	AGUU	Natural_-HPO3	AGUU Natural_-HPO3	2855.92	2855.91	952.977	3	-3.2	0.0244	21.13	0	Observed FDR	id
LHVSNIPFR-N5-CG	db|PROT01|FOX1_RRM1	sarnowsc_D1903_040.c.04628.04628.3	sarnowsc_D1903_040.c.04586.04586.3	36	668.099	CG	Natural	CG Natural	1749.7	1749.7	584.24	3	-2.9	0.05959	21.13	0	Observed FDR	id
RLHVSNIPFR-H3-AGUU	db|PROT01|FOX1_RRM1	sarnowsc_D1903_043.c.15771.15771.2	sarnowsc_D1903_043.c.15753.15753.2	33	1224.19	AGUU	Natural_-HPO3	AGUU Natural_-HPO3	2461.9	2461.9	1231.96	2	-0.9	0.03809	21.13	0	Observed FDR	id
GFGFVTFENSADADR-G3-AGUU	db|PROT01|FOX1_RRM1	sarnowsc_D1903_044.c.26205.26205.3	sarnowsc_D1903_044.c.26412.26412.3	72	1224.19	AGUU	Natural_-HPO3	AGUU Natural_-HPO3	2855.92	2855.91	952.977	3	-2.9	0.04451	21.13	0	Observed FDR	id
GFGFVTFENSADADR-F4-GUU	db|PROT01|FOX1_RRM1	sarnowsc_D1903_041.c.17087.17087.2	sarnowsc_D1903_041.c.17260.17260.2	73	913.153	GUU	Natural_-HPO3+H2O	GUU Natural_-HPO3+H2O	2544.87	2544.87	1273.44	2	-2.3	0.0486	21.12	0	Observed FDR	id
LHVSNIPFRFR-S4-G	db|PROT01|FOX1_RRM1	sarnowsc_D1903_040.c.05440.05440.3	sarnowsc_D1903_040.c.05350.05350.3	35	363.058	G	Natural	G Natural	1747.83	1747.83	583.617	3	-2.5	0.08143	21.12	0	Observed FDR	id
GFGFVTFENSADADR-V5-GU	db|PROT01|FOX1_RRM1	sarnowsc_D1903_043.c.29902.29902.3	sarnowsc_D1903_043.c.29758.29758.3	74	607.128	GU	Natural_-HPO3+H2O	GU Natural_-HPO3+H2O	2238.85	2238.84	747.289	3	-2.4	0.03554	21.12	0	Observed FDR	id
LHVSNIPFRFRDPDLR-P7-CGU	db|PROT01|FOX1_RRM1	sarnowsc_D1903_043.c.11950.11950.4	sarnowsc_D1903_043.c.11279.11279.4	38	974.125	CGU	Natural	CGU Natural	2955.19	2955.18	739.804	4	-1.6	0.04106	21.11	0	Observed FDR	id
LHVSNIPFRFRDPDLR-F10-CGU	db|PROT01|FOX1_RRM1	sarnowsc_D1903_044.c.13143.13143.3	sarnowsc_D1903_044.c.13224.13224.3	41	974.125	CGU	Natural	CGU Natural	2955.19	2955.18	986.068	3	-2.4	0.04431	21.11	0	Observed FDR	id
LHVSNIPFR-I6-G	db|PROT01|FOX1_RRM1	sarnowsc_D1903_043.c.06637.06637.3	sarnowsc_D1903_043.c.06632.06632.3	37	361.042	G	Natural_-H2	G Natural_-H2	1442.65	1442.64	481.889	3	-2.1	0.02749	21.11	0	Observed FDR	id
LHVSNIPFRFRDPDLR-P7-GUU	db|PROT01|FOX1_RRM1	sarnowsc_D1903_043.c.15226.15226.4	sarnowsc_D1903_043.c.15199.15199.4	38	973.093	GUU	Natural_-H2	GUU Natural_-H2	2954.16	2954.15	739.546	4	-2.2	0.0508	21.1	0	Observed FDR	id
GFGFVTFENSADADR-F4-GU	db|PROT01|FOX1_RRM1	sarnowsc_D1903_043.c.15508.15508.2	sarnowsc_D1903_043.c.15167.15167.2	73	587.101	GU	Natural_-H3PO3	GU Natural_-H3PO3	2218.82	2218.82	1110.42	2	-1.8	0.02662	21.1	0	Observed FDR	id
LHVSNIPFRFR-P7-G	db|PROT01|FOX1_RRM1	sarnowsc_D1903_041.c.06110.06110.3	sarnowsc_D1903_041.c.05785.05785.3	38	363.058	G	Natural	G Natural	1747.83	1747.83	583.617	3	-2.6	0.04194	21.1	0	Observed FDR	id
RLHVSNIPFR-P8-GU	db|PROT01|FOX1_RRM1	sarnowsc_D1903_043.c.12524.12524.2	sarnowsc_D1903_043.c.12056.12056.2	38	667.068	GU	Natural_-H2	GU Natural_-H2	1904.77	1904.77	953.391	2	-3	0.05871	21.09	0	Observed FDR	id
LHVSNIPFRFR-F8-CG	db|PROT01|FOX1_RRM1	sarnowsc_D1903_041.c.05752.05752.2	sarnowsc_D1903_041.c.06014.06014.2	39	668.099	CG	Natural	CG Natural	2052.87	2052.87	1027.44	2	-3	0.00761	21.08	0	Observed FDR	id
LHVSNIPFRFRDPDLR-D12-CGU	db|PROT01|FOX1_RRM1	sarnowsc_D1903_041.c.17589.17589.4	sarnowsc_D1903_041.c.17562.17562.4	43	956.114	CGU	Natural_-H2O	CGU Natural_-H2O/ACU Natural_-H2	2937.18	2937.17	735.301	4	-2.7	0.0356	21.08	0	Observed FDR	id
GFGFVTFENSADADR-F4-AGU	db|PROT01|FOX1_RRM1	sarnowsc_D1903_043.c.20435.20435.3	sarnowsc_D1903_043.c.20416.20416.3	73	998.136	AGU	Natural	AGU Natural	2629.86	2629.85	877.625	3	-2	0.03384	21.05	0	Observed FDR	id
GFGFVTFENSADADR-F4-G	db|PROT01|FOX1_RRM1	sarnowsc_D1903_043.c.13419.13419.2	sarnowsc_D1903_043.c.13724.13724.2	73	363.058	G	Natural	G Natural	1994.78	1994.77	998.395	2	-3.1	0.08192	21.05	0	Observed FDR	id
GFGFVTFENSADADR-F4-AGUU	db|PROT01|FOX1_RRM1	sarnowsc_D1903_043.c.24484.24484.3	sarnowsc_D1903_043.c.24446.24446.3	73	1224.19	AGUU	Natural_-HPO3	AGUU Natural_-HPO3	2855.92	2855.9	952.976	3	-4.2	0.05128	21.04	0	Observed FDR	id
GFGFVTFENSADADR-V5-GU	db|PROT01|FOX1_RRM1	sarnowsc_D1903_043.c.15983.15983.2	sarnowsc_D1903_043.c.16322.16322.2	74	589.117	GU	Natural_-HPO3	GU Natural_-HPO3/AU Natural_-H3PO3+H2O	2220.84	2220.83	1111.43	2	-1.6	0.03705	21.04	0	Observed FDR	id
GFGFVTFENSADADR-T6-AGUU	db|PROT01|FOX1_RRM1	sarnowsc_D1903_043.c.17365.17365.2	sarnowsc_D1903_043.c.17044.17044.2	75	1242.2	AGUU	Natural_-HPO3+H2O	AGUU Natural_-HPO3+H2O	2873.93	2873.92	1437.97	2	-2.1	0.03448	21.04	0	Observed FDR	id
LHVSNIPFR-L1-GU	db|PROT01|FOX1_RRM1	sarnowsc_D1903_041.c.17298.17298.2	sarnowsc_D1903_041.c.17273.17273.2	32	651.073	GU	Natural_-H2O	GU Natural_-H2O/AU Natural_-H2	1732.68	1732.67	867.345	2	-1.1	0.0588	21.03	0	Observed FDR	id
LHVSNIPFR-P7-CG	db|PROT01|FOX1_RRM1	sarnowsc_D1903_043.c.03441.03441.3	sarnowsc_D1903_043.c.03936.03936.3	38	668.099	CG	Natural	CG Natural	1749.7	1749.7	584.241	3	-1.9	0.03265	21.03	0	Observed FDR	id
GSKGFGFVTFENSADADR-F7-GU	db|PROT01|FOX1_RRM1	sarnowsc_D1903_041.c.10752.10752.2	sarnowsc_D1903_041.c.10728.10728.2	73	587.101	GU	Natural_-H3PO3	GU Natural_-H3PO3	2490.97	2490.96	1246.49	2	-2.9	0.01255	21.03	0	Observed FDR	id
GFGFVTFENSADADR-F4-AGUU	db|PROT01|FOX1_RRM1	sarnowsc_D1903_041.c.21534.21534.2	sarnowsc_D1903_041.c.21888.21888.2	73	1224.19	AGUU	Natural_-HPO3	AGUU Natural_-HPO3	2855.92	2855.92	1428.97	2	-0.1	0.01163	21.03	0	Observed FDR	id
GFGFVTFENSADADR-F2-GU	db|PROT01|FOX1_RRM1	sarnowsc_D1903_040.c.11502.11502.2	sarnowsc_D1903_040.c.11507.11507.2	71	589.117	GU	Natural_-HPO3	GU Natural_-HPO3/AU Natural_-H3PO3+H2O	2220.84	2220.84	1111.43	2	-0.4	0.02008	21.01	0	Observed FDR	id
GFGFVTFENSADADR-F4-GU	db|PROT01|FOX1_RRM1	sarnowsc_D1903_040.c.13849.13849.2	sarnowsc_D1903_040.c.13806.13806.2	73	587.101	GU	Natural_-H3PO3	GU Natural_-H3PO3	2218.82	2218.82	1110.42	2	-2.8	0.07638	21	0	Observed FDR	id
GFGFVTFENSADADR-G3-GU	db|PROT01|FOX1_RRM1	sarnowsc_D1903_044.c.29515.29515.3	sarnowsc_D1903_044.c.29660.29660.3	72	607.128	GU	Natural_-HPO3+H2O	GU Natural_-HPO3+H2O	2238.85	2238.84	747.289	3	-2.7	0.06222	20.99	0	Observed FDR	id
LHVSNIPFRFRDPDLR-R9-CG	db|PROT01|FOX1_RRM1	sarnowsc_D1903_043.c.09027.09027.3	sarnowsc_D1903_043.c.09875.09875.3	40	668.099	CG	Natural	CG Natural	2649.16	2649.16	884.06	3	-2.6	0.04581	20.99	0	Observed FDR	id
GFGFVTFENSADADR-F4-GUU	db|PROT01|FOX1_RRM1	sarnowsc_D1903_043.c.31112.31112.3	sarnowsc_D1903_043.c.31119.31119.3	73	895.142	GUU	Natural_-HPO3	GUU Natural_-HPO3	2526.86	2526.85	843.292	3	-4.5	0.11418	20.98	0	Observed FDR	id
GFGFVTFENSADADR-G3-G	db|PROT01|FOX1_RRM1	sarnowsc_D1903_044.c.14170.14170.3	sarnowsc_D1903_044.c.13904.13904.3	72	363.058	G	Natural	G Natural	1994.78	1994.77	665.932	3	-2.9	0.03659	20.97	0	Observed FDR	id
GFGFVTFENSADADR-V5-GU	db|PROT01|FOX1_RRM1	sarnowsc_D1903_041.c.30709.30709.3	sarnowsc_D1903_041.c.30794.30794.3	74	607.128	GU	Natural_-HPO3+H2O	GU Natural_-HPO3+H2O	2238.85	2238.84	747.288	3	-3.7	0.02694	20.96	0	Observed FDR	id
GSKGFGFVTFENSADADR-V8-AGUU	db|PROT01|FOX1_RRM1	sarnowsc_D1903_041.c.14058.14058.3	sarnowsc_D1903_041.c.14072.14072.3	74	1242.2	AGUU	Natural_-HPO3+H2O	AGUU Natural_-HPO3+H2O	3146.08	3146.07	1049.7	3	-2.3	0.00784	20.96	0	Observed FDR	id
GFGFVTFENSADADR-F4-AGU	db|PROT01|FOX1_RRM1	sarnowsc_D1903_041.c.22697.22697.3	sarnowsc_D1903_041.c.23083.23083.3	73	998.136	AGU	Natural	AGU Natural	2629.86	2629.85	877.623	3	-4.1	0.04516	20.96	0	Observed FDR	id
LHVSNIPFRFR-P7-CG	db|PROT01|FOX1_RRM1	sarnowsc_D1903_043.c.07599.07599.2	sarnowsc_D1903_043.c.07947.07947.2	38	666.084	CG	Natural_-H2	CG Natural_-H2	2050.86	2050.85	1026.43	2	-3.5	0.02113	20.95	0	Observed FDR	id
GFGFVTFENSADADR-F4-GU	db|PROT01|FOX1_RRM1	sarnowsc_D1903_040.c.16994.16994.2	sarnowsc_D1903_040.c.17365.17365.2	73	589.117	GU	Natural_-HPO3	GU Natural_-HPO3/AU Natural_-H3PO3+H2O	2220.84	2220.83	1111.42	2	-2.7	0.04533	20.94	0	Observed FDR	id
GFGFVTFENSADADR-F4-AGUU	db|PROT01|FOX1_RRM1	sarnowsc_D1903_044.c.28122.28122.3	sarnowsc_D1903_044.c.28082.28082.3	73	1224.19	AGUU	Natural_-HPO3	AGUU Natural_-HPO3	2855.92	2855.91	952.979	3	-1.5	0.03338	20.93	0	Observed FDR	id
LHVSNIPFRFR-P7-CG	db|PROT01|FOX1_RRM1	sarnowsc_D1903_044.c.07691.07691.3	sarnowsc_D1903_044.c.07631.07631.3	38	668.099	CG	Natural	CG Natural	2052.87	2052.87	685.296	3	-3.4	0.02314	20.92	0	Observed FDR	id
LHVSNIPFRFRDPDLR-F10-GU	db|PROT01|FOX1_RRM1	sarnowsc_D1903_040.c.10990.10990.2	sarnowsc_D1903_040.c.11400.11400.2	41	669.083	GU	Natural	GU Natural	2650.15	2650.14	1326.08	2	-2.5	0.04605	20.91	0	Observed FDR	id
LHVSNIPFRFRDPDLR-R9-GU	db|PROT01|FOX1_RRM1	sarnowsc_D1903_040.c.12571.12571.4	sarnowsc_D1903_040.c.12831.12831.4	40	667.068	GU	Natural_-H2	GU Natural_-H2	2648.13	2648.12	663.039	4	-2.8	0.07054	20.91	0	Observed FDR	id
GFGFVTFENSADADR-G1-GU	db|PROT01|FOX1_RRM1	sarnowsc_D1903_040.c.13817.13817.2	sarnowsc_D1903_040.c.13844.13844.2	70	605.112	GU	Natural_-H3PO3+H2O	GU Natural_-H3PO3+H2O	2236.83	2236.83	1119.42	2	-3	0.06926	20.9	0	Observed FDR	id
LHVSNIPFRFRDPDLR-F10-G	db|PROT01|FOX1_RRM1	sarnowsc_D1903_044.c.08873.08873.5	sarnowsc_D1903_044.c.08891.08891.5	41	363.058	G	Natural	G Natural	2344.12	2344.12	469.831	5	-3	0.0289	20.89	0	Observed FDR	id
GFGFVTFENSADADR-F4-ACG	db|PROT01|FOX1_RRM1	sarnowsc_D1903_041.c.24695.24695.3	sarnowsc_D1903_041.c.24489.24489.3	73	961.131	ACG	Natural_-H4O2	ACG Natural_-H4O2	2592.85	2592.85	865.29	3	-1.7	0.04281	20.88	0	Observed FDR	id
RLHVSNIPFR-P8-CGU	db|PROT01|FOX1_RRM1	sarnowsc_D1903_040.c.06617.06617.3	sarnowsc_D1903_040.c.06163.06163.3	38	972.109	CGU	Natural_-H2	CGU Natural_-H2	2209.81	2209.81	737.611	3	-1.8	0.01597	20.88	0	Observed FDR	id
GFGFVTFENSADADR-F2-GU	db|PROT01|FOX1_RRM1	sarnowsc_D1903_043.c.28524.28524.3	sarnowsc_D1903_043.c.28464.28464.3	71	589.117	GU	Natural_-HPO3	GU Natural_-HPO3/AU Natural_-H3PO3+H2O	2220.84	2220.83	741.285	3	-2.8	0.03345	20.87	0	Observed FDR	id
LHVSNIPFR-F8-CGU	db|PROT01|FOX1_RRM1	sarnowsc_D1903_040.c.06676.06676.3	sarnowsc_D1903_040.c.07284.07284.3	39	974.125	CGU	Natural	CGU Natural	2055.73	2055.72	686.249	3	-2.2	0.07277	20.86	0	Observed FDR	id
LHVSNIPFR-L1-AU	db|PROT01|FOX1_RRM1	sarnowsc_D1903_041.c.16402.16402.2	sarnowsc_D1903_041.c.16977.16977.2	32	653.088	AU	Natural	AU Natural	1734.69	1734.69	868.353	2	-1.2	0.0619	20.86	0	Observed FDR	id
LHVSNIPFR-P7-CG	db|PROT01|FOX1_RRM1	sarnowsc_D1903_041.c.10171.10171.2	sarnowsc_D1903_041.c.10222.10222.2	38	666.084	CG	Natural_-H2	CG Natural_-H2	1747.69	1747.68	874.85	2	-1.9	0.05026	20.86	0	Observed FDR	id
RLHVSNIPFR-P8-GU	db|PROT01|FOX1_RRM1	sarnowsc_D1903_044.c.12523.12523.2	sarnowsc_D1903_044.c.12504.12504.2	38	667.068	GU	Natural_-H2	GU Natural_-H2	1904.77	1904.77	953.391	2	-2.5	0.03586	20.85	0	Observed FDR	id
LHVSNIPFR-P7-CGU	db|PROT01|FOX1_RRM1	sarnowsc_D1903_043.c.07940.07940.2	sarnowsc_D1903_043.c.08403.08403.2	38	972.109	CGU	Natural_-H2	CGU Natural_-H2	2053.71	2053.71	1027.86	2	-2.8	0.04073	20.84	0	Observed FDR	id
LHVSNIPFR-I6-CG	db|PROT01|FOX1_RRM1	sarnowsc_D1903_044.c.03843.03843.4	sarnowsc_D1903_044.c.03968.03968.4	37	668.099	CG	Natural	CG Natural	1749.7	1749.7	438.433	4	-1.7	0.03457	20.83	0	Observed FDR	id
GFGFVTFENSADADR-F4-AGUU	db|PROT01|FOX1_RRM1	sarnowsc_D1903_040.c.27533.27533.3	sarnowsc_D1903_040.c.27422.27422.3	73	1222.18	AGUU	Natural_-H3PO3	AGUU Natural_-H3PO3	2853.9	2853.9	952.306	3	-1.8	0.03591	20.82	0	Observed FDR	id
LHVSNIPFRFRDPDLR-F8-CG	db|PROT01|FOX1_RRM1	sarnowsc_D1903_044.c.10558.10558.3	sarnowsc_D1903_044.c.10019.10019.3	39	668.099	CG	Natural	CG Natural	2649.16	2649.16	884.062	3	-0.6	0.03314	20.8	0	Observed FDR	id
GFGFVTFENSADADR-F4-AGU	db|PROT01|FOX1_RRM1	sarnowsc_D1903_043.c.19475.19475.2	sarnowsc_D1903_043.c.19483.19483.2	73	998.136	AGU	Natural	AGU Natural	2629.86	2629.85	1315.93	2	-3.1	0.02113	20.8	0	Observed FDR	id
LHVSNIPFR-V3-GU	db|PROT01|FOX1_RRM1	sarnowsc_D1903_040.c.17134.17134.3	sarnowsc_D1903_040.c.17146.17146.3	34	651.073	GU	Natural_-H2O	GU Natural_-H2O/AU Natural_-H2	1732.68	1732.67	578.565	3	-2.2	0.0276	20.79	0	Observed FDR	id
GFGFVTFENSADADR-V5-GU	db|PROT01|FOX1_RRM1	sarnowsc_D1903_041.c.13559.13559.3	sarnowsc_D1903_041.c.13582.13582.3	74	605.112	GU	Natural_-H3PO3+H2O	GU Natural_-H3PO3+H2O	2236.83	2236.83	746.617	3	-2.2	0.03211	20.77	0	Observed FDR	id
LHVSNIPFRFRDPDLR-F8-CGU	db|PROT01|FOX1_RRM1	sarnowsc_D1903_040.c.12660.12660.2	sarnowsc_D1903_040.c.12661.12661.2	39	974.125	CGU	Natural	CGU Natural	2955.19	2955.18	1478.6	2	-2.6	0.0187	20.77	0	Observed FDR	id
LHVSNIPFR-S4-CGU	db|PROT01|FOX1_RRM1	sarnowsc_D1903_043.c.07211.07211.3	sarnowsc_D1903_043.c.07581.07581.3	35	974.125	CGU	Natural	CGU Natural	2055.73	2055.72	686.248	3	-4	0.05204	20.77	0	Observed FDR	id
GFGFVTFENSADADR-F4-GU	db|PROT01|FOX1_RRM1	sarnowsc_D1903_040.c.29046.29046.2	sarnowsc_D1903_040.c.29167.29167.2	73	589.117	GU	Natural_-HPO3	GU Natural_-HPO3/AU Natural_-H3PO3+H2O	2220.84	2220.83	1111.42	2	-2.3	0.04439	20.77	0	Observed FDR	id
GFGFVTFENSADADR-G3-AGUU	db|PROT01|FOX1_RRM1	sarnowsc_D1903_044.c.19885.19885.2	sarnowsc_D1903_044.c.20079.20079.2	72	1242.2	AGUU	Natural_-HPO3+H2O	AGUU Natural_-HPO3+H2O	2873.93	2873.92	1437.97	2	-2.5	0.00796	20.77	0	Observed FDR	id
GFGFVTFENSADADR-G3-GU	db|PROT01|FOX1_RRM1	sarnowsc_D1903_043.c.19921.19921.2	sarnowsc_D1903_043.c.19932.19932.2	72	589.117	GU	Natural_-HPO3	GU Natural_-HPO3/AU Natural_-H3PO3+H2O	2220.84	2220.83	1111.42	2	-3.6	0.0962	20.76	0	Observed FDR	id
GFGFVTFENSADADR-V5-AGUU	db|PROT01|FOX1_RRM1	sarnowsc_D1903_040.c.18096.18096.2	sarnowsc_D1903_040.c.17594.17594.2	74	1242.2	AGUU	Natural_-HPO3+H2O	AGUU Natural_-HPO3+H2O	2873.93	2873.92	1437.97	2	-1.2	0.0294	20.76	0	Observed FDR	id
GFGFVTFENSADADR-F4-AGUU	db|PROT01|FOX1_RRM1	sarnowsc_D1903_041.c.21221.21221.2	sarnowsc_D1903_041.c.21089.21089.2	73	1224.19	AGUU	Natural_-HPO3	AGUU Natural_-HPO3	2855.92	2855.91	1428.96	2	-3.8	0.02864	20.76	0	Observed FDR	id
RLHVSNIPFR-F9-CGU	db|PROT01|FOX1_RRM1	sarnowsc_D1903_043.c.06174.06174.3	sarnowsc_D1903_043.c.05846.05846.3	39	972.109	CGU	Natural_-H2	CGU Natural_-H2	2209.81	2209.81	737.611	3	-2.3	0.00704	20.75	0	Observed FDR	id
GSKGFGFVTFENSADADR-V8-GU	db|PROT01|FOX1_RRM1	sarnowsc_D1903_041.c.08941.08941.3	sarnowsc_D1903_041.c.08882.08882.3	74	607.128	GU	Natural_-HPO3+H2O	GU Natural_-HPO3+H2O	2511	2510.99	838.004	3	-3.9	0.02144	20.74	0	Observed FDR	id
LHVSNIPFR-P7-GU	db|PROT01|FOX1_RRM1	sarnowsc_D1903_043.c.06456.06456.2	sarnowsc_D1903_043.c.07048.07048.2	38	669.083	GU	Natural	GU Natural	1750.69	1750.69	876.35	2	-0.8	0.06159	20.73	0	Observed FDR	id
RLHVSNIPFR-I7-CGU	db|PROT01|FOX1_RRM1	sarnowsc_D1903_044.c.06557.06557.4	sarnowsc_D1903_044.c.06763.06763.4	37	972.109	CGU	Natural_-H2	CGU Natural_-H2	2209.81	2209.8	553.459	4	-4.5	0.02375	20.73	0	Observed FDR	id
LHVSNIPFR-P7-GU	db|PROT01|FOX1_RRM1	sarnowsc_D1903_040.c.13546.13546.3	sarnowsc_D1903_040.c.13695.13695.3	38	669.083	GU	Natural	GU Natural	1750.69	1750.68	584.568	3	-3.6	0.03989	20.73	0	Observed FDR	id
LHVSNIPFRFRDPDLR-D12-CGU	db|PROT01|FOX1_RRM1	sarnowsc_D1903_040.c.14521.14521.4	sarnowsc_D1903_040.c.14578.14578.4	43	974.125	CGU	Natural	CGU Natural	2955.19	2955.18	739.802	4	-3.6	0.04293	20.73	0	Observed FDR	id
RLHVSNIPFR-I7-AU	db|PROT01|FOX1_RRM1	sarnowsc_D1903_040.c.12561.12561.3	sarnowsc_D1903_040.c.11844.11844.3	37	653.088	AU	Natural	AU Natural	1890.79	1890.79	631.27	3	-2.9	0.09391	20.72	0	Observed FDR	id
LHVSNIPFRFRDPDLR-F8-CGU	db|PROT01|FOX1_RRM1	sarnowsc_D1903_040.c.12762.12762.3	sarnowsc_D1903_040.c.12791.12791.3	39	974.125	CGU	Natural	CGU Natural	2955.19	2955.18	986.069	3	-1.6	0.04173	20.72	0	Observed FDR	id
GFGFVTFENSADADR-F2-GU	db|PROT01|FOX1_RRM1	sarnowsc_D1903_041.c.24030.24030.3	sarnowsc_D1903_041.c.24196.24196.3	71	607.128	GU	Natural_-HPO3+H2O	GU Natural_-HPO3+H2O	2238.85	2238.85	747.29	3	-1.6	0.02345	20.71	0	Observed FDR	id
GFGFVTFENSADADR-V5-GU	db|PROT01|FOX1_RRM1	sarnowsc_D1903_044.c.27494.27494.3	sarnowsc_D1903_044.c.27775.27775.3	74	589.117	GU	Natural_-HPO3	GU Natural_-HPO3/AU Natural_-H3PO3+H2O	2220.84	2220.84	741.287	3	-0.7	0.04969	20.69	0	Observed FDR	id
GSKGFGFVTFENSADADRAR-G6-GU	db|PROT01|FOX1_RRM1	sarnowsc_D1903_043.c.07391.07391.3	sarnowsc_D1903_043.c.07332.07332.3	72	589.117	GU	Natural_-HPO3	GU Natural_-HPO3/AU Natural_-H3PO3+H2O	2720.13	2720.12	907.715	3	-1.2	0.01497	20.69	0	Observed FDR	id
LHVSNIPFRFRDPDLR-R9-CG	db|PROT01|FOX1_RRM1	sarnowsc_D1903_040.c.09590.09590.4	sarnowsc_D1903_040.c.10109.10109.4	40	668.099	CG	Natural	CG Natural	2649.16	2649.16	663.298	4	-0.8	0.04983	20.69	0	Observed FDR	id
LHVSNIPFRFRDPDLR-F8-GU	db|PROT01|FOX1_RRM1	sarnowsc_D1903_044.c.15854.15854.4	sarnowsc_D1903_044.c.15160.15160.4	39	669.083	GU	Natural	GU Natural	2650.15	2650.15	663.545	4	-0.2	0.06116	20.68	0	Observed FDR	id
GFGFVTFENSADADR-G3-AGU	db|PROT01|FOX1_RRM1	sarnowsc_D1903_044.c.21239.21239.2	sarnowsc_D1903_044.c.21467.21467.2	72	998.136	AGU	Natural	AGU Natural	2629.86	2629.85	1315.93	2	-3.2	0.03382	20.68	0	Observed FDR	id
RLHVSNIPFR-P8-GU	db|PROT01|FOX1_RRM1	sarnowsc_D1903_043.c.12427.12427.3	sarnowsc_D1903_043.c.12460.12460.3	38	667.068	GU	Natural_-H2	GU Natural_-H2	1904.77	1904.77	635.93	3	-2.5	0.04981	20.68	0	Observed FDR	id
LHVSNIPFRFRDPDLR-S4-CGU	db|PROT01|FOX1_RRM1	sarnowsc_D1903_040.c.12109.12109.5	sarnowsc_D1903_040.c.12292.12292.5	35	974.125	CGU	Natural	CGU Natural	2955.19	2955.18	592.044	5	-2.7	0.05073	20.68	0	Observed FDR	id
LHVSNIPFRFRDPDLR-F8-CGU	db|PROT01|FOX1_RRM1	sarnowsc_D1903_044.c.14179.14179.3	sarnowsc_D1903_044.c.13673.13673.3	39	972.109	CGU	Natural_-H2	CGU Natural_-H2	2953.17	2953.16	985.396	3	-3.4	0.03409	20.68	0	Observed FDR	id
LHVSNIPFRFRDPDLR-F8-CG	db|PROT01|FOX1_RRM1	sarnowsc_D1903_040.c.10117.10117.4	sarnowsc_D1903_040.c.09614.09614.4	39	668.099	CG	Natural	CG Natural	2649.16	2649.16	663.298	4	-1.3	0.07357	20.66	0	Observed FDR	id
LHVSNIPFRFRDPDLR-R9-CGU	db|PROT01|FOX1_RRM1	sarnowsc_D1903_041.c.12745.12745.4	sarnowsc_D1903_041.c.12391.12391.4	40	974.125	CGU	Natural	CGU Natural	2955.19	2955.18	739.803	4	-2.7	0.05136	20.65	0	Observed FDR	id
GFGFVTFENSADADR-G3-GU	db|PROT01|FOX1_RRM1	sarnowsc_D1903_044.c.31891.31891.3	sarnowsc_D1903_044.c.31847.31847.3	72	607.128	GU	Natural_-HPO3+H2O	GU Natural_-HPO3+H2O	2238.85	2238.85	747.29	3	-1.6	0.03375	20.65	0	Observed FDR	id
GFGFVTFENSADADRAR-T6-GU	db|PROT01|FOX1_RRM1	sarnowsc_D1903_041.c.10412.10412.3	sarnowsc_D1903_041.c.10405.10405.3	75	589.117	GU	Natural_-HPO3	GU Natural_-HPO3/AU Natural_-H3PO3+H2O	2447.98	2447.97	816.999	3	-1.5	0.01283	20.64	0	Observed FDR	id
LHVSNIPFR-P7-G	db|PROT01|FOX1_RRM1	sarnowsc_D1903_044.c.03380.03380.3	sarnowsc_D1903_044.c.03647.03647.3	38	363.058	G	Natural	G Natural	1444.66	1444.66	482.56	3	-2.8	0.03663	20.64	0	Observed FDR	id
GFGFVTFENSADADR-V5-AGU	db|PROT01|FOX1_RRM1	sarnowsc_D1903_041.c.19710.19710.3	sarnowsc_D1903_041.c.19498.19498.3	74	998.136	AGU	Natural	AGU Natural	2629.86	2629.85	877.624	3	-3.8	0.0197	20.63	0	Observed FDR	id
GFGFVTFENSADADR-G3-GU	db|PROT01|FOX1_RRM1	sarnowsc_D1903_041.c.17973.17973.2	sarnowsc_D1903_041.c.18053.18053.2	72	589.117	GU	Natural_-HPO3	GU Natural_-HPO3/AU Natural_-H3PO3+H2O	2220.84	2220.84	1111.43	2	-1.4	0.02497	20.63	0	Observed FDR	id
GFGFVTFENSADADR-V5-AGUU	db|PROT01|FOX1_RRM1	sarnowsc_D1903_043.c.15238.15238.4	sarnowsc_D1903_043.c.15231.15231.4	74	1242.2	AGUU	Natural_-HPO3+H2O	AGUU Natural_-HPO3+H2O	2873.93	2873.91	719.487	4	-4.2	0.04346	20.63	0	Observed FDR	id
LHVSNIPFRFR-P7-G	db|PROT01|FOX1_RRM1	sarnowsc_D1903_041.c.05948.05948.3	sarnowsc_D1903_041.c.05861.05861.3	38	345.047	G	Natural_-H2O	G Natural_-H2O/A Natural_-H2	1729.82	1729.82	577.613	3	-2.5	0.04402	20.63	0	Observed FDR	id
LHVSNIPFR-F8-GU	db|PROT01|FOX1_RRM1	sarnowsc_D1903_044.c.16467.16467.3	sarnowsc_D1903_044.c.16466.16466.3	39	667.068	GU	Natural_-H2	GU Natural_-H2	1748.67	1748.67	583.897	3	-2.1	0.03568	20.6	0	Observed FDR	id
GSKGFGFVTFENSADADR-F7-AGUU	db|PROT01|FOX1_RRM1	sarnowsc_D1903_044.c.15941.15941.4	sarnowsc_D1903_044.c.16379.16379.4	73	1224.19	AGUU	Natural_-HPO3	AGUU Natural_-HPO3	3128.06	3128.06	783.022	4	-2.2	0.02202	20.6	0	Observed FDR	id
RLHVSNIPFR-F9-CG	db|PROT01|FOX1_RRM1	sarnowsc_D1903_041.c.05103.05103.4	sarnowsc_D1903_041.c.05074.05074.4	39	666.084	CG	Natural_-H2	CG Natural_-H2	1903.79	1903.78	476.954	4	-2.7	0.03338	20.59	0	Observed FDR	id
GFGFVTFENSADADR-F2-GU	db|PROT01|FOX1_RRM1	sarnowsc_D1903_041.c.30595.30595.3	sarnowsc_D1903_041.c.30531.30531.3	71	589.117	GU	Natural_-HPO3	GU Natural_-HPO3/AU Natural_-H3PO3+H2O	2220.84	2220.84	741.287	3	-0.8	0.03959	20.59	0	Observed FDR	id
GFGFVTFENSADADR-V5-GU	db|PROT01|FOX1_RRM1	sarnowsc_D1903_041.c.12455.12455.2	sarnowsc_D1903_041.c.13023.13023.2	74	607.128	GU	Natural_-HPO3+H2O	GU Natural_-HPO3+H2O	2238.85	2238.84	1120.43	2	-2	0.00975	20.58	0	Observed FDR	id
GFGFVTFENSADADR-F2-AGUU	db|PROT01|FOX1_RRM1	sarnowsc_D1903_043.c.21224.21224.3	sarnowsc_D1903_043.c.21177.21177.3	71	1224.19	AGUU	Natural_-HPO3	AGUU Natural_-HPO3	2855.92	2855.91	952.978	3	-2.3	0.02568	20.57	0	Observed FDR	id
GFGFVTFENSADADR-F2-GU	db|PROT01|FOX1_RRM1	sarnowsc_D1903_044.c.30405.30405.3	sarnowsc_D1903_044.c.30278.30278.3	71	589.117	GU	Natural_-HPO3	GU Natural_-HPO3/AU Natural_-H3PO3+H2O	2220.84	2220.84	741.286	3	-1.5	0.03247	20.56	0	Observed FDR	id
GFGFVTFENSADADR-G3-GU	db|PROT01|FOX1_RRM1	sarnowsc_D1903_040.c.28439.28439.3	sarnowsc_D1903_040.c.28493.28493.3	72	589.117	GU	Natural_-HPO3	GU Natural_-HPO3/AU Natural_-H3PO3+H2O	2220.84	2220.84	741.287	3	-0.9	0.02759	20.56	0	Observed FDR	id
GFGFVTFENSADADR-V5-GU	db|PROT01|FOX1_RRM1	sarnowsc_D1903_043.c.11636.11636.2	sarnowsc_D1903_043.c.12041.12041.2	74	589.117	GU	Natural_-HPO3	GU Natural_-HPO3/AU Natural_-H3PO3+H2O	2220.84	2220.83	1111.42	2	-2.7	0.02408	20.56	0	Observed FDR	id
GFGFVTFENSADADR-F4-AGUU	db|PROT01|FOX1_RRM1	sarnowsc_D1903_043.c.21521.21521.3	sarnowsc_D1903_043.c.21548.21548.3	73	1224.19	AGUU	Natural_-HPO3	AGUU Natural_-HPO3	2855.92	2855.9	952.976	3	-4.6	0.02435	20.54	0	Observed FDR	id
GFGFVTFENSADADR-V5-GUU	db|PROT01|FOX1_RRM1	sarnowsc_D1903_043.c.16175.16175.3	sarnowsc_D1903_043.c.16264.16264.3	74	913.153	GUU	Natural_-HPO3+H2O	GUU Natural_-HPO3+H2O	2544.87	2544.87	849.298	3	-1.6	0.04323	20.54	0	Observed FDR	id
LHVSNIPFRFRDPDLR-F8-CGU	db|PROT01|FOX1_RRM1	sarnowsc_D1903_040.c.11894.11894.4	sarnowsc_D1903_040.c.11243.11243.4	39	974.125	CGU	Natural	CGU Natural	2955.19	2955.18	739.803	4	-2.3	0.0407	20.53	0	Observed FDR	id
GFGFVTFENSADADR-F4-AGUU	db|PROT01|FOX1_RRM1	sarnowsc_D1903_040.c.21279.21279.2	sarnowsc_D1903_040.c.21081.21081.2	73	1224.19	AGUU	Natural_-HPO3	AGUU Natural_-HPO3	2855.92	2855.91	1428.96	2	-2.5	0.01721	20.52	0	Observed FDR	id
RLHVSNIPFR-P8-CG	db|PROT01|FOX1_RRM1	sarnowsc_D1903_044.c.02791.02791.4	sarnowsc_D1903_044.c.03010.03010.4	38	668.099	CG	Natural	CG Natural	1905.8	1905.8	477.458	4	-2.4	0.02969	20.52	0	Observed FDR	id
LHVSNIPFRFRDPDLR-F8-CG	db|PROT01|FOX1_RRM1	sarnowsc_D1903_041.c.08774.08774.3	sarnowsc_D1903_041.c.08751.08751.3	39	668.099	CG	Natural	CG Natural	2649.16	2649.15	884.059	3	-3.5	0.04	20.52	0	Observed FDR	id
RLHVSNIPFR-N6-GU	db|PROT01|FOX1_RRM1	sarnowsc_D1903_044.c.14731.14731.3	sarnowsc_D1903_044.c.14741.14741.3	36	651.073	GU	Natural_-H2O	GU Natural_-H2O/AU Natural_-H2	1888.78	1888.77	630.599	3	-2.2	0.05027	20.51	0	Observed FDR	id
GFGFVTFENSADADR-F4-GU	db|PROT01|FOX1_RRM1	sarnowsc_D1903_043.c.15650.15650.3	sarnowsc_D1903_043.c.15695.15695.3	73	589.117	GU	Natural_-HPO3	GU Natural_-HPO3/AU Natural_-H3PO3+H2O	2220.84	2220.83	741.286	3	-2	0.02949	20.51	0	Observed FDR	id
GFGFVTFENSADADR-F4-AGUU	db|PROT01|FOX1_RRM1	sarnowsc_D1903_040.c.15609.15609.3	sarnowsc_D1903_040.c.15712.15712.3	73	1242.2	AGUU	Natural_-HPO3+H2O	AGUU Natural_-HPO3+H2O	2873.93	2873.93	958.983	3	-0.1	0.01865	20.51	0	Observed FDR	id
LHVSNIPFRFR-R9-G	db|PROT01|FOX1_RRM1	sarnowsc_D1903_044.c.05976.05976.2	sarnowsc_D1903_044.c.05943.05943.2	40	363.058	G	Natural	G Natural	1747.83	1747.83	874.921	2	-2.4	0.01847	20.51	0	Observed FDR	id
RLHVSNIPFR-H3-AGU	db|PROT01|FOX1_RRM1	sarnowsc_D1903_044.c.16016.16016.3	sarnowsc_D1903_044.c.16033.16033.3	33	998.136	AGU	Natural	AGU Natural	2235.84	2235.84	746.287	3	-0.7	0.03165	20.5	0	Observed FDR	id
LHVSNIPFRFRDPDLR-F8-CGU	db|PROT01|FOX1_RRM1	sarnowsc_D1903_043.c.13845.13845.3	sarnowsc_D1903_043.c.14120.14120.3	39	974.125	CGU	Natural	CGU Natural	2955.19	2955.18	986.069	3	-1.9	0.03238	20.5	0	Observed FDR	id
GFGFVTFENSADADR-G3-CG	db|PROT01|FOX1_RRM1	sarnowsc_D1903_041.c.13697.13697.2	sarnowsc_D1903_041.c.13821.13821.2	72	666.084	CG	Natural_-H2	CG Natural_-H2	2297.81	2297.8	1149.91	2	-3.6	0.03422	20.5	0	Observed FDR	id
LHVSNIPFRFRDPDLR-F10-CG	db|PROT01|FOX1_RRM1	sarnowsc_D1903_043.c.10488.10488.4	sarnowsc_D1903_043.c.10975.10975.4	41	666.084	CG	Natural_-H2	CG Natural_-H2	2647.15	2647.14	662.793	4	-2.4	0.03459	20.47	0	Observed FDR	id
LHVSNIPFR-P7-G	db|PROT01|FOX1_RRM1	sarnowsc_D1903_041.c.03706.03706.3	sarnowsc_D1903_041.c.03278.03278.3	38	363.058	G	Natural	G Natural	1444.66	1444.66	482.56	3	-2.6	0.03086	20.46	0	Observed FDR	id
LHVSNIPFRFRDPDLR-R9-GU	db|PROT01|FOX1_RRM1	sarnowsc_D1903_040.c.12691.12691.3	sarnowsc_D1903_040.c.12911.12911.3	40	667.068	GU	Natural_-H2	GU Natural_-H2	2648.13	2648.13	883.716	3	-2.4	0.03691	20.46	0	Observed FDR	id
GFGFVTFENSADADR-F2-AGUU	db|PROT01|FOX1_RRM1	sarnowsc_D1903_044.c.17789.17789.3	sarnowsc_D1903_044.c.17465.17465.3	71	1242.2	AGUU	Natural_-HPO3+H2O	AGUU Natural_-HPO3+H2O	2873.93	2873.92	958.981	3	-2.3	0.02757	20.45	0	Observed FDR	id
LHVSNIPFRFRDPDLR-R9-CG	db|PROT01|FOX1_RRM1	sarnowsc_D1903_040.c.08494.08494.3	sarnowsc_D1903_040.c.08526.08526.3	40	668.099	CG	Natural	CG Natural	2649.16	2649.15	884.059	3	-4.4	0.04299	20.44	0	Observed FDR	id
LHVSNIPFRFRDPDLR-P7-GU	db|PROT01|FOX1_RRM1	sarnowsc_D1903_041.c.11480.11480.4	sarnowsc_D1903_041.c.12107.12107.4	38	669.083	GU	Natural	GU Natural	2650.15	2650.14	663.543	4	-3.2	0.04192	20.43	0	Observed FDR	id
LHVSNIPFR-H2-GU	db|PROT01|FOX1_RRM1	sarnowsc_D1903_040.c.17154.17154.2	sarnowsc_D1903_040.c.17158.17158.2	33	651.073	GU	Natural_-H2O	GU Natural_-H2O/AU Natural_-H2	1732.68	1732.67	867.345	2	-1.2	0.04621	20.43	0	Observed FDR	id
LHVSNIPFR-F8-G	db|PROT01|FOX1_RRM1	sarnowsc_D1903_043.c.15799.15799.2	sarnowsc_D1903_043.c.15785.15785.2	39	361.042	G	Natural_-H2	G Natural_-H2	1442.65	1442.64	722.329	2	-1.9	0.05	20.42	0	Observed FDR	id
GFGFVTFENSADADR-F4-AGUU	db|PROT01|FOX1_RRM1	sarnowsc_D1903_044.c.23124.23124.3	sarnowsc_D1903_044.c.23085.23085.3	73	1224.19	AGUU	Natural_-HPO3	AGUU Natural_-HPO3	2855.92	2855.91	952.978	3	-2.4	0.02071	20.42	0	Observed FDR	id
LHVSNIPFR-P7-CGU	db|PROT01|FOX1_RRM1	sarnowsc_D1903_043.c.06123.06123.2	sarnowsc_D1903_043.c.06670.06670.2	38	974.125	CGU	Natural	CGU Natural	2055.73	2055.72	1028.87	2	-2.1	0.04545	20.4	0	Observed FDR	id
GFGFVTFENSADADR-F4-AGU	db|PROT01|FOX1_RRM1	sarnowsc_D1903_041.c.22127.22127.3	sarnowsc_D1903_041.c.22180.22180.3	73	998.136	AGU	Natural	AGU Natural	2629.86	2629.85	877.624	3	-3.5	0.04074	20.4	0	Observed FDR	id
LHVSNIPFRFRDPDLR-R9-CG	db|PROT01|FOX1_RRM1	sarnowsc_D1903_044.c.11362.11362.3	sarnowsc_D1903_044.c.11351.11351.3	40	666.084	CG	Natural_-H2	CG Natural_-H2	2647.15	2647.14	883.389	3	-1.8	0.04042	20.39	0	Observed FDR	id
LHVSNIPFR-R9-CGU	db|PROT01|FOX1_RRM1	sarnowsc_D1903_040.c.08159.08159.2	sarnowsc_D1903_040.c.08259.08259.2	40	972.109	CGU	Natural_-H2	CGU Natural_-H2	2053.71	2053.71	1027.86	2	-1.9	0.04478	20.39	0	Observed FDR	id
GFGFVTFENSADADRAR-V5-AGUU	db|PROT01|FOX1_RRM1	sarnowsc_D1903_041.c.16520.16520.3	sarnowsc_D1903_041.c.16824.16824.3	74	1224.19	AGUU	Natural_-HPO3	AGUU Natural_-HPO3	3083.05	3083.05	1028.69	3	-2.1	0.01758	20.38	0	Observed FDR	id
LHVSNIPFRFR-P7-GU	db|PROT01|FOX1_RRM1	sarnowsc_D1903_044.c.08970.08970.3	sarnowsc_D1903_044.c.09371.09371.3	38	669.083	GU	Natural	GU Natural	2053.86	2053.85	685.624	3	-3.6	0.0546	20.38	0	Observed FDR	id
LHVSNIPFRFR-S4-CG	db|PROT01|FOX1_RRM1	sarnowsc_D1903_040.c.05618.05618.4	sarnowsc_D1903_040.c.05615.05615.4	35	668.099	CG	Natural	CG Natural	2052.87	2052.87	514.224	4	-3.4	0.0541	20.38	0	Observed FDR	id
LHVSNIPFRFRDPDLR-R9-CGU	db|PROT01|FOX1_RRM1	sarnowsc_D1903_040.c.11881.11881.3	sarnowsc_D1903_040.c.12247.12247.3	40	974.125	CGU	Natural	CGU Natural	2955.19	2955.18	986.069	3	-1.6	0.0387	20.37	0	Observed FDR	id
LHVSNIPFRFRDPDLR-N5-CG	db|PROT01|FOX1_RRM1	sarnowsc_D1903_043.c.09237.09237.5	sarnowsc_D1903_043.c.08683.08683.5	36	668.099	CG	Natural	CG Natural	2649.16	2649.16	530.839	5	-3	0.03044	20.36	0	Observed FDR	id
GFGFVTFENSADADR-F4-AGU	db|PROT01|FOX1_RRM1	sarnowsc_D1903_043.c.20020.20020.2	sarnowsc_D1903_043.c.19939.19939.2	73	998.136	AGU	Natural	AGU Natural	2629.86	2629.85	1315.93	2	-3.1	0.03338	20.36	0	Observed FDR	id
LHVSNIPFRFRDPDLR-F8-CG	db|PROT01|FOX1_RRM1	sarnowsc_D1903_041.c.12576.12576.3	sarnowsc_D1903_041.c.12160.12160.3	39	668.099	CG	Natural	CG Natural	2649.16	2649.15	884.059	3	-4.2	0.03892	20.35	0	Observed FDR	id
GFGFVTFENSADADR-F4-G	db|PROT01|FOX1_RRM1	sarnowsc_D1903_041.c.12875.12875.2	sarnowsc_D1903_041.c.12495.12495.2	73	363.058	G	Natural	G Natural	1994.78	1994.77	998.394	2	-3.8	0.04159	20.35	0	Observed FDR	id
GFGFVTFENSADADR-F4-GU	db|PROT01|FOX1_RRM1	sarnowsc_D1903_041.c.14010.14010.2	sarnowsc_D1903_041.c.13980.13980.2	73	605.112	GU	Natural_-H3PO3+H2O	GU Natural_-H3PO3+H2O	2236.83	2236.83	1119.42	2	-2.5	0.02618	20.34	0	Observed FDR	id
GFGFVTFENSADADR-G3-GU	db|PROT01|FOX1_RRM1	sarnowsc_D1903_044.c.29041.29041.3	sarnowsc_D1903_044.c.28895.28895.3	72	589.117	GU	Natural_-HPO3	GU Natural_-HPO3/AU Natural_-H3PO3+H2O	2220.84	2220.83	741.286	3	-2.4	0.02333	20.34	0	Observed FDR	id
LHVSNIPFRFRDPDLR-N5-GU	db|PROT01|FOX1_RRM1	sarnowsc_D1903_044.c.11371.11371.4	sarnowsc_D1903_044.c.11398.11398.4	36	669.083	GU	Natural	GU Natural	2650.15	2650.15	663.545	4	-0.4	0.05891	20.34	0	Observed FDR	id
GFGFVTFENSADADR-F2-G	db|PROT01|FOX1_RRM1	sarnowsc_D1903_041.c.14089.14089.2	sarnowsc_D1903_041.c.14066.14066.2	71	361.042	G	Natural_-H2	G Natural_-H2	1992.76	1992.76	997.387	2	-2.6	0.05503	20.33	0	Observed FDR	id
RLHVSNIPFRFR-P8-CG	db|PROT01|FOX1_RRM1	sarnowsc_D1903_043.c.06064.06064.4	sarnowsc_D1903_043.c.06100.06100.4	38	666.084	CG	Natural_-H2	CG Natural_-H2	2206.96	2206.95	552.746	4	-2.2	0.01573	20.33	0	Observed FDR	id
GSKGFGFVTFENSADADR-E11-AGUU	db|PROT01|FOX1_RRM1	sarnowsc_D1903_041.c.15176.15176.3	sarnowsc_D1903_041.c.15600.15600.3	77	1224.19	AGUU	Natural_-HPO3	AGUU Natural_-HPO3	3128.06	3128.06	1043.69	3	-2.5	0.06709	20.33	0	Observed FDR	id
GFGFVTFENSADADR-V5-GU	db|PROT01|FOX1_RRM1	sarnowsc_D1903_041.c.27008.27008.3	sarnowsc_D1903_041.c.26861.26861.3	74	589.117	GU	Natural_-HPO3	GU Natural_-HPO3/AU Natural_-H3PO3+H2O	2220.84	2220.83	741.286	3	-1.6	0.02743	20.31	0	Observed FDR	id
LHVSNIPFR-N5-CG	db|PROT01|FOX1_RRM1	sarnowsc_D1903_041.c.04219.04219.3	sarnowsc_D1903_041.c.03917.03917.3	36	668.099	CG	Natural	CG Natural	1749.7	1749.7	584.241	3	-1.6	0.03032	20.3	0	Observed FDR	id
LHVSNIPFR-P7-G	db|PROT01|FOX1_RRM1	sarnowsc_D1903_044.c.16807.16807.2	sarnowsc_D1903_044.c.16789.16789.2	38	361.042	G	Natural_-H2	G Natural_-H2	1442.65	1442.64	722.328	2	-4	0.02255	20.3	0	Observed FDR	id
LHVSNIPFR-I6-CGU	db|PROT01|FOX1_RRM1	sarnowsc_D1903_040.c.05927.05927.2	sarnowsc_D1903_040.c.05917.05917.2	37	974.125	CGU	Natural	CGU Natural	2055.73	2055.73	1028.87	2	-1.4	0.02113	20.29	0	Observed FDR	id
RLHVSNIPFR-I7-GUU	db|PROT01|FOX1_RRM1	sarnowsc_D1903_040.c.06902.06902.3	sarnowsc_D1903_040.c.07222.07222.3	37	975.109	GUU	Natural	GUU Natural	2212.81	2212.8	738.609	3	-3.8	0.07793	20.28	0	Observed FDR	id
LHVSNIPFRFR-F8-CG	db|PROT01|FOX1_RRM1	sarnowsc_D1903_040.c.05937.05937.2	sarnowsc_D1903_040.c.05925.05925.2	39	668.099	CG	Natural	CG Natural	2052.87	2052.87	1027.44	2	-1.9	0.01387	20.28	0	Observed FDR	id
LHVSNIPFR-I6-CGU	db|PROT01|FOX1_RRM1	sarnowsc_D1903_041.c.07635.07635.3	sarnowsc_D1903_041.c.07769.07769.3	37	974.125	CGU	Natural	CGU Natural	2055.73	2055.72	686.248	3	-3.6	0.02882	20.27	0	Observed FDR	id
GFGFVTFENSADADR-V5-AGUU	db|PROT01|FOX1_RRM1	sarnowsc_D1903_041.c.15475.15475.3	sarnowsc_D1903_041.c.15447.15447.3	74	1242.2	AGUU	Natural_-HPO3+H2O	AGUU Natural_-HPO3+H2O	2873.93	2873.92	958.982	3	-2.1	0.02382	20.27	0	Observed FDR	id
GFGFVTFENSADADRAR-E8-GU	db|PROT01|FOX1_RRM1	sarnowsc_D1903_043.c.10306.10306.3	sarnowsc_D1903_043.c.10320.10320.3	77	589.117	GU	Natural_-HPO3	GU Natural_-HPO3/AU Natural_-H3PO3+H2O	2447.98	2447.97	816.998	3	-2.1	0.01467	20.26	0	Observed FDR	id
GFGFVTFENSADADR-F7-GU	db|PROT01|FOX1_RRM1	sarnowsc_D1903_044.c.31163.31163.3	sarnowsc_D1903_044.c.31140.31140.3	76	607.128	GU	Natural_-HPO3+H2O	GU Natural_-HPO3+H2O	2238.85	2238.84	747.289	3	-2.7	0.12573	20.24	0	Observed FDR	id
LHVSNIPFRFRDPDLR-F8-CGU	db|PROT01|FOX1_RRM1	sarnowsc_D1903_044.c.14769.14769.3	sarnowsc_D1903_044.c.15399.15399.3	39	972.109	CGU	Natural_-H2	CGU Natural_-H2	2953.17	2953.17	985.397	3	-1.9	0.03984	20.24	0	Observed FDR	id
GSKGFGFVTFENSADADRAR-F10-GU	db|PROT01|FOX1_RRM1	sarnowsc_D1903_041.c.07625.07625.4	sarnowsc_D1903_041.c.07652.07652.4	76	589.117	GU	Natural_-HPO3	GU Natural_-HPO3/AU Natural_-H3PO3+H2O	2720.13	2720.12	681.037	4	-3.5	0.01222	20.22	0	Observed FDR	id
LHVSNIPFRFRDPDLR-F8-CGU	db|PROT01|FOX1_RRM1	sarnowsc_D1903_041.c.12636.12636.3	sarnowsc_D1903_041.c.11925.11925.3	39	974.125	CGU	Natural	CGU Natural	2955.19	2955.19	986.07	3	-0.6	0.02872	20.22	0	Observed FDR	id
GFGFVTFENSADADR-F4-AGU	db|PROT01|FOX1_RRM1	sarnowsc_D1903_043.c.20973.20973.3	sarnowsc_D1903_043.c.20925.20925.3	73	998.136	AGU	Natural	AGU Natural	2629.86	2629.85	877.624	3	-3.4	0.11711	20.21	0	Observed FDR	id
GFGFVTFENSADADR-F2-GU	db|PROT01|FOX1_RRM1	sarnowsc_D1903_040.c.27208.27208.3	sarnowsc_D1903_040.c.27078.27078.3	71	589.117	GU	Natural_-HPO3	GU Natural_-HPO3/AU Natural_-H3PO3+H2O	2220.84	2220.83	741.284	3	-4.4	0.03365	20.21	0	Observed FDR	id
LHVSNIPFRFRDPDLR-F8-GU	db|PROT01|FOX1_RRM1	sarnowsc_D1903_044.c.09057.09057.3	sarnowsc_D1903_044.c.09114.09114.3	39	589.117	GU	Natural_-HPO3	GU Natural_-HPO3/AU Natural_-H3PO3+H2O	2570.18	2570.18	857.734	3	-1.6	0.0466	20.21	0	Observed FDR	id
GFGFVTFENSADADR-F4-AGUU	db|PROT01|FOX1_RRM1	sarnowsc_D1903_040.c.15231.15231.3	sarnowsc_D1903_040.c.14386.14386.3	73	1242.2	AGUU	Natural_-HPO3+H2O	AGUU Natural_-HPO3+H2O	2873.93	2873.92	958.98	3	-4	0.0341	20.2	0	Observed FDR	id
GFGFVTFENSADADR-T6-AGUU	db|PROT01|FOX1_RRM1	sarnowsc_D1903_041.c.22929.22929.3	sarnowsc_D1903_041.c.22785.22785.3	75	1242.2	AGUU	Natural_-HPO3+H2O	AGUU Natural_-HPO3+H2O	2873.93	2873.92	958.981	3	-2.4	0.01531	20.19	0	Observed FDR	id
LHVSNIPFR-P7-CG	db|PROT01|FOX1_RRM1	sarnowsc_D1903_044.c.05398.05398.2	sarnowsc_D1903_044.c.05405.05405.2	38	666.084	CG	Natural_-H2	CG Natural_-H2	1747.69	1747.68	874.849	2	-2.1	0.02422	20.19	0	Observed FDR	id
GFGFVTFENSADADR-F4-GUU	db|PROT01|FOX1_RRM1	sarnowsc_D1903_040.c.16988.16988.2	sarnowsc_D1903_040.c.16784.16784.2	73	913.153	GUU	Natural_-HPO3+H2O	GUU Natural_-HPO3+H2O	2544.87	2544.87	1273.44	2	-1.6	0.00324	20.19	0	Observed FDR	id
LHVSNIPFRFR-P7-CGU	db|PROT01|FOX1_RRM1	sarnowsc_D1903_040.c.08957.08957.3	sarnowsc_D1903_040.c.08902.08902.3	38	974.125	CGU	Natural	CGU Natural	2358.9	2358.89	787.305	3	-2.3	0.02571	20.18	0	Observed FDR	id
LHVSNIPFR-F8-CGU	db|PROT01|FOX1_RRM1	sarnowsc_D1903_041.c.07182.07182.3	sarnowsc_D1903_041.c.07366.07366.3	39	974.125	CGU	Natural	CGU Natural	2055.73	2055.72	686.249	3	-2	0.04034	20.18	0	Observed FDR	id
GSKGFGFVTFENSADADR-G6-GU	db|PROT01|FOX1_RRM1	sarnowsc_D1903_044.c.10442.10442.3	sarnowsc_D1903_044.c.10492.10492.3	72	605.112	GU	Natural_-H3PO3+H2O	GU Natural_-H3PO3+H2O	2508.98	2508.97	837.332	3	-3.4	0.02312	20.18	0	Observed FDR	id
LHVSNIPFRFR-P7-CG	db|PROT01|FOX1_RRM1	sarnowsc_D1903_044.c.06073.06073.4	sarnowsc_D1903_044.c.06427.06427.4	38	668.099	CG	Natural	CG Natural	2052.87	2052.87	514.224	4	-2.6	0.02593	20.18	0	Observed FDR	id
GFGFVTFENSADADR-F4-GU	db|PROT01|FOX1_RRM1	sarnowsc_D1903_040.c.10894.10894.2	sarnowsc_D1903_040.c.10896.10896.2	73	607.128	GU	Natural_-HPO3+H2O	GU Natural_-HPO3+H2O	2238.85	2238.84	1120.43	2	-3	0.01181	20.17	0	Observed FDR	id
LHVSNIPFRFRDPDLR-R9-GU	db|PROT01|FOX1_RRM1	sarnowsc_D1903_043.c.12640.12640.3	sarnowsc_D1903_043.c.12149.12149.3	40	669.083	GU	Natural	GU Natural	2650.15	2650.14	884.388	3	-2.7	0.04369	20.17	0	Observed FDR	id
GFGFVTFENSADADR-G3-AGUU	db|PROT01|FOX1_RRM1	sarnowsc_D1903_040.c.29532.29532.3	sarnowsc_D1903_040.c.29473.29473.3	72	1242.2	AGUU	Natural_-HPO3+H2O	AGUU Natural_-HPO3+H2O	2873.93	2873.92	958.982	3	-1.9	0.03337	20.17	0	Observed FDR	id
RLHVSNIPFR-F9-GU	db|PROT01|FOX1_RRM1	sarnowsc_D1903_041.c.11471.11471.3	sarnowsc_D1903_041.c.11509.11509.3	39	667.068	GU	Natural_-H2	GU Natural_-H2	1904.77	1904.77	635.93	3	-2.3	0.01637	20.17	0	Observed FDR	id
GSKGFGFVTFENSADADR-G6-AGUU	db|PROT01|FOX1_RRM1	sarnowsc_D1903_044.c.16270.16270.3	sarnowsc_D1903_044.c.16311.16311.3	72	1224.19	AGUU	Natural_-HPO3	AGUU Natural_-HPO3	3128.06	3128.06	1043.69	3	-2.2	0.01415	20.17	0	Observed FDR	id
GSKGFGFVTFENSADADR-T9-GU	db|PROT01|FOX1_RRM1	sarnowsc_D1903_043.c.13651.13651.2	sarnowsc_D1903_043.c.13626.13626.2	75	589.117	GU	Natural_-HPO3	GU Natural_-HPO3/AU Natural_-H3PO3+H2O	2492.99	2492.98	1247.5	2	-2.3	0.02275	20.16	0	Observed FDR	id
LHVSNIPFR-P7-CGU	db|PROT01|FOX1_RRM1	sarnowsc_D1903_044.c.07806.07806.2	sarnowsc_D1903_044.c.07669.07669.2	38	974.125	CGU	Natural	CGU Natural	2055.73	2055.72	1028.87	2	-1.6	0.02674	20.15	0	Observed FDR	id
GFGFVTFENSADADR-V5-GU	db|PROT01|FOX1_RRM1	sarnowsc_D1903_040.c.28287.28287.3	sarnowsc_D1903_040.c.28378.28378.3	74	607.128	GU	Natural_-HPO3+H2O	GU Natural_-HPO3+H2O	2238.85	2238.84	747.289	3	-3.1	0.0901	20.15	0	Observed FDR	id
GFGFVTFENSADADR-F4-AGUU	db|PROT01|FOX1_RRM1	sarnowsc_D1903_044.c.21373.21373.2	sarnowsc_D1903_044.c.21446.21446.2	73	1224.19	AGUU	Natural_-HPO3	AGUU Natural_-HPO3	2855.92	2855.91	1428.96	2	-2.8	0.0334	20.13	0	Observed FDR	id
GFGFVTFENSADADR-V5-AGUU	db|PROT01|FOX1_RRM1	sarnowsc_D1903_044.c.19159.19159.3	sarnowsc_D1903_044.c.19683.19683.3	74	1242.2	AGUU	Natural_-HPO3+H2O	AGUU Natural_-HPO3+H2O	2873.93	2873.92	958.981	3	-2.2	0.02544	20.13	0	Observed FDR	id
GFGFVTFENSADADR-F4-GU	db|PROT01|FOX1_RRM1	sarnowsc_D1903_044.c.09083.09083.2	sarnowsc_D1903_044.c.09080.09080.2	73	607.128	GU	Natural_-HPO3+H2O	GU Natural_-HPO3+H2O	2238.85	2238.85	1120.43	2	-1.1	0.01133	20.13	0	Observed FDR	id
GFGFVTFENSADADR-F2-AGUU	db|PROT01|FOX1_RRM1	sarnowsc_D1903_040.c.20300.20300.2	sarnowsc_D1903_040.c.20143.20143.2	71	1224.19	AGUU	Natural_-HPO3	AGUU Natural_-HPO3	2855.92	2855.9	1428.96	2	-4.6	0.01379	20.13	0	Observed FDR	id
ILDVEIIFNERGSKGFGFVTFENSADADR-G17-GU	db|PROT01|FOX1_RRM1	sarnowsc_D1903_043.c.31034.31034.4	sarnowsc_D1903_043.c.30916.30916.4	72	589.117	GU	Natural_-HPO3	GU Natural_-HPO3/AU Natural_-H3PO3+H2O	3834.72	3834.71	959.685	4	-1.6	0.01695	20.12	0	Observed FDR	id
LHVSNIPFRFRDPDLR-S4-U	db|PROT01|FOX1_RRM1	sarnowsc_D1903_043.c.12298.12298.3	sarnowsc_D1903_043.c.12236.12236.3	35	324.036	U	Natural	U Natural	2305.1	2305.1	769.373	3	-2.2	0.06959	20.12	0	Observed FDR	id
RLHVSNIPFR-R10-GU	db|PROT01|FOX1_RRM1	sarnowsc_D1903_040.c.05852.05852.3	sarnowsc_D1903_040.c.05644.05644.3	40	667.068	GU	Natural_-H2	GU Natural_-H2	1904.77	1904.77	635.931	3	-0.9	0.03408	20.12	0	Observed FDR	id
GFGFVTFENSADADR-F7-AU	db|PROT01|FOX1_RRM1	sarnowsc_D1903_043.c.18953.18953.3	sarnowsc_D1903_043.c.18967.18967.3	76	571.106	AU	Natural_-H3PO3	AU Natural_-H3PO3	2202.83	2202.82	735.281	3	-3.6	0.04013	20.12	0	Observed FDR	id
LHVSNIPFRFRDPDLR-R9-CGU	db|PROT01|FOX1_RRM1	sarnowsc_D1903_043.c.13036.13036.3	sarnowsc_D1903_043.c.12987.12987.3	40	972.109	CGU	Natural_-H2	CGU Natural_-H2	2953.17	2953.17	985.396	3	-2.9	0.04039	20.12	0	Observed FDR	id
LHVSNIPFR-S4-CGU	db|PROT01|FOX1_RRM1	sarnowsc_D1903_041.c.08027.08027.2	sarnowsc_D1903_041.c.08567.08567.2	35	972.109	CGU	Natural_-H2	CGU Natural_-H2	2053.71	2053.71	1027.86	2	-0.7	0.02602	20.11	0	Observed FDR	id
GFGFVTFENSADADR-F4-AGUU	db|PROT01|FOX1_RRM1	sarnowsc_D1903_041.c.22643.22643.2	sarnowsc_D1903_041.c.22680.22680.2	73	1224.19	AGUU	Natural_-HPO3	AGUU Natural_-HPO3	2855.92	2855.91	1428.96	2	-2.4	0.01406	20.1	0	Observed FDR	id
GFGFVTFENSADADR-V5-GU	db|PROT01|FOX1_RRM1	sarnowsc_D1903_040.c.18000.18000.2	sarnowsc_D1903_040.c.18011.18011.2	74	607.128	GU	Natural_-HPO3+H2O	GU Natural_-HPO3+H2O	2238.85	2238.84	1120.43	2	-4.5	0.01792	20.09	0	Observed FDR	id
GSKGFGFVTFENSADADRAR-S2-GU	db|PROT01|FOX1_RRM1	sarnowsc_D1903_040.c.10916.10916.3	sarnowsc_D1903_040.c.10818.10818.3	68	589.117	GU	Natural_-HPO3	GU Natural_-HPO3/AU Natural_-H3PO3+H2O	2720.13	2720.12	907.713	3	-3.8	0.02299	20.09	0	Observed FDR	id
LHVSNIPFR-I6-CG	db|PROT01|FOX1_RRM1	sarnowsc_D1903_044.c.07356.07356.2	sarnowsc_D1903_044.c.07791.07791.2	37	666.084	CG	Natural_-H2	CG Natural_-H2	1747.69	1747.68	874.85	2	-1.5	0.02835	20.09	0	Observed FDR	id
LHVSNIPFRFRDPDLR-I6-CG	db|PROT01|FOX1_RRM1	sarnowsc_D1903_044.c.15149.15149.3	sarnowsc_D1903_044.c.15196.15196.3	37	650.089	CG	Natural_-H2O	CG Natural_-H2O/AC Natural_-H2	2631.15	2631.14	878.056	3	-3.2	0.04347	20.08	0	Observed FDR	id
RLHVSNIPFR-P8-CG	db|PROT01|FOX1_RRM1	sarnowsc_D1903_040.c.02671.02671.4	sarnowsc_D1903_040.c.02438.02438.4	38	668.099	CG	Natural	CG Natural	1905.8	1905.8	477.458	4	-2.4	0.02643	20.08	0	Observed FDR	id
LHVSNIPFR-F8-G	db|PROT01|FOX1_RRM1	sarnowsc_D1903_041.c.03625.03625.2	sarnowsc_D1903_041.c.03306.03306.2	39	363.058	G	Natural	G Natural	1444.66	1444.66	723.337	2	-2.2	0.03922	20.08	0	Observed FDR	id
LHVSNIPFRFR-P7-CG	db|PROT01|FOX1_RRM1	sarnowsc_D1903_040.c.05619.05619.3	sarnowsc_D1903_040.c.06060.06060.3	38	668.099	CG	Natural	CG Natural	2052.87	2052.86	685.296	3	-3.5	0.0288	20.06	0	Observed FDR	id
GFGFVTFENSADADRAR-T6-GU	db|PROT01|FOX1_RRM1	sarnowsc_D1903_041.c.14699.14699.2	sarnowsc_D1903_041.c.14705.14705.2	75	589.117	GU	Natural_-HPO3	GU Natural_-HPO3/AU Natural_-H3PO3+H2O	2447.98	2447.97	1224.99	2	-2.8	0.00505	20.06	0	Observed FDR	id
RLHVSNIPFR-P8-GU	db|PROT01|FOX1_RRM1	sarnowsc_D1903_043.c.05608.05608.4	sarnowsc_D1903_043.c.05701.05701.4	38	667.068	GU	Natural_-H2	GU Natural_-H2	1904.77	1904.77	477.199	4	-2.8	0.04993	20.05	0	Observed FDR	id
LHVSNIPFRFRDPDLR-F8-CG	db|PROT01|FOX1_RRM1	sarnowsc_D1903_043.c.10514.10514.2	sarnowsc_D1903_043.c.10458.10458.2	39	666.084	CG	Natural_-H2	CG Natural_-H2	2647.15	2647.14	1324.58	2	-1.4	0.06426	20.05	0	Observed FDR	id
LHVSNIPFRFRDPDLR-R9-CGU	db|PROT01|FOX1_RRM1	sarnowsc_D1903_040.c.11541.11541.2	sarnowsc_D1903_040.c.11147.11147.2	40	974.125	CGU	Natural	CGU Natural	2955.19	2955.18	1478.6	2	-2	0.04909	20.04	0	Observed FDR	id
GFGFVTFENSADADR-F4-AGUU	db|PROT01|FOX1_RRM1	sarnowsc_D1903_040.c.25122.25122.3	sarnowsc_D1903_040.c.24955.24955.3	73	1224.19	AGUU	Natural_-HPO3	AGUU Natural_-HPO3	2855.92	2855.9	952.976	3	-4.7	0.02741	20.03	0	Observed FDR	id
LHVSNIPFR-I6-CGU	db|PROT01|FOX1_RRM1	sarnowsc_D1903_040.c.08448.08448.2	sarnowsc_D1903_040.c.08573.08573.2	37	972.109	CGU	Natural_-H2	CGU Natural_-H2	2053.71	2053.71	1027.86	2	-2.2	0.04337	20.02	0	Observed FDR	id
RLHVSNIPFR-P8-CGU	db|PROT01|FOX1_RRM1	sarnowsc_D1903_041.c.04579.04579.2	sarnowsc_D1903_041.c.04868.04868.2	38	974.125	CGU	Natural	CGU Natural	2211.83	2211.82	1106.92	2	-1.8	0.03731	20	0	Observed FDR	id
GFGFVTFENSADADR-F4-AGUU	db|PROT01|FOX1_RRM1	sarnowsc_D1903_043.c.17933.17933.3	sarnowsc_D1903_043.c.18411.18411.3	73	1242.2	AGUU	Natural_-HPO3+H2O	AGUU Natural_-HPO3+H2O	2873.93	2873.92	958.981	3	-2.9	0.05225	19.99	0	Observed FDR	id
LHVSNIPFRFRDPDLR-P7-CGU	db|PROT01|FOX1_RRM1	sarnowsc_D1903_043.c.14603.14603.4	sarnowsc_D1903_043.c.14713.14713.4	38	974.125	CGU	Natural	CGU Natural	2955.19	2955.18	739.803	4	-2.9	0.04591	19.98	0	Observed FDR	id
LHVSNIPFR-V3-GU	db|PROT01|FOX1_RRM1	sarnowsc_D1903_041.c.17283.17283.3	sarnowsc_D1903_041.c.17280.17280.3	34	651.073	GU	Natural_-H2O	GU Natural_-H2O/AU Natural_-H2	1732.68	1732.67	578.566	3	-1.5	0.04638	19.97	0	Observed FDR	id
GFGFVTFENSADADR-F4-GU	db|PROT01|FOX1_RRM1	sarnowsc_D1903_043.c.13917.13917.2	sarnowsc_D1903_043.c.13862.13862.2	73	605.112	GU	Natural_-H3PO3+H2O	GU Natural_-H3PO3+H2O	2236.83	2236.83	1119.42	2	-2.6	0.05413	19.96	0	Observed FDR	id
GFGFVTFENSADADR-F4-AGUU	db|PROT01|FOX1_RRM1	sarnowsc_D1903_043.c.25237.25237.3	sarnowsc_D1903_043.c.24822.24822.3	73	1224.19	AGUU	Natural_-HPO3	AGUU Natural_-HPO3	2855.92	2855.91	952.976	3	-3.9	0.05731	19.96	0	Observed FDR	id
LHVSNIPFRFRDPDLR-F8-GU	db|PROT01|FOX1_RRM1	sarnowsc_D1903_043.c.08716.08716.4	sarnowsc_D1903_043.c.08638.08638.4	39	589.117	GU	Natural_-HPO3	GU Natural_-HPO3/AU Natural_-H3PO3+H2O	2570.18	2570.17	643.551	4	-3.5	0.04301	19.95	0	Observed FDR	id
LHVSNIPFRFRDPDLR-R9-CGU	db|PROT01|FOX1_RRM1	sarnowsc_D1903_043.c.11354.11354.2	sarnowsc_D1903_043.c.11334.11334.2	40	974.125	CGU	Natural	CGU Natural	2955.19	2955.19	1478.6	2	-1	0.03348	19.95	0	Observed FDR	id
GFGFVTFENSADADR-F4-AGUU	db|PROT01|FOX1_RRM1	sarnowsc_D1903_043.c.22587.22587.3	sarnowsc_D1903_043.c.22286.22286.3	73	1224.19	AGUU	Natural_-HPO3	AGUU Natural_-HPO3	2855.92	2855.91	952.979	3	-1.4	0.02101	19.94	0	Observed FDR	id
GFGFVTFENSADADR-T6-GU	db|PROT01|FOX1_RRM1	sarnowsc_D1903_040.c.29068.29068.3	sarnowsc_D1903_040.c.29243.29243.3	75	607.128	GU	Natural_-HPO3+H2O	GU Natural_-HPO3+H2O	2238.85	2238.85	747.29	3	-1.3	0.02331	19.94	0	Observed FDR	id
GFGFVTFENSADADR-V5-AGUU	db|PROT01|FOX1_RRM1	sarnowsc_D1903_040.c.16904.16904.2	sarnowsc_D1903_040.c.16880.16880.2	74	1224.19	AGUU	Natural_-HPO3	AGUU Natural_-HPO3	2855.92	2855.91	1428.96	2	-2.8	0.00919	19.94	0	Observed FDR	id
GFGFVTFENSADADR-F4-AGU	db|PROT01|FOX1_RRM1	sarnowsc_D1903_040.c.19559.19559.2	sarnowsc_D1903_040.c.19501.19501.2	73	998.136	AGU	Natural	AGU Natural	2629.86	2629.85	1315.93	2	-2.9	0.01887	19.9	0	Observed FDR	id
RLHVSNIPFR-F9-GU	db|PROT01|FOX1_RRM1	sarnowsc_D1903_040.c.05372.05372.2	sarnowsc_D1903_040.c.05608.05608.2	39	667.068	GU	Natural_-H2	GU Natural_-H2	1904.77	1904.77	953.391	2	-2.5	0.03077	19.9	0	Observed FDR	id
RLHVSNIPFR-V4-GU	db|PROT01|FOX1_RRM1	sarnowsc_D1903_043.c.13998.13998.3	sarnowsc_D1903_043.c.14004.14004.3	34	651.073	GU	Natural_-H2O	GU Natural_-H2O/AU Natural_-H2	1888.78	1888.77	630.599	3	-2.2	0.01913	19.89	0	Observed FDR	id
GFGFVTFENSADADR-F4-AGUU	db|PROT01|FOX1_RRM1	sarnowsc_D1903_043.c.25493.25493.3	sarnowsc_D1903_043.c.25279.25279.3	73	1242.2	AGUU	Natural_-HPO3+H2O	AGUU Natural_-HPO3+H2O	2873.93	2873.91	958.979	3	-4.5	0.02709	19.89	0	Observed FDR	id
LHVSNIPFRFRDPDLR-R9-CGU	db|PROT01|FOX1_RRM1	sarnowsc_D1903_044.c.11794.11794.2	sarnowsc_D1903_044.c.12179.12179.2	40	974.125	CGU	Natural	CGU Natural	2955.19	2955.18	1478.6	2	-3.1	0.03913	19.88	0	Observed FDR	id
GFGFVTFENSADADR-F4-GUU	db|PROT01|FOX1_RRM1	sarnowsc_D1903_040.c.21336.21336.3	sarnowsc_D1903_040.c.21386.21386.3	73	895.142	GUU	Natural_-HPO3	GUU Natural_-HPO3	2526.86	2526.86	843.294	3	-2.3	0.02818	19.87	0	Observed FDR	id
GFGFVTFENSADADR-V5-GUU	db|PROT01|FOX1_RRM1	sarnowsc_D1903_043.c.16525.16525.2	sarnowsc_D1903_043.c.16585.16585.2	74	913.153	GUU	Natural_-HPO3+H2O	GUU Natural_-HPO3+H2O	2544.87	2544.87	1273.44	2	-2	0.00419	19.87	0	Observed FDR	id
GFGFVTFENSADADR-F4-GU	db|PROT01|FOX1_RRM1	sarnowsc_D1903_040.c.12421.12421.2	sarnowsc_D1903_040.c.13104.13104.2	73	607.128	GU	Natural_-HPO3+H2O	GU Natural_-HPO3+H2O	2238.85	2238.84	1120.43	2	-2.2	0.07254	19.87	0	Observed FDR	id
GFGFVTFENSADADR-F4-AGUU	db|PROT01|FOX1_RRM1	sarnowsc_D1903_043.c.20459.20459.2	sarnowsc_D1903_043.c.20267.20267.2	73	1224.19	AGUU	Natural_-HPO3	AGUU Natural_-HPO3	2855.92	2855.91	1428.96	2	-1.9	0.03697	19.86	0	Observed FDR	id
GFGFVTFENSADADR-F4-GU	db|PROT01|FOX1_RRM1	sarnowsc_D1903_041.c.23153.23153.3	sarnowsc_D1903_041.c.23220.23220.3	73	589.117	GU	Natural_-HPO3	GU Natural_-HPO3/AU Natural_-H3PO3+H2O	2220.84	2220.83	741.284	3	-4.3	0.02488	19.86	0	Observed FDR	id
LHVSNIPFR-N5-G	db|PROT01|FOX1_RRM1	sarnowsc_D1903_043.c.04988.04988.3	sarnowsc_D1903_043.c.04821.04821.3	36	361.042	G	Natural_-H2	G Natural_-H2	1442.65	1442.64	481.888	3	-3	0.0283	19.86	0	Observed FDR	id
GFGFVTFENSADADR-F4-GU	db|PROT01|FOX1_RRM1	sarnowsc_D1903_041.c.17186.17186.3	sarnowsc_D1903_041.c.17498.17498.3	73	589.117	GU	Natural_-HPO3	GU Natural_-HPO3/AU Natural_-H3PO3+H2O	2220.84	2220.83	741.285	3	-3.8	0.02795	19.85	0	Observed FDR	id
GFGFVTFENSADADRAR-S10-GU	db|PROT01|FOX1_RRM1	sarnowsc_D1903_041.c.14329.14329.3	sarnowsc_D1903_041.c.14744.14744.3	79	589.117	GU	Natural_-HPO3	GU Natural_-HPO3/AU Natural_-H3PO3+H2O	2447.98	2447.98	817	3	-0.6	0.01915	19.83	0	Observed FDR	id
LHVSNIPFR-P7-G	db|PROT01|FOX1_RRM1	sarnowsc_D1903_043.c.14270.14270.2	sarnowsc_D1903_043.c.14376.14376.2	38	361.042	G	Natural_-H2	G Natural_-H2	1442.65	1442.64	722.329	2	-1.9	0.02504	19.83	0	Observed FDR	id
LHVSNIPFR-P7-CGU	db|PROT01|FOX1_RRM1	sarnowsc_D1903_044.c.08300.08300.2	sarnowsc_D1903_044.c.08754.08754.2	38	972.109	CGU	Natural_-H2	CGU Natural_-H2	2053.71	2053.71	1027.86	2	-1.7	0.03625	19.79	0	Observed FDR	id
LHVSNIPFRFRDPDLR-R9-CG	db|PROT01|FOX1_RRM1	sarnowsc_D1903_043.c.10511.10511.3	sarnowsc_D1903_043.c.10504.10504.3	40	666.084	CG	Natural_-H2	CG Natural_-H2	2647.15	2647.14	883.389	3	-1.7	0.03038	19.79	0	Observed FDR	id
GFGFVTFENSADADR-F4-GUU	db|PROT01|FOX1_RRM1	sarnowsc_D1903_040.c.16691.16691.2	sarnowsc_D1903_040.c.17106.17106.2	73	913.153	GUU	Natural_-HPO3+H2O	GUU Natural_-HPO3+H2O	2544.87	2544.87	1273.44	2	-1.8	0.00228	19.78	0	Observed FDR	id
LHVSNIPFR-I6-CG	db|PROT01|FOX1_RRM1	sarnowsc_D1903_044.c.04362.04362.3	sarnowsc_D1903_044.c.04028.04028.3	37	668.099	CG	Natural	CG Natural	1749.7	1749.7	584.241	3	-1.4	0.03092	19.77	0	Observed FDR	id
RLHVSNIPFR-F9-CGU	db|PROT01|FOX1_RRM1	sarnowsc_D1903_043.c.07401.07401.3	sarnowsc_D1903_043.c.07320.07320.3	39	974.125	CGU	Natural	CGU Natural	2211.83	2211.82	738.282	3	-2.7	0.02946	19.76	0	Observed FDR	id
LHVSNIPFRFR-I6-CG	db|PROT01|FOX1_RRM1	sarnowsc_D1903_041.c.05740.05740.3	sarnowsc_D1903_041.c.05833.05833.3	37	668.099	CG	Natural	CG Natural	2052.87	2052.87	685.297	3	-2.2	0.01652	19.76	0	Observed FDR	id
LHVSNIPFR-P7-GU	db|PROT01|FOX1_RRM1	sarnowsc_D1903_041.c.06488.06488.3	sarnowsc_D1903_041.c.06850.06850.3	38	669.083	GU	Natural	GU Natural	1750.69	1750.68	584.568	3	-3.3	0.05707	19.76	0	Observed FDR	id
GSKGFGFVTFENSADADR-V8-GU	db|PROT01|FOX1_RRM1	sarnowsc_D1903_043.c.10104.10104.3	sarnowsc_D1903_043.c.10149.10149.3	74	605.112	GU	Natural_-H3PO3+H2O	GU Natural_-H3PO3+H2O	2508.98	2508.98	837.334	3	-1.7	0.0205	19.75	0	Observed FDR	id
GFGFVTFENSADADR-F2-AGUU	db|PROT01|FOX1_RRM1	sarnowsc_D1903_040.c.21948.21948.3	sarnowsc_D1903_040.c.22003.22003.3	71	1224.19	AGUU	Natural_-HPO3	AGUU Natural_-HPO3	2855.92	2855.9	952.976	3	-4.3	0.03343	19.75	0	Observed FDR	id
LHVSNIPFRFRDPDLR-I6-CGU	db|PROT01|FOX1_RRM1	sarnowsc_D1903_044.c.12459.12459.4	sarnowsc_D1903_044.c.11701.11701.4	37	974.125	CGU	Natural	CGU Natural	2955.19	2955.19	739.804	4	-1.3	0.03815	19.72	0	Observed FDR	id
LHVSNIPFRFRDPDLR-F10-CG	db|PROT01|FOX1_RRM1	sarnowsc_D1903_041.c.11831.11831.3	sarnowsc_D1903_041.c.11769.11769.3	41	666.084	CG	Natural_-H2	CG Natural_-H2	2647.15	2647.14	883.389	3	-1.3	0.07076	19.72	0	Observed FDR	id
GFGFVTFENSADADR-F4-AGUU	db|PROT01|FOX1_RRM1	sarnowsc_D1903_041.c.20696.20696.2	sarnowsc_D1903_041.c.20717.20717.2	73	1224.19	AGUU	Natural_-HPO3	AGUU Natural_-HPO3	2855.92	2855.91	1428.96	2	-2.4	0.01408	19.72	0	Observed FDR	id
GSKGFGFVTFENSADADR-F7-AGU	db|PROT01|FOX1_RRM1	sarnowsc_D1903_040.c.15072.15072.3	sarnowsc_D1903_040.c.15022.15022.3	73	998.136	AGU	Natural	AGU Natural	2902.01	2902	968.341	3	-2.7	0.05155	19.7	0	Observed FDR	id
LHVSNIPFRFRDPDLR-P7-CG	db|PROT01|FOX1_RRM1	sarnowsc_D1903_044.c.10847.10847.4	sarnowsc_D1903_044.c.11360.11360.4	38	666.084	CG	Natural_-H2	CG Natural_-H2	2647.15	2647.14	662.793	4	-2.3	0.0532	19.7	0	Observed FDR	id
GFGFVTFENSADADR-F4-AGUU	db|PROT01|FOX1_RRM1	sarnowsc_D1903_040.c.16933.16933.3	sarnowsc_D1903_040.c.16717.16717.3	73	1242.2	AGUU	Natural_-HPO3+H2O	AGUU Natural_-HPO3+H2O	2873.93	2873.92	958.981	3	-2.8	0.02479	19.7	0	Observed FDR	id
LHVSNIPFRFRDPDLR-R11-CG	db|PROT01|FOX1_RRM1	sarnowsc_D1903_044.c.09078.09078.2	sarnowsc_D1903_044.c.09604.09604.2	42	668.099	CG	Natural	CG Natural	2649.16	2649.16	1325.59	2	-1.2	0.01497	19.69	0	Observed FDR	id
LHVSNIPFRFRDPDLR-R9-CGU	db|PROT01|FOX1_RRM1	sarnowsc_D1903_043.c.11951.11951.3	sarnowsc_D1903_043.c.11287.11287.3	40	974.125	CGU	Natural	CGU Natural	2955.19	2955.18	986.068	3	-2.5	0.02487	19.69	0	Observed FDR	id
GFGFVTFENSADADR-F4-GU	db|PROT01|FOX1_RRM1	sarnowsc_D1903_040.c.28573.28573.2	sarnowsc_D1903_040.c.28540.28540.2	73	589.117	GU	Natural_-HPO3	GU Natural_-HPO3/AU Natural_-H3PO3+H2O	2220.84	2220.83	1111.42	2	-3.9	0.02744	19.68	0	Observed FDR	id
LHVSNIPFR-P7-CG	db|PROT01|FOX1_RRM1	sarnowsc_D1903_041.c.04884.04884.2	sarnowsc_D1903_041.c.04866.04866.2	38	666.084	CG	Natural_-H2	CG Natural_-H2	1747.69	1747.68	874.85	2	-1.7	0.03296	19.66	0	Observed FDR	id
RLHVSNIPFRFR-P8-CG	db|PROT01|FOX1_RRM1	sarnowsc_D1903_040.c.04397.04397.3	sarnowsc_D1903_040.c.04909.04909.3	38	668.099	CG	Natural	CG Natural	2208.97	2208.97	737.331	3	-1.5	0.00533	19.66	0	Observed FDR	id
LHVSNIPFRFR-P7-CG	db|PROT01|FOX1_RRM1	sarnowsc_D1903_040.c.07421.07421.3	sarnowsc_D1903_040.c.07394.07394.3	38	666.084	CG	Natural_-H2	CG Natural_-H2	2050.86	2050.85	684.625	3	-2.6	0.03387	19.65	0	Observed FDR	id
LHVSNIPFR-R9-CGU	db|PROT01|FOX1_RRM1	sarnowsc_D1903_040.c.06223.06223.2	sarnowsc_D1903_040.c.06608.06608.2	40	974.125	CGU	Natural	CGU Natural	2055.73	2055.72	1028.87	2	-1.7	0.02515	19.64	0	Observed FDR	id
GFGFVTFENSADADR-F4-AGUU	db|PROT01|FOX1_RRM1	sarnowsc_D1903_043.c.20730.20730.3	sarnowsc_D1903_043.c.20533.20533.3	73	1224.19	AGUU	Natural_-HPO3	AGUU Natural_-HPO3	2855.92	2855.91	952.977	3	-2.9	0.02643	19.64	0	Observed FDR	id
GFGFVTFENSADADR-V5-GU	db|PROT01|FOX1_RRM1	sarnowsc_D1903_044.c.12574.12574.2	sarnowsc_D1903_044.c.12556.12556.2	74	589.117	GU	Natural_-HPO3	GU Natural_-HPO3/AU Natural_-H3PO3+H2O	2220.84	2220.83	1111.42	2	-2.6	0.0453	19.63	0	Observed FDR	id
GSKGFGFVTFENSADADR-E11-AGUU	db|PROT01|FOX1_RRM1	sarnowsc_D1903_041.c.15301.15301.4	sarnowsc_D1903_041.c.15213.15213.4	77	1224.19	AGUU	Natural_-HPO3	AGUU Natural_-HPO3	3128.06	3128.06	783.023	4	-1.5	0.01234	19.63	0	Observed FDR	id
LHVSNIPFR-F8-GU	db|PROT01|FOX1_RRM1	sarnowsc_D1903_044.c.07833.07833.2	sarnowsc_D1903_044.c.07808.07808.2	39	667.068	GU	Natural_-H2	GU Natural_-H2	1748.67	1748.67	875.342	2	-1.4	0.02803	19.63	0	Observed FDR	id
LHVSNIPFR-F8-G	db|PROT01|FOX1_RRM1	sarnowsc_D1903_043.c.04898.04898.2	sarnowsc_D1903_043.c.04848.04848.2	39	361.042	G	Natural_-H2	G Natural_-H2	1442.65	1442.64	722.329	2	-2.8	0.04137	19.62	0	Observed FDR	id
GFGFVTFENSADADR-V5-GU	db|PROT01|FOX1_RRM1	sarnowsc_D1903_041.c.30615.30615.3	sarnowsc_D1903_041.c.30715.30715.3	74	607.128	GU	Natural_-HPO3+H2O	GU Natural_-HPO3+H2O	2238.85	2238.84	747.288	3	-3.4	0.07242	19.59	0	Observed FDR	id
LHVSNIPFRFR-P7-CGU	db|PROT01|FOX1_RRM1	sarnowsc_D1903_043.c.08690.08690.3	sarnowsc_D1903_043.c.09108.09108.3	38	974.125	CGU	Natural	CGU Natural	2358.9	2358.89	787.305	3	-2	0.02342	19.59	0	Observed FDR	id
RLHVSNIPFR-F9-CG	db|PROT01|FOX1_RRM1	sarnowsc_D1903_040.c.05401.05401.4	sarnowsc_D1903_040.c.05514.05514.4	39	668.099	CG	Natural	CG Natural	1905.8	1905.8	477.457	4	-2.8	0.02823	19.59	0	Observed FDR	id
GSKGFGFVTFENSADADRAR-F7-GUU	db|PROT01|FOX1_RRM1	sarnowsc_D1903_043.c.10372.10372.3	sarnowsc_D1903_043.c.10357.10357.3	73	895.142	GUU	Natural_-HPO3	GUU Natural_-HPO3	3026.15	3026.14	1009.72	3	-2.5	0.01366	19.58	0	Observed FDR	id
LHVSNIPFRFRDPDLR-F8-CGU	db|PROT01|FOX1_RRM1	sarnowsc_D1903_044.c.12762.12762.5	sarnowsc_D1903_044.c.12654.12654.5	39	974.125	CGU	Natural	CGU Natural	2955.19	2955.18	592.043	5	-3.8	0.04903	19.57	0	Observed FDR	id
GFGFVTFENSADADR-F4-AGUU	db|PROT01|FOX1_RRM1	sarnowsc_D1903_040.c.20135.20135.2	sarnowsc_D1903_040.c.20131.20131.2	73	1222.18	AGUU	Natural_-H3PO3	AGUU Natural_-H3PO3	2853.9	2853.89	1427.95	2	-4.3	0.02076	19.56	0	Observed FDR	id
RLHVSNIPFR-P8-CGU	db|PROT01|FOX1_RRM1	sarnowsc_D1903_040.c.06240.06240.3	sarnowsc_D1903_040.c.06632.06632.3	38	972.109	CGU	Natural_-H2	CGU Natural_-H2	2209.81	2209.81	737.61	3	-2.7	0.01324	19.56	0	Observed FDR	id
GFGFVTFENSADADR-V5-AGUU	db|PROT01|FOX1_RRM1	sarnowsc_D1903_044.c.21853.21853.2	sarnowsc_D1903_044.c.22179.22179.2	74	1224.19	AGUU	Natural_-HPO3	AGUU Natural_-HPO3	2855.92	2855.91	1428.96	2	-1.5	0.01401	19.55	0	Observed FDR	id
LHVSNIPFRFRDPDLR-R9-CGU	db|PROT01|FOX1_RRM1	sarnowsc_D1903_044.c.12111.12111.3	sarnowsc_D1903_044.c.12793.12793.3	40	974.125	CGU	Natural	CGU Natural	2955.19	2955.18	986.069	3	-1.5	0.03309	19.55	0	Observed FDR	id
RLHVSNIPFRFR-I7-CGU	db|PROT01|FOX1_RRM1	sarnowsc_D1903_043.c.06778.06778.4	sarnowsc_D1903_043.c.06759.06759.4	37	974.125	CGU	Natural	CGU Natural	2515	2514.99	629.756	4	-2.9	0.01515	19.55	0	Observed FDR	id
GSKGFGFVTFENSADADR-G6-AGUU	db|PROT01|FOX1_RRM1	sarnowsc_D1903_044.c.16988.16988.3	sarnowsc_D1903_044.c.16909.16909.3	72	1224.19	AGUU	Natural_-HPO3	AGUU Natural_-HPO3	3128.06	3128.06	1043.69	3	-2.5	0.01705	19.54	0	Observed FDR	id
LHVSNIPFRFRDPDLR-F10-CG	db|PROT01|FOX1_RRM1	sarnowsc_D1903_041.c.10634.10634.5	sarnowsc_D1903_041.c.10538.10538.5	41	666.084	CG	Natural_-H2	CG Natural_-H2	2647.15	2647.14	530.436	5	-2.5	0.04077	19.54	0	Observed FDR	id
LHVSNIPFRFRDPDLR-P7-GU	db|PROT01|FOX1_RRM1	sarnowsc_D1903_043.c.16072.16072.4	sarnowsc_D1903_043.c.15510.15510.4	38	649.057	GU	Natural_-H4O	GU Natural_-H4O	2630.12	2630.12	658.537	4	-2.2	0.03927	19.54	0	Observed FDR	id
GFGFVTFENSADADR-G3-G	db|PROT01|FOX1_RRM1	sarnowsc_D1903_040.c.13354.13354.2	sarnowsc_D1903_040.c.12808.12808.2	72	363.058	G	Natural	G Natural	1994.78	1994.77	998.395	2	-2.7	0.06216	19.54	0	Observed FDR	id
LHVSNIPFRFRDPDLR-F10-CG	db|PROT01|FOX1_RRM1	sarnowsc_D1903_043.c.09066.09066.4	sarnowsc_D1903_043.c.09322.09322.4	41	668.099	CG	Natural	CG Natural	2649.16	2649.16	663.297	4	-2.4	0.03701	19.53	0	Observed FDR	id
LHVSNIPFRFR-F8-CGU	db|PROT01|FOX1_RRM1	sarnowsc_D1903_041.c.09240.09240.2	sarnowsc_D1903_041.c.09237.09237.2	39	974.125	CGU	Natural	CGU Natural	2358.9	2358.89	1180.45	2	-3.2	0.01451	19.53	0	Observed FDR	id
GFGFVTFENSADADR-F4-GU	db|PROT01|FOX1_RRM1	sarnowsc_D1903_040.c.15604.15604.2	sarnowsc_D1903_040.c.16209.16209.2	73	587.101	GU	Natural_-H3PO3	GU Natural_-H3PO3	2218.82	2218.82	1110.42	2	-1	0.03663	19.53	0	Observed FDR	id
GSKGFGFVTFENSADADR-G6-GU	db|PROT01|FOX1_RRM1	sarnowsc_D1903_040.c.09071.09071.3	sarnowsc_D1903_040.c.08483.08483.3	72	607.128	GU	Natural_-HPO3+H2O	GU Natural_-HPO3+H2O	2511	2510.99	838.005	3	-2.7	0.02242	19.51	0	Observed FDR	id
LHVSNIPFRFRDPDLR-F8-GUU	db|PROT01|FOX1_RRM1	sarnowsc_D1903_044.c.11641.11641.4	sarnowsc_D1903_044.c.11667.11667.4	39	895.142	GUU	Natural_-HPO3	GUU Natural_-HPO3	2876.21	2876.2	720.058	4	-1.8	0.06279	19.51	0	Observed FDR	id
LHVSNIPFRFRDPDLR-P7-CG	db|PROT01|FOX1_RRM1	sarnowsc_D1903_041.c.08868.08868.5	sarnowsc_D1903_041.c.09220.09220.5	38	668.099	CG	Natural	CG Natural	2649.16	2649.16	530.839	5	-3.2	0.03388	19.49	0	Observed FDR	id
GSKGFGFVTFENSADADRAR-F10-AGUU	db|PROT01|FOX1_RRM1	sarnowsc_D1903_041.c.12669.12669.4	sarnowsc_D1903_041.c.12307.12307.4	76	1224.19	AGUU	Natural_-HPO3	AGUU Natural_-HPO3	3355.2	3355.19	839.806	4	-3.1	0.01959	19.48	0	Observed FDR	id
RLHVSNIPFR-I7-GU	db|PROT01|FOX1_RRM1	sarnowsc_D1903_041.c.12005.12005.3	sarnowsc_D1903_041.c.12070.12070.3	37	667.068	GU	Natural_-H2	GU Natural_-H2	1904.77	1904.77	635.931	3	-1.7	0.00874	19.47	0	Observed FDR	id
LHVSNIPFRFRDPDLR-R9-GU	db|PROT01|FOX1_RRM1	sarnowsc_D1903_040.c.10817.10817.3	sarnowsc_D1903_040.c.11184.11184.3	40	669.083	GU	Natural	GU Natural	2650.15	2650.15	884.39	3	-0.8	0.05216	19.46	0	Observed FDR	id
GFGFVTFENSADADR-F4-AGUU	db|PROT01|FOX1_RRM1	sarnowsc_D1903_041.c.17815.17815.2	sarnowsc_D1903_041.c.17851.17851.2	73	1242.2	AGUU	Natural_-HPO3+H2O	AGUU Natural_-HPO3+H2O	2873.93	2873.92	1437.97	2	-2.8	0.00217	19.46	0	Observed FDR	id
RLHVSNIPFRFR-I7-CG	db|PROT01|FOX1_RRM1	sarnowsc_D1903_040.c.04383.04383.5	sarnowsc_D1903_040.c.04443.04443.5	37	668.099	CG	Natural	CG Natural	2208.97	2208.97	442.802	5	-2.1	0.026	19.44	0	Observed FDR	id
GFGFVTFENSADADR-F4-GU	db|PROT01|FOX1_RRM1	sarnowsc_D1903_043.c.29973.29973.2	sarnowsc_D1903_043.c.29878.29878.2	73	589.117	GU	Natural_-HPO3	GU Natural_-HPO3/AU Natural_-H3PO3+H2O	2220.84	2220.83	1111.42	2	-4.1	0.041	19.44	0	Observed FDR	id
LHVSNIPFR-P7-CG	db|PROT01|FOX1_RRM1	sarnowsc_D1903_041.c.05336.05336.3	sarnowsc_D1903_041.c.04827.04827.3	38	666.084	CG	Natural_-H2	CG Natural_-H2	1747.69	1747.68	583.568	3	-2.9	0.05618	19.43	0	Observed FDR	id
RLHVSNIPFR-F9-GUU	db|PROT01|FOX1_RRM1	sarnowsc_D1903_043.c.08339.08339.3	sarnowsc_D1903_043.c.08238.08238.3	39	973.093	GUU	Natural_-H2	GUU Natural_-H2	2210.8	2210.8	737.94	3	0	0.01722	19.43	0	Observed FDR	id
LHVSNIPFRFR-F8-CG	db|PROT01|FOX1_RRM1	sarnowsc_D1903_040.c.07186.07186.2	sarnowsc_D1903_040.c.07123.07123.2	39	668.099	CG	Natural	CG Natural	2052.87	2052.87	1027.44	2	-3.2	0.02472	19.42	0	Observed FDR	id
RLHVSNIPFR-F9-CGU	db|PROT01|FOX1_RRM1	sarnowsc_D1903_041.c.06059.06059.3	sarnowsc_D1903_041.c.05744.05744.3	39	972.109	CGU	Natural_-H2	CGU Natural_-H2	2209.81	2209.81	737.611	3	-2.1	0.01076	19.42	0	Observed FDR	id
LHVSNIPFRFR-N5-CG	db|PROT01|FOX1_RRM1	sarnowsc_D1903_043.c.07582.07582.3	sarnowsc_D1903_043.c.07485.07485.3	36	666.084	CG	Natural_-H2	CG Natural_-H2	2050.86	2050.85	684.625	3	-2.8	0.03754	19.42	0	Observed FDR	id
RLHVSNIPFR-F9-GU	db|PROT01|FOX1_RRM1	sarnowsc_D1903_041.c.06330.06330.3	sarnowsc_D1903_041.c.06067.06067.3	39	667.068	GU	Natural_-H2	GU Natural_-H2	1904.77	1904.77	635.931	3	-1.9	0.01973	19.4	0	Observed FDR	id
RLHVSNIPFR-I7-CGU	db|PROT01|FOX1_RRM1	sarnowsc_D1903_041.c.06743.06743.3	sarnowsc_D1903_041.c.06871.06871.3	37	972.109	CGU	Natural_-H2	CGU Natural_-H2	2209.81	2209.81	737.611	3	-1.9	0.00767	19.38	0	Observed FDR	id
GFGFVTFENSADADR-F4-GU	db|PROT01|FOX1_RRM1	sarnowsc_D1903_041.c.14326.14326.2	sarnowsc_D1903_041.c.14858.14858.2	73	589.117	GU	Natural_-HPO3	GU Natural_-HPO3/AU Natural_-H3PO3+H2O	2220.84	2220.83	1111.42	2	-3.7	0.05372	19.38	0	Observed FDR	id
GFGFVTFENSADADR-F4-AGUU	db|PROT01|FOX1_RRM1	sarnowsc_D1903_043.c.22831.22831.3	sarnowsc_D1903_043.c.22588.22588.3	73	1224.19	AGUU	Natural_-HPO3	AGUU Natural_-HPO3	2855.92	2855.91	952.977	3	-2.8	0.03783	19.37	0	Observed FDR	id
GSKGFGFVTFENSADADRAR-V8-GU	db|PROT01|FOX1_RRM1	sarnowsc_D1903_040.c.07438.07438.4	sarnowsc_D1903_040.c.07256.07256.4	74	589.117	GU	Natural_-HPO3	GU Natural_-HPO3/AU Natural_-H3PO3+H2O	2720.13	2720.11	681.036	4	-4	0.04289	19.37	0	Observed FDR	id
GFGFVTFENSADADR-F2-GU	db|PROT01|FOX1_RRM1	sarnowsc_D1903_040.c.15713.15713.3	sarnowsc_D1903_040.c.15369.15369.3	71	589.117	GU	Natural_-HPO3	GU Natural_-HPO3/AU Natural_-H3PO3+H2O	2220.84	2220.83	741.285	3	-3.8	0.03611	19.37	0	Observed FDR	id
LHVSNIPFR-P7-CGU	db|PROT01|FOX1_RRM1	sarnowsc_D1903_041.c.07876.07876.2	sarnowsc_D1903_041.c.07873.07873.2	38	974.125	CGU	Natural	CGU Natural	2055.73	2055.73	1028.87	2	-0.8	0.03284	19.37	0	Observed FDR	id
LHVSNIPFRFR-F8-GU	db|PROT01|FOX1_RRM1	sarnowsc_D1903_044.c.08938.08938.2	sarnowsc_D1903_044.c.08904.08904.2	39	669.083	GU	Natural	GU Natural	2053.86	2053.85	1027.94	2	-0.7	0.02324	19.37	0	Observed FDR	id
LHVSNIPFRFRDPDLR-I6-CG	db|PROT01|FOX1_RRM1	sarnowsc_D1903_041.c.09822.09822.3	sarnowsc_D1903_041.c.09307.09307.3	37	668.099	CG	Natural	CG Natural	2649.16	2649.16	884.062	3	-0.5	0.04609	19.36	0	Observed FDR	id
GFGFVTFENSADADR-V5-GU	db|PROT01|FOX1_RRM1	sarnowsc_D1903_044.c.16996.16996.3	sarnowsc_D1903_044.c.16845.16845.3	74	607.128	GU	Natural_-HPO3+H2O	GU Natural_-HPO3+H2O	2238.85	2238.85	747.291	3	-0.1	0.03172	19.36	0	Observed FDR	id
GFGFVTFENSADADR-G1-GU	db|PROT01|FOX1_RRM1	sarnowsc_D1903_044.c.32070.32070.3	sarnowsc_D1903_044.c.32151.32151.3	70	607.128	GU	Natural_-HPO3+H2O	GU Natural_-HPO3+H2O	2238.85	2238.85	747.291	3	-0.2	0.02605	19.34	0	Observed FDR	id
RLHVSNIPFR-F9-GU	db|PROT01|FOX1_RRM1	sarnowsc_D1903_043.c.05540.05540.3	sarnowsc_D1903_043.c.05657.05657.3	39	667.068	GU	Natural_-H2	GU Natural_-H2	1904.77	1904.77	635.93	3	-2.8	0.0119	19.34	0	Observed FDR	id
LHVSNIPFRFR-P7-G	db|PROT01|FOX1_RRM1	sarnowsc_D1903_043.c.07768.07768.3	sarnowsc_D1903_043.c.07287.07287.3	38	361.042	G	Natural_-H2	G Natural_-H2	1745.82	1745.81	582.944	3	-3.1	0.02352	19.31	0	Observed FDR	id
GFGFVTFENSADADR-V5-GU	db|PROT01|FOX1_RRM1	sarnowsc_D1903_041.c.12003.12003.3	sarnowsc_D1903_041.c.12426.12426.3	74	607.128	GU	Natural_-HPO3+H2O	GU Natural_-HPO3+H2O	2238.85	2238.85	747.29	3	-1.4	0.04674	19.31	0	Observed FDR	id
LHVSNIPFR-N5-GU	db|PROT01|FOX1_RRM1	sarnowsc_D1903_041.c.13709.13709.3	sarnowsc_D1903_041.c.13875.13875.3	36	669.083	GU	Natural	GU Natural	1750.69	1750.68	584.568	3	-3.8	0.04519	19.29	0	Observed FDR	id
GFGFVTFENSADADR-V5-GU	db|PROT01|FOX1_RRM1	sarnowsc_D1903_044.c.11992.11992.2	sarnowsc_D1903_044.c.11429.11429.2	74	607.128	GU	Natural_-HPO3+H2O	GU Natural_-HPO3+H2O	2238.85	2238.84	1120.43	2	-2.5	0.01369	19.29	0	Observed FDR	id
GFGFVTFENSADADR-F4-GU	db|PROT01|FOX1_RRM1	sarnowsc_D1903_043.c.17930.17930.2	sarnowsc_D1903_043.c.17904.17904.2	73	669.083	GU	Natural	GU Natural	2300.8	2300.8	1151.41	2	-3.2	0.04455	19.26	0	Observed FDR	id
GFGFVTFENSADADR-T6-AGUU	db|PROT01|FOX1_RRM1	sarnowsc_D1903_044.c.18182.18182.3	sarnowsc_D1903_044.c.17707.17707.3	75	1224.19	AGUU	Natural_-HPO3	AGUU Natural_-HPO3	2855.92	2855.91	952.978	3	-2.5	0.02982	19.26	0	Observed FDR	id
RLHVSNIPFR-H3-GU	db|PROT01|FOX1_RRM1	sarnowsc_D1903_041.c.14144.14144.2	sarnowsc_D1903_041.c.14134.14134.2	33	651.073	GU	Natural_-H2O	GU Natural_-H2O/AU Natural_-H2	1888.78	1888.77	945.394	2	-2.6	0.059	19.25	0	Observed FDR	id
GFGFVTFENSADADR-F2-AGUU	db|PROT01|FOX1_RRM1	sarnowsc_D1903_041.c.19017.19017.3	sarnowsc_D1903_041.c.19149.19149.3	71	1242.2	AGUU	Natural_-HPO3+H2O	AGUU Natural_-HPO3+H2O	2873.93	2873.92	958.981	3	-2.2	0.01301	19.25	0	Observed FDR	id
LHVSNIPFRFRDPDLR-V3-CG	db|PROT01|FOX1_RRM1	sarnowsc_D1903_040.c.09019.09019.2	sarnowsc_D1903_040.c.08992.08992.2	34	668.099	CG	Natural	CG Natural	2649.16	2649.16	1325.59	2	-2.9	0.013	19.23	0	Observed FDR	id
LHVSNIPFR-F8-CGU	db|PROT01|FOX1_RRM1	sarnowsc_D1903_040.c.06983.06983.2	sarnowsc_D1903_040.c.06986.06986.2	39	974.125	CGU	Natural	CGU Natural	2055.73	2055.72	1028.87	2	-2.4	0.02197	19.23	0	Observed FDR	id
LHVSNIPFR-R9-CG	db|PROT01|FOX1_RRM1	sarnowsc_D1903_040.c.06477.06477.3	sarnowsc_D1903_040.c.06881.06881.3	40	666.084	CG	Natural_-H2	CG Natural_-H2	1747.69	1747.68	583.568	3	-3.4	0.04296	19.22	0	Observed FDR	id
RLHVSNIPFR-N6-U	db|PROT01|FOX1_RRM1	sarnowsc_D1903_041.c.07813.07813.3	sarnowsc_D1903_041.c.07935.07935.3	36	322.02	U	Natural_-H2	U Natural_-H2	1559.72	1559.72	520.914	3	-4	0.02348	19.2	0	Observed FDR	id
GFGFVTFENSADADR-F4-AGUU	db|PROT01|FOX1_RRM1	sarnowsc_D1903_041.c.17089.17089.2	sarnowsc_D1903_041.c.17119.17119.2	73	1242.2	AGUU	Natural_-HPO3+H2O	AGUU Natural_-HPO3+H2O	2873.93	2873.92	1437.97	2	-2.8	0.01885	19.19	0	Observed FDR	id
LHVSNIPFRFRDPDLR-F10-CGU	db|PROT01|FOX1_RRM1	sarnowsc_D1903_040.c.13335.13335.3	sarnowsc_D1903_040.c.13946.13946.3	41	972.109	CGU	Natural_-H2	CGU Natural_-H2	2953.17	2953.17	985.396	3	-2.7	0.02614	19.19	0	Observed FDR	id
LHVSNIPFRFRDPDLR-F8-CG	db|PROT01|FOX1_RRM1	sarnowsc_D1903_041.c.10529.10529.4	sarnowsc_D1903_041.c.10547.10547.4	39	666.084	CG	Natural_-H2	CG Natural_-H2	2647.15	2647.14	662.793	4	-2.3	0.03232	19.18	0	Observed FDR	id
LHVSNIPFRFR-N5-G	db|PROT01|FOX1_RRM1	sarnowsc_D1903_040.c.05669.05669.2	sarnowsc_D1903_040.c.05352.05352.2	36	363.058	G	Natural	G Natural	1747.83	1747.83	874.921	2	-2.9	0.01418	19.17	0	Observed FDR	id
LHVSNIPFR-P7-CG	db|PROT01|FOX1_RRM1	sarnowsc_D1903_040.c.06263.06263.2	sarnowsc_D1903_040.c.06359.06359.2	38	668.099	CG	Natural	CG Natural	1749.7	1749.7	875.857	2	-2.8	0.06028	19.17	0	Observed FDR	id
RLHVSNIPFR-P8-CGU	db|PROT01|FOX1_RRM1	sarnowsc_D1903_041.c.06074.06074.2	sarnowsc_D1903_041.c.05763.05763.2	38	972.109	CGU	Natural_-H2	CGU Natural_-H2	2209.81	2209.81	1105.91	2	-2.6	0.01463	19.17	0	Observed FDR	id
LHVSNIPFR-P7-GU	db|PROT01|FOX1_RRM1	sarnowsc_D1903_041.c.06091.06091.2	sarnowsc_D1903_041.c.06102.06102.2	38	669.083	GU	Natural	GU Natural	1750.69	1750.69	876.351	2	-0.3	0.04677	19.17	0	Observed FDR	id
GFGFVTFENSADADR-T6-AGUU	db|PROT01|FOX1_RRM1	sarnowsc_D1903_041.c.17411.17411.2	sarnowsc_D1903_041.c.17061.17061.2	75	1224.19	AGUU	Natural_-HPO3	AGUU Natural_-HPO3	2855.92	2855.91	1428.96	2	-2.4	0.02187	19.15	0	Observed FDR	id
GFGFVTFENSADADR-G3-GU	db|PROT01|FOX1_RRM1	sarnowsc_D1903_040.c.27886.27886.3	sarnowsc_D1903_040.c.27879.27879.3	72	589.117	GU	Natural_-HPO3	GU Natural_-HPO3/AU Natural_-H3PO3+H2O	2220.84	2220.83	741.285	3	-2.7	0.02521	19.15	0	Observed FDR	id
RLHVSNIPFR-V4-GU	db|PROT01|FOX1_RRM1	sarnowsc_D1903_043.c.14008.14008.2	sarnowsc_D1903_043.c.14097.14097.2	34	651.073	GU	Natural_-H2O	GU Natural_-H2O/AU Natural_-H2	1888.78	1888.77	945.393	2	-3.5	0.0654	19.14	0	Observed FDR	id
RLHVSNIPFR-S5-AGUU	db|PROT01|FOX1_RRM1	sarnowsc_D1903_043.c.15696.15696.3	sarnowsc_D1903_043.c.15676.15676.3	35	1224.19	AGUU	Natural_-HPO3	AGUU Natural_-HPO3	2461.9	2461.89	821.638	3	-3	0.04194	19.12	0	Observed FDR	id
GFGFVTFENSADADR-G3-G	db|PROT01|FOX1_RRM1	sarnowsc_D1903_041.c.19533.19533.2	sarnowsc_D1903_041.c.19561.19561.2	72	345.047	G	Natural_-H2O	G Natural_-H2O/A Natural_-H2	1976.77	1976.77	989.391	2	-1.8	0.02632	19.11	0	Observed FDR	id
GFGFVTFENSADADR-V5-GU	db|PROT01|FOX1_RRM1	sarnowsc_D1903_040.c.16117.16117.3	sarnowsc_D1903_040.c.15928.15928.3	74	607.128	GU	Natural_-HPO3+H2O	GU Natural_-HPO3+H2O	2238.85	2238.85	747.29	3	-0.5	0.03651	19.1	0	Observed FDR	id
GFGFVTFENSADADR-S10-AU	db|PROT01|FOX1_RRM1	sarnowsc_D1903_044.c.14935.14935.2	sarnowsc_D1903_044.c.14164.14164.2	79	571.106	AU	Natural_-H3PO3	AU Natural_-H3PO3	2202.83	2202.83	1102.42	2	-0.7	0.01505	19.1	0	Observed FDR	id
GFGFVTFENSADADR-G1-GU	db|PROT01|FOX1_RRM1	sarnowsc_D1903_044.c.14613.14613.2	sarnowsc_D1903_044.c.14553.14553.2	70	605.112	GU	Natural_-H3PO3+H2O	GU Natural_-H3PO3+H2O	2236.83	2236.83	1119.42	2	-3.2	0.01521	19.08	0	Observed FDR	id
LHVSNIPFR-I6-G	db|PROT01|FOX1_RRM1	sarnowsc_D1903_043.c.14461.14461.3	sarnowsc_D1903_043.c.14420.14420.3	37	361.042	G	Natural_-H2	G Natural_-H2	1442.65	1442.64	481.888	3	-2.8	0.01237	19.07	0	Observed FDR	id
GFGFVTFENSADADR-V5-CG	db|PROT01|FOX1_RRM1	sarnowsc_D1903_040.c.14328.14328.2	sarnowsc_D1903_040.c.13633.13633.2	74	666.084	CG	Natural_-H2	CG Natural_-H2	2297.81	2297.8	1149.91	2	-0.1	0.03998	19.06	0	Observed FDR	id
LHVSNIPFRFRDPDLR-F10-CG	db|PROT01|FOX1_RRM1	sarnowsc_D1903_044.c.09468.09468.3	sarnowsc_D1903_044.c.09554.09554.3	41	668.099	CG	Natural	CG Natural	2649.16	2649.16	884.061	3	-2	0.03855	19.06	0	Observed FDR	id
LHVSNIPFRFRDPDLR-R9-CGU	db|PROT01|FOX1_RRM1	sarnowsc_D1903_043.c.12113.12113.5	sarnowsc_D1903_043.c.11417.11417.5	40	974.125	CGU	Natural	CGU Natural	2955.19	2955.18	592.044	5	-2.8	0.04417	19.05	0	Observed FDR	id
GFGFVTFENSADADR-V5-AGUU	db|PROT01|FOX1_RRM1	sarnowsc_D1903_044.c.23390.23390.3	sarnowsc_D1903_044.c.23596.23596.3	74	1224.19	AGUU	Natural_-HPO3	AGUU Natural_-HPO3	2855.92	2855.91	952.977	3	-3.2	0.02475	19.05	0	Observed FDR	id
RLHVSNIPFR-P8-CGU	db|PROT01|FOX1_RRM1	sarnowsc_D1903_041.c.06389.06389.2	sarnowsc_D1903_041.c.06439.06439.2	38	972.109	CGU	Natural_-H2	CGU Natural_-H2	2209.81	2209.81	1105.91	2	-2.8	0.04366	19.04	0	Observed FDR	id
LHVSNIPFR-P7-GU	db|PROT01|FOX1_RRM1	sarnowsc_D1903_043.c.10426.10426.2	sarnowsc_D1903_043.c.10338.10338.2	38	669.083	GU	Natural	GU Natural	1750.69	1750.68	876.347	2	-4.2	0.04881	19.03	0	Observed FDR	id
GFGFVTFENSADADR-V5-GU	db|PROT01|FOX1_RRM1	sarnowsc_D1903_041.c.13239.13239.2	sarnowsc_D1903_041.c.13495.13495.2	74	607.128	GU	Natural_-HPO3+H2O	GU Natural_-HPO3+H2O	2238.85	2238.84	1120.43	2	-2	0.03504	19.03	0	Observed FDR	id
RLHVSNIPFR-P8-CGU	db|PROT01|FOX1_RRM1	sarnowsc_D1903_044.c.07010.07010.3	sarnowsc_D1903_044.c.06527.06527.3	38	972.109	CGU	Natural_-H2	CGU Natural_-H2	2209.81	2209.81	737.611	3	-1.7	0.00897	19.03	0	Observed FDR	id
GFGFVTFENSADADR-F4-GU	db|PROT01|FOX1_RRM1	sarnowsc_D1903_040.c.15404.15404.2	sarnowsc_D1903_040.c.15647.15647.2	73	589.117	GU	Natural_-HPO3	GU Natural_-HPO3/AU Natural_-H3PO3+H2O	2220.84	2220.84	1111.43	2	-1	0.03958	19.01	0.00277778	Observed FDR	id
LHVSNIPFRFRDPDLR-S4-G	db|PROT01|FOX1_RRM1	sarnowsc_D1903_044.c.08890.08890.3	sarnowsc_D1903_044.c.08831.08831.3	35	363.058	G	Natural	G Natural	2344.12	2344.12	782.38	3	-2	0.03559	19.01	0.00277778	Observed FDR	id
LHVSNIPFRFRDPDLR-P7-GU	db|PROT01|FOX1_RRM1	sarnowsc_D1903_041.c.14485.14485.4	sarnowsc_D1903_041.c.14499.14499.4	38	669.083	GU	Natural	GU Natural	2650.15	2650.14	663.543	4	-2.6	0.03916	18.99	0.00277778	Observed FDR	id
GFGFVTFENSADADRAR-E8-GUU	db|PROT01|FOX1_RRM1	sarnowsc_D1903_044.c.14846.14846.3	sarnowsc_D1903_044.c.15265.15265.3	77	895.142	GUU	Natural_-HPO3	GUU Natural_-HPO3	2754	2753.99	919.006	3	-2.8	0.00808	18.98	0.00277778	Observed FDR	id
GFGFVTFENSADADR-F2-GU	db|PROT01|FOX1_RRM1	sarnowsc_D1903_040.c.08592.08592.2	sarnowsc_D1903_040.c.08571.08571.2	71	607.128	GU	Natural_-HPO3+H2O	GU Natural_-HPO3+H2O	2238.85	2238.84	1120.43	2	-2.9	0.0692	18.98	0.00277778	Observed FDR	id
LHVSNIPFR-P7-CG	db|PROT01|FOX1_RRM1	sarnowsc_D1903_043.c.05232.05232.2	sarnowsc_D1903_043.c.04890.04890.2	38	666.084	CG	Natural_-H2	CG Natural_-H2	1747.69	1747.68	874.849	2	-2.3	0.03265	18.98	0.00277778	Observed FDR	id
LHVSNIPFRFRDPDLR-R9-AGUU	db|PROT01|FOX1_RRM1	sarnowsc_D1903_043.c.12791.12791.3	sarnowsc_D1903_043.c.12824.12824.3	40	1224.19	AGUU	Natural_-HPO3	AGUU Natural_-HPO3	3205.26	3205.25	1069.42	3	-3.3	0.03188	18.98	0.00277778	Observed FDR	id
LHVSNIPFRFRDPDLR-P7-CG	db|PROT01|FOX1_RRM1	sarnowsc_D1903_041.c.09846.09846.4	sarnowsc_D1903_041.c.09831.09831.4	38	668.099	CG	Natural	CG Natural	2649.16	2649.16	663.298	4	-1.1	0.02812	18.97	0.00277778	Observed FDR	id
GFGFVTFENSADADR-F4-GUU	db|PROT01|FOX1_RRM1	sarnowsc_D1903_041.c.21512.21512.3	sarnowsc_D1903_041.c.21746.21746.3	73	895.142	GUU	Natural_-HPO3	GUU Natural_-HPO3	2526.86	2526.86	843.293	3	-3	0.01989	18.95	0.00277778	Observed FDR	id
RLHVSNIPFR-R10-CGU	db|PROT01|FOX1_RRM1	sarnowsc_D1903_041.c.04833.04833.3	sarnowsc_D1903_041.c.04784.04784.3	40	974.125	CGU	Natural	CGU Natural	2211.83	2211.82	738.283	3	-2.1	0.01743	18.94	0.00277778	Observed FDR	id
LHVSNIPFR-F8-CG	db|PROT01|FOX1_RRM1	sarnowsc_D1903_043.c.14875.14875.2	sarnowsc_D1903_043.c.14873.14873.2	39	666.084	CG	Natural_-H2	CG Natural_-H2	1747.69	1747.68	874.85	2	-1.3	0.03453	18.92	0.00277778	Observed FDR	id
LHVSNIPFR-P7-CG	db|PROT01|FOX1_RRM1	sarnowsc_D1903_041.c.15143.15143.2	sarnowsc_D1903_041.c.15610.15610.2	38	666.084	CG	Natural_-H2	CG Natural_-H2	1747.69	1747.68	874.85	2	-1.3	0.01505	18.92	0.00277778	Observed FDR	id
LHVSNIPFRFRDPDLR-F10-GU	db|PROT01|FOX1_RRM1	sarnowsc_D1903_041.c.13039.13039.4	sarnowsc_D1903_041.c.12738.12738.4	41	667.068	GU	Natural_-H2	GU Natural_-H2	2648.13	2648.13	663.041	4	-0.5	0.05282	18.91	0.00277778	Observed FDR	id
LHVSNIPFR-P7-CG	db|PROT01|FOX1_RRM1	sarnowsc_D1903_041.c.06716.06716.2	sarnowsc_D1903_041.c.06633.06633.2	38	668.099	CG	Natural	CG Natural	1749.7	1749.7	875.858	2	-1.7	0.04012	18.9	0.00277778	Observed FDR	id
LHVSNIPFRFR-F8-CG	db|PROT01|FOX1_RRM1	sarnowsc_D1903_043.c.06172.06172.2	sarnowsc_D1903_043.c.06466.06466.2	39	668.099	CG	Natural	CG Natural	2052.87	2052.87	1027.44	2	-1.7	0.00875	18.9	0.00277778	Observed FDR	id
LHVSNIPFRFR-S4-G	db|PROT01|FOX1_RRM1	sarnowsc_D1903_044.c.06021.06021.3	sarnowsc_D1903_044.c.05974.05974.3	35	345.047	G	Natural_-H2O	G Natural_-H2O/A Natural_-H2	1729.82	1729.81	577.613	3	-3.4	0.06006	18.89	0.00277778	Observed FDR	id
GFGFVTFENSADADR-F4-AGU	db|PROT01|FOX1_RRM1	sarnowsc_D1903_041.c.21436.21436.3	sarnowsc_D1903_041.c.21123.21123.3	73	998.136	AGU	Natural	AGU Natural	2629.86	2629.85	877.625	3	-2.6	0.02302	18.89	0.00277778	Observed FDR	id
LHVSNIPFRFRDPDLR-R9-CGU	db|PROT01|FOX1_RRM1	sarnowsc_D1903_043.c.11469.11469.3	sarnowsc_D1903_043.c.11991.11991.3	40	974.125	CGU	Natural	CGU Natural	2955.19	2955.18	986.068	3	-2.8	0.03452	18.88	0.00277778	Observed FDR	id
GFGFVTFENSADADR-F2-AGUU	db|PROT01|FOX1_RRM1	sarnowsc_D1903_044.c.31113.31113.3	sarnowsc_D1903_044.c.30825.30825.3	71	1242.2	AGUU	Natural_-HPO3+H2O	AGUU Natural_-HPO3+H2O	2873.93	2873.93	958.983	3	-0.1	0.0149	18.87	0.00277778	Observed FDR	id
RLHVSNIPFR-P8-GU	db|PROT01|FOX1_RRM1	sarnowsc_D1903_044.c.12991.12991.2	sarnowsc_D1903_044.c.12963.12963.2	38	667.068	GU	Natural_-H2	GU Natural_-H2	1904.77	1904.77	953.392	2	-2.3	0.03164	18.85	0.00277778	Observed FDR	id
LHVSNIPFR-I6-GU	db|PROT01|FOX1_RRM1	sarnowsc_D1903_040.c.11361.11361.2	sarnowsc_D1903_040.c.11349.11349.2	37	651.073	GU	Natural_-H2O	GU Natural_-H2O/AU Natural_-H2	1732.68	1732.67	867.344	2	-2.2	0.04283	18.85	0.00277778	Observed FDR	id
GFGFVTFENSADADR-F4-AGU	db|PROT01|FOX1_RRM1	sarnowsc_D1903_041.c.15834.15834.2	sarnowsc_D1903_041.c.15822.15822.2	73	918.169	AGU	Natural_-HPO3	AGU Natural_-HPO3	2549.89	2549.89	1275.95	2	-1.2	0.02833	18.85	0.00277778	Observed FDR	id
GSKGFGFVTFENSADADRAR-F10-GU	db|PROT01|FOX1_RRM1	sarnowsc_D1903_044.c.07411.07411.3	sarnowsc_D1903_044.c.07759.07759.3	76	607.128	GU	Natural_-HPO3+H2O	GU Natural_-HPO3+H2O	2738.14	2738.13	913.719	3	-1.2	0.01167	18.84	0.00277778	Observed FDR	id
RLHVSNIPFR-F9-CGU	db|PROT01|FOX1_RRM1	sarnowsc_D1903_043.c.05473.05473.3	sarnowsc_D1903_043.c.05207.05207.3	39	974.125	CGU	Natural	CGU Natural	2211.83	2211.82	738.281	3	-3.6	0.02286	18.83	0.00277778	Observed FDR	id
LHVSNIPFRFRDPDLR-F8-CG	db|PROT01|FOX1_RRM1	sarnowsc_D1903_041.c.08844.08844.4	sarnowsc_D1903_041.c.09340.09340.4	39	668.099	CG	Natural	CG Natural	2649.16	2649.16	663.297	4	-2.6	0.03682	18.82	0.00277778	Observed FDR	id
GFGFVTFENSADADR-F4-AGUU	db|PROT01|FOX1_RRM1	sarnowsc_D1903_044.c.26899.26899.3	sarnowsc_D1903_044.c.26660.26660.3	73	1242.2	AGUU	Natural_-HPO3+H2O	AGUU Natural_-HPO3+H2O	2873.93	2873.93	958.983	3	-0.5	0.03312	18.82	0.00277778	Observed FDR	id
GFGFVTFENSADADR-S10-GU	db|PROT01|FOX1_RRM1	sarnowsc_D1903_044.c.29151.29151.3	sarnowsc_D1903_044.c.29083.29083.3	79	607.128	GU	Natural_-HPO3+H2O	GU Natural_-HPO3+H2O	2238.85	2238.84	747.289	3	-1.9	0.07821	18.81	0.00277778	Observed FDR	id
LHVSNIPFRFR-R9-CG	db|PROT01|FOX1_RRM1	sarnowsc_D1903_041.c.07770.07770.3	sarnowsc_D1903_041.c.07683.07683.3	40	666.084	CG	Natural_-H2	CG Natural_-H2	2050.86	2050.85	684.625	3	-2.9	0.03474	18.8	0.00277778	Observed FDR	id
GFGFVTFENSADADR-F4-AGUU	db|PROT01|FOX1_RRM1	sarnowsc_D1903_040.c.16275.16275.3	sarnowsc_D1903_040.c.16375.16375.3	73	1242.2	AGUU	Natural_-HPO3+H2O	AGUU Natural_-HPO3+H2O	2873.93	2873.92	958.982	3	-1.9	0.0159	18.79	0.00277778	Observed FDR	id
RLHVSNIPFR-F9-GU	db|PROT01|FOX1_RRM1	sarnowsc_D1903_040.c.11954.11954.2	sarnowsc_D1903_040.c.11969.11969.2	39	667.068	GU	Natural_-H2	GU Natural_-H2	1904.77	1904.77	953.392	2	-1.5	0.05023	18.79	0.00277778	Observed FDR	id
LHVSNIPFRFR-P7-G	db|PROT01|FOX1_RRM1	sarnowsc_D1903_041.c.05814.05814.2	sarnowsc_D1903_041.c.05802.05802.2	38	363.058	G	Natural	G Natural	1747.83	1747.83	874.921	2	-2	0.01201	18.79	0.00277778	Observed FDR	id
LHVSNIPFRFR-F8-G	db|PROT01|FOX1_RRM1	sarnowsc_D1903_040.c.07154.07154.2	sarnowsc_D1903_040.c.07168.07168.2	39	361.042	G	Natural_-H2	G Natural_-H2	1745.82	1745.81	873.914	2	-2.2	0.02558	18.79	0.00277778	Observed FDR	id
GFGFVTFENSADADR-F4-GUU	db|PROT01|FOX1_RRM1	sarnowsc_D1903_040.c.16261.16261.2	sarnowsc_D1903_040.c.16277.16277.2	73	895.142	GUU	Natural_-HPO3	GUU Natural_-HPO3	2526.86	2526.86	1264.44	2	-1.6	0.03895	18.77	0.00277778	Observed FDR	id
LHVSNIPFRFR-R9-G	db|PROT01|FOX1_RRM1	sarnowsc_D1903_041.c.05481.05481.2	sarnowsc_D1903_041.c.05452.05452.2	40	363.058	G	Natural	G Natural	1747.83	1747.83	874.921	2	-2.2	0.01208	18.76	0.00277778	Observed FDR	id
GFGFVTFENSADADR-V5-GU	db|PROT01|FOX1_RRM1	sarnowsc_D1903_044.c.29975.29975.3	sarnowsc_D1903_044.c.30161.30161.3	74	607.128	GU	Natural_-HPO3+H2O	GU Natural_-HPO3+H2O	2238.85	2238.85	747.29	3	-1.3	0.06263	18.73	0.00277778	Observed FDR	id
GFGFVTFENSADADR-F4-AGU	db|PROT01|FOX1_RRM1	sarnowsc_D1903_040.c.15538.15538.2	sarnowsc_D1903_040.c.15595.15595.2	73	918.169	AGU	Natural_-HPO3	AGU Natural_-HPO3	2549.89	2549.89	1275.95	2	-0.4	0.02126	18.73	0.00277778	Observed FDR	id
LHVSNIPFRFRDPDLR-I6-GU	db|PROT01|FOX1_RRM1	sarnowsc_D1903_043.c.11570.11570.4	sarnowsc_D1903_043.c.11306.11306.4	37	669.083	GU	Natural	GU Natural	2650.15	2650.14	663.543	4	-2.4	0.03353	18.72	0.00277778	Observed FDR	id
GFGFVTFENSADADR-F4-GU	db|PROT01|FOX1_RRM1	sarnowsc_D1903_043.c.11624.11624.2	sarnowsc_D1903_043.c.11037.11037.2	73	607.128	GU	Natural_-HPO3+H2O	GU Natural_-HPO3+H2O	2238.85	2238.84	1120.43	2	-3.2	0.01759	18.71	0.00277778	Observed FDR	id
LHVSNIPFRFRDPDLR-I6-CG	db|PROT01|FOX1_RRM1	sarnowsc_D1903_040.c.10140.10140.3	sarnowsc_D1903_040.c.10852.10852.3	37	668.099	CG	Natural	CG Natural	2649.16	2649.16	884.061	3	-2	0.03925	18.71	0.00277778	Observed FDR	id
RLHVSNIPFR-P8-CGU	db|PROT01|FOX1_RRM1	sarnowsc_D1903_040.c.05326.05326.3	sarnowsc_D1903_040.c.04936.04936.3	38	974.125	CGU	Natural	CGU Natural	2211.83	2211.82	738.283	3	-2.1	0.01652	18.69	0.00277778	Observed FDR	id
LHVSNIPFRFRDPDLR-F10-CG	db|PROT01|FOX1_RRM1	sarnowsc_D1903_040.c.10396.10396.2	sarnowsc_D1903_040.c.10397.10397.2	41	666.084	CG	Natural_-H2	CG Natural_-H2	2647.15	2647.14	1324.58	2	-2	0.03352	18.66	0.00277778	Observed FDR	id
LHVSNIPFRFR-P7-CGU	db|PROT01|FOX1_RRM1	sarnowsc_D1903_044.c.09517.09517.3	sarnowsc_D1903_044.c.09492.09492.3	38	974.125	CGU	Natural	CGU Natural	2358.9	2358.89	787.306	3	-1.2	0.0255	18.65	0.00277778	Observed FDR	id
MGSSHHHHHHSSGLVPR-G2-C	db|PROT01|FOX1_RRM1	sarnowsc_D1903_044.c.06739.06739.3	sarnowsc_D1903_044.c.06339.06339.3	2	287.031	C	Natural_-H4O2	C Natural_-H4O2	2185.91	2185.9	729.642	3	-4	0.02684	18.64	0.00277778	Observed FDR	id
QMFGQFGKILDVEIIFNER-K8-AU	db|PROT01|FOX1_RRM1	sarnowsc_D1903_044.c.13181.13181.5	sarnowsc_D1903_044.c.12638.12638.5	55	537.101	AU	Natural_-H5PO5	AU Natural_-H5PO5	2820.27	2820.27	565.062	5	-1.6	0.04081	18.64	0.00277778	Observed FDR	id
LHVSNIPFRFRDPDLR-I6-CGU	db|PROT01|FOX1_RRM1	sarnowsc_D1903_044.c.13305.13305.4	sarnowsc_D1903_044.c.12751.12751.4	37	974.125	CGU	Natural	CGU Natural	2955.19	2955.18	739.803	4	-2.5	0.0338	18.63	0.00277778	Observed FDR	id
LHVSNIPFR-P7-CG	db|PROT01|FOX1_RRM1	sarnowsc_D1903_043.c.10048.10048.2	sarnowsc_D1903_043.c.10101.10101.2	38	666.084	CG	Natural_-H2	CG Natural_-H2	1747.69	1747.68	874.85	2	-1.3	0.04695	18.63	0.00277778	Observed FDR	id
GFGFVTFENSADADR-F4-G	db|PROT01|FOX1_RRM1	sarnowsc_D1903_041.c.17655.17655.2	sarnowsc_D1903_041.c.17704.17704.2	73	363.058	G	Natural	G Natural	1994.78	1994.77	998.395	2	-2.6	0.01773	18.62	0.00277778	Observed FDR	id
GFGFVTFENSADADR-F4-AGUU	db|PROT01|FOX1_RRM1	sarnowsc_D1903_043.c.16085.16085.3	sarnowsc_D1903_043.c.15643.15643.3	73	1242.2	AGUU	Natural_-HPO3+H2O	AGUU Natural_-HPO3+H2O	2873.93	2873.92	958.98	3	-3.2	0.02082	18.62	0.00277778	Observed FDR	id
LHVSNIPFRFR-I6-GU	db|PROT01|FOX1_RRM1	sarnowsc_D1903_040.c.10504.10504.3	sarnowsc_D1903_040.c.10399.10399.3	37	667.068	GU	Natural_-H2	GU Natural_-H2	2051.84	2051.83	684.952	3	-3.2	0.06093	18.62	0.00277778	Observed FDR	id
GFGFVTFENSADADR-F4-AGU	db|PROT01|FOX1_RRM1	sarnowsc_D1903_043.c.14450.14450.3	sarnowsc_D1903_043.c.14863.14863.3	73	936.18	AGU	Natural_-HPO3+H2O	AGU Natural_-HPO3+H2O	2567.9	2567.9	856.973	3	-1.9	0.01677	18.62	0.00277778	Observed FDR	id
GFGFVTFENSADADR-F2-AGUU	db|PROT01|FOX1_RRM1	sarnowsc_D1903_040.c.17275.17275.3	sarnowsc_D1903_040.c.17602.17602.3	71	1242.2	AGUU	Natural_-HPO3+H2O	AGUU Natural_-HPO3+H2O	2873.93	2873.92	958.982	3	-2.1	0.02615	18.61	0.00277778	Observed FDR	id
LHVSNIPFRFRDPDLR-F8-U	db|PROT01|FOX1_RRM1	sarnowsc_D1903_040.c.15642.15642.4	sarnowsc_D1903_040.c.15507.15507.4	39	306.025	U	Natural_-H2O	U Natural_-H2O	2287.09	2287.08	572.778	4	-4.1	0.02798	18.59	0.00277778	Observed FDR	id
LHVSNIPFRFR-P7-CGU	db|PROT01|FOX1_RRM1	sarnowsc_D1903_041.c.08845.08845.3	sarnowsc_D1903_041.c.08777.08777.3	38	974.125	CGU	Natural	CGU Natural	2358.9	2358.89	787.305	3	-2.5	0.02148	18.59	0.00277778	Observed FDR	id
LHVSNIPFRFR-P7-CG	db|PROT01|FOX1_RRM1	sarnowsc_D1903_041.c.06320.06320.4	sarnowsc_D1903_041.c.06013.06013.4	38	668.099	CG	Natural	CG Natural	2052.87	2052.87	514.225	4	-2.3	0.01852	18.58	0.00277778	Observed FDR	id
GFGFVTFENSADADR-G3-GU	db|PROT01|FOX1_RRM1	sarnowsc_D1903_044.c.13828.13828.3	sarnowsc_D1903_044.c.14324.14324.3	72	607.128	GU	Natural_-HPO3+H2O	GU Natural_-HPO3+H2O	2238.85	2238.84	747.289	3	-3.1	0.02427	18.58	0.00277778	Observed FDR	id
LHVSNIPFR-P7-CGU	db|PROT01|FOX1_RRM1	sarnowsc_D1903_044.c.07444.07444.2	sarnowsc_D1903_044.c.06957.06957.2	38	974.125	CGU	Natural	CGU Natural	2055.73	2055.73	1028.87	2	-0.9	0.02111	18.58	0.00277778	Observed FDR	id
GFGFVTFENSADADR-V5-GUU	db|PROT01|FOX1_RRM1	sarnowsc_D1903_043.c.16144.16144.2	sarnowsc_D1903_043.c.16156.16156.2	74	895.142	GUU	Natural_-HPO3	GUU Natural_-HPO3	2526.86	2526.86	1264.44	2	-0.5	0.03512	18.57	0.00277778	Observed FDR	id
GSKGFGFVTFENSADADRAR-G6-AGUU	db|PROT01|FOX1_RRM1	sarnowsc_D1903_040.c.12605.12605.4	sarnowsc_D1903_040.c.12204.12204.4	72	1224.19	AGUU	Natural_-HPO3	AGUU Natural_-HPO3	3355.2	3355.19	839.806	4	-2.6	0.0152	18.56	0.00277778	Observed FDR	id
LHVSNIPFRFRDPDLR-F10-CG	db|PROT01|FOX1_RRM1	sarnowsc_D1903_044.c.14738.14738.4	sarnowsc_D1903_044.c.15206.15206.4	41	650.089	CG	Natural_-H2O	CG Natural_-H2O/AC Natural_-H2	2631.15	2631.15	658.795	4	-2.3	0.07369	18.55	0.00277778	Observed FDR	id
GFGFVTFENSADADR-V5-AGUU	db|PROT01|FOX1_RRM1	sarnowsc_D1903_041.c.18420.18420.3	sarnowsc_D1903_041.c.18815.18815.3	74	1242.2	AGUU	Natural_-HPO3+H2O	AGUU Natural_-HPO3+H2O	2873.93	2873.92	958.981	3	-2.9	0.00933	18.55	0.00277778	Observed FDR	id
GFGFVTFENSADADR-F4-GU	db|PROT01|FOX1_RRM1	sarnowsc_D1903_044.c.17940.17940.2	sarnowsc_D1903_044.c.18002.18002.2	73	607.128	GU	Natural_-HPO3+H2O	GU Natural_-HPO3+H2O	2238.85	2238.84	1120.43	2	-4.3	0.01865	18.54	0.00277778	Observed FDR	id
GFGFVTFENSADADR-F4-GU	db|PROT01|FOX1_RRM1	sarnowsc_D1903_043.c.18133.18133.2	sarnowsc_D1903_043.c.18123.18123.2	73	667.068	GU	Natural_-H2	GU Natural_-H2	2298.79	2298.79	1150.4	2	-1.5	0.0549	18.53	0.00277778	Observed FDR	id
LHVSNIPFRFR-P7-CG	db|PROT01|FOX1_RRM1	sarnowsc_D1903_040.c.05935.05935.3	sarnowsc_D1903_040.c.06408.06408.3	38	668.099	CG	Natural	CG Natural	2052.87	2052.87	685.297	3	-2.3	0.02275	18.53	0.00277778	Observed FDR	id
GSKGFGFVTFENSADADR-G6-AGUU	db|PROT01|FOX1_RRM1	sarnowsc_D1903_044.c.15822.15822.3	sarnowsc_D1903_044.c.15848.15848.3	72	1224.19	AGUU	Natural_-HPO3	AGUU Natural_-HPO3	3128.06	3128.06	1043.69	3	-2.2	0.02077	18.52	0.00277778	Observed FDR	id
LHVSNIPFRFRDPDLR-F10-GU	db|PROT01|FOX1_RRM1	sarnowsc_D1903_041.c.12670.12670.3	sarnowsc_D1903_041.c.12621.12621.3	41	667.068	GU	Natural_-H2	GU Natural_-H2	2648.13	2648.13	883.718	3	-0.2	0.06627	18.52	0.00277778	Observed FDR	id
LHVSNIPFR-P7-GU	db|PROT01|FOX1_RRM1	sarnowsc_D1903_043.c.07477.07477.2	sarnowsc_D1903_043.c.07404.07404.2	38	667.068	GU	Natural_-H2	GU Natural_-H2	1748.67	1748.67	875.342	2	-1.8	0.02413	18.52	0.00277778	Observed FDR	id
GSKGFGFVTFENSADADR-V8-AGUU	db|PROT01|FOX1_RRM1	sarnowsc_D1903_043.c.16179.16179.3	sarnowsc_D1903_043.c.16166.16166.3	74	1224.19	AGUU	Natural_-HPO3	AGUU Natural_-HPO3	3128.06	3128.06	1043.69	3	-2.9	0.01943	18.51	0.00277778	Observed FDR	id
RLHVSNIPFR-P8-CGU	db|PROT01|FOX1_RRM1	sarnowsc_D1903_041.c.06777.06777.2	sarnowsc_D1903_041.c.06805.06805.2	38	972.109	CGU	Natural_-H2	CGU Natural_-H2	2209.81	2209.81	1105.91	2	-1.7	0.00872	18.5	0.00277778	Observed FDR	id
LHVSNIPFR-I6-CGU	db|PROT01|FOX1_RRM1	sarnowsc_D1903_041.c.09967.09967.3	sarnowsc_D1903_041.c.09468.09468.3	37	974.125	CGU	Natural	CGU Natural	2055.73	2055.72	686.249	3	-2.1	0.05509	18.49	0.00277778	Observed FDR	id
LHVSNIPFR-P7-CG	db|PROT01|FOX1_RRM1	sarnowsc_D1903_043.c.04904.04904.2	sarnowsc_D1903_043.c.05342.05342.2	38	666.084	CG	Natural_-H2	CG Natural_-H2	1747.69	1747.68	874.849	2	-3.2	0.03152	18.49	0.00277778	Observed FDR	id
LHVSNIPFRFR-P7-CG	db|PROT01|FOX1_RRM1	sarnowsc_D1903_044.c.07979.07979.3	sarnowsc_D1903_044.c.07967.07967.3	38	666.084	CG	Natural_-H2	CG Natural_-H2	2050.86	2050.85	684.625	3	-3	0.04297	18.48	0.00277778	Observed FDR	id
GFGFVTFENSADADR-F4-AGUU	db|PROT01|FOX1_RRM1	sarnowsc_D1903_043.c.16792.16792.2	sarnowsc_D1903_043.c.17156.17156.2	73	1242.2	AGUU	Natural_-HPO3+H2O	AGUU Natural_-HPO3+H2O	2873.93	2873.92	1437.97	2	-1.4	0.02415	18.47	0.00277778	Observed FDR	id
LHVSNIPFR-P7-CG	db|PROT01|FOX1_RRM1	sarnowsc_D1903_041.c.03585.03585.3	sarnowsc_D1903_041.c.03596.03596.3	38	668.099	CG	Natural	CG Natural	1749.7	1749.7	584.241	3	-2.1	0.0293	18.45	0.00277778	Observed FDR	id
LHVSNIPFRFRDPDLR-F8-CG	db|PROT01|FOX1_RRM1	sarnowsc_D1903_043.c.08710.08710.2	sarnowsc_D1903_043.c.09109.09109.2	39	668.099	CG	Natural	CG Natural	2649.16	2649.16	1325.59	2	-2.2	0.02747	18.44	0.00277778	Observed FDR	id
GFGFVTFENSADADRAR-A11-GU	db|PROT01|FOX1_RRM1	sarnowsc_D1903_041.c.10626.10626.2	sarnowsc_D1903_041.c.10438.10438.2	80	589.117	GU	Natural_-HPO3	GU Natural_-HPO3/AU Natural_-H3PO3+H2O	2447.98	2447.97	1224.99	2	-1.7	0.01985	18.43	0.00277778	Observed FDR	id
LHVSNIPFRFRDPDLR-R9-CGU	db|PROT01|FOX1_RRM1	sarnowsc_D1903_040.c.11429.11429.4	sarnowsc_D1903_040.c.11924.11924.4	40	974.125	CGU	Natural	CGU Natural	2955.19	2955.18	739.804	4	-2.1	0.03763	18.42	0.00277778	Observed FDR	id
GSHXNTENKSQPKR-N8-AU	db|PROT01|FOX1_RRM1	sarnowsc_D1903_040.c.17041.17041.3	sarnowsc_D1903_040.c.17018.17018.3	25	653.088	AU	Natural	AU Natural	2281.86	2281.85	761.625	3	-2.4	0.04257	18.42	0.00277778	Observed FDR	id
RLHVSNIPFR-R10-CG	db|PROT01|FOX1_RRM1	sarnowsc_D1903_041.c.10825.10825.4	sarnowsc_D1903_041.c.10779.10779.4	40	666.084	CG	Natural_-H2	CG Natural_-H2	1903.79	1903.78	476.954	4	-2.7	0.05555	18.42	0.00277778	Observed FDR	id
GFGFVTFENSADADRAR-F4-GU	db|PROT01|FOX1_RRM1	sarnowsc_D1903_043.c.11188.11188.3	sarnowsc_D1903_043.c.11192.11192.3	73	587.101	GU	Natural_-H3PO3	GU Natural_-H3PO3	2445.96	2445.95	816.325	3	-4.1	0.03627	18.41	0.00277778	Observed FDR	id
GFGFVTFENSADADR-F4-AGU	db|PROT01|FOX1_RRM1	sarnowsc_D1903_040.c.22361.22361.3	sarnowsc_D1903_040.c.22554.22554.3	73	998.136	AGU	Natural	AGU Natural	2629.86	2629.86	877.626	3	-0.9	0.09524	18.41	0.00277778	Observed FDR	id
LHVSNIPFRFR-P7-CGU	db|PROT01|FOX1_RRM1	sarnowsc_D1903_041.c.11061.11061.2	sarnowsc_D1903_041.c.10995.10995.2	38	972.109	CGU	Natural_-H2	CGU Natural_-H2	2356.88	2356.87	1179.44	2	-4.1	0.01555	18.41	0.00277778	Observed FDR	id
LHVSNIPFRFRDPDLR-D12-CG	db|PROT01|FOX1_RRM1	sarnowsc_D1903_040.c.09945.09945.5	sarnowsc_D1903_040.c.10149.10149.5	43	668.099	CG	Natural	CG Natural	2649.16	2649.16	530.84	5	-1.1	0.03572	18.4	0.00277778	Observed FDR	id
GSKGFGFVTFENSADADR-G6-GUU	db|PROT01|FOX1_RRM1	sarnowsc_D1903_041.c.14478.14478.3	sarnowsc_D1903_041.c.14476.14476.3	72	893.127	GUU	Natural_-H3PO3	GUU Natural_-H3PO3	2797	2796.99	933.339	3	-0.8	0.01593	18.39	0.00277778	Observed FDR	id
GFGFVTFENSADADR-F4-AGUU	db|PROT01|FOX1_RRM1	sarnowsc_D1903_044.c.18153.18153.2	sarnowsc_D1903_044.c.18082.18082.2	73	1242.2	AGUU	Natural_-HPO3+H2O	AGUU Natural_-HPO3+H2O	2873.93	2873.93	1437.97	2	-0.4	0.02061	18.38	0.00277778	Observed FDR	id
GFGFVTFENSADADRAR-A11-GU	db|PROT01|FOX1_RRM1	sarnowsc_D1903_044.c.15397.15397.3	sarnowsc_D1903_044.c.15409.15409.3	80	589.117	GU	Natural_-HPO3	GU Natural_-HPO3/AU Natural_-H3PO3+H2O	2447.98	2447.97	816.998	3	-2	0.01068	18.37	0.00277778	Observed FDR	id
LHVSNIPFR-P7-CG	db|PROT01|FOX1_RRM1	sarnowsc_D1903_040.c.04935.04935.3	sarnowsc_D1903_040.c.05173.05173.3	38	666.084	CG	Natural_-H2	CG Natural_-H2	1747.69	1747.68	583.569	3	-2.6	0.05113	18.37	0.00277778	Observed FDR	id
RLHVSNIPFR-F9-CGU	db|PROT01|FOX1_RRM1	sarnowsc_D1903_040.c.05632.05632.2	sarnowsc_D1903_040.c.05625.05625.2	39	972.109	CGU	Natural_-H2	CGU Natural_-H2	2209.81	2209.81	1105.91	2	-1.8	0.00706	18.37	0.00277778	Observed FDR	id
RLHVSNIPFR-N6-CG	db|PROT01|FOX1_RRM1	sarnowsc_D1903_040.c.04874.04874.3	sarnowsc_D1903_040.c.05030.05030.3	36	666.084	CG	Natural_-H2	CG Natural_-H2	1903.79	1903.79	635.603	3	-1.6	0.06205	18.34	0.00277778	Observed FDR	id
LHVSNIPFR-F8-CGU	db|PROT01|FOX1_RRM1	sarnowsc_D1903_041.c.08070.08070.3	sarnowsc_D1903_041.c.08013.08013.3	39	972.109	CGU	Natural_-H2	CGU Natural_-H2	2053.71	2053.71	685.577	3	-3	0.04878	18.3	0.00277778	Observed FDR	id
GFGFVTFENSADADR-F4-GU	db|PROT01|FOX1_RRM1	sarnowsc_D1903_043.c.18934.18934.2	sarnowsc_D1903_043.c.18504.18504.2	73	589.117	GU	Natural_-HPO3	GU Natural_-HPO3/AU Natural_-H3PO3+H2O	2220.84	2220.83	1111.42	2	-2.5	0.04686	18.3	0.00277778	Observed FDR	id
LHVSNIPFR-P7-G	db|PROT01|FOX1_RRM1	sarnowsc_D1903_043.c.03218.03218.2	sarnowsc_D1903_043.c.03232.03232.2	38	363.058	G	Natural	G Natural	1444.66	1444.66	723.338	2	-1.1	0.03476	18.29	0.00277778	Observed FDR	id
GFGFVTFENSADADR-T6-GU	db|PROT01|FOX1_RRM1	sarnowsc_D1903_041.c.30790.30790.3	sarnowsc_D1903_041.c.30887.30887.3	75	607.128	GU	Natural_-HPO3+H2O	GU Natural_-HPO3+H2O	2238.85	2238.84	747.289	3	-2	0.02583	18.27	0.00277778	Observed FDR	id
RLHVSNIPFR-F9-CG	db|PROT01|FOX1_RRM1	sarnowsc_D1903_044.c.03780.03780.4	sarnowsc_D1903_044.c.03804.03804.4	39	668.099	CG	Natural	CG Natural	1905.8	1905.8	477.457	4	-3.4	0.02001	18.26	0.00277778	Observed FDR	id
GFGFVTFENSADADR-T6-GUU	db|PROT01|FOX1_RRM1	sarnowsc_D1903_040.c.30678.30678.3	sarnowsc_D1903_040.c.30531.30531.3	75	895.142	GUU	Natural_-HPO3	GUU Natural_-HPO3	2526.86	2526.85	843.293	3	-3.6	0.10987	18.25	0.00277778	Observed FDR	id
LHVSNIPFR-F8-CGU	db|PROT01|FOX1_RRM1	sarnowsc_D1903_044.c.06379.06379.2	sarnowsc_D1903_044.c.06113.06113.2	39	974.125	CGU	Natural	CGU Natural	2055.73	2055.73	1028.87	2	-0.9	0.02853	18.25	0.00277778	Observed FDR	id
RLHVSNIPFR-H3-AGUU	db|PROT01|FOX1_RRM1	sarnowsc_D1903_044.c.16316.16316.2	sarnowsc_D1903_044.c.16326.16326.2	33	1224.19	AGUU	Natural_-HPO3	AGUU Natural_-HPO3	2461.9	2461.89	1231.95	2	-2.1	0.03072	18.24	0.00277778	Observed FDR	id
GFGFVTFENSADADRAR-F4-AGUU	db|PROT01|FOX1_RRM1	sarnowsc_D1903_044.c.16852.16852.3	sarnowsc_D1903_044.c.16795.16795.3	73	1224.19	AGUU	Natural_-HPO3	AGUU Natural_-HPO3	3083.05	3083.05	1028.69	3	-2.2	0.01079	18.24	0.00277778	Observed FDR	id
GFGFVTFENSADADRAR-A11-AGUU	db|PROT01|FOX1_RRM1	sarnowsc_D1903_040.c.15929.15929.3	sarnowsc_D1903_040.c.15898.15898.3	80	1224.19	AGUU	Natural_-HPO3	AGUU Natural_-HPO3	3083.05	3083.05	1028.69	3	-2.2	0.00959	18.24	0.00277778	Observed FDR	id
LHVSNIPFR-P7-GU	db|PROT01|FOX1_RRM1	sarnowsc_D1903_041.c.08429.08429.2	sarnowsc_D1903_041.c.08370.08370.2	38	667.068	GU	Natural_-H2	GU Natural_-H2	1748.67	1748.67	875.342	2	-1.9	0.05925	18.23	0.00277778	Observed FDR	id
RLHVSNIPFRFR-P8-CG	db|PROT01|FOX1_RRM1	sarnowsc_D1903_043.c.04611.04611.3	sarnowsc_D1903_043.c.04782.04782.3	38	668.099	CG	Natural	CG Natural	2208.97	2208.97	737.331	3	-1.6	0.00508	18.23	0.00277778	Observed FDR	id
GFGFVTFENSADADR-G1-GU	db|PROT01|FOX1_RRM1	sarnowsc_D1903_041.c.27236.27236.3	sarnowsc_D1903_041.c.27304.27304.3	70	589.117	GU	Natural_-HPO3	GU Natural_-HPO3/AU Natural_-H3PO3+H2O	2220.84	2220.83	741.285	3	-3.2	0.0335	18.22	0.00277778	Observed FDR	id
LHVSNIPFRFRDPDLR-P7-GU	db|PROT01|FOX1_RRM1	sarnowsc_D1903_044.c.18755.18755.4	sarnowsc_D1903_044.c.18776.18776.4	38	651.073	GU	Natural_-H2O	GU Natural_-H2O/AU Natural_-H2	2632.14	2632.13	659.039	4	-4.1	0.02824	18.22	0.00277778	Observed FDR	id
LHVSNIPFRFRDPDLR-R9-CG	db|PROT01|FOX1_RRM1	sarnowsc_D1903_044.c.10848.10848.3	sarnowsc_D1903_044.c.10846.10846.3	40	666.084	CG	Natural_-H2	CG Natural_-H2	2647.15	2647.14	883.389	3	-1.8	0.03787	18.19	0.00277778	Observed FDR	id
RLHVSNIPFR-F9-CGU	db|PROT01|FOX1_RRM1	sarnowsc_D1903_044.c.07891.07891.3	sarnowsc_D1903_044.c.07985.07985.3	39	974.125	CGU	Natural	CGU Natural	2211.83	2211.82	738.282	3	-3	0.04016	18.19	0.00277778	Observed FDR	id
RLHVSNIPFR-F9-GU	db|PROT01|FOX1_RRM1	sarnowsc_D1903_043.c.05981.05981.2	sarnowsc_D1903_043.c.05917.05917.2	39	667.068	GU	Natural_-H2	GU Natural_-H2	1904.77	1904.77	953.391	2	-3.1	0.00772	18.18	0.00277778	Observed FDR	id
GFGFVTFENSADADR-V5-GU	db|PROT01|FOX1_RRM1	sarnowsc_D1903_041.c.26781.26781.3	sarnowsc_D1903_041.c.26951.26951.3	74	607.128	GU	Natural_-HPO3+H2O	GU Natural_-HPO3+H2O	2238.85	2238.84	747.289	3	-2.2	0.05037	18.17	0.00277778	Observed FDR	id
GFGFVTFENSADADR-F4-AGUU	db|PROT01|FOX1_RRM1	sarnowsc_D1903_040.c.29592.29592.2	sarnowsc_D1903_040.c.29593.29593.2	73	1224.19	AGUU	Natural_-HPO3	AGUU Natural_-HPO3	2855.92	2855.92	1428.97	2	-0.3	0.02278	18.17	0.00277778	Observed FDR	id
GFGFVTFENSADADR-G3-GU	db|PROT01|FOX1_RRM1	sarnowsc_D1903_041.c.11080.11080.2	sarnowsc_D1903_041.c.11083.11083.2	72	607.128	GU	Natural_-HPO3+H2O	GU Natural_-HPO3+H2O	2238.85	2238.85	1120.43	2	-0.2	0.01114	18.17	0.00277778	Observed FDR	id
LHVSNIPFRFRDPDLR-F10-CG	db|PROT01|FOX1_RRM1	sarnowsc_D1903_043.c.11744.11744.4	sarnowsc_D1903_043.c.11736.11736.4	41	666.084	CG	Natural_-H2	CG Natural_-H2	2647.15	2647.14	662.794	4	-2	0.04041	18.17	0.00277778	Observed FDR	id
LHVSNIPFRFR-S4-G	db|PROT01|FOX1_RRM1	sarnowsc_D1903_040.c.05938.05938.3	sarnowsc_D1903_040.c.05651.05651.3	35	363.058	G	Natural	G Natural	1747.83	1747.83	583.617	3	-2.5	0.05418	18.16	0.00277778	Observed FDR	id
GFGFVTFENSADADR-F4-AGUU	db|PROT01|FOX1_RRM1	sarnowsc_D1903_040.c.22368.22368.2	sarnowsc_D1903_040.c.22183.22183.2	73	1224.19	AGUU	Natural_-HPO3	AGUU Natural_-HPO3	2855.92	2855.91	1428.96	2	-1.5	0.00702	18.14	0.00277778	Observed FDR	id
LHVSNIPFR-P7-G	db|PROT01|FOX1_RRM1	sarnowsc_D1903_044.c.05072.05072.2	sarnowsc_D1903_044.c.05060.05060.2	38	361.042	G	Natural_-H2	G Natural_-H2	1442.65	1442.64	722.328	2	-3.8	0.03892	18.13	0.00277778	Observed FDR	id
LHVSNIPFRFRDPDLR-F8-CG	db|PROT01|FOX1_RRM1	sarnowsc_D1903_043.c.10400.10400.2	sarnowsc_D1903_043.c.09633.09633.2	39	668.099	CG	Natural	CG Natural	2649.16	2649.16	1325.59	2	-2.3	0.01104	18.13	0.00277778	Observed FDR	id
GFGFVTFENSADADR-F4-AGUU	db|PROT01|FOX1_RRM1	sarnowsc_D1903_041.c.17438.17438.3	sarnowsc_D1903_041.c.17026.17026.3	73	1242.2	AGUU	Natural_-HPO3+H2O	AGUU Natural_-HPO3+H2O	2873.93	2873.92	958.982	3	-1.9	0.0161	18.12	0.00277778	Observed FDR	id
RLHVSNIPFR-F9-CGU	db|PROT01|FOX1_RRM1	sarnowsc_D1903_043.c.06558.06558.2	sarnowsc_D1903_043.c.06226.06226.2	39	972.109	CGU	Natural_-H2	CGU Natural_-H2	2209.81	2209.81	1105.91	2	-1.2	0.01136	18.12	0.00277778	Observed FDR	id
GFGFVTFENSADADR-V5-AGU	db|PROT01|FOX1_RRM1	sarnowsc_D1903_041.c.14508.14508.3	sarnowsc_D1903_041.c.14445.14445.3	74	936.18	AGU	Natural_-HPO3+H2O	AGU Natural_-HPO3+H2O	2567.9	2567.9	856.974	3	-1.6	0.01514	18.11	0.00277778	Observed FDR	id
IEVNNATARVXTNK-T7-GU	db|PROT01|FOX1_RRM1	sarnowsc_D1903_043.c.05202.05202.3	sarnowsc_D1903_043.c.05308.05308.3	105	669.083	GU	Natural	GU Natural	2244.89	2244.89	749.303	3	-0.9	0.03059	18.11	0.00277778	Observed FDR	id
GFGFVTFENSADADR-F2-AGUU	db|PROT01|FOX1_RRM1	sarnowsc_D1903_040.c.22159.22159.2	sarnowsc_D1903_040.c.21856.21856.2	71	1224.19	AGUU	Natural_-HPO3	AGUU Natural_-HPO3	2855.92	2855.91	1428.96	2	-4	0.0292	18.1	0.00277778	Observed FDR	id
LHVSNIPFR-P7-CG	db|PROT01|FOX1_RRM1	sarnowsc_D1903_040.c.03477.03477.2	sarnowsc_D1903_040.c.03850.03850.2	38	668.099	CG	Natural	CG Natural	1749.7	1749.7	875.856	2	-3	0.05003	18.08	0.00516796	Observed FDR	id
RLHVSNIPFR-P8-CGU	db|PROT01|FOX1_RRM1	sarnowsc_D1903_041.c.07518.07518.3	sarnowsc_D1903_041.c.07220.07220.3	38	974.125	CGU	Natural	CGU Natural	2211.83	2211.82	738.282	3	-3.2	0.01686	18.07	0.00516796	Observed FDR	id
LHVSNIPFRFR-F8-G	db|PROT01|FOX1_RRM1	sarnowsc_D1903_043.c.05924.05924.2	sarnowsc_D1903_043.c.05579.05579.2	39	363.058	G	Natural	G Natural	1747.83	1747.82	874.92	2	-3.6	0.01109	18.06	0.00516796	Observed FDR	id
LHVSNIPFR-I6-CG	db|PROT01|FOX1_RRM1	sarnowsc_D1903_040.c.06759.06759.2	sarnowsc_D1903_040.c.06555.06555.2	37	666.084	CG	Natural_-H2	CG Natural_-H2	1747.69	1747.68	874.849	2	-3.1	0.02652	18.06	0.00516796	Observed FDR	id
LHVSNIPFR-S4-GU	db|PROT01|FOX1_RRM1	sarnowsc_D1903_043.c.11492.11492.2	sarnowsc_D1903_043.c.11457.11457.2	35	651.073	GU	Natural_-H2O	GU Natural_-H2O/AU Natural_-H2	1732.68	1732.67	867.343	2	-3.2	0.05068	18.06	0.00516796	Observed FDR	id
GSKGFGFVTFENSADADRAR-F10-GU	db|PROT01|FOX1_RRM1	sarnowsc_D1903_040.c.07175.07175.3	sarnowsc_D1903_040.c.07185.07185.3	76	607.128	GU	Natural_-HPO3+H2O	GU Natural_-HPO3+H2O	2738.14	2738.13	913.716	3	-3.9	0.01103	18.03	0.00516796	Observed FDR	id
LHVSNIPFR-I6-G	db|PROT01|FOX1_RRM1	sarnowsc_D1903_041.c.14613.14613.3	sarnowsc_D1903_041.c.14331.14331.3	37	361.042	G	Natural_-H2	G Natural_-H2	1442.65	1442.64	481.888	3	-3.7	0.00993	18.03	0.00516796	Observed FDR	id
LHVSNIPFRFR-P7-CG	db|PROT01|FOX1_RRM1	sarnowsc_D1903_041.c.07782.07782.4	sarnowsc_D1903_041.c.08123.08123.4	38	666.084	CG	Natural_-H2	CG Natural_-H2	2050.86	2050.85	513.72	4	-4.3	0.01915	18.03	0.00516796	Observed FDR	id
LHVSNIPFR-P7-CG	db|PROT01|FOX1_RRM1	sarnowsc_D1903_041.c.04842.04842.2	sarnowsc_D1903_041.c.04253.04253.2	38	668.099	CG	Natural	CG Natural	1749.7	1749.7	875.857	2	-1.9	0.02737	18.03	0.00516796	Observed FDR	id
GFGFVTFENSADADR-F4-AGUU	db|PROT01|FOX1_RRM1	sarnowsc_D1903_043.c.15211.15211.3	sarnowsc_D1903_043.c.15188.15188.3	73	1242.2	AGUU	Natural_-HPO3+H2O	AGUU Natural_-HPO3+H2O	2873.93	2873.92	958.981	3	-2.3	0.02888	18.02	0.00516796	Observed FDR	id
GSKGFGFVTFENSADADRAR-G6-AGUU	db|PROT01|FOX1_RRM1	sarnowsc_D1903_043.c.12644.12644.4	sarnowsc_D1903_043.c.12267.12267.4	72	1224.19	AGUU	Natural_-HPO3	AGUU Natural_-HPO3	3355.2	3355.2	839.807	4	-1.7	0.01333	18.02	0.00516796	Observed FDR	id
LHVSNIPFR-P7-CGU	db|PROT01|FOX1_RRM1	sarnowsc_D1903_043.c.07169.07169.2	sarnowsc_D1903_043.c.07058.07058.2	38	974.125	CGU	Natural	CGU Natural	2055.73	2055.72	1028.87	2	-3.6	0.02483	18	0.00516796	Observed FDR	id
LHVSNIPFRFRDPDLR-F8-CGU	db|PROT01|FOX1_RRM1	sarnowsc_D1903_041.c.11335.11335.3	sarnowsc_D1903_041.c.11260.11260.3	39	974.125	CGU	Natural	CGU Natural	2955.19	2955.18	986.068	3	-2.8	0.02714	18	0.00516796	Observed FDR	id
LHVSNIPFRFRDPDLR-F10-GUU	db|PROT01|FOX1_RRM1	sarnowsc_D1903_044.c.16184.16184.4	sarnowsc_D1903_044.c.16185.16185.4	41	973.093	GUU	Natural_-H2	GUU Natural_-H2	2954.16	2954.15	739.545	4	-2.6	0.05724	18	0.00516796	Observed FDR	id
GFGFVTFENSADADR-F4-AGUU	db|PROT01|FOX1_RRM1	sarnowsc_D1903_041.c.22129.22129.2	sarnowsc_D1903_041.c.22398.22398.2	73	1224.19	AGUU	Natural_-HPO3	AGUU Natural_-HPO3	2855.92	2855.91	1428.97	2	-0.6	0.01231	17.98	0.00516796	Observed FDR	id
GFGFVTFENSADADR-F4-AGU	db|PROT01|FOX1_RRM1	sarnowsc_D1903_041.c.20495.20495.2	sarnowsc_D1903_041.c.20537.20537.2	73	998.136	AGU	Natural	AGU Natural	2629.86	2629.85	1315.93	2	-3.1	0.01871	17.98	0.00516796	Observed FDR	id
GFGFVTFENSADADR-F4-AGUU	db|PROT01|FOX1_RRM1	sarnowsc_D1903_040.c.14654.14654.3	sarnowsc_D1903_040.c.14661.14661.3	73	1224.19	AGUU	Natural_-HPO3	AGUU Natural_-HPO3	2855.92	2855.92	952.979	3	-0.5	0.02817	17.96	0.00516796	Observed FDR	id
RLHVSNIPFR-P8-CGU	db|PROT01|FOX1_RRM1	sarnowsc_D1903_040.c.06286.06286.2	sarnowsc_D1903_040.c.06020.06020.2	38	972.109	CGU	Natural_-H2	CGU Natural_-H2	2209.81	2209.81	1105.91	2	-1.9	0.0117	17.95	0.00516796	Observed FDR	id
GFGFVTFENSADADR-V5-AGUU	db|PROT01|FOX1_RRM1	sarnowsc_D1903_044.c.26713.26713.3	sarnowsc_D1903_044.c.26859.26859.3	74	1242.2	AGUU	Natural_-HPO3+H2O	AGUU Natural_-HPO3+H2O	2873.93	2873.91	958.979	3	-4.3	0.02952	17.94	0.00516796	Observed FDR	id
LHVSNIPFRFRDPDLR-P7-G	db|PROT01|FOX1_RRM1	sarnowsc_D1903_044.c.09346.09346.4	sarnowsc_D1903_044.c.09337.09337.4	38	345.047	G	Natural_-H2O	G Natural_-H2O/A Natural_-H2	2326.11	2326.11	582.534	4	-2.6	0.04009	17.92	0.00516796	Observed FDR	id
GFGFVTFENSADADR-F4-GUU	db|PROT01|FOX1_RRM1	sarnowsc_D1903_044.c.20102.20102.2	sarnowsc_D1903_044.c.20206.20206.2	73	895.142	GUU	Natural_-HPO3	GUU Natural_-HPO3	2526.86	2526.86	1264.44	2	-0.7	0.01534	17.9	0.00516796	Observed FDR	id
LHVSNIPFRFR-P7-G	db|PROT01|FOX1_RRM1	sarnowsc_D1903_044.c.07724.07724.3	sarnowsc_D1903_044.c.08151.08151.3	38	361.042	G	Natural_-H2	G Natural_-H2	1745.82	1745.81	582.944	3	-3.4	0.0434	17.89	0.00516796	Observed FDR	id
LHVSNIPFRFRDPDLR-F10-CGU	db|PROT01|FOX1_RRM1	sarnowsc_D1903_041.c.11760.11760.5	sarnowsc_D1903_041.c.11390.11390.5	41	974.125	CGU	Natural	CGU Natural	2955.19	2955.19	592.045	5	-1.1	0.03709	17.89	0.00516796	Observed FDR	id
LHVSNIPFRFR-F8-CG	db|PROT01|FOX1_RRM1	sarnowsc_D1903_041.c.06007.06007.3	sarnowsc_D1903_041.c.06223.06223.3	39	668.099	CG	Natural	CG Natural	2052.87	2052.87	685.297	3	-2.6	0.01075	17.88	0.00516796	Observed FDR	id
LHVSNIPFR-P7-CG	db|PROT01|FOX1_RRM1	sarnowsc_D1903_040.c.03849.03849.2	sarnowsc_D1903_040.c.03462.03462.2	38	668.099	CG	Natural	CG Natural	1749.7	1749.7	875.858	2	-1.8	0.02781	17.88	0.00516796	Observed FDR	id
RLHVSNIPFR-F9-CGU	db|PROT01|FOX1_RRM1	sarnowsc_D1903_044.c.05148.05148.2	sarnowsc_D1903_044.c.05035.05035.2	39	974.125	CGU	Natural	CGU Natural	2211.83	2211.83	1106.92	2	-1.1	0.00864	17.87	0.00516796	Observed FDR	id
GFGFVTFENSADADR-V5-GU	db|PROT01|FOX1_RRM1	sarnowsc_D1903_044.c.12832.12832.4	sarnowsc_D1903_044.c.12897.12897.4	74	607.128	GU	Natural_-HPO3+H2O	GU Natural_-HPO3+H2O	2238.85	2238.84	560.719	4	-2.6	0.02533	17.87	0.00516796	Observed FDR	id
LHVSNIPFRFRDPDLR-F8-G	db|PROT01|FOX1_RRM1	sarnowsc_D1903_043.c.08492.08492.3	sarnowsc_D1903_043.c.08885.08885.3	39	363.058	G	Natural	G Natural	2344.12	2344.12	782.38	3	-3.1	0.05124	17.84	0.00516796	Observed FDR	id
GFGFVTFENSADADR-T6-AGUU	db|PROT01|FOX1_RRM1	sarnowsc_D1903_041.c.17467.17467.2	sarnowsc_D1903_041.c.17502.17502.2	75	1242.2	AGUU	Natural_-HPO3+H2O	AGUU Natural_-HPO3+H2O	2873.93	2873.92	1437.97	2	-1.3	0.02357	17.82	0.00516796	Observed FDR	id
DPDLRQXFGQFGK-R5-C	db|PROT01|FOX1_RRM1	sarnowsc_D1903_044.c.17829.17829.2	sarnowsc_D1903_044.c.17554.17554.2	47	323.052	C	Natural	C Natural	1876.78	1876.77	939.394	2	-4.4	0.06474	17.81	0.00516796	Observed FDR	id
LHVSNIPFRFRDPDLR-N5-GU	db|PROT01|FOX1_RRM1	sarnowsc_D1903_041.c.08865.08865.3	sarnowsc_D1903_041.c.08812.08812.3	36	589.117	GU	Natural_-HPO3	GU Natural_-HPO3/AU Natural_-H3PO3+H2O	2570.18	2570.17	857.732	3	-3.7	0.05918	17.79	0.00516796	Observed FDR	id
LHVSNIPFRFRDPDLR-F10-CG	db|PROT01|FOX1_RRM1	sarnowsc_D1903_041.c.10954.10954.3	sarnowsc_D1903_041.c.10548.10548.3	41	666.084	CG	Natural_-H2	CG Natural_-H2	2647.15	2647.14	883.388	3	-3	0.05062	17.78	0.00516796	Observed FDR	id
LHVSNIPFR-S4-CGU	db|PROT01|FOX1_RRM1	sarnowsc_D1903_043.c.07970.07970.3	sarnowsc_D1903_043.c.08385.08385.3	35	972.109	CGU	Natural_-H2	CGU Natural_-H2	2053.71	2053.71	685.577	3	-2.5	0.04115	17.77	0.00516796	Observed FDR	id
LHVSNIPFRFR-S4-CGU	db|PROT01|FOX1_RRM1	sarnowsc_D1903_041.c.08948.08948.4	sarnowsc_D1903_041.c.08825.08825.4	35	974.125	CGU	Natural	CGU Natural	2358.9	2358.89	590.73	4	-3.5	0.05503	17.76	0.00516796	Observed FDR	id
LHVSNIPFRFRDPDLR-F8-GU	db|PROT01|FOX1_RRM1	sarnowsc_D1903_044.c.11836.11836.2	sarnowsc_D1903_044.c.11452.11452.2	39	669.083	GU	Natural	GU Natural	2650.15	2650.14	1326.08	2	-2.2	0.01758	17.75	0.00516796	Observed FDR	id
LHVSNIPFRFRDPDLR-R9-CGU	db|PROT01|FOX1_RRM1	sarnowsc_D1903_041.c.14203.14203.3	sarnowsc_D1903_041.c.14607.14607.3	40	974.125	CGU	Natural	CGU Natural	2955.19	2955.18	986.067	3	-3.9	0.03236	17.74	0.00516796	Observed FDR	id
GFGFVTFENSADADR-A11-AGU	db|PROT01|FOX1_RRM1	sarnowsc_D1903_040.c.23753.23753.3	sarnowsc_D1903_040.c.23554.23554.3	80	998.136	AGU	Natural	AGU Natural	2629.86	2629.85	877.626	3	-1.1	0.11684	17.73	0.00516796	Observed FDR	id
LHVSNIPFR-P7-CG	db|PROT01|FOX1_RRM1	sarnowsc_D1903_043.c.15252.15252.2	sarnowsc_D1903_043.c.15282.15282.2	38	666.084	CG	Natural_-H2	CG Natural_-H2	1747.69	1747.68	874.849	2	-2.9	0.01104	17.73	0.00516796	Observed FDR	id
LHVSNIPFRFRDPDLR-R9-CGU	db|PROT01|FOX1_RRM1	sarnowsc_D1903_044.c.17521.17521.4	sarnowsc_D1903_044.c.17411.17411.4	40	972.109	CGU	Natural_-H2	CGU Natural_-H2	2953.17	2953.17	739.299	4	-2.7	0.05129	17.72	0.00516796	Observed FDR	id
GFGFVTFENSADADR-F4-AU	db|PROT01|FOX1_RRM1	sarnowsc_D1903_040.c.14121.14121.2	sarnowsc_D1903_040.c.14079.14079.2	73	571.106	AU	Natural_-H3PO3	AU Natural_-H3PO3	2202.83	2202.82	1102.42	2	-2.7	0.01691	17.72	0.00516796	Observed FDR	id
GFGFVTFENSADADRAR-G3-AGUU	db|PROT01|FOX1_RRM1	sarnowsc_D1903_043.c.16197.16197.3	sarnowsc_D1903_043.c.15852.15852.3	72	1224.19	AGUU	Natural_-HPO3	AGUU Natural_-HPO3	3083.05	3083.05	1028.69	3	-2.2	0.01125	17.72	0.00516796	Observed FDR	id
LHVSNIPFRFR-P7-GU	db|PROT01|FOX1_RRM1	sarnowsc_D1903_040.c.05856.05856.3	sarnowsc_D1903_040.c.05876.05876.3	38	589.117	GU	Natural_-HPO3	GU Natural_-HPO3/AU Natural_-H3PO3+H2O	1973.89	1973.89	658.97	3	-2.2	0.05591	17.72	0.00516796	Observed FDR	id
LHVSNIPFR-R9-GU	db|PROT01|FOX1_RRM1	sarnowsc_D1903_044.c.14383.14383.2	sarnowsc_D1903_044.c.14321.14321.2	40	669.083	GU	Natural	GU Natural	1750.69	1750.68	876.349	2	-2.5	0.06918	17.71	0.00516796	Observed FDR	id
RLHVSNIPFR-H3-AGU	db|PROT01|FOX1_RRM1	sarnowsc_D1903_044.c.16104.16104.2	sarnowsc_D1903_044.c.16338.16338.2	33	998.136	AGU	Natural	AGU Natural	2235.84	2235.83	1118.92	2	-4	0.02119	17.7	0.00516796	Observed FDR	id
LHVSNIPFRFRDPDLR-R9-CGU	db|PROT01|FOX1_RRM1	sarnowsc_D1903_040.c.11604.11604.5	sarnowsc_D1903_040.c.11220.11220.5	40	974.125	CGU	Natural	CGU Natural	2955.19	2955.18	592.044	5	-2.1	0.03995	17.7	0.00516796	Observed FDR	id
GSHMNTENKSQPKR-N5-AGUU	db|PROT01|FOX1_RRM1	sarnowsc_D1903_043.c.28723.28723.3	sarnowsc_D1903_043.c.28914.28914.3	22	1286.15	AGUU	Natural_-H2O	AGUU Natural_-H2O	2898.92	2898.92	967.315	3	-1.4	0.05507	17.7	0.00516796	Observed FDR	id
GFGFVTFENSADADR-T6-GU	db|PROT01|FOX1_RRM1	sarnowsc_D1903_043.c.08773.08773.3	sarnowsc_D1903_043.c.08698.08698.3	75	607.128	GU	Natural_-HPO3+H2O	GU Natural_-HPO3+H2O	2238.85	2238.84	747.289	3	-2.4	0.02353	17.69	0.00516796	Observed FDR	id
LHVSNIPFR-P7-GU	db|PROT01|FOX1_RRM1	sarnowsc_D1903_043.c.13701.13701.2	sarnowsc_D1903_043.c.13655.13655.2	38	669.083	GU	Natural	GU Natural	1750.69	1750.68	876.349	2	-2.8	0.04673	17.68	0.00516796	Observed FDR	id
LHVSNIPFRFRDPDLR-P7-AGU	db|PROT01|FOX1_RRM1	sarnowsc_D1903_043.c.11233.11233.4	sarnowsc_D1903_043.c.11195.11195.4	38	962.115	AGU	Natural_-H4O2	AGU Natural_-H4O2	2943.18	2943.18	736.802	4	-0.6	0.06645	17.65	0.0075188	Observed FDR	id
GFGFVTFENSADADR-T6-AGUU	db|PROT01|FOX1_RRM1	sarnowsc_D1903_041.c.29814.29814.3	sarnowsc_D1903_041.c.29671.29671.3	75	1242.2	AGUU	Natural_-HPO3+H2O	AGUU Natural_-HPO3+H2O	2873.93	2873.92	958.981	3	-2.2	0.01007	17.65	0.0075188	Observed FDR	id
GFGFVTFENSADADR-F4-GU	db|PROT01|FOX1_RRM1	sarnowsc_D1903_041.c.16609.16609.2	sarnowsc_D1903_041.c.16693.16693.2	73	589.117	GU	Natural_-HPO3	GU Natural_-HPO3/AU Natural_-H3PO3+H2O	2220.84	2220.83	1111.42	2	-2.7	0.03552	17.64	0.0075188	Observed FDR	id
RLHVSNIPFR-P8-GU	db|PROT01|FOX1_RRM1	sarnowsc_D1903_041.c.05437.05437.2	sarnowsc_D1903_041.c.05753.05753.2	38	667.068	GU	Natural_-H2	GU Natural_-H2	1904.77	1904.77	953.392	2	-2.4	0.02512	17.64	0.0075188	Observed FDR	id
LHVSNIPFRFR-N5-GU	db|PROT01|FOX1_RRM1	sarnowsc_D1903_040.c.08489.08489.2	sarnowsc_D1903_040.c.08757.08757.2	36	669.083	GU	Natural	GU Natural	2053.86	2053.85	1027.93	2	-3.2	0.01497	17.64	0.0075188	Observed FDR	id
LHVSNIPFR-I6-G	db|PROT01|FOX1_RRM1	sarnowsc_D1903_040.c.15890.15890.2	sarnowsc_D1903_040.c.15885.15885.2	37	361.042	G	Natural_-H2	G Natural_-H2	1442.65	1442.64	722.328	2	-3.2	0.01876	17.62	0.0075188	Observed FDR	id
LHVSNIPFR-S4-G	db|PROT01|FOX1_RRM1	sarnowsc_D1903_044.c.14971.14971.2	sarnowsc_D1903_044.c.15051.15051.2	35	361.042	G	Natural_-H2	G Natural_-H2	1442.65	1442.64	722.328	2	-3	0.03412	17.62	0.0075188	Observed FDR	id
RLHVSNIPFR-S5-AGUU	db|PROT01|FOX1_RRM1	sarnowsc_D1903_043.c.15264.15264.3	sarnowsc_D1903_043.c.15270.15270.3	35	1224.19	AGUU	Natural_-HPO3	AGUU Natural_-HPO3	2461.9	2461.89	821.638	3	-3	0.01382	17.62	0.0075188	Observed FDR	id
LHVSNIPFR-P7-G	db|PROT01|FOX1_RRM1	sarnowsc_D1903_041.c.06765.06765.3	sarnowsc_D1903_041.c.06704.06704.3	38	361.042	G	Natural_-H2	G Natural_-H2	1442.65	1442.64	481.888	3	-2.8	0.02955	17.61	0.0075188	Observed FDR	id
LHVSNIPFR-P7-CGU	db|PROT01|FOX1_RRM1	sarnowsc_D1903_041.c.07440.07440.2	sarnowsc_D1903_041.c.07457.07457.2	38	974.125	CGU	Natural	CGU Natural	2055.73	2055.72	1028.87	2	-3.4	0.01994	17.6	0.0075188	Observed FDR	id
LHVSNIPFRFR-S4-CG	db|PROT01|FOX1_RRM1	sarnowsc_D1903_044.c.06345.06345.4	sarnowsc_D1903_044.c.06154.06154.4	35	668.099	CG	Natural	CG Natural	2052.87	2052.87	514.225	4	-2	0.04743	17.58	0.0075188	Observed FDR	id
GFGFVTFENSADADR-E8-G	db|PROT01|FOX1_RRM1	sarnowsc_D1903_041.c.09409.09409.3	sarnowsc_D1903_041.c.09332.09332.3	77	283.092	G	Natural_-HPO3	G Natural_-HPO3/A Natural_-H3PO3+H2O	1914.81	1914.81	639.277	3	-2.4	0.06523	17.55	0.0075188	Observed FDR	id
GFGFVTFENSADADR-F4-AGUU	db|PROT01|FOX1_RRM1	sarnowsc_D1903_044.c.17776.17776.2	sarnowsc_D1903_044.c.17713.17713.2	73	1224.19	AGUU	Natural_-HPO3	AGUU Natural_-HPO3	2855.92	2855.91	1428.96	2	-1.8	0.02664	17.55	0.0075188	Observed FDR	id
LHVSNIPFR-F8-CG	db|PROT01|FOX1_RRM1	sarnowsc_D1903_044.c.15763.15763.2	sarnowsc_D1903_044.c.15768.15768.2	39	666.084	CG	Natural_-H2	CG Natural_-H2	1747.69	1747.68	874.85	2	-1.1	0.02819	17.55	0.0075188	Observed FDR	id
GFGFVTFENSADADR-V5-G	db|PROT01|FOX1_RRM1	sarnowsc_D1903_040.c.17446.17446.2	sarnowsc_D1903_040.c.17478.17478.2	74	363.058	G	Natural	G Natural	1994.78	1994.78	998.396	2	-1.5	0.00782	17.55	0.0075188	Observed FDR	id
LHVSNIPFRFR-P7-CG	db|PROT01|FOX1_RRM1	sarnowsc_D1903_040.c.07448.07448.2	sarnowsc_D1903_040.c.07404.07404.2	38	666.084	CG	Natural_-H2	CG Natural_-H2	2050.86	2050.86	1026.44	2	-0.4	0.00924	17.54	0.0075188	Observed FDR	id
GFGFVTFENSADADR-V5-GU	db|PROT01|FOX1_RRM1	sarnowsc_D1903_040.c.26381.26381.3	sarnowsc_D1903_040.c.26250.26250.3	74	607.128	GU	Natural_-HPO3+H2O	GU Natural_-HPO3+H2O	2238.85	2238.84	747.288	3	-4.4	0.01412	17.53	0.0075188	Observed FDR	id
LHVSNIPFRFR-S4-GU	db|PROT01|FOX1_RRM1	sarnowsc_D1903_041.c.10576.10576.3	sarnowsc_D1903_041.c.10504.10504.3	35	667.068	GU	Natural_-H2	GU Natural_-H2	2051.84	2051.84	684.953	3	-2.4	0.02976	17.52	0.0075188	Observed FDR	id
RLHVSNIPFR-H3-AGU	db|PROT01|FOX1_RRM1	sarnowsc_D1903_043.c.15122.15122.3	sarnowsc_D1903_043.c.15115.15115.3	33	998.136	AGU	Natural	AGU Natural	2235.84	2235.83	746.285	3	-3.9	0.03102	17.51	0.0075188	Observed FDR	id
LHVSNIPFR-R9-CGU	db|PROT01|FOX1_RRM1	sarnowsc_D1903_043.c.06843.06843.2	sarnowsc_D1903_043.c.07454.07454.2	40	974.125	CGU	Natural	CGU Natural	2055.73	2055.72	1028.87	2	-2.5	0.02448	17.5	0.0075188	Observed FDR	id
LHVSNIPFR-I6-CGU	db|PROT01|FOX1_RRM1	sarnowsc_D1903_040.c.07058.07058.3	sarnowsc_D1903_040.c.06947.06947.3	37	974.125	CGU	Natural	CGU Natural	2055.73	2055.72	686.249	3	-1.6	0.04349	17.5	0.0075188	Observed FDR	id
LHVSNIPFR-I6-CG	db|PROT01|FOX1_RRM1	sarnowsc_D1903_043.c.03505.03505.2	sarnowsc_D1903_043.c.03605.03605.2	37	668.099	CG	Natural	CG Natural	1749.7	1749.7	875.858	2	-1.6	0.01556	17.49	0.0075188	Observed FDR	id
LHVSNIPFRFR-I6-CG	db|PROT01|FOX1_RRM1	sarnowsc_D1903_044.c.05792.05792.3	sarnowsc_D1903_044.c.05759.05759.3	37	668.099	CG	Natural	CG Natural	2052.87	2052.87	685.298	3	-0.9	0.04216	17.48	0.0075188	Observed FDR	id
GFGFVTFENSADADR-F4-GU	db|PROT01|FOX1_RRM1	sarnowsc_D1903_043.c.26914.26914.3	sarnowsc_D1903_043.c.26760.26760.3	73	589.117	GU	Natural_-HPO3	GU Natural_-HPO3/AU Natural_-H3PO3+H2O	2220.84	2220.83	741.286	3	-1.8	0.05607	17.46	0.0075188	Observed FDR	id
GFGFVTFENSADADR-F4-GU	db|PROT01|FOX1_RRM1	sarnowsc_D1903_043.c.18206.18206.3	sarnowsc_D1903_043.c.18388.18388.3	73	667.068	GU	Natural_-H2	GU Natural_-H2	2298.79	2298.79	767.27	3	-1.6	0.0317	17.46	0.0075188	Observed FDR	id
LHVSNIPFR-P7-CG	db|PROT01|FOX1_RRM1	sarnowsc_D1903_040.c.04769.04769.2	sarnowsc_D1903_040.c.05240.05240.2	38	666.084	CG	Natural_-H2	CG Natural_-H2	1747.69	1747.68	874.849	2	-3.2	0.02121	17.45	0.0075188	Observed FDR	id
LHVSNIPFRFRDPDLR-F10-G	db|PROT01|FOX1_RRM1	sarnowsc_D1903_041.c.08654.08654.3	sarnowsc_D1903_041.c.09036.09036.3	41	363.058	G	Natural	G Natural	2344.12	2344.12	782.38	3	-2.4	0.05239	17.45	0.0075188	Observed FDR	id
LHVSNIPFRFR-P7-GU	db|PROT01|FOX1_RRM1	sarnowsc_D1903_044.c.06010.06010.3	sarnowsc_D1903_044.c.06302.06302.3	38	589.117	GU	Natural_-HPO3	GU Natural_-HPO3/AU Natural_-H3PO3+H2O	1973.89	1973.88	658.969	3	-3	0.08417	17.44	0.0075188	Observed FDR	id
GFGFVTFENSADADRAR-F4-GU	db|PROT01|FOX1_RRM1	sarnowsc_D1903_040.c.14528.14528.2	sarnowsc_D1903_040.c.14429.14429.2	73	589.117	GU	Natural_-HPO3	GU Natural_-HPO3/AU Natural_-H3PO3+H2O	2447.98	2447.97	1224.99	2	-3.2	0.00906	17.42	0.0075188	Observed FDR	id
LHVSNIPFRFRDPDLR-P7-G	db|PROT01|FOX1_RRM1	sarnowsc_D1903_043.c.08463.08463.4	sarnowsc_D1903_043.c.08475.08475.4	38	363.058	G	Natural	G Natural	2344.12	2344.11	587.036	4	-3.7	0.03493	17.42	0.0075188	Observed FDR	id
LHVSNIPFRFRDPDLR-R9-GU	db|PROT01|FOX1_RRM1	sarnowsc_D1903_041.c.16244.16244.3	sarnowsc_D1903_041.c.16482.16482.3	40	649.057	GU	Natural_-H4O	GU Natural_-H4O	2630.12	2630.12	877.713	3	-2.3	0.04868	17.4	0.0075188	Observed FDR	id
RLHVSNIPFR-P8-CGU	db|PROT01|FOX1_RRM1	sarnowsc_D1903_044.c.06084.06084.2	sarnowsc_D1903_044.c.06083.06083.2	38	972.109	CGU	Natural_-H2	CGU Natural_-H2	2209.81	2209.81	1105.91	2	-1.9	0.01644	17.39	0.0075188	Observed FDR	id
LHVSNIPFRFRDPDLR-F10-GU	db|PROT01|FOX1_RRM1	sarnowsc_D1903_040.c.08576.08576.3	sarnowsc_D1903_040.c.08552.08552.3	41	589.117	GU	Natural_-HPO3	GU Natural_-HPO3/AU Natural_-H3PO3+H2O	2570.18	2570.18	857.733	3	-2.5	0.03987	17.38	0.0075188	Observed FDR	id
LHVSNIPFRFRDPDLR-R9-CG	db|PROT01|FOX1_RRM1	sarnowsc_D1903_043.c.10943.10943.4	sarnowsc_D1903_043.c.10489.10489.4	40	666.084	CG	Natural_-H2	CG Natural_-H2	2647.15	2647.14	662.793	4	-2.3	0.06272	17.37	0.0075188	Observed FDR	id
RLHVSNIPFR-F9-CGU	db|PROT01|FOX1_RRM1	sarnowsc_D1903_044.c.06744.06744.2	sarnowsc_D1903_044.c.06713.06713.2	39	972.109	CGU	Natural_-H2	CGU Natural_-H2	2209.81	2209.81	1105.91	2	-2	0.01321	17.37	0.0075188	Observed FDR	id
RLHVSNIPFR-H3-AGUU	db|PROT01|FOX1_RRM1	sarnowsc_D1903_044.c.16649.16649.3	sarnowsc_D1903_044.c.16599.16599.3	33	1224.19	AGUU	Natural_-HPO3	AGUU Natural_-HPO3	2461.9	2461.89	821.637	3	-4.3	0.03012	17.37	0.0075188	Observed FDR	id
LHVSNIPFRFR-F8-CG	db|PROT01|FOX1_RRM1	sarnowsc_D1903_044.c.05830.05830.2	sarnowsc_D1903_044.c.05807.05807.2	39	668.099	CG	Natural	CG Natural	2052.87	2052.86	1027.44	2	-4.7	0.01589	17.35	0.0075188	Observed FDR	id
LHVSNIPFRFR-P7-CGU	db|PROT01|FOX1_RRM1	sarnowsc_D1903_044.c.11464.11464.2	sarnowsc_D1903_044.c.11376.11376.2	38	972.109	CGU	Natural_-H2	CGU Natural_-H2	2356.88	2356.88	1179.45	2	-0.8	0.00837	17.34	0.0075188	Observed FDR	id
LHVSNIPFRFR-F8-CG	db|PROT01|FOX1_RRM1	sarnowsc_D1903_043.c.07280.07280.2	sarnowsc_D1903_043.c.07268.07268.2	39	668.099	CG	Natural	CG Natural	2052.87	2052.87	1027.44	2	-1.9	0.00974	17.34	0.0075188	Observed FDR	id
LHVSNIPFRFR-P7-GU	db|PROT01|FOX1_RRM1	sarnowsc_D1903_041.c.08718.08718.2	sarnowsc_D1903_041.c.08669.08669.2	38	669.083	GU	Natural	GU Natural	2053.86	2053.85	1027.93	2	-2.3	0.01301	17.34	0.0075188	Observed FDR	id
LHVSNIPFRFR-F8-G	db|PROT01|FOX1_RRM1	sarnowsc_D1903_041.c.07567.07567.2	sarnowsc_D1903_041.c.07595.07595.2	39	361.042	G	Natural_-H2	G Natural_-H2	1745.82	1745.81	873.913	2	-3.1	0.02424	17.33	0.0075188	Observed FDR	id
GFGFVTFENSADADR-G3-AGUU	db|PROT01|FOX1_RRM1	sarnowsc_D1903_043.c.29841.29841.3	sarnowsc_D1903_043.c.29727.29727.3	72	1242.2	AGUU	Natural_-HPO3+H2O	AGUU Natural_-HPO3+H2O	2873.93	2873.92	958.98	3	-3.8	0.01735	17.33	0.0075188	Observed FDR	id
GFGFVTFENSADADRAR-S10-GU	db|PROT01|FOX1_RRM1	sarnowsc_D1903_040.c.14520.14520.3	sarnowsc_D1903_040.c.14507.14507.3	79	589.117	GU	Natural_-HPO3	GU Natural_-HPO3/AU Natural_-H3PO3+H2O	2447.98	2447.97	816.998	3	-2.3	0.01875	17.31	0.0075188	Observed FDR	id
LHVSNIPFR-P7-AU	db|PROT01|FOX1_RRM1	sarnowsc_D1903_041.c.16574.16574.3	sarnowsc_D1903_041.c.16537.16537.3	38	653.088	AU	Natural	AU Natural	1734.69	1734.69	579.237	3	-2.8	0.0866	17.29	0.0075188	Observed FDR	id
GFGFVTFENSADADR-F4-AGU	db|PROT01|FOX1_RRM1	sarnowsc_D1903_044.c.16444.16444.3	sarnowsc_D1903_044.c.16431.16431.3	73	918.169	AGU	Natural_-HPO3	AGU Natural_-HPO3	2549.89	2549.88	850.969	3	-3.5	0.02351	17.25	0.0075188	Observed FDR	id
LHVSNIPFR-I6-CG	db|PROT01|FOX1_RRM1	sarnowsc_D1903_044.c.15718.15718.3	sarnowsc_D1903_044.c.15749.15749.3	37	666.084	CG	Natural_-H2	CG Natural_-H2	1747.69	1747.68	583.569	3	-2.1	0.01831	17.25	0.0075188	Observed FDR	id
LHVSNIPFRFR-F8-G	db|PROT01|FOX1_RRM1	sarnowsc_D1903_044.c.05610.05610.2	sarnowsc_D1903_044.c.05591.05591.2	39	363.058	G	Natural	G Natural	1747.83	1747.83	874.921	2	-2.8	0.01629	17.25	0.0075188	Observed FDR	id
RLHVSNIPFR-P8-GU	db|PROT01|FOX1_RRM1	sarnowsc_D1903_044.c.07867.07867.3	sarnowsc_D1903_044.c.07986.07986.3	38	669.083	GU	Natural	GU Natural	1906.79	1906.78	636.601	3	-3.7	0.01168	17.22	0.0075188	Observed FDR	id
LHVSNIPFR-P7-GU	db|PROT01|FOX1_RRM1	sarnowsc_D1903_044.c.14311.14311.3	sarnowsc_D1903_044.c.14523.14523.3	38	669.083	GU	Natural	GU Natural	1750.69	1750.68	584.569	3	-2.1	0.03537	17.21	0.0075188	Observed FDR	id
RLHVSNIPFRFR-I7-CG	db|PROT01|FOX1_RRM1	sarnowsc_D1903_040.c.04406.04406.4	sarnowsc_D1903_040.c.04405.04405.4	37	668.099	CG	Natural	CG Natural	2208.97	2208.97	553.25	4	-2.4	0.00301	17.2	0.00982801	Observed FDR	id
LHVSNIPFR-P7-GU	db|PROT01|FOX1_RRM1	sarnowsc_D1903_044.c.06941.06941.3	sarnowsc_D1903_044.c.06802.06802.3	38	669.083	GU	Natural	GU Natural	1750.69	1750.68	584.569	3	-1.6	0.04025	17.2	0.00982801	Observed FDR	id
GFGFVTFENSADADR-G3-GU	db|PROT01|FOX1_RRM1	sarnowsc_D1903_040.c.23877.23877.3	sarnowsc_D1903_040.c.23518.23518.3	72	607.128	GU	Natural_-HPO3+H2O	GU Natural_-HPO3+H2O	2238.85	2238.84	747.289	3	-2	0.0163	17.19	0.00982801	Observed FDR	id
LHVSNIPFR-P7-GU	db|PROT01|FOX1_RRM1	sarnowsc_D1903_041.c.13751.13751.2	sarnowsc_D1903_041.c.13761.13761.2	38	669.083	GU	Natural	GU Natural	1750.69	1750.68	876.348	2	-3.8	0.04393	17.19	0.00982801	Observed FDR	id
LHVSNIPFRFRDPDLR-P7-CG	db|PROT01|FOX1_RRM1	sarnowsc_D1903_040.c.08925.08925.3	sarnowsc_D1903_040.c.09070.09070.3	38	668.099	CG	Natural	CG Natural	2649.16	2649.16	884.061	3	-2.2	0.0346	17.18	0.00982801	Observed FDR	id
LHVSNIPFRFRDPDLR-H2-CG	db|PROT01|FOX1_RRM1	sarnowsc_D1903_041.c.08828.08828.2	sarnowsc_D1903_041.c.08807.08807.2	33	668.099	CG	Natural	CG Natural	2649.16	2649.16	1325.59	2	-1.8	0.01562	17.14	0.00982801	Observed FDR	id
GFGFVTFENSADADR-F4-G	db|PROT01|FOX1_RRM1	sarnowsc_D1903_040.c.09082.09082.2	sarnowsc_D1903_040.c.09073.09073.2	73	283.092	G	Natural_-HPO3	G Natural_-HPO3/A Natural_-H3PO3+H2O	1914.81	1914.81	958.413	2	-1.5	0.01691	17.13	0.00982801	Observed FDR	id
GFGFVTFENSADADR-F4-AGUU	db|PROT01|FOX1_RRM1	sarnowsc_D1903_043.c.16408.16408.2	sarnowsc_D1903_043.c.16245.16245.2	73	1242.2	AGUU	Natural_-HPO3+H2O	AGUU Natural_-HPO3+H2O	2873.93	2873.92	1437.97	2	-2.8	0.01964	17.12	0.00982801	Observed FDR	id
GSKGFGFVTFENSADADR-F7-AGUU	db|PROT01|FOX1_RRM1	sarnowsc_D1903_044.c.14695.14695.3	sarnowsc_D1903_044.c.15364.15364.3	73	1242.2	AGUU	Natural_-HPO3+H2O	AGUU Natural_-HPO3+H2O	3146.08	3146.07	1049.7	3	-3	0.01077	17.11	0.00982801	Observed FDR	id
LHVSNIPFRFRDPDLR-R9-CG	db|PROT01|FOX1_RRM1	sarnowsc_D1903_043.c.10349.10349.3	sarnowsc_D1903_043.c.11044.11044.3	40	668.099	CG	Natural	CG Natural	2649.16	2649.16	884.061	3	-1.7	0.03485	17.1	0.00982801	Observed FDR	id
GFGFVTFENSADADR-F7-AGU	db|PROT01|FOX1_RRM1	sarnowsc_D1903_040.c.20290.20290.3	sarnowsc_D1903_040.c.20440.20440.3	76	998.136	AGU	Natural	AGU Natural	2629.86	2629.85	877.625	3	-2.4	0.0157	17.1	0.00982801	Observed FDR	id
RLHVSNIPFR-I7-GU	db|PROT01|FOX1_RRM1	sarnowsc_D1903_041.c.07256.07256.3	sarnowsc_D1903_041.c.07341.07341.3	37	669.083	GU	Natural	GU Natural	1906.79	1906.78	636.603	3	-1.6	0.00844	17.09	0.00982801	Observed FDR	id
RLHVSNIPFR-H3-AU	db|PROT01|FOX1_RRM1	sarnowsc_D1903_044.c.12674.12674.3	sarnowsc_D1903_044.c.13348.13348.3	33	653.088	AU	Natural	AU Natural	1890.79	1890.79	631.271	3	-1.5	0.03047	17.09	0.00982801	Observed FDR	id
LHVSNIPFRFRDPDLR-F10-CGU	db|PROT01|FOX1_RRM1	sarnowsc_D1903_043.c.17016.17016.3	sarnowsc_D1903_043.c.16963.16963.3	41	956.114	CGU	Natural_-H2O	CGU Natural_-H2O/ACU Natural_-H2	2937.18	2937.18	980.067	3	-0.9	0.01742	17.08	0.00982801	Observed FDR	id
RLHVSNIPFR-P8-GU	db|PROT01|FOX1_RRM1	sarnowsc_D1903_043.c.08992.08992.3	sarnowsc_D1903_043.c.08877.08877.3	38	651.073	GU	Natural_-H2O	GU Natural_-H2O/AU Natural_-H2	1888.78	1888.77	630.598	3	-2.9	0.03758	17.08	0.00982801	Observed FDR	id
LHVSNIPFRFRDPDLR-S4-CGU	db|PROT01|FOX1_RRM1	sarnowsc_D1903_041.c.13650.13650.4	sarnowsc_D1903_041.c.13648.13648.4	35	972.109	CGU	Natural_-H2	CGU Natural_-H2	2953.17	2953.16	739.299	4	-3.4	0.03765	17.07	0.00982801	Observed FDR	id
LHVSNIPFRFRDPDLR-R9-CGU	db|PROT01|FOX1_RRM1	sarnowsc_D1903_041.c.13618.13618.3	sarnowsc_D1903_041.c.13560.13560.3	40	972.109	CGU	Natural_-H2	CGU Natural_-H2	2953.17	2953.17	985.396	3	-2.7	0.03542	17.07	0.00982801	Observed FDR	id
LHVSNIPFRFRDPDLR-N5-GU	db|PROT01|FOX1_RRM1	sarnowsc_D1903_044.c.13256.13256.3	sarnowsc_D1903_044.c.13607.13607.3	36	667.068	GU	Natural_-H2	GU Natural_-H2	2648.13	2648.13	883.717	3	-1.4	0.07244	17.06	0.00982801	Observed FDR	id
GSKGFGFVTFENSADADRAR-F10-AGUU	db|PROT01|FOX1_RRM1	sarnowsc_D1903_044.c.12687.12687.4	sarnowsc_D1903_044.c.12739.12739.4	76	1224.19	AGUU	Natural_-HPO3	AGUU Natural_-HPO3	3355.2	3355.19	839.806	4	-3.1	0.01074	17.05	0.00982801	Observed FDR	id
LHVSNIPFRFR-S4-CG	db|PROT01|FOX1_RRM1	sarnowsc_D1903_043.c.06156.06156.4	sarnowsc_D1903_043.c.06498.06498.4	35	668.099	CG	Natural	CG Natural	2052.87	2052.87	514.224	4	-2.8	0.05312	17.03	0.00982801	Observed FDR	id
RLHVSNIPFR-I7-GU	db|PROT01|FOX1_RRM1	sarnowsc_D1903_043.c.12961.12961.3	sarnowsc_D1903_043.c.12943.12943.3	37	651.073	GU	Natural_-H2O	GU Natural_-H2O/AU Natural_-H2	1888.78	1888.77	630.598	3	-3.3	0.0164	17.01	0.00982801	Observed FDR	id
LHVSNIPFRFR-F8-CGU	db|PROT01|FOX1_RRM1	sarnowsc_D1903_044.c.09027.09027.2	sarnowsc_D1903_044.c.09010.09010.2	39	974.125	CGU	Natural	CGU Natural	2358.9	2358.89	1180.45	2	-3.1	0.00795	17	0.00982801	Observed FDR	id
LHVSNIPFRFRDPDLR-R9-CG	db|PROT01|FOX1_RRM1	sarnowsc_D1903_041.c.10330.10330.3	sarnowsc_D1903_041.c.09728.09728.3	40	668.099	CG	Natural	CG Natural	2649.16	2649.16	884.06	3	-2.3	0.03056	16.97	0.00982801	Observed FDR	id
LHVSNIPFR-P7-CG	db|PROT01|FOX1_RRM1	sarnowsc_D1903_041.c.03592.03592.2	sarnowsc_D1903_041.c.03936.03936.2	38	668.099	CG	Natural	CG Natural	1749.7	1749.7	875.856	2	-3.9	0.0218	16.97	0.00982801	Observed FDR	id
RLHVSNIPFRFR-F9-CGU	db|PROT01|FOX1_RRM1	sarnowsc_D1903_043.c.08691.08691.3	sarnowsc_D1903_043.c.08697.08697.3	39	972.109	CGU	Natural_-H2	CGU Natural_-H2	2512.98	2512.98	838.667	3	-1.5	0.00552	16.94	0.00982801	Observed FDR	id
LHVSNIPFRFRDPDLR-P7-ACG	db|PROT01|FOX1_RRM1	sarnowsc_D1903_041.c.15630.15630.3	sarnowsc_D1903_041.c.16194.16194.3	38	979.141	ACG	Natural_-H2O	ACG Natural_-H2O	2960.21	2960.2	987.74	3	-3.4	0.04739	16.93	0.00982801	Observed FDR	id
RLHVSNIPFR-S5-GU	db|PROT01|FOX1_RRM1	sarnowsc_D1903_040.c.12896.12896.3	sarnowsc_D1903_040.c.12873.12873.3	35	651.073	GU	Natural_-H2O	GU Natural_-H2O/AU Natural_-H2	1888.78	1888.77	630.599	3	-2.5	0.04459	16.92	0.00982801	Observed FDR	id
RLHVSNIPFR-H3-AGUU	db|PROT01|FOX1_RRM1	sarnowsc_D1903_041.c.15931.15931.3	sarnowsc_D1903_041.c.16224.16224.3	33	1224.19	AGUU	Natural_-HPO3	AGUU Natural_-HPO3	2461.9	2461.89	821.638	3	-3.6	0.02728	16.92	0.00982801	Observed FDR	id
LHVSNIPFR-I6-G	db|PROT01|FOX1_RRM1	sarnowsc_D1903_041.c.03326.03326.2	sarnowsc_D1903_041.c.03603.03603.2	37	363.058	G	Natural	G Natural	1444.66	1444.66	723.336	2	-3.1	0.03859	16.92	0.00982801	Observed FDR	id
GSKGFGFVTFENSADADRAR-F7-AGUU	db|PROT01|FOX1_RRM1	sarnowsc_D1903_043.c.12198.12198.4	sarnowsc_D1903_043.c.12706.12706.4	73	1224.19	AGUU	Natural_-HPO3	AGUU Natural_-HPO3	3355.2	3355.2	839.807	4	-1.3	0.02343	16.91	0.00982801	Observed FDR	id
GFGFVTFENSADADRAR-R15-GU	db|PROT01|FOX1_RRM1	sarnowsc_D1903_040.c.09784.09784.2	sarnowsc_D1903_040.c.10226.10226.2	84	589.117	GU	Natural_-HPO3	GU Natural_-HPO3/AU Natural_-H3PO3+H2O	2447.98	2447.97	1224.99	2	-1	0.00457	16.89	0.00982801	Observed FDR	id
RLHVSNIPFR-I7-GU	db|PROT01|FOX1_RRM1	sarnowsc_D1903_040.c.13906.13906.3	sarnowsc_D1903_040.c.13895.13895.3	37	651.073	GU	Natural_-H2O	GU Natural_-H2O/AU Natural_-H2	1888.78	1888.77	630.598	3	-2.8	0.01049	16.89	0.00982801	Observed FDR	id
LHVSNIPFR-P7-CG	db|PROT01|FOX1_RRM1	sarnowsc_D1903_044.c.05073.05073.2	sarnowsc_D1903_044.c.05095.05095.2	38	666.084	CG	Natural_-H2	CG Natural_-H2	1747.69	1747.68	874.85	2	-1.5	0.04041	16.89	0.00982801	Observed FDR	id
RLHVSNIPFR-F9-CGU	db|PROT01|FOX1_RRM1	sarnowsc_D1903_044.c.06365.06365.2	sarnowsc_D1903_044.c.06373.06373.2	39	972.109	CGU	Natural_-H2	CGU Natural_-H2	2209.81	2209.81	1105.91	2	-1.9	0.01001	16.89	0.00982801	Observed FDR	id
GSHXNTENKSQPKR-E7-AU	db|PROT01|FOX1_RRM1	sarnowsc_D1903_044.c.25443.25443.3	sarnowsc_D1903_044.c.25238.25238.3	24	635.078	AU	Natural_-H2O	AU Natural_-H2O	2263.85	2263.84	755.622	3	-2.2	0.06876	16.88	0.00982801	Observed FDR	id
GFGFVTFENSADADR-F4-GU	db|PROT01|FOX1_RRM1	sarnowsc_D1903_040.c.18018.18018.2	sarnowsc_D1903_040.c.17598.17598.2	73	669.083	GU	Natural	GU Natural	2300.8	2300.8	1151.41	2	-2	0.05431	16.87	0.00982801	Observed FDR	id

## Sheet: Fx1_RNxQ_output_Obs_-UV
Id	Protein	Light_spectrum	Heavy_spectrum	AbsPos1	RNA_Mr	RNA_composition	Neutral_Loss	Isobaric_RNA_Composition	Mr_Calculated	Mr_measured	Mz	z	Error_rel_ppm	TIC	ld-score	FDR_score	FDR_type	FDR_level
GFGFVTFENSADADR-F7-U	db|PROT01|FOX1_RRM1	sarnowsc_D1902_276.c.10576.10576.4	sarnowsc_D1902_276.c.10463.10463.4	76	260.064	U	Natural_-H3PO3+H2O	U Natural_-H3PO3+H2O	1891.79	1891.8	473.957	4	6.1	0.12234	30.45	0	Observed FDR	id
GFGFVTFENSADADR-A11-U	db|PROT01|FOX1_RRM1	sarnowsc_D1902_279.c.10961.10961.4	sarnowsc_D1902_279.c.10718.10718.4	80	260.064	U	Natural_-H3PO3+H2O	U Natural_-H3PO3+H2O	1891.79	1891.8	473.957	4	6	0.13894	28.56	0	Observed FDR	id
GFGFVTFENSADADR-V5-U	db|PROT01|FOX1_RRM1	sarnowsc_D1902_278.c.11067.11067.4	sarnowsc_D1902_278.c.10896.10896.4	74	260.064	U	Natural_-H3PO3+H2O	U Natural_-H3PO3+H2O	1891.79	1891.8	473.958	4	6.9	0.11639	28.5	0	Observed FDR	id
EKLHGTVVEGR-H4-A	db|PROT01|FOX1_RRM1	sarnowsc_D1902_278.c.06845.06845.3	sarnowsc_D1902_278.c.06786.06786.3	90	265.081	A	Natural_-H3PO3	A Natural_-H3PO3	1488.74	1488.75	497.258	3	5.6	0.09101	22.99	0	Observed FDR	id
GFGFVTFENSADADR-D12-U	db|PROT01|FOX1_RRM1	sarnowsc_D1902_276.c.10567.10567.3	sarnowsc_D1902_276.c.10290.10290.3	81	260.064	U	Natural_-H3PO3+H2O	U Natural_-H3PO3+H2O	1891.79	1891.8	631.607	3	6.5	0.08449	21.63	0	Observed FDR	id
GFGFVTFENSADADR-D14-U	db|PROT01|FOX1_RRM1	sarnowsc_D1902_275.c.10264.10264.3	sarnowsc_D1902_275.c.09933.09933.3	83	260.064	U	Natural_-H3PO3+H2O	U Natural_-H3PO3+H2O	1891.79	1891.8	631.607	3	6.8	0.08091	20.68	0	Observed FDR	id
GFGFVTFENSADADR-V5-U	db|PROT01|FOX1_RRM1	sarnowsc_D1902_278.c.10983.10983.3	sarnowsc_D1902_278.c.10724.10724.3	74	260.064	U	Natural_-H3PO3+H2O	U Natural_-H3PO3+H2O	1891.79	1891.8	631.608	3	7	0.03446	20.56	0	Observed FDR	id
ETVVLGHGKER-V3-AC	decoy_reverse_db|PROT01|FOX1_RRM1	sarnowsc_D1902_276.c.08640.08640.2	sarnowsc_D1902_276.c.08904.08904.2	28	634.094	AC	Natural_-H2O	AC Natural_-H2O	1857.76	1857.77	929.891	2	6.1	0.13562	15.07	0	Observed FDR	id

## Sheet: Fx1_RNxQ_output_Obs_mz+10
Id	Protein	Light_spectrum	Heavy_spectrum	AbsPos1	RNA_Mr	RNA_composition	Neutral_Loss	Isobaric_RNA_Composition	Mr_Calculated	Mr_measured	Mz	z	Error_rel_ppm	TIC	ld-score	FDR_score	FDR_type	FDR_level
LHGTVVEGRK-L1-GUU	db|PROT01|FOX1_RRM1	shift_pl10_sarnowsc_D1903_041.c.07058.07058.2	shift_pl10_sarnowsc_D1903_041.c.06758.06758.2	89	975.109	GUU	Natural	GUU Natural	2069.73	2069.72	1035.87	2	-5.5	0.03151	23.44	0	Observed FDR	id
EKLHGTVVEGR-L3-CG	db|PROT01|FOX1_RRM1	shift_pl10_sarnowsc_D1903_044.c.01098.01098.3	shift_pl10_sarnowsc_D1903_044.c.01080.01080.3	89	606.144	CG	Natural_-HPO3+H2O	CG Natural_-HPO3+H2O	1829.81	1829.82	610.949	3	10	0.10185	23.14	0	Observed FDR	id
IEVNNATARVMTNK-R9-CG	db|PROT01|FOX1_RRM1	shift_pl10_sarnowsc_D1903_044.c.06691.06691.4	shift_pl10_sarnowsc_D1903_044.c.06423.06423.4	107	648.073	CG	Natural_-H4O	CG Natural_-H4O	2207.88	2207.89	552.981	4	5.2	0.05116	21.85	0	Observed FDR	id
GSHXNTENKSQPKR-T6-C	db|PROT01|FOX1_RRM1	shift_pl10_sarnowsc_D1903_041.c.19402.19402.3	shift_pl10_sarnowsc_D1903_041.c.19085.19085.3	23	287.031	C	Natural_-H4O2	C Natural_-H4O2	1915.8	1915.78	639.602	3	-8.9	0.20322	21.4	0	Observed FDR	id
QMFGQFGKILDVEIIFNER-K8-AU	db|PROT01|FOX1_RRM1	shift_pl10_sarnowsc_D1903_044.c.08777.08777.4	shift_pl10_sarnowsc_D1903_044.c.08377.08377.4	55	591.133	AU	Natural_-HPO3+H2O	AU Natural_-HPO3+H2O	2874.3	2874.31	719.585	4	1.7	0.03976	21.26	0	Observed FDR	id
LHGTVVEGRK-H2-GU	db|PROT01|FOX1_RRM1	shift_pl10_sarnowsc_D1903_043.c.03773.03773.4	shift_pl10_sarnowsc_D1903_043.c.03772.03772.4	90	667.068	GU	Natural_-H2	GU Natural_-H2	1761.69	1761.7	441.433	4	8.5	0.04408	20.33	0	Observed FDR	id
EKLHGTVVEGR-T6-CGU	db|PROT01|FOX1_RRM1	shift_pl10_sarnowsc_D1903_041.c.08968.08968.3	shift_pl10_sarnowsc_D1903_041.c.08523.08523.3	92	974.125	CGU	Natural	CGU Natural	2197.79	2197.8	733.609	3	7.1	0.05496	20.12	0	Observed FDR	id
GSKGFGFVTFENSADADRAR-T9-AU	db|PROT01|FOX1_RRM1	shift_pl10_sarnowsc_D1903_040.c.15992.15992.4	shift_pl10_sarnowsc_D1903_040.c.16205.16205.4	75	591.133	AU	Natural_-HPO3+H2O	AU Natural_-HPO3+H2O	2722.14	2722.13	681.539	4	-5.2	0.06044	19.68	0	Observed FDR	id
LHGTVVEGRK-H2-GU	db|PROT01|FOX1_RRM1	shift_pl10_sarnowsc_D1903_044.c.04190.04190.4	shift_pl10_sarnowsc_D1903_044.c.04174.04174.4	90	667.068	GU	Natural_-H2	GU Natural_-H2	1761.69	1761.7	441.433	4	8.5	0.02693	19.51	0	Observed FDR	id
GSHXNTENKSQPK-K9-CGU	db|PROT01|FOX1_RRM1	shift_pl10_sarnowsc_D1903_043.c.14157.14157.3	shift_pl10_sarnowsc_D1903_043.c.14647.14647.3	26	858.137	CGU	Natural_-H5PO5	CGU Natural_-H5PO5	2330.8	2330.81	777.944	3	2.1	0.02908	19.33	0	Observed FDR	id
GSHXNTENKSQPK-S10-U	db|PROT01|FOX1_RRM1	shift_pl10_sarnowsc_D1903_043.c.15487.15487.2	shift_pl10_sarnowsc_D1903_043.c.14763.14763.2	27	288.015	U	Natural_-H4O2	U Natural_-H4O2	1760.68	1760.69	881.352	2	3	0.02083	19.31	0	Observed FDR	id
LHVSNIPFRFRDPDLR-R11-AGU	db|PROT01|FOX1_RRM1	shift_pl10_sarnowsc_D1903_044.c.12646.12646.5	shift_pl10_sarnowsc_D1903_044.c.12542.12542.5	42	996.12	AGU	Natural_-H2	AGU Natural_-H2	2977.18	2977.19	596.446	5	1.4	0.02147	18.94	0	Observed FDR	id
GSHXNTENKSQPKR-K9-ACGU	db|PROT01|FOX1_RRM1	shift_pl10_sarnowsc_D1903_040.c.19664.19664.4	shift_pl10_sarnowsc_D1903_040.c.19703.19703.4	26	1267.16	ACGU	Natural_-H4O2	ACGU Natural_-H4O2	2895.92	2895.91	724.985	4	-5.5	0.02998	18.87	0	Observed FDR	id
GSHXNTENKSQPKR-N8-ACGU	db|PROT01|FOX1_RRM1	shift_pl10_sarnowsc_D1903_043.c.19488.19488.4	shift_pl10_sarnowsc_D1903_043.c.19082.19082.4	25	1267.16	ACGU	Natural_-H4O2	ACGU Natural_-H4O2	2895.92	2895.91	724.984	4	-6.7	0.04209	18.71	0	Observed FDR	id
GSHXNTENKSQPK-S10-U	db|PROT01|FOX1_RRM1	shift_pl10_sarnowsc_D1903_041.c.14319.14319.2	shift_pl10_sarnowsc_D1903_041.c.13691.13691.2	27	324.036	U	Natural	U Natural	1796.7	1796.71	899.365	2	5.9	0.04076	18.66	0	Observed FDR	id
DPDLRQXFGQFGK-G9-ACU	db|PROT01|FOX1_RRM1	shift_pl10_sarnowsc_D1903_041.c.15656.15656.3	shift_pl10_sarnowsc_D1903_041.c.15743.15743.3	51	878.163	ACU	Natural_-HPO3	ACU Natural_-HPO3	2431.89	2431.9	811.64	3	2	0.02204	18.4	0	Observed FDR	id
IEVNNATARVMTNK-N5-G	db|PROT01|FOX1_RRM1	shift_pl10_sarnowsc_D1903_041.c.06408.06408.4	shift_pl10_sarnowsc_D1903_041.c.06396.06396.4	103	343.032	G	Natural_-H4O	G Natural_-H4O	1902.84	1902.85	476.721	4	5.9	0.03864	18.34	0	Observed FDR	id
GSHXNTENKSQPKR-E7-U	db|PROT01|FOX1_RRM1	shift_pl10_sarnowsc_D1903_044.c.17756.17756.3	shift_pl10_sarnowsc_D1903_044.c.18057.18057.3	24	288.015	U	Natural_-H4O2	U Natural_-H4O2	1916.78	1916.79	639.938	3	4.3	0.02698	18.01	0	Observed FDR	id
EKLHGTVVEGRK-V7-GUU	db|PROT01|FOX1_RRM1	shift_pl10_sarnowsc_D1903_040.c.18495.18495.3	shift_pl10_sarnowsc_D1903_040.c.18248.18248.3	93	955.082	GUU	Natural_-H4O	GUU Natural_-H4O	2306.84	2306.84	769.954	3	-1	0.05314	18	0	Observed FDR	id
QXFGQFGKILDVEIIFNER-K8-GU	db|PROT01|FOX1_RRM1	shift_pl10_sarnowsc_D1903_041.c.10843.10843.4	shift_pl10_sarnowsc_D1903_041.c.10853.10853.4	55	607.128	GU	Natural_-HPO3+H2O	GU Natural_-HPO3+H2O	2906.29	2906.27	727.576	4	-7.7	0.03366	17.94	0	Observed FDR	id
GSHXNTENKSQPK-N8-AC	db|PROT01|FOX1_RRM1	shift_pl10_sarnowsc_D1903_040.c.13402.13402.3	shift_pl10_sarnowsc_D1903_040.c.13321.13321.3	25	570.122	AC	Natural_-H3PO3	AC Natural_-H3PO3	2042.79	2042.78	681.935	3	-3.8	0.02451	17.89	0	Observed FDR	id
QMFGQFGKILDVEIIFNER-K8-AU	db|PROT01|FOX1_RRM1	shift_pl10_sarnowsc_D1903_044.c.10037.10037.5	shift_pl10_sarnowsc_D1903_044.c.10792.10792.5	55	571.106	AU	Natural_-H3PO3	AU Natural_-H3PO3	2854.28	2854.25	571.858	5	-9.4	0.02977	17.84	0	Observed FDR	id
GSHXNTENKSQPKR-S10-ACGU	db|PROT01|FOX1_RRM1	shift_pl10_sarnowsc_D1903_044.c.18380.18380.4	shift_pl10_sarnowsc_D1903_044.c.17816.17816.4	27	1285.17	ACGU	Natural_-H2O	ACGU Natural_-H2O	2913.94	2913.92	729.489	4	-4	0.03875	17.77	0	Observed FDR	id
GSHXNTENKSQPKR-E7-U	db|PROT01|FOX1_RRM1	shift_pl10_sarnowsc_D1903_041.c.19892.19892.3	shift_pl10_sarnowsc_D1903_041.c.19850.19850.3	24	260.064	U	Natural_-H3PO3+H2O	U Natural_-H3PO3+H2O	1888.83	1888.85	630.623	3	7	0.11477	17.74	0	Observed FDR	id
KIEVNNATAR-A9-GU	db|PROT01|FOX1_RRM1	shift_pl10_sarnowsc_D1903_040.c.19713.19713.2	shift_pl10_sarnowsc_D1903_040.c.19219.19219.2	106	553.096	GU	Natural_-H5PO5	GU Natural_-H5PO5	1667.71	1667.71	834.861	2	0.9	0.04707	17.66	0	Observed FDR	id
GSHXNTENKSQPKR-E7-ACGU	db|PROT01|FOX1_RRM1	shift_pl10_sarnowsc_D1903_043.c.19228.19228.4	shift_pl10_sarnowsc_D1903_043.c.19387.19387.4	24	1267.16	ACGU	Natural_-H4O2	ACGU Natural_-H4O2	2895.92	2895.91	724.985	4	-5.9	0.02145	17.64	0	Observed FDR	id
SQPKRLHVSNIPFR-N10-AGUU	db|PROT01|FOX1_RRM1	shift_pl10_sarnowsc_D1903_044.c.13783.13783.3	shift_pl10_sarnowsc_D1903_044.c.14190.14190.3	36	1286.15	AGUU	Natural_-H2O	AGUU Natural_-H2O	2964.09	2964.09	989.036	3	-2.8	0.01447	17.61	0	Observed FDR	id
QXFGQFGKILDVEIIFNER-G7-GU	db|PROT01|FOX1_RRM1	shift_pl10_sarnowsc_D1903_040.c.07068.07068.4	shift_pl10_sarnowsc_D1903_040.c.06765.06765.4	54	607.128	GU	Natural_-HPO3+H2O	GU Natural_-HPO3+H2O	2906.29	2906.3	727.582	4	0.8	0.02555	17.59	0	Observed FDR	id
QXFGQFGKILDVEIIFNER-N17-AU	db|PROT01|FOX1_RRM1	shift_pl10_sarnowsc_D1903_043.c.12412.12412.5	shift_pl10_sarnowsc_D1903_043.c.12069.12069.5	64	571.106	AU	Natural_-H3PO3	AU Natural_-H3PO3	2870.27	2870.27	575.062	5	-1.7	0.03203	17.43	0	Observed FDR	id
DPDLRQMFGQFGKILDVEIIFNER-E18-U	db|PROT01|FOX1_RRM1	shift_pl10_sarnowsc_D1903_043.c.04278.04278.5	shift_pl10_sarnowsc_D1903_043.c.03952.03952.5	60	288.015	U	Natural_-H4O2	U Natural_-H4O2	3167.48	3167.48	634.504	5	0.5	0.05369	17.42	0	Observed FDR	id
GSHXNTENKSQPK-S10-C	db|PROT01|FOX1_RRM1	shift_pl10_sarnowsc_D1903_041.c.13128.13128.3	shift_pl10_sarnowsc_D1903_041.c.13263.13263.3	27	323.052	C	Natural	C Natural	1795.72	1795.74	599.587	3	9.2	0.02702	17.38	0	Observed FDR	id
AREKLHGTVVEGR-H6-GU	db|PROT01|FOX1_RRM1	shift_pl10_sarnowsc_D1903_040.c.05856.05856.3	shift_pl10_sarnowsc_D1903_040.c.05876.05876.3	90	553.096	GU	Natural_-H5PO5	GU Natural_-H5PO5	2003.9	2003.89	668.97	3	-5.5	0.04832	17.27	0	Observed FDR	id
QXFGQFGKILDVEIIFNER-K8-GU	db|PROT01|FOX1_RRM1	shift_pl10_sarnowsc_D1903_044.c.12425.12425.4	shift_pl10_sarnowsc_D1903_044.c.12361.12361.4	55	587.101	GU	Natural_-H3PO3	GU Natural_-H3PO3	2886.27	2886.26	722.572	4	-3.6	0.024	17.18	0	Observed FDR	id
QMFGQFGKILDVEIIFNER-G4-AC	db|PROT01|FOX1_RRM1	shift_pl10_sarnowsc_D1903_044.c.11729.11729.5	shift_pl10_sarnowsc_D1903_044.c.11763.11763.5	51	616.083	AC	Natural_-H4O2	AC Natural_-H4O2	2899.26	2899.26	580.861	5	3.2	0.04386	16.95	0	Observed FDR	id
GSKGFGFVTFENSADADRAR-S13-A	db|PROT01|FOX1_RRM1	shift_pl10_sarnowsc_D1903_040.c.14740.14740.4	shift_pl10_sarnowsc_D1903_040.c.14810.14810.4	79	285.107	A	Natural_-HPO3+H2O	A Natural_-HPO3+H2O	2416.12	2416.11	605.034	4	-3.7	0.02537	16.86	0	Observed FDR	id
DPDLRQXFGQFGK-F11-A	db|PROT01|FOX1_RRM1	shift_pl10_sarnowsc_D1903_043.c.11276.11276.3	shift_pl10_sarnowsc_D1903_043.c.11248.11248.3	53	267.097	A	Natural_-HPO3	A Natural_-HPO3	1820.83	1820.83	607.952	3	2.8	0.03816	16.86	0	Observed FDR	id
QXFGQFGKILDVEIIFNER-E18-CGU	db|PROT01|FOX1_RRM1	shift_pl10_sarnowsc_D1903_041.c.06382.06382.4	shift_pl10_sarnowsc_D1903_041.c.06372.06372.4	65	858.137	CGU	Natural_-H5PO5	CGU Natural_-H5PO5	3157.3	3157.29	790.329	4	-5.7	0.03744	16.85	0	Observed FDR	id
GFGFVTFENSADADRAREK-N9-AU	db|PROT01|FOX1_RRM1	shift_pl10_sarnowsc_D1903_041.c.12602.12602.4	shift_pl10_sarnowsc_D1903_041.c.12059.12059.4	78	573.122	AU	Natural_-HPO3	AU Natural_-HPO3	2689.12	2689.13	673.29	4	4.1	0.01118	16.8	0	Observed FDR	id
GSHXNTENKSQPKR-S10-AU	db|PROT01|FOX1_RRM1	shift_pl10_sarnowsc_D1903_040.c.19126.19126.3	shift_pl10_sarnowsc_D1903_040.c.19091.19091.3	27	653.088	AU	Natural	AU Natural	2281.86	2281.84	761.621	3	-8.3	0.05742	16.78	0	Observed FDR	id
QXFGQFGKILDVEIIFNER-K8-CG	db|PROT01|FOX1_RRM1	shift_pl10_sarnowsc_D1903_043.c.07775.07775.4	shift_pl10_sarnowsc_D1903_043.c.07813.07813.4	55	604.128	CG	Natural_-H3PO3+H2O	CG Natural_-H3PO3+H2O	2903.29	2903.27	726.826	4	-7.3	0.03512	16.75	0	Observed FDR	id
EKLHGTVVEGRK-T6-AGU	db|PROT01|FOX1_RRM1	shift_pl10_sarnowsc_D1903_043.c.12252.12252.2	shift_pl10_sarnowsc_D1903_043.c.11475.11475.2	92	996.12	AGU	Natural_-H2	AGU Natural_-H2	2347.88	2347.86	1174.94	2	-8.4	0.05898	16.73	0	Observed FDR	id
GSHXNTENKSQPKR-E7-ACGU	db|PROT01|FOX1_RRM1	shift_pl10_sarnowsc_D1903_044.c.19126.19126.4	shift_pl10_sarnowsc_D1903_044.c.19543.19543.4	24	1285.17	ACGU	Natural_-H2O	ACGU Natural_-H2O	2913.94	2913.92	729.488	4	-5.3	0.03229	16.53	0	Observed FDR	id
GSKGFGFVTFENSADADRAR-T9-AC	db|PROT01|FOX1_RRM1	shift_pl10_sarnowsc_D1903_040.c.14607.14607.4	shift_pl10_sarnowsc_D1903_040.c.14964.14964.4	75	590.149	AC	Natural_-HPO3+H2O	AC Natural_-HPO3+H2O	2721.16	2721.15	681.294	4	-3.8	0.02591	16.38	0	Observed FDR	id
IEVNNATARVMTNK-R9-CG	db|PROT01|FOX1_RRM1	shift_pl10_sarnowsc_D1903_040.c.06023.06023.4	shift_pl10_sarnowsc_D1903_040.c.06410.06410.4	107	648.073	CG	Natural_-H4O	CG Natural_-H4O	2207.88	2207.9	552.982	4	6	0.04756	16.28	0	Observed FDR	id
GSHMNTENKSQPK-Q11-A	db|PROT01|FOX1_RRM1	shift_pl10_sarnowsc_D1903_041.c.03436.03436.3	shift_pl10_sarnowsc_D1903_041.c.03505.03505.3	28	311.042	A	Natural_-H4O2	A Natural_-H4O2	1767.71	1767.7	590.24	3	-9.9	0.08455	16.17	0	Observed FDR	id
GSHMNTENKSQPK-N5-AGU	db|PROT01|FOX1_RRM1	shift_pl10_sarnowsc_D1903_043.c.13747.13747.3	shift_pl10_sarnowsc_D1903_043.c.13365.13365.3	22	882.148	AGU	Natural_-H5PO5	AGU Natural_-H5PO5	2338.82	2338.84	780.622	3	8.9	0.01673	16.13	0	Observed FDR	id
GSHXNTENKSQPKR-E7-ACGU	db|PROT01|FOX1_RRM1	shift_pl10_sarnowsc_D1903_040.c.16991.16991.4	shift_pl10_sarnowsc_D1903_040.c.17016.17016.4	24	1285.17	ACGU	Natural_-H2O	ACGU Natural_-H2O	2913.94	2913.92	729.487	4	-6.4	0.03157	16.11	0	Observed FDR	id
QMFGQFGK-G4-C	db|PROT01|FOX1_RRM1	shift_pl10_sarnowsc_D1903_040.c.25886.25886.2	shift_pl10_sarnowsc_D1903_040.c.25795.25795.2	51	241.07	C	Natural_-H3PO3	C Natural_-H3PO3	1182.51	1182.5	592.259	2	-8.5	0.01136	16.09	0	Observed FDR	id
ILDVEIIFNERGSK-E10-AU	db|PROT01|FOX1_RRM1	shift_pl10_sarnowsc_D1903_040.c.05003.05003.4	shift_pl10_sarnowsc_D1903_040.c.05048.05048.4	65	617.067	AU	Natural_-H4O2	AU Natural_-H4O2	2248.96	2248.97	563.249	4	4.9	0.03901	16.08	0	Observed FDR	id
QXFGQFGKILDVEIIFNER-K8-AC	db|PROT01|FOX1_RRM1	shift_pl10_sarnowsc_D1903_041.c.12421.12421.3	shift_pl10_sarnowsc_D1903_041.c.11746.11746.3	55	536.117	AC	Natural_-H5PO5	AC Natural_-H5PO5	2835.28	2835.26	946.096	3	-7.3	0.0255	16.05	0	Observed FDR	id
IEVNNATARVMTNK-A8-CG	db|PROT01|FOX1_RRM1	shift_pl10_sarnowsc_D1903_041.c.06522.06522.4	shift_pl10_sarnowsc_D1903_041.c.06640.06640.4	106	648.073	CG	Natural_-H4O	CG Natural_-H4O	2207.88	2207.89	552.981	4	5.2	0.02826	15.98	0	Observed FDR	id
AREKLHGTVVEGR-V9-CGU	db|PROT01|FOX1_RRM1	shift_pl10_sarnowsc_D1903_041.c.08995.08995.3	shift_pl10_sarnowsc_D1903_041.c.08351.08351.3	93	972.109	CGU	Natural_-H2	CGU Natural_-H2	2422.91	2422.9	808.641	3	-3.7	0.01564	15.98	0	Observed FDR	id
LHVSNIPFR-F8-AC	db|PROT01|FOX1_RRM1	shift_pl10_sarnowsc_D1903_041.c.04141.04141.3	shift_pl10_sarnowsc_D1903_041.c.04120.04120.3	39	652.104	AC	Natural	AC Natural	1733.71	1733.69	578.905	3	-8.5	0.01936	15.95	0	Observed FDR	id
GFGFVTFENSADADRAREK-T6-C	db|PROT01|FOX1_RRM1	shift_pl10_sarnowsc_D1903_043.c.12345.12345.4	shift_pl10_sarnowsc_D1903_043.c.12805.12805.4	75	261.096	C	Natural_-HPO3+H2O	C Natural_-HPO3+H2O	2377.09	2377.08	595.279	4	-3.9	0.02541	15.94	0	Observed FDR	id
GSHXNTENKSQPKR-K13-ACGU	db|PROT01|FOX1_RRM1	shift_pl10_sarnowsc_D1903_044.c.20071.20071.4	shift_pl10_sarnowsc_D1903_044.c.19990.19990.4	30	1285.17	ACGU	Natural_-H2O	ACGU Natural_-H2O	2913.94	2913.92	729.488	4	-5.6	0.04311	15.93	0	Observed FDR	id
GFGFVTFENSADADRAREK-E8-C	db|PROT01|FOX1_RRM1	shift_pl10_sarnowsc_D1903_040.c.15454.15454.4	shift_pl10_sarnowsc_D1903_040.c.15318.15318.4	77	243.086	C	Natural_-HPO3	C Natural_-HPO3	2359.08	2359.07	590.776	4	-4.9	0.02316	15.92	0	Observed FDR	id
QMFGQFGKILDVEIIFNER-K8-GU	db|PROT01|FOX1_RRM1	shift_pl10_sarnowsc_D1903_044.c.14218.14218.4	shift_pl10_sarnowsc_D1903_044.c.14667.14667.4	55	605.112	GU	Natural_-H3PO3+H2O	GU Natural_-H3PO3+H2O	2888.28	2888.26	723.074	4	-6.8	0.01107	15.91	0	Observed FDR	id
QXFGQFGKILDVEIIFNER-F6-GU	db|PROT01|FOX1_RRM1	shift_pl10_sarnowsc_D1903_044.c.09146.09146.3	shift_pl10_sarnowsc_D1903_044.c.09688.09688.3	53	587.101	GU	Natural_-H3PO3	GU Natural_-H3PO3	2886.27	2886.26	963.094	3	-3	0.03173	15.84	0	Observed FDR	id
IEVNNATARVMTNK-A8-CG	db|PROT01|FOX1_RRM1	shift_pl10_sarnowsc_D1903_040.c.06358.06358.4	shift_pl10_sarnowsc_D1903_040.c.06054.06054.4	106	648.073	CG	Natural_-H4O	CG Natural_-H4O	2207.88	2207.89	552.981	4	4.7	0.03227	15.79	0	Observed FDR	id
QMFGQFGKILDVEIIFNER-G7-A	db|PROT01|FOX1_RRM1	shift_pl10_sarnowsc_D1903_041.c.11267.11267.5	shift_pl10_sarnowsc_D1903_041.c.11375.11375.5	54	311.042	A	Natural_-H4O2	A Natural_-H4O2	2594.21	2594.23	519.853	5	4.2	0.06283	15.74	0	Observed FDR	id
LHGTVVEGRK-V5-CG	db|PROT01|FOX1_RRM1	shift_pl10_sarnowsc_D1903_041.c.07848.07848.2	shift_pl10_sarnowsc_D1903_041.c.07802.07802.2	93	648.073	CG	Natural_-H4O	CG Natural_-H4O	1742.69	1742.69	872.352	2	-2.4	0.01174	15.68	0	Observed FDR	id
XGSSHHHHHHSSGLVPR-H10-ACU	db|PROT01|FOX1_RRM1	shift_pl10_sarnowsc_D1903_041.c.18862.18862.3	shift_pl10_sarnowsc_D1903_041.c.18500.18500.3	10	958.13	ACU	Natural	ACU Natural	2873.01	2873.01	958.679	3	2.3	0.03064	15.67	0	Observed FDR	id
GFGFVTFENSADADRAREK-D14-GU	db|PROT01|FOX1_RRM1	shift_pl10_sarnowsc_D1903_040.c.13784.13784.4	shift_pl10_sarnowsc_D1903_040.c.13729.13729.4	83	669.083	GU	Natural	GU Natural	2785.08	2785.07	697.276	4	-2.9	0.02015	15.61	0	Observed FDR	id
IEVNNATARVMTNK-A8-CG	db|PROT01|FOX1_RRM1	shift_pl10_sarnowsc_D1903_043.c.06224.06224.4	shift_pl10_sarnowsc_D1903_043.c.06278.06278.4	106	648.073	CG	Natural_-H4O	CG Natural_-H4O	2207.88	2207.89	552.981	4	5.5	0.02383	15.59	0	Observed FDR	id
ILDVEIIFNER-D3-AGU	db|PROT01|FOX1_RRM1	shift_pl10_sarnowsc_D1903_041.c.10283.10283.3	shift_pl10_sarnowsc_D1903_041.c.09679.09679.3	58	918.169	AGU	Natural_-HPO3	AGU Natural_-HPO3	2277.91	2277.89	760.305	3	-7.2	0.05987	15.58	0	Observed FDR	id
QMFGQFGKILDVEIIFNER-G7-AC	db|PROT01|FOX1_RRM1	shift_pl10_sarnowsc_D1903_043.c.08510.08510.4	shift_pl10_sarnowsc_D1903_043.c.09062.09062.4	54	570.122	AC	Natural_-H3PO3	AC Natural_-H3PO3	2853.29	2853.27	714.326	4	-7.7	0.01678	15.56	0	Observed FDR	id
GSHXNTENKSQPKR-K9-AGUU	db|PROT01|FOX1_RRM1	shift_pl10_sarnowsc_D1903_041.c.19490.19490.4	shift_pl10_sarnowsc_D1903_041.c.19366.19366.4	26	1284.13	AGUU	Natural_-H4O	AGUU Natural_-H4O	2912.9	2912.91	729.236	4	3.7	0.03568	15.55	0	Observed FDR	id
VXTNKKTVNPYTNG-T7-A	db|PROT01|FOX1_RRM1	shift_pl10_sarnowsc_D1903_044.c.18702.18702.3	shift_pl10_sarnowsc_D1903_044.c.18290.18290.3	114	347.063	A	Natural	A Natural	1928.85	1928.84	643.953	3	-4.6	0.1939	15.55	0	Observed FDR	id
FRDPDLRQXFGQFGK-Q8-GU	db|PROT01|FOX1_RRM1	shift_pl10_sarnowsc_D1903_041.c.14542.14542.3	shift_pl10_sarnowsc_D1903_041.c.14893.14893.3	48	667.068	GU	Natural_-H2	GU Natural_-H2	2523.97	2523.97	842.33	3	0.4	0.03753	15.54	0	Observed FDR	id
EKLHGTVVEGR-V7-AU	db|PROT01|FOX1_RRM1	shift_pl10_sarnowsc_D1903_044.c.10090.10090.3	shift_pl10_sarnowsc_D1903_044.c.10089.10089.3	93	617.067	AU	Natural_-H4O2	AU Natural_-H4O2	1840.73	1840.71	614.579	3	-7.9	0.0596	15.51	0	Observed FDR	id
GFGFVTFENSADADR-F7-GUU	db|PROT01|FOX1_RRM1	shift_pl10_sarnowsc_D1903_040.c.17672.17672.4	shift_pl10_sarnowsc_D1903_040.c.18060.18060.4	76	973.093	GUU	Natural_-H2	GUU Natural_-H2	2604.81	2604.8	652.208	4	-4.9	0.05146	15.51	0	Observed FDR	id
DPDLRQXFGQFGK-G12-GU	db|PROT01|FOX1_RRM1	shift_pl10_sarnowsc_D1903_044.c.14935.14935.2	shift_pl10_sarnowsc_D1903_044.c.14164.14164.2	54	669.083	GU	Natural	GU Natural	2222.81	2222.83	1112.42	2	6	0.014	15.5	0	Observed FDR	id
DPDLRQXFGQFGK-F11-ACU	db|PROT01|FOX1_RRM1	shift_pl10_sarnowsc_D1903_044.c.15980.15980.3	shift_pl10_sarnowsc_D1903_044.c.15999.15999.3	53	878.163	ACU	Natural_-HPO3	ACU Natural_-HPO3	2431.89	2431.9	811.64	3	1.8	0.0249	15.5	0	Observed FDR	id
GSHXNTENKSQPKR-Q11-ACGU	db|PROT01|FOX1_RRM1	shift_pl10_sarnowsc_D1903_041.c.20222.20222.4	shift_pl10_sarnowsc_D1903_041.c.20011.20011.4	28	1267.16	ACGU	Natural_-H4O2	ACGU Natural_-H4O2	2895.92	2895.91	724.985	4	-5.8	0.03679	15.5	0	Observed FDR	id
VXTNKKTVNPYTNG-G14-A	db|PROT01|FOX1_RRM1	shift_pl10_sarnowsc_D1903_040.c.16728.16728.3	shift_pl10_sarnowsc_D1903_040.c.16509.16509.3	121	329.053	A	Natural_-H2O	A Natural_-H2O	1910.83	1910.84	637.953	3	0.6	0.02494	15.39	0	Observed FDR	id
QMFGQFGKILDVEIIFNER-D11-GUU	db|PROT01|FOX1_RRM1	shift_pl10_sarnowsc_D1903_041.c.15141.15141.4	shift_pl10_sarnowsc_D1903_041.c.15186.15186.4	58	911.137	GUU	Natural_-H3PO3+H2O	GUU Natural_-H3PO3+H2O	3194.31	3194.29	799.58	4	-6.7	0.01446	15.39	0	Observed FDR	id
LHGTVVEGRK-E7-GU	db|PROT01|FOX1_RRM1	shift_pl10_sarnowsc_D1903_040.c.07623.07623.2	shift_pl10_sarnowsc_D1903_040.c.07535.07535.2	95	649.057	GU	Natural_-H4O	GU Natural_-H4O	1743.68	1743.68	872.846	2	-0.1	0.01171	15.38	0	Observed FDR	id
GSHXNTENKSQPKR-E7-ACGU	db|PROT01|FOX1_RRM1	shift_pl10_sarnowsc_D1903_041.c.17124.17124.4	shift_pl10_sarnowsc_D1903_041.c.17151.17151.4	24	1285.17	ACGU	Natural_-H2O	ACGU Natural_-H2O	2913.94	2913.92	729.488	4	-4.7	0.03287	15.24	0	Observed FDR	id
LHGTVVEGRK-H2-GU	db|PROT01|FOX1_RRM1	shift_pl10_sarnowsc_D1903_040.c.03776.03776.4	shift_pl10_sarnowsc_D1903_040.c.03782.03782.4	90	667.068	GU	Natural_-H2	GU Natural_-H2	1761.69	1761.7	441.433	4	8.5	0.00951	15.22	0	Observed FDR	id
QXFGQFGKILDVEIIFNER-F6-GU	db|PROT01|FOX1_RRM1	shift_pl10_sarnowsc_D1903_040.c.09947.09947.4	shift_pl10_sarnowsc_D1903_040.c.10668.10668.4	53	607.128	GU	Natural_-HPO3+H2O	GU Natural_-HPO3+H2O	2906.29	2906.27	727.576	4	-7	0.03591	15.21	0	Observed FDR	id
GFGFVTFENSADADRAREK-S10-AC	db|PROT01|FOX1_RRM1	shift_pl10_sarnowsc_D1903_044.c.17401.17401.4	shift_pl10_sarnowsc_D1903_044.c.17069.17069.4	79	572.138	AC	Natural_-HPO3	AC Natural_-HPO3	2688.14	2688.13	673.039	4	-3.5	0.0291	15.18	0	Observed FDR	id
DPDLRQXFGQFGK-G9-G	db|PROT01|FOX1_RRM1	shift_pl10_sarnowsc_D1903_040.c.16715.16715.2	shift_pl10_sarnowsc_D1903_040.c.16722.16722.2	51	343.032	G	Natural_-H4O	G Natural_-H4O	1896.76	1896.77	949.393	2	4.6	0.02627	15.17	0	Observed FDR	id
GSKGFGFVTFENSADADRAR-G1-AU	db|PROT01|FOX1_RRM1	shift_pl10_sarnowsc_D1903_044.c.10589.10589.4	shift_pl10_sarnowsc_D1903_044.c.11340.11340.4	67	591.133	AU	Natural_-HPO3+H2O	AU Natural_-HPO3+H2O	2722.14	2722.15	681.545	4	3.3	0.03555	15.13	0	Observed FDR	id
QMFGQFGKILDVEIIFNER-G4-AGU	db|PROT01|FOX1_RRM1	shift_pl10_sarnowsc_D1903_041.c.10533.10533.3	shift_pl10_sarnowsc_D1903_041.c.10226.10226.3	51	916.154	AGU	Natural_-H3PO3	AGU Natural_-H3PO3	3199.33	3199.3	1067.44	3	-6.6	0.05863	15.06	0	Observed FDR	id
GSHXNTENKSQPKR-E7-ACGU	db|PROT01|FOX1_RRM1	shift_pl10_sarnowsc_D1903_044.c.20619.20619.4	shift_pl10_sarnowsc_D1903_044.c.20370.20370.4	24	1267.16	ACGU	Natural_-H4O2	ACGU Natural_-H4O2	2895.92	2895.91	724.986	4	-4.7	0.02578	15.04	0	Observed FDR	id
LHGTVVEGRK-V5-CG	db|PROT01|FOX1_RRM1	shift_pl10_sarnowsc_D1903_043.c.07099.07099.2	shift_pl10_sarnowsc_D1903_043.c.07580.07580.2	93	648.073	CG	Natural_-H4O	CG Natural_-H4O	1742.69	1742.69	872.352	2	-2.2	0.02474	15.04	0	Observed FDR	id
FRDPDLRQXFGQFGK-G14-AU	db|PROT01|FOX1_RRM1	shift_pl10_sarnowsc_D1903_040.c.07466.07466.3	shift_pl10_sarnowsc_D1903_040.c.07616.07616.3	54	573.122	AU	Natural_-HPO3	AU Natural_-HPO3	2430.02	2430.02	811.014	3	-1.1	0.02506	15.04	0	Observed FDR	id
QXFGQFGKILDVEIIFNER-Q1-GU	db|PROT01|FOX1_RRM1	shift_pl10_sarnowsc_D1903_041.c.08757.08757.3	shift_pl10_sarnowsc_D1903_041.c.08765.08765.3	48	605.112	GU	Natural_-H3PO3+H2O	GU Natural_-H3PO3+H2O	2904.28	2904.3	969.109	3	8.3	0.02112	15.03	0	Observed FDR	id
MGSSHHHHHHSSGLVPR-S12-AC	db|PROT01|FOX1_RRM1	shift_pl10_sarnowsc_D1903_043.c.08859.08859.4	shift_pl10_sarnowsc_D1903_043.c.08816.08816.4	12	652.104	AC	Natural	AC Natural	2550.99	2550.99	638.755	4	1	0.0397	15.02	0	Observed FDR	id
GSHXNTENKSQPKR-R14-ACGU	db|PROT01|FOX1_RRM1	shift_pl10_sarnowsc_D1903_041.c.18412.18412.4	shift_pl10_sarnowsc_D1903_041.c.18370.18370.4	31	1285.17	ACGU	Natural_-H2O	ACGU Natural_-H2O	2913.94	2913.92	729.488	4	-5	0.02723	14.99	0	Observed FDR	id
GSKGFGFVTFENSADADRAR-K3-CG	db|PROT01|FOX1_RRM1	shift_pl10_sarnowsc_D1903_044.c.10467.10467.4	shift_pl10_sarnowsc_D1903_044.c.10380.10380.4	69	606.144	CG	Natural_-HPO3+H2O	CG Natural_-HPO3+H2O	2737.15	2737.14	685.293	4	-3.4	0.02482	14.98	0	Observed FDR	id
GSKGFGFVTFENSADADRAR-E11-AC	db|PROT01|FOX1_RRM1	shift_pl10_sarnowsc_D1903_044.c.07911.07911.4	shift_pl10_sarnowsc_D1903_044.c.07938.07938.4	77	590.149	AC	Natural_-HPO3+H2O	AC Natural_-HPO3+H2O	2721.16	2721.15	681.295	4	-3.7	0.0329	14.97	0	Observed FDR	id
MGSSHHHHHHSSGLVPR-H8-CG	db|PROT01|FOX1_RRM1	shift_pl10_sarnowsc_D1903_041.c.15534.15534.3	shift_pl10_sarnowsc_D1903_041.c.15564.15564.3	8	666.084	CG	Natural_-H2	CG Natural_-H2	2564.97	2564.98	856.002	3	6.1	0.02247	14.9	0	Observed FDR	id
KIEVNNATAR-N5-ACGU	db|PROT01|FOX1_RRM1	shift_pl10_sarnowsc_D1903_044.c.14486.14486.3	shift_pl10_sarnowsc_D1903_044.c.13958.13958.3	102	1223.21	ACGU	Natural_-HPO3	ACGU Natural_-HPO3	2337.82	2337.83	780.286	3	6.2	0.02575	14.88	0	Observed FDR	id
DPDLRQMFGQFGK-F11-GU	db|PROT01|FOX1_RRM1	shift_pl10_sarnowsc_D1903_041.c.08162.08162.4	shift_pl10_sarnowsc_D1903_041.c.07760.07760.4	53	553.096	GU	Natural_-H5PO5	GU Natural_-H5PO5	2090.83	2090.85	523.72	4	9.5	0.0286	14.88	0	Observed FDR	id
QMFGQFGKILDVEIIFNER-Q5-ACG	db|PROT01|FOX1_RRM1	shift_pl10_sarnowsc_D1903_044.c.11155.11155.4	shift_pl10_sarnowsc_D1903_044.c.11554.11554.4	52	915.17	ACG	Natural_-H3PO3	ACG Natural_-H3PO3	3198.34	3198.32	800.589	4	-5.6	0.01636	14.85	0	Observed FDR	id
GSHXNTENKSQPKR-E7-CG	db|PROT01|FOX1_RRM1	shift_pl10_sarnowsc_D1903_041.c.26393.26393.3	shift_pl10_sarnowsc_D1903_041.c.26212.26212.3	24	666.084	CG	Natural_-H2	CG Natural_-H2	2294.85	2294.84	765.955	3	-4.7	0.09208	14.85	0	Observed FDR	id
DPDLRQXFGQFGK-Q10-ACU	db|PROT01|FOX1_RRM1	shift_pl10_sarnowsc_D1903_040.c.15083.15083.3	shift_pl10_sarnowsc_D1903_040.c.15462.15462.3	52	878.163	ACU	Natural_-HPO3	ACU Natural_-HPO3	2431.89	2431.9	811.64	3	1.7	0.01425	14.77	0	Observed FDR	id
XGSSHHHHHHSSGLVPRGSHMNTENKSQPK-N25-G	db|PROT01|FOX1_RRM1	shift_pl10_sarnowsc_D1903_043.c.02773.02773.7	shift_pl10_sarnowsc_D1903_043.c.02606.02606.7	25	363.058	G	Natural	G Natural	3716.6	3716.59	531.95	7	-1.3	0.00816	14.68	0	Observed FDR	id
GSHXNTENKSQPK-K9-C	db|PROT01|FOX1_RRM1	shift_pl10_sarnowsc_D1903_044.c.14149.14149.2	shift_pl10_sarnowsc_D1903_044.c.14321.14321.2	26	303.026	C	Natural_-H4O	C Natural_-H4O	1775.69	1775.68	888.847	2	-8.3	0.02326	14.68	0	Observed FDR	id
QMFGQFGKILDVEIIFNER-G7-AU	db|PROT01|FOX1_RRM1	shift_pl10_sarnowsc_D1903_044.c.09918.09918.3	shift_pl10_sarnowsc_D1903_044.c.09768.09768.3	54	571.106	AU	Natural_-H3PO3	AU Natural_-H3PO3	2854.28	2854.25	952.425	3	-9	0.02226	14.66	0	Observed FDR	id
FRDPDLRQXFGQFGK-R7-GU	db|PROT01|FOX1_RRM1	shift_pl10_sarnowsc_D1903_040.c.07679.07679.3	shift_pl10_sarnowsc_D1903_040.c.07613.07613.3	47	553.096	GU	Natural_-H5PO5	GU Natural_-H5PO5	2410	2409.98	804.333	3	-8.2	0.02715	14.65	0	Observed FDR	id
FRDPDLRQXFGQFGK-F13-CG	db|PROT01|FOX1_RRM1	shift_pl10_sarnowsc_D1903_041.c.13711.13711.3	shift_pl10_sarnowsc_D1903_041.c.13719.13719.3	53	666.084	CG	Natural_-H2	CG Natural_-H2	2522.98	2522.98	842.002	3	-0.3	0.0055	14.62	0	Observed FDR	id
EKLHGTVVEGRK-R11-ACU	db|PROT01|FOX1_RRM1	shift_pl10_sarnowsc_D1903_041.c.19330.19330.3	shift_pl10_sarnowsc_D1903_041.c.19368.19368.3	97	940.119	ACU	Natural_-H2O	ACU Natural_-H2O	2291.88	2291.88	764.967	3	0.6	0.03895	14.6	0	Observed FDR	id
ILDVEIIFNER-D3-AU	db|PROT01|FOX1_RRM1	shift_pl10_sarnowsc_D1903_040.c.06329.06329.3	shift_pl10_sarnowsc_D1903_040.c.06347.06347.3	58	617.067	AU	Natural_-H4O2	AU Natural_-H4O2	1976.81	1976.79	659.937	3	-9.6	0.06102	14.6	0	Observed FDR	id
GSKGFGFVTFENSADADRAR-V8-AC	db|PROT01|FOX1_RRM1	shift_pl10_sarnowsc_D1903_040.c.10622.10622.4	shift_pl10_sarnowsc_D1903_040.c.10709.10709.4	74	590.149	AC	Natural_-HPO3+H2O	AC Natural_-HPO3+H2O	2721.16	2721.15	681.294	4	-4.1	0.02337	14.6	0	Observed FDR	id
AREKLHGTVVEGR-V9-CG	db|PROT01|FOX1_RRM1	shift_pl10_sarnowsc_D1903_041.c.05641.05641.3	shift_pl10_sarnowsc_D1903_041.c.05661.05661.3	93	666.084	CG	Natural_-H2	CG Natural_-H2	2116.88	2116.87	706.633	3	-4.7	0.0136	14.59	0	Observed FDR	id
EKLHGTVVEGRK-V8-AU	db|PROT01|FOX1_RRM1	shift_pl10_sarnowsc_D1903_041.c.23314.23314.3	shift_pl10_sarnowsc_D1903_041.c.22997.22997.3	94	537.101	AU	Natural_-H5PO5	AU Natural_-H5PO5	1888.86	1888.86	630.627	3	0.4	0.02052	14.57	0	Observed FDR	id
GFGFVTFENSADADR-V5-GU	db|PROT01|FOX1_RRM1	shift_pl10_sarnowsc_D1903_044.c.13875.13875.4	shift_pl10_sarnowsc_D1903_044.c.13840.13840.4	74	667.068	GU	Natural_-H2	GU Natural_-H2	2298.79	2298.78	575.702	4	-6.1	0.04164	14.52	0	Observed FDR	id
KIEVNNATAR-R10-AU	db|PROT01|FOX1_RRM1	shift_pl10_sarnowsc_D1903_041.c.29270.29270.2	shift_pl10_sarnowsc_D1903_041.c.29384.29384.2	107	537.101	AU	Natural_-H5PO5	AU Natural_-H5PO5	1651.71	1651.72	826.867	2	5.3	0.01473	14.52	0	Observed FDR	id
GSHXNTENKSQPKR-N8-ACGU	db|PROT01|FOX1_RRM1	shift_pl10_sarnowsc_D1903_040.c.19144.19144.4	shift_pl10_sarnowsc_D1903_040.c.19005.19005.4	25	1285.17	ACGU	Natural_-H2O	ACGU Natural_-H2O	2913.94	2913.92	729.488	4	-5.5	0.03043	14.51	0	Observed FDR	id
KIEVNNATAR-E3-ACG	db|PROT01|FOX1_RRM1	shift_pl10_sarnowsc_D1903_041.c.06360.06360.2	shift_pl10_sarnowsc_D1903_041.c.06251.06251.2	100	995.136	ACG	Natural_-H2	ACG Natural_-H2	2109.75	2109.73	1055.87	2	-7.4	0.01822	14.5	0	Observed FDR	id
MGSSHHHHHHSSGLVPR-H9-AC	db|PROT01|FOX1_RRM1	shift_pl10_sarnowsc_D1903_041.c.09063.09063.4	shift_pl10_sarnowsc_D1903_041.c.09005.09005.4	9	652.104	AC	Natural	AC Natural	2550.99	2550.99	638.755	4	1.4	0.03161	14.48	0	Observed FDR	id
DPDLRQXFGQFGK-G9-AGUU	db|PROT01|FOX1_RRM1	shift_pl10_sarnowsc_D1903_040.c.17873.17873.3	shift_pl10_sarnowsc_D1903_040.c.17929.17929.3	51	1304.16	AGUU	Natural	AGUU Natural	2857.89	2857.92	953.646	3	8.6	0.01968	14.48	0	Observed FDR	id
FRDPDLRQXFGQFGK-F13-ACGU	db|PROT01|FOX1_RRM1	shift_pl10_sarnowsc_D1903_040.c.16099.16099.3	shift_pl10_sarnowsc_D1903_040.c.15379.15379.3	53	1301.16	ACGU	Natural_-H2	ACGU Natural_-H2	3158.06	3158.05	1053.69	3	-4.2	0.01312	14.45	0	Observed FDR	id
GSHMNTENKSQPKR-T6-AGU	db|PROT01|FOX1_RRM1	shift_pl10_sarnowsc_D1903_040.c.16956.16956.3	shift_pl10_sarnowsc_D1903_040.c.17210.17210.3	23	962.115	AGU	Natural_-H4O2	AGU Natural_-H4O2	2574.89	2574.87	859.297	3	-8	0.00417	14.45	0	Observed FDR	id
GSHXNTENKSQPKR-E7-ACGU	db|PROT01|FOX1_RRM1	shift_pl10_sarnowsc_D1903_040.c.18445.18445.4	shift_pl10_sarnowsc_D1903_040.c.18138.18138.4	24	1285.17	ACGU	Natural_-H2O	ACGU Natural_-H2O	2913.94	2913.92	729.487	4	-6.6	0.04285	14.37	0	Observed FDR	id
IEVNNATAR-N5-A	db|PROT01|FOX1_RRM1	shift_pl10_sarnowsc_D1903_041.c.27048.27048.2	shift_pl10_sarnowsc_D1903_041.c.27300.27300.2	103	285.107	A	Natural_-HPO3+H2O	A Natural_-HPO3+H2O	1271.62	1271.62	636.817	2	-2.8	0.00835	14.36	0	Observed FDR	id
FRDPDLRQXFGQFGK-Q12-CGU	db|PROT01|FOX1_RRM1	shift_pl10_sarnowsc_D1903_041.c.13115.13115.3	shift_pl10_sarnowsc_D1903_041.c.13131.13131.3	52	972.109	CGU	Natural_-H2	CGU Natural_-H2	2829.01	2829	944.009	3	-1.7	0.02164	14.36	0	Observed FDR	id
GFGFVTFENSADADRAREK-F7-AC	db|PROT01|FOX1_RRM1	shift_pl10_sarnowsc_D1903_040.c.16592.16592.4	shift_pl10_sarnowsc_D1903_040.c.16346.16346.4	76	572.138	AC	Natural_-HPO3	AC Natural_-HPO3	2688.14	2688.12	673.039	4	-4.3	0.02844	14.33	0	Observed FDR	id
GSHXNTENKSQPKR-Q11-ACGU	db|PROT01|FOX1_RRM1	shift_pl10_sarnowsc_D1903_043.c.16758.16758.3	shift_pl10_sarnowsc_D1903_043.c.16772.16772.3	28	1303.18	ACGU	Natural	ACGU Natural	2931.95	2931.96	978.327	3	4.3	0.02858	14.32	0	Observed FDR	id
QMFGQFGKILDVEIIFNER-G7-CG	db|PROT01|FOX1_RRM1	shift_pl10_sarnowsc_D1903_044.c.12725.12725.4	shift_pl10_sarnowsc_D1903_044.c.13335.13335.4	54	604.128	CG	Natural_-H3PO3+H2O	CG Natural_-H3PO3+H2O	2887.3	2887.28	722.828	4	-7.1	0.01969	14.29	0	Observed FDR	id
DPDLRQXFGQFGK-D1-G	db|PROT01|FOX1_RRM1	shift_pl10_sarnowsc_D1903_044.c.17545.17545.2	shift_pl10_sarnowsc_D1903_044.c.17554.17554.2	43	343.032	G	Natural_-H4O	G Natural_-H4O	1896.76	1896.77	949.394	2	5.4	0.08902	14.29	0	Observed FDR	id
GSHXNTENKSQPKR-K13-ACGU	db|PROT01|FOX1_RRM1	shift_pl10_sarnowsc_D1903_041.c.25909.25909.3	shift_pl10_sarnowsc_D1903_041.c.25899.25899.3	30	1301.16	ACGU	Natural_-H2	ACGU Natural_-H2	2929.93	2929.91	977.646	3	-5.8	0.01387	14.28	0	Observed FDR	id
LHGTVVEGRK-T4-CG	db|PROT01|FOX1_RRM1	shift_pl10_sarnowsc_D1903_044.c.08133.08133.2	shift_pl10_sarnowsc_D1903_044.c.07990.07990.2	92	648.073	CG	Natural_-H4O	CG Natural_-H4O	1742.69	1742.69	872.354	2	-0.2	0.01004	14.28	0	Observed FDR	id
LHGTVVEGRK-G3-AGU	db|PROT01|FOX1_RRM1	shift_pl10_sarnowsc_D1903_043.c.13468.13468.2	shift_pl10_sarnowsc_D1903_043.c.13482.13482.2	91	996.12	AGU	Natural_-H2	AGU Natural_-H2	2090.74	2090.73	1046.37	2	-2.7	0.00731	14.26	0	Observed FDR	id
QXFGQFGKILDVEIIFNER-G7-GU	db|PROT01|FOX1_RRM1	shift_pl10_sarnowsc_D1903_044.c.08143.08143.3	shift_pl10_sarnowsc_D1903_044.c.07586.07586.3	54	587.101	GU	Natural_-H3PO3	GU Natural_-H3PO3	2886.27	2886.28	963.102	3	4.8	0.02256	14.23	0	Observed FDR	id
QMFGQFGKILDVEIIFNER-G7-GUU	db|PROT01|FOX1_RRM1	shift_pl10_sarnowsc_D1903_043.c.13813.13813.4	shift_pl10_sarnowsc_D1903_043.c.13125.13125.4	54	911.137	GUU	Natural_-H3PO3+H2O	GUU Natural_-H3PO3+H2O	3194.31	3194.29	799.579	4	-7.6	0.02365	14.23	0	Observed FDR	id
GSHXNTENKSQPK-S10-U	db|PROT01|FOX1_RRM1	shift_pl10_sarnowsc_D1903_044.c.14719.14719.2	shift_pl10_sarnowsc_D1903_044.c.14997.14997.2	27	324.036	U	Natural	U Natural	1796.7	1796.71	899.363	2	4.2	0.00832	14.19	0	Observed FDR	id
QXFGQFGKILDVEIIFNER-L10-AC	db|PROT01|FOX1_RRM1	shift_pl10_sarnowsc_D1903_041.c.07339.07339.3	shift_pl10_sarnowsc_D1903_041.c.07295.07295.3	57	634.094	AC	Natural_-H2O	AC Natural_-H2O	2933.26	2933.23	978.752	3	-9.3	0.03343	14.18	0	Observed FDR	id
MGSSHHHHHHSSGLVPR-G13-AC	db|PROT01|FOX1_RRM1	shift_pl10_sarnowsc_D1903_040.c.08826.08826.4	shift_pl10_sarnowsc_D1903_040.c.08686.08686.4	13	652.104	AC	Natural	AC Natural	2550.99	2550.99	638.755	4	0.5	0.04401	14.14	0	Observed FDR	id
MGSSHHHHHHSSGLVPR-S3-U	db|PROT01|FOX1_RRM1	shift_pl10_sarnowsc_D1903_041.c.27252.27252.3	shift_pl10_sarnowsc_D1903_041.c.27064.27064.3	3	288.015	U	Natural_-H4O2	U Natural_-H4O2	2186.9	2186.89	729.972	3	-2.2	0.01647	14.13	0	Observed FDR	id
KIEVNNATAR-N5-CG	db|PROT01|FOX1_RRM1	shift_pl10_sarnowsc_D1903_044.c.06941.06941.3	shift_pl10_sarnowsc_D1903_044.c.06802.06802.3	102	666.084	CG	Natural_-H2	CG Natural_-H2	1780.69	1780.68	594.569	3	-5.2	0.01069	14.1	0	Observed FDR	id
IEVNNATARVMTNK-V10-AC	db|PROT01|FOX1_RRM1	shift_pl10_sarnowsc_D1903_044.c.18778.18778.3	shift_pl10_sarnowsc_D1903_044.c.18427.18427.3	108	590.149	AC	Natural_-HPO3+H2O	AC Natural_-HPO3+H2O	2149.96	2149.96	717.661	3	1.6	0.06426	14.09	0	Observed FDR	id
GFGFVTFENSADADR-F7-AC	db|PROT01|FOX1_RRM1	shift_pl10_sarnowsc_D1903_041.c.19267.19267.3	shift_pl10_sarnowsc_D1903_041.c.19787.19787.3	76	652.104	AC	Natural	AC Natural	2283.83	2283.83	762.285	3	2.7	0.03781	14.07	0	Observed FDR	id
QXFGQFGKILDVEIIFNER-E13-GU	db|PROT01|FOX1_RRM1	shift_pl10_sarnowsc_D1903_041.c.07122.07122.4	shift_pl10_sarnowsc_D1903_041.c.07764.07764.4	60	605.112	GU	Natural_-H3PO3+H2O	GU Natural_-H3PO3+H2O	2904.28	2904.29	727.081	4	4.2	0.03105	14.06	0	Observed FDR	id
LHGTVVEGRK-G3-CG	db|PROT01|FOX1_RRM1	shift_pl10_sarnowsc_D1903_041.c.07338.07338.2	shift_pl10_sarnowsc_D1903_041.c.06874.06874.2	91	648.073	CG	Natural_-H4O	CG Natural_-H4O	1742.69	1742.69	872.351	2	-4.1	0.0386	14.03	0	Observed FDR	id
IEVNNATARVMTNK-A8-ACGU	db|PROT01|FOX1_RRM1	shift_pl10_sarnowsc_D1903_044.c.13601.13601.3	shift_pl10_sarnowsc_D1903_044.c.14348.14348.3	106	1187.19	ACGU	Natural_-H5PO5	ACGU Natural_-H5PO5	2747	2747.02	916.682	3	8.8	0.04503	14.02	0	Observed FDR	id
QMFGQFGKILDVEIIFNER-M2-GUU	db|PROT01|FOX1_RRM1	shift_pl10_sarnowsc_D1903_040.c.14039.14039.4	shift_pl10_sarnowsc_D1903_040.c.13380.13380.4	49	911.137	GUU	Natural_-H3PO3+H2O	GUU Natural_-H3PO3+H2O	3194.31	3194.29	799.58	4	-6.6	0.02069	14.01	0	Observed FDR	id
LHGTVVEGRK-V5-GUU	db|PROT01|FOX1_RRM1	shift_pl10_sarnowsc_D1903_043.c.07076.07076.2	shift_pl10_sarnowsc_D1903_043.c.07085.07085.2	93	957.098	GUU	Natural_-H2O	GUU Natural_-H2O	2051.72	2051.71	1026.86	2	-1.7	0.01001	13.98	0	Observed FDR	id
QXFGQFGKILDVEIIFNER-I14-GU	db|PROT01|FOX1_RRM1	shift_pl10_sarnowsc_D1903_040.c.11702.11702.4	shift_pl10_sarnowsc_D1903_040.c.11783.11783.4	61	587.101	GU	Natural_-H3PO3	GU Natural_-H3PO3	2886.27	2886.25	722.57	4	-6.6	0.01912	13.95	0	Observed FDR	id
QMFGQFGKILDVEIIFNER-M2-AU	db|PROT01|FOX1_RRM1	shift_pl10_sarnowsc_D1903_044.c.09823.09823.4	shift_pl10_sarnowsc_D1903_044.c.09012.09012.4	49	537.101	AU	Natural_-H5PO5	AU Natural_-H5PO5	2820.27	2820.25	706.071	4	-7.1	0.03195	13.93	0	Observed FDR	id
GFGFVTFENSADADRAREK-K19-AC	db|PROT01|FOX1_RRM1	shift_pl10_sarnowsc_D1903_040.c.10786.10786.4	shift_pl10_sarnowsc_D1903_040.c.10152.10152.4	88	590.149	AC	Natural_-HPO3+H2O	AC Natural_-HPO3+H2O	2706.15	2706.16	677.547	4	4	0.0306	13.92	0	Observed FDR	id
GSHXNTENKSQPKR-E7-ACGU	db|PROT01|FOX1_RRM1	shift_pl10_sarnowsc_D1903_043.c.17654.17654.4	shift_pl10_sarnowsc_D1903_043.c.17583.17583.4	24	1285.17	ACGU	Natural_-H2O	ACGU Natural_-H2O	2913.94	2913.92	729.487	4	-6	0.02189	13.92	0	Observed FDR	id
XGSSHHHHHHSSGLVPRGSHMNTENKSQPK-H20-AGU	db|PROT01|FOX1_RRM1	shift_pl10_sarnowsc_D1903_041.c.03443.03443.5	shift_pl10_sarnowsc_D1903_041.c.03615.03615.5	20	882.148	AGU	Natural_-H5PO5	AGU Natural_-H5PO5	4235.69	4235.68	848.144	5	-1.5	0.01676	13.9	0	Observed FDR	id
RLHVSNIPFR-I7-ACG	db|PROT01|FOX1_RRM1	shift_pl10_sarnowsc_D1903_044.c.13421.13421.3	shift_pl10_sarnowsc_D1903_044.c.13240.13240.3	37	961.131	ACG	Natural_-H4O2	ACG Natural_-H4O2	2198.84	2198.84	733.955	3	3.2	0.04838	13.89	0	Observed FDR	id
DPDLRQXFGQFGK-Q10-AGUU	db|PROT01|FOX1_RRM1	shift_pl10_sarnowsc_D1903_044.c.20538.20538.3	shift_pl10_sarnowsc_D1903_044.c.20611.20611.3	52	1304.16	AGUU	Natural	AGUU Natural	2857.89	2857.91	953.643	3	5.1	0.092	13.89	0	Observed FDR	id
[truncated: 239 more rows]

## Sheet: Fx1_RNxQ_output_moka_nopeponly
Id	Protein	Light_spectrum	Heavy_spectrum	AbsPos1	RNA_Mr	RNA_composition	Neutral_Loss	Isobaric_RNA_Composition	Mr_Calculated	Mr_measured	Mz	z	Error_rel_ppm	TIC	ld-score	FDR_score	FDR_type	FDR_level
[truncated: 352 more rows]

[truncated: 5 more sheets: Fx1_RNxQ_output_moka_withpeponl, Fx1_RNxQ_output_Tfr_nopeponly, Fx1_RNxQ_output_Tfr_withpeponly, Fx1_RNxQ_output_Tfr_BinSummary, Fx1_Validation]
