# Supplementary material for: RNxQuest: An Extension to the xQuest Pipeline Enabling Analysis of Protein–RNA Cross-Linking/Mass Spectrometry Data
Source: J Proteome Res. 2023 Sep 5;22(10):3368–82. doi: 10.1021/acs.jproteome.3c00341 (PMC10563164; doi:10.1021/acs.jproteome.3c00341)
Supplement: Supplementary file 4 — pr3c00341_si_004.xlsx [file pr3c00341_si_004.xlsx]

## Sheet: Contents
Sheet name	Contents
Mb1_RNxQ_output_Obs_+UV	Summary of XLSMs from RNxQuest for the MBNL1 complex, UV irradiated, using Observed FDR
Mb1_RNxQ_output_moka_withpeponl	Summary of XLSMs from RNxQuest for the MBNL1 complex, UV irradiated, using mokapot for FDR control - with peptide-only IDs
Mb1_RNxQ_output_Tfr_nopeponly	Summary of XLSMs from RNxQuest for the MBNL1 complex, UV irradiated, using Transferred FDR - without peptide-only IDs
Mb1_RNxQ_output_Tfr_withpeponly	Summary of XLSMs from RNxQuest for the MBNL1 complex, UV irradiated, using Transferred FDR - with peptide-only IDs
Mb1_RNxQ_output_Tfr_BinSummary	Summary of score threholds for each bin when using Transferred FDR for the MBNL1 complex
Mb1_Validation	Structural validation of identified XLs

## Sheet: Mb1_RNxQ_output_Obs_+UV
Id	Protein	Light_spectrum	Heavy_spectrum	AbsPos1	RNA_Mr	RNA_composition	Neutral_Loss	Isobaric_RNA_Composition	Mr_Calculated	Mr_measured	Mz	z	Error_rel_ppm	TIC	ld-score	FDR_score	FDR_type	FDR_level
FAHPADSTMIDTNDNTVTVCMDYIK-M21-UU	db|MBNL1|MBNL1_Del101	201017_LU02_csarnowski_2017_B1.c.20682.20682.3	201017_LU02_csarnowski_2017_B1.c.20675.20675.3	227	550.095	UU	Natural_-HPO3	UU Natural_-HPO3	3408.35	3408.35	1137.13	3	1	0.04806	42.81	0	Observed FDR	id
FAHPADSTMIDTNDNTVTVCMDYIK-C20-UU	db|MBNL1|MBNL1_Del101	201017_LU02_csarnowski_2017_A1.c.19442.19442.3	201017_LU02_csarnowski_2017_A1.c.19452.19452.3	226	550.095	UU	Natural_-HPO3	UU Natural_-HPO3	3408.35	3408.35	1137.12	3	-1.2	0.04022	41.94	0	Observed FDR	id
YLHPPPHLK-L2-UU	db|MBNL1|MBNL1_Del101	201017_LU02_csarnowski_2017_B1.c.12740.12740.2	201017_LU02_csarnowski_2017_B1.c.12764.12764.2	74	630.061	UU	Natural	UU Natural	1730.67	1730.68	866.346	2	0.6	0.23797	40.51	0	Observed FDR	id
YLHPPPHLK-L2-UU	db|MBNL1|MBNL1_Del101	201017_LU02_csarnowski_2017_A2.c.06702.06702.2	201017_LU02_csarnowski_2017_A2.c.06752.06752.2	74	630.061	UU	Natural	UU Natural	1730.67	1730.68	866.345	2	0.4	0.24451	39.98	0	Observed FDR	id
YLHPPPHLK-L2-UU	db|MBNL1|MBNL1_Del101	201017_LU02_csarnowski_2017_A1.c.07907.07907.2	201017_LU02_csarnowski_2017_A1.c.07681.07681.2	74	630.061	UU	Natural	UU Natural	1730.67	1730.68	866.346	2	1.1	0.24148	39.74	0	Observed FDR	id
YLHPPPHLK-L2-UU	db|MBNL1|MBNL1_Del101	201017_LU02_csarnowski_2017_A2.c.11171.11171.2	201017_LU02_csarnowski_2017_A2.c.11180.11180.2	74	630.061	UU	Natural	UU Natural	1730.67	1730.68	866.345	2	0.5	0.23394	39.73	0	Observed FDR	id
YLHPPPHLK-L2-UU	db|MBNL1|MBNL1_Del101	201017_LU02_csarnowski_2017_A1.c.06866.06866.2	201017_LU02_csarnowski_2017_A1.c.07166.07166.2	74	630.061	UU	Natural	UU Natural	1730.67	1730.67	866.345	2	-0.1	0.23373	39.64	0	Observed FDR	id
AAQYQVNQAAAAQAAATAAAM-Y4-UU	db|MBNL1|MBNL1_Del101	201017_LU02_csarnowski_2017_B2.c.24100.24100.2	201017_LU02_csarnowski_2017_B2.c.23863.23863.2	257	550.095	UU	Natural_-HPO3	UU Natural_-HPO3	2541.05	2541.05	1271.53	2	0.1	0.0547	39.55	0	Observed FDR	id
YLHPPPHLK-Y1-UU	db|MBNL1|MBNL1_Del101	201017_LU02_csarnowski_2017_B2.c.07477.07477.2	201017_LU02_csarnowski_2017_B2.c.07890.07890.2	73	630.061	UU	Natural	UU Natural	1730.67	1730.68	866.346	2	1.2	0.24102	39.5	0	Observed FDR	id
YLHPPPHLK-L2-UU	db|MBNL1|MBNL1_Del101	201017_LU02_csarnowski_2017_B2.c.08077.08077.2	201017_LU02_csarnowski_2017_B2.c.07534.07534.2	74	630.061	UU	Natural	UU Natural	1730.67	1730.68	866.346	2	1.1	0.22707	39.27	0	Observed FDR	id
AAQYQVNQAAAAQAAATAAAM-Y4-UU	db|MBNL1|MBNL1_Del101	201017_LU02_csarnowski_2017_B1.c.24476.24476.2	201017_LU02_csarnowski_2017_B1.c.24484.24484.2	257	550.095	UU	Natural_-HPO3	UU Natural_-HPO3	2541.05	2541.05	1271.53	2	0	0.05161	39.23	0	Observed FDR	id
YLHPPPHLK-Y1-UU	db|MBNL1|MBNL1_Del101	201017_LU02_csarnowski_2017_A2.c.07562.07562.2	201017_LU02_csarnowski_2017_A2.c.07360.07360.2	73	630.061	UU	Natural	UU Natural	1730.67	1730.68	866.346	2	0.7	0.26272	38.6	0	Observed FDR	id
YLHPPPHLK-L2-UU	db|MBNL1|MBNL1_Del101	201017_LU02_csarnowski_2017_A1.c.07662.07662.2	201017_LU02_csarnowski_2017_A1.c.07442.07442.2	74	630.061	UU	Natural	UU Natural	1730.67	1730.67	866.345	2	0	0.25945	38.57	0	Observed FDR	id
ENCKYLHPPPHLK-Y5-UU	db|MBNL1|MBNL1_Del101	201017_LU02_csarnowski_2017_B1.c.06615.06615.3	201017_LU02_csarnowski_2017_B1.c.06543.06543.3	73	630.061	UU	Natural	UU Natural	2261.89	2261.89	754.97	3	0.6	0.17027	38.55	0	Observed FDR	id
YLHPPPHLK-L2-U	db|MBNL1|MBNL1_Del101	201017_LU02_csarnowski_2017_B2.c.04546.04546.2	201017_LU02_csarnowski_2017_B2.c.04173.04173.2	74	324.036	U	Natural	U Natural	1424.65	1424.65	713.333	2	0.6	0.26579	38.36	0	Observed FDR	id
YLHPPPHLK-Y1-UU	db|MBNL1|MBNL1_Del101	201017_LU02_csarnowski_2017_B2.c.11541.11541.2	201017_LU02_csarnowski_2017_B2.c.11438.11438.2	73	630.061	UU	Natural	UU Natural	1730.67	1730.68	866.345	2	0.4	0.18782	38.18	0	Observed FDR	id
AAQYQVNQAAAAQAAATAAAM-V6-UU	db|MBNL1|MBNL1_Del101	201017_LU02_csarnowski_2017_A1.c.22246.22246.2	201017_LU02_csarnowski_2017_A1.c.22247.22247.2	259	550.095	UU	Natural_-HPO3	UU Natural_-HPO3	2541.05	2541.05	1271.53	2	0.3	0.06223	38.14	0	Observed FDR	id
YLHPPPHLK-L2-UU	db|MBNL1|MBNL1_Del101	201017_LU02_csarnowski_2017_B1.c.07415.07415.2	201017_LU02_csarnowski_2017_B1.c.07797.07797.2	74	630.061	UU	Natural	UU Natural	1730.67	1730.68	866.346	2	0.9	0.23764	38.13	0	Observed FDR	id
YLHPPPHLK-L2-UU	db|MBNL1|MBNL1_Del101	201017_LU02_csarnowski_2017_B1.c.07702.07702.2	201017_LU02_csarnowski_2017_B1.c.08089.08089.2	74	630.061	UU	Natural	UU Natural	1730.67	1730.68	866.345	2	0.5	0.22671	37.86	0	Observed FDR	id
YLHPPPHLK-L2-UU	db|MBNL1|MBNL1_Del101	201017_LU02_csarnowski_2017_A1.c.11954.11954.2	201017_LU02_csarnowski_2017_A1.c.11955.11955.2	74	630.061	UU	Natural	UU Natural	1730.67	1730.67	866.345	2	0.1	0.2105	37.66	0	Observed FDR	id
AAQYQVNQAAAAQAAATAAAM-Y4-U	db|MBNL1|MBNL1_Del101	201017_LU02_csarnowski_2017_B1.c.24457.24457.2	201017_LU02_csarnowski_2017_B1.c.24471.24471.2	257	324.036	U	Natural	U Natural	2314.99	2314.99	1158.5	2	2	0.03358	37.64	0	Observed FDR	id
YLHPPPHLK-L2-UU	db|MBNL1|MBNL1_Del101	201017_LU02_csarnowski_2017_A2.c.07028.07028.2	201017_LU02_csarnowski_2017_A2.c.06510.06510.2	74	630.061	UU	Natural	UU Natural	1730.67	1730.67	866.345	2	-0.2	0.2552	37.56	0	Observed FDR	id
CKYFHPPAHLQAK-Y3-UU	db|MBNL1|MBNL1_Del101	201017_LU02_csarnowski_2017_A1.c.07227.07227.3	201017_LU02_csarnowski_2017_A1.c.07237.07237.3	241	630.061	UU	Natural	UU Natural	2225.86	2225.86	742.963	3	0.1	0.20062	37.52	0	Observed FDR	id
AAQYQVNQAAAAQAAATAAAM-A9-UU	db|MBNL1|MBNL1_Del101	201017_LU02_csarnowski_2017_B1.c.23840.23840.2	201017_LU02_csarnowski_2017_B1.c.23624.23624.2	262	550.095	UU	Natural_-HPO3	UU Natural_-HPO3	2541.05	2541.05	1271.53	2	0.9	0.05172	37.48	0	Observed FDR	id
YLHPPPHLK-L2-U	db|MBNL1|MBNL1_Del101	201017_LU02_csarnowski_2017_B1.c.07878.07878.2	201017_LU02_csarnowski_2017_B1.c.07883.07883.2	74	324.036	U	Natural	U Natural	1424.65	1424.65	713.333	2	1.5	0.25345	37.15	0	Observed FDR	id
YLHPPPHLK-L2-U	db|MBNL1|MBNL1_Del101	201017_LU02_csarnowski_2017_A2.c.07134.07134.2	201017_LU02_csarnowski_2017_A2.c.07135.07135.2	74	324.036	U	Natural	U Natural	1424.65	1424.65	713.333	2	0.7	0.27871	37.15	0	Observed FDR	id
YLHPPPHLK-L2-UU	db|MBNL1|MBNL1_Del101	201017_LU02_csarnowski_2017_B1.c.07946.07946.2	201017_LU02_csarnowski_2017_B1.c.07470.07470.2	74	630.061	UU	Natural	UU Natural	1730.67	1730.68	866.345	2	0.5	0.22959	37.13	0	Observed FDR	id
YLHPPPHLK-L2-UU	db|MBNL1|MBNL1_Del101	201017_LU02_csarnowski_2017_A1.c.07121.07121.2	201017_LU02_csarnowski_2017_A1.c.06904.06904.2	74	630.061	UU	Natural	UU Natural	1730.67	1730.67	866.345	2	0	0.23657	37.11	0	Observed FDR	id
ENCKYLHPPPHLK-K4-UU	db|MBNL1|MBNL1_Del101	201017_LU02_csarnowski_2017_A2.c.08164.08164.3	201017_LU02_csarnowski_2017_A2.c.08203.08203.3	72	630.061	UU	Natural	UU Natural	2261.89	2261.88	754.969	3	-0.6	0.13154	36.88	0	Observed FDR	id
YLHPPPHLK-H3-U	db|MBNL1|MBNL1_Del101	201017_LU02_csarnowski_2017_B2.c.04295.04295.3	201017_LU02_csarnowski_2017_B2.c.04381.04381.3	75	306.025	U	Natural_-H2O	U Natural_-H2O	1406.64	1406.64	469.888	3	1.5	0.23819	36.67	0	Observed FDR	id
ENCKYLHPPPHLK-Y5-UU	db|MBNL1|MBNL1_Del101	201017_LU02_csarnowski_2017_A1.c.09113.09113.3	201017_LU02_csarnowski_2017_A1.c.08609.08609.3	73	630.061	UU	Natural	UU Natural	2261.89	2261.89	754.97	3	0.3	0.16612	36.66	0	Observed FDR	id
YLHPPPHLK-L2-UU	db|MBNL1|MBNL1_Del101	201017_LU02_csarnowski_2017_B2.c.08705.08705.2	201017_LU02_csarnowski_2017_B2.c.08228.08228.2	74	630.061	UU	Natural	UU Natural	1730.67	1730.68	866.346	2	1.7	0.25216	36.44	0	Observed FDR	id
ENCKYLHPPPHLK-K4-UU	db|MBNL1|MBNL1_Del101	201017_LU02_csarnowski_2017_A1.c.06592.06592.3	201017_LU02_csarnowski_2017_A1.c.06333.06333.3	72	630.061	UU	Natural	UU Natural	2261.89	2261.89	754.97	3	0.8	0.19616	36.28	0	Observed FDR	id
YLHPPPHLK-L2-U	db|MBNL1|MBNL1_Del101	201017_LU02_csarnowski_2017_A1.c.04295.04295.3	201017_LU02_csarnowski_2017_A1.c.03983.03983.3	74	306.025	U	Natural_-H2O	U Natural_-H2O	1406.64	1406.64	469.887	3	-1.2	0.27127	35.76	0	Observed FDR	id
YLHPPPHLK-L2-U	db|MBNL1|MBNL1_Del101	201017_LU02_csarnowski_2017_A2.c.04039.04039.3	201017_LU02_csarnowski_2017_A2.c.04053.04053.3	74	306.025	U	Natural_-H2O	U Natural_-H2O	1406.64	1406.64	469.887	3	-1.4	0.25889	35.7	0	Observed FDR	id
YLHPPPHLK-L2-U	db|MBNL1|MBNL1_Del101	201017_LU02_csarnowski_2017_B1.c.04249.04249.3	201017_LU02_csarnowski_2017_B1.c.04286.04286.3	74	306.025	U	Natural_-H2O	U Natural_-H2O	1406.64	1406.64	469.887	3	-1.3	0.24734	35.67	0	Observed FDR	id
ENCKYLHPPPHLK-Y5-UU	db|MBNL1|MBNL1_Del101	201017_LU02_csarnowski_2017_A1.c.06314.06314.3	201017_LU02_csarnowski_2017_A1.c.06609.06609.3	73	630.061	UU	Natural	UU Natural	2261.89	2261.89	754.97	3	0.5	0.17467	35.55	0	Observed FDR	id
ENCKYLHPPPHLK-Y5-UU	db|MBNL1|MBNL1_Del101	201017_LU02_csarnowski_2017_B2.c.06720.06720.3	201017_LU02_csarnowski_2017_B2.c.06969.06969.3	73	630.061	UU	Natural	UU Natural	2261.89	2261.89	754.97	3	0.8	0.17566	35.39	0	Observed FDR	id
YLHPPPHLK-L2-U	db|MBNL1|MBNL1_Del101	201017_LU02_csarnowski_2017_A1.c.04783.04783.2	201017_LU02_csarnowski_2017_A1.c.04758.04758.2	74	324.036	U	Natural	U Natural	1424.65	1424.65	713.333	2	0.5	0.26738	35.37	0	Observed FDR	id
YLHPPPHLK-Y1-UU	db|MBNL1|MBNL1_Del101	201017_LU02_csarnowski_2017_B2.c.12856.12856.2	201017_LU02_csarnowski_2017_B2.c.12774.12774.2	73	630.061	UU	Natural	UU Natural	1730.67	1730.68	866.346	2	1.1	0.16596	35.29	0	Observed FDR	id
YLHPPPHLK-L2-U	db|MBNL1|MBNL1_Del101	201017_LU02_csarnowski_2017_A1.c.07576.07576.2	201017_LU02_csarnowski_2017_A1.c.07577.07577.2	74	324.036	U	Natural	U Natural	1424.65	1424.65	713.332	2	-0.6	0.23405	35.23	0	Observed FDR	id
ENCKYLHPPPHLK-K4-UU	db|MBNL1|MBNL1_Del101	201017_LU02_csarnowski_2017_A1.c.09064.09064.3	201017_LU02_csarnowski_2017_A1.c.09128.09128.3	72	612.051	UU	Natural_-H2O	UU Natural_-H2O	2243.87	2243.87	748.966	3	-0.1	0.15417	35.18	0	Observed FDR	id
AAQYQVNQAAAAQAAATAAAM-Y4-UU	db|MBNL1|MBNL1_Del101	201017_LU02_csarnowski_2017_A1.c.22435.22435.2	201017_LU02_csarnowski_2017_A1.c.22437.22437.2	257	550.095	UU	Natural_-HPO3	UU Natural_-HPO3	2541.05	2541.05	1271.53	2	1.7	0.04248	34.9	0	Observed FDR	id
YLHPPPHLK-L2-U	db|MBNL1|MBNL1_Del101	201017_LU02_csarnowski_2017_A2.c.03775.03775.3	201017_LU02_csarnowski_2017_A2.c.03754.03754.3	74	306.025	U	Natural_-H2O	U Natural_-H2O	1406.64	1406.64	469.887	3	-1	0.27118	34.88	0	Observed FDR	id
YLHPPPHLK-L2-U	db|MBNL1|MBNL1_Del101	201017_LU02_csarnowski_2017_A1.c.04162.04162.2	201017_LU02_csarnowski_2017_A1.c.03793.03793.2	74	324.036	U	Natural	U Natural	1424.65	1424.65	713.333	2	0.7	0.26107	34.76	0	Observed FDR	id
WLTLEVCR-W1-U	db|MBNL1|MBNL1_Del101	201017_LU02_csarnowski_2017_A2.c.15261.15261.2	201017_LU02_csarnowski_2017_A2.c.15271.15271.2	18	324.036	U	Natural	U Natural	1399.58	1399.58	700.8	2	-0.2	0.18529	34.73	0	Observed FDR	id
ENCKYLHPPPHLK-K4-U	db|MBNL1|MBNL1_Del101	201017_LU02_csarnowski_2017_B2.c.04120.04120.4	201017_LU02_csarnowski_2017_B2.c.04169.04169.4	72	324.036	U	Natural	U Natural	1955.86	1955.86	489.973	4	0.2	0.10763	34.59	0	Observed FDR	id
YLHPPPHLK-L2-UU	db|MBNL1|MBNL1_Del101	201017_LU02_csarnowski_2017_B2.c.08418.08418.2	201017_LU02_csarnowski_2017_B2.c.08615.08615.2	74	630.061	UU	Natural	UU Natural	1730.67	1730.68	866.346	2	0.9	0.24966	34.57	0	Observed FDR	id
WLTLEVCR-L2-U	db|MBNL1|MBNL1_Del101	201017_LU02_csarnowski_2017_B2.c.17567.17567.2	201017_LU02_csarnowski_2017_B2.c.17571.17571.2	19	324.036	U	Natural	U Natural	1399.58	1399.59	700.801	2	1.6	0.19586	34.54	0	Observed FDR	id
VIACFDSLKGR-K9-U	db|MBNL1|MBNL1_Del101	201017_LU02_csarnowski_2017_A1.c.16123.16123.3	201017_LU02_csarnowski_2017_A1.c.15854.15854.3	63	306.025	U	Natural_-H2O	U Natural_-H2O	1570.69	1570.69	524.57	3	0.2	0.13092	34.49	0	Observed FDR	id
ENCKYLHPPPHLK-Y5-UU	db|MBNL1|MBNL1_Del101	201017_LU02_csarnowski_2017_A2.c.05737.05737.3	201017_LU02_csarnowski_2017_A2.c.05612.05612.3	73	630.061	UU	Natural	UU Natural	2261.89	2261.89	754.97	3	0.5	0.18748	34.42	0	Observed FDR	id
YLHPPPHLK-Y1-UU	db|MBNL1|MBNL1_Del101	201017_LU02_csarnowski_2017_A1.c.06646.06646.2	201017_LU02_csarnowski_2017_A1.c.06610.06610.2	73	630.061	UU	Natural	UU Natural	1730.67	1730.68	866.346	2	0.9	0.20658	34.36	0	Observed FDR	id
YLHPPPHLK-L2-CGU	db|MBNL1|MBNL1_Del101	201017_LU02_csarnowski_2017_B1.c.08142.08142.3	201017_LU02_csarnowski_2017_B1.c.07925.07925.3	74	974.125	CGU	Natural	CGU Natural	2074.74	2074.74	692.587	3	-0.2	0.15007	34.35	0	Observed FDR	id
ENCKYLHPPPHLK-L6-UU	db|MBNL1|MBNL1_Del101	201017_LU02_csarnowski_2017_A1.c.07371.07371.3	201017_LU02_csarnowski_2017_A1.c.06896.06896.3	74	630.061	UU	Natural	UU Natural	2261.89	2261.89	754.97	3	-0.1	0.16832	34.33	0	Observed FDR	id
ENCKYLHPPPHLK-K4-UU	db|MBNL1|MBNL1_Del101	201017_LU02_csarnowski_2017_B2.c.07001.07001.3	201017_LU02_csarnowski_2017_B2.c.07267.07267.3	72	630.061	UU	Natural	UU Natural	2261.89	2261.89	754.97	3	0.9	0.18984	34.31	0	Observed FDR	id
ENCKYLHPPPHLK-Y5-UU	db|MBNL1|MBNL1_Del101	201017_LU02_csarnowski_2017_B2.c.06480.06480.3	201017_LU02_csarnowski_2017_B2.c.06507.06507.3	73	630.061	UU	Natural	UU Natural	2261.89	2261.89	754.97	3	0.5	0.16731	34.23	0	Observed FDR	id
YFHPPAHLQAK-F2-UU	db|MBNL1|MBNL1_Del101	201017_LU02_csarnowski_2017_B2.c.09746.09746.2	201017_LU02_csarnowski_2017_B2.c.09766.09766.2	242	630.061	UU	Natural	UU Natural	1937.74	1937.74	969.878	2	0.7	0.17932	34.14	0	Observed FDR	id
ENCKYLHPPPHLK-Y5-UU	db|MBNL1|MBNL1_Del101	201017_LU02_csarnowski_2017_B2.c.09230.09230.3	201017_LU02_csarnowski_2017_B2.c.09784.09784.3	73	630.061	UU	Natural	UU Natural	2261.89	2261.89	754.97	3	0.8	0.12407	34.05	0	Observed FDR	id
ENCKYLHPPPHLK-Y5-UU	db|MBNL1|MBNL1_Del101	201017_LU02_csarnowski_2017_B1.c.06348.06348.3	201017_LU02_csarnowski_2017_B1.c.06117.06117.3	73	630.061	UU	Natural	UU Natural	2261.89	2261.89	754.97	3	1	0.16036	34.03	0	Observed FDR	id
ENCKYLHPPPHLK-Y5-UU	db|MBNL1|MBNL1_Del101	201017_LU02_csarnowski_2017_A2.c.06491.06491.3	201017_LU02_csarnowski_2017_A2.c.06206.06206.3	73	630.061	UU	Natural	UU Natural	2261.89	2261.89	754.97	3	0.6	0.17002	34.03	0	Observed FDR	id
ENCKYLHPPPHLK-K4-UU	db|MBNL1|MBNL1_Del101	201017_LU02_csarnowski_2017_B1.c.10043.10043.3	201017_LU02_csarnowski_2017_B1.c.09787.09787.3	72	612.051	UU	Natural_-H2O	UU Natural_-H2O	2243.87	2243.88	748.967	3	1	0.13588	34.03	0	Observed FDR	id
AAQYQVNQAAAAQAAATAAAM-Y4-U	db|MBNL1|MBNL1_Del101	201017_LU02_csarnowski_2017_B2.c.23859.23859.2	201017_LU02_csarnowski_2017_B2.c.23837.23837.2	257	324.036	U	Natural	U Natural	2314.99	2314.99	1158.5	2	0	0.03852	33.96	0	Observed FDR	id
ENCKYLHPPPHLK-L6-UU	db|MBNL1|MBNL1_Del101	201017_LU02_csarnowski_2017_B1.c.07163.07163.3	201017_LU02_csarnowski_2017_B1.c.06811.06811.3	74	630.061	UU	Natural	UU Natural	2261.89	2261.89	754.971	3	1.6	0.17263	33.88	0	Observed FDR	id
ENCKYLHPPPHLK-Y5-UU	db|MBNL1|MBNL1_Del101	201017_LU02_csarnowski_2017_A2.c.06221.06221.3	201017_LU02_csarnowski_2017_A2.c.06544.06544.3	73	630.061	UU	Natural	UU Natural	2261.89	2261.89	754.97	3	0.6	0.15951	33.85	0	Observed FDR	id
ENCKYLHPPPHLK-K4-UU	db|MBNL1|MBNL1_Del101	201017_LU02_csarnowski_2017_A1.c.06838.06838.3	201017_LU02_csarnowski_2017_A1.c.07133.07133.3	72	630.061	UU	Natural	UU Natural	2261.89	2261.89	754.97	3	0.5	0.16875	33.85	0	Observed FDR	id
AAQYQVNQAAAAQAAATAAAM-V6-U	db|MBNL1|MBNL1_Del101	201017_LU02_csarnowski_2017_A2.c.20982.20982.2	201017_LU02_csarnowski_2017_A2.c.21148.21148.2	259	324.036	U	Natural	U Natural	2314.99	2314.99	1158.5	2	0.2	0.03285	33.84	0	Observed FDR	id
ENCKYLHPPPHLK-Y5-UU	db|MBNL1|MBNL1_Del101	201017_LU02_csarnowski_2017_B2.c.07274.07274.3	201017_LU02_csarnowski_2017_B2.c.07646.07646.3	73	630.061	UU	Natural	UU Natural	2261.89	2261.89	754.97	3	1	0.16974	33.69	0	Observed FDR	id
YLHPPPHLK-L2-U	db|MBNL1|MBNL1_Del101	201017_LU02_csarnowski_2017_B1.c.04620.04620.3	201017_LU02_csarnowski_2017_B1.c.04638.04638.3	74	306.025	U	Natural_-H2O	U Natural_-H2O	1406.64	1406.64	469.888	3	0.5	0.21392	33.63	0	Observed FDR	id
ENCKYLHPPPHLK-K4-UU	db|MBNL1|MBNL1_Del101	201017_LU02_csarnowski_2017_A2.c.05973.05973.4	201017_LU02_csarnowski_2017_A2.c.05873.05873.4	72	630.061	UU	Natural	UU Natural	2261.89	2261.89	566.48	4	1	0.0734	33.36	0	Observed FDR	id
YFHPPAHLQAK-F2-UU	db|MBNL1|MBNL1_Del101	201017_LU02_csarnowski_2017_B2.c.09975.09975.2	201017_LU02_csarnowski_2017_B2.c.10043.10043.2	242	630.061	UU	Natural	UU Natural	1937.74	1937.74	969.879	2	1.6	0.17007	33.34	0	Observed FDR	id
ENCKYLHPPPHLK-K4-UU	db|MBNL1|MBNL1_Del101	201017_LU02_csarnowski_2017_B2.c.06970.06970.4	201017_LU02_csarnowski_2017_B2.c.07249.07249.4	72	630.061	UU	Natural	UU Natural	2261.89	2261.89	566.48	4	0.7	0.07085	33.33	0	Observed FDR	id
YLHPPPHLK-L2-UU	db|MBNL1|MBNL1_Del101	201017_LU02_csarnowski_2017_A2.c.06216.06216.2	201017_LU02_csarnowski_2017_A2.c.06245.06245.2	74	630.061	UU	Natural	UU Natural	1730.67	1730.68	866.345	2	0.5	0.21045	33.31	0	Observed FDR	id
AAQYQVNQAAAAQAAATAAAM-Y4-UU	db|MBNL1|MBNL1_Del101	201017_LU02_csarnowski_2017_A2.c.21009.21009.2	201017_LU02_csarnowski_2017_A2.c.21241.21241.2	257	550.095	UU	Natural_-HPO3	UU Natural_-HPO3	2541.05	2541.05	1271.53	2	2.2	0.03962	33.24	0	Observed FDR	id
YLHPPPHLK-L2-U	db|MBNL1|MBNL1_Del101	201017_LU02_csarnowski_2017_B1.c.07338.07338.2	201017_LU02_csarnowski_2017_B1.c.07354.07354.2	74	324.036	U	Natural	U Natural	1424.65	1424.65	713.333	2	1.3	0.22555	33.23	0	Observed FDR	id
ENCKYLHPPPHLK-K4-UU	db|MBNL1|MBNL1_Del101	201017_LU02_csarnowski_2017_A1.c.06454.06454.4	201017_LU02_csarnowski_2017_A1.c.06559.06559.4	72	630.061	UU	Natural	UU Natural	2261.89	2261.89	566.479	4	-0.1	0.08446	33.1	0	Observed FDR	id
VIACFDSLKGR-K9-U	db|MBNL1|MBNL1_Del101	201017_LU02_csarnowski_2017_B2.c.17055.17055.2	201017_LU02_csarnowski_2017_B2.c.17058.17058.2	63	306.025	U	Natural_-H2O	U Natural_-H2O	1570.69	1570.69	786.352	2	1.8	0.07387	32.92	0	Observed FDR	id
YLHPPPHLK-L2-U	db|MBNL1|MBNL1_Del101	201017_LU02_csarnowski_2017_A1.c.03826.03826.2	201017_LU02_csarnowski_2017_A1.c.04112.04112.2	74	324.036	U	Natural	U Natural	1424.65	1424.65	713.332	2	0.2	0.18688	32.84	0	Observed FDR	id
ENCKYLHPPPHLK-K4-UU	db|MBNL1|MBNL1_Del101	201017_LU02_csarnowski_2017_B1.c.06497.06497.4	201017_LU02_csarnowski_2017_B1.c.06498.06498.4	72	630.061	UU	Natural	UU Natural	2261.89	2261.89	566.479	4	0.1	0.07512	32.74	0	Observed FDR	id
ENCKYLHPPPHLK-L6-UU	db|MBNL1|MBNL1_Del101	201017_LU02_csarnowski_2017_A1.c.06745.06745.4	201017_LU02_csarnowski_2017_A1.c.06851.06851.4	74	630.061	UU	Natural	UU Natural	2261.89	2261.88	566.479	4	-0.2	0.10155	32.74	0	Observed FDR	id
ENCKYLHPPPHLK-Y5-UU	db|MBNL1|MBNL1_Del101	201017_LU02_csarnowski_2017_B2.c.06694.06694.4	201017_LU02_csarnowski_2017_B2.c.06671.06671.4	73	630.061	UU	Natural	UU Natural	2261.89	2261.89	566.48	4	0.8	0.07188	32.59	0	Observed FDR	id
VIACFDSLKGR-L8-U	db|MBNL1|MBNL1_Del101	201017_LU02_csarnowski_2017_A2.c.14935.14935.2	201017_LU02_csarnowski_2017_A2.c.14938.14938.2	62	306.025	U	Natural_-H2O	U Natural_-H2O	1570.69	1570.69	786.351	2	0.5	0.08638	32.58	0	Observed FDR	id
YFHPPAHLQAK-Y1-UU	db|MBNL1|MBNL1_Del101	201017_LU02_csarnowski_2017_B1.c.09236.09236.2	201017_LU02_csarnowski_2017_B1.c.09710.09710.2	241	630.061	UU	Natural	UU Natural	1937.74	1937.74	969.878	2	0.9	0.18286	32.55	0	Observed FDR	id
YFHPPAHLQAKIK-A10-U	db|MBNL1|MBNL1_Del101	201017_LU02_csarnowski_2017_B1.c.11078.11078.3	201017_LU02_csarnowski_2017_B1.c.11100.11100.3	250	306.025	U	Natural_-H2O	U Natural_-H2O	1854.88	1854.88	619.302	3	0.7	0.13777	32.54	0	Observed FDR	id
YFHPPAHLQAK-H3-UU	db|MBNL1|MBNL1_Del101	201017_LU02_csarnowski_2017_A2.c.08556.08556.2	201017_LU02_csarnowski_2017_A2.c.08570.08570.2	243	630.061	UU	Natural	UU Natural	1937.74	1937.74	969.878	2	0.9	0.1539	32.53	0	Observed FDR	id
YLHPPPHLK-L2-UU	db|MBNL1|MBNL1_Del101	201017_LU02_csarnowski_2017_B2.c.07746.07746.2	201017_LU02_csarnowski_2017_B2.c.07252.07252.2	74	630.061	UU	Natural	UU Natural	1730.67	1730.68	866.345	2	0.4	0.22375	32.49	0	Observed FDR	id
ENCKYLHPPPHLK-Y5-U	db|MBNL1|MBNL1_Del101	201017_LU02_csarnowski_2017_A1.c.04083.04083.4	201017_LU02_csarnowski_2017_A1.c.04067.04067.4	73	306.025	U	Natural_-H2O	U Natural_-H2O	1937.85	1937.85	485.47	4	-0.4	0.16657	32.49	0	Observed FDR	id
VIACFDSLKGR-K9-U	db|MBNL1|MBNL1_Del101	201017_LU02_csarnowski_2017_B1.c.16857.16857.2	201017_LU02_csarnowski_2017_B1.c.16858.16858.2	63	306.025	U	Natural_-H2O	U Natural_-H2O	1570.69	1570.69	786.351	2	1.4	0.10083	32.45	0	Observed FDR	id
YLHPPPHLK-L2-UU	db|MBNL1|MBNL1_Del101	201017_LU02_csarnowski_2017_A2.c.07320.07320.2	201017_LU02_csarnowski_2017_A2.c.07070.07070.2	74	630.061	UU	Natural	UU Natural	1730.67	1730.67	866.345	2	0.4	0.13143	32.43	0	Observed FDR	id
VIACFDSLKGR-S7-U	db|MBNL1|MBNL1_Del101	201017_LU02_csarnowski_2017_A2.c.14692.14692.3	201017_LU02_csarnowski_2017_A2.c.14979.14979.3	61	306.025	U	Natural_-H2O	U Natural_-H2O	1570.69	1570.68	524.569	3	-0.5	0.09861	32.43	0	Observed FDR	id
YLHPPPHLK-Y1-U	db|MBNL1|MBNL1_Del101	201017_LU02_csarnowski_2017_A2.c.03658.03658.3	201017_LU02_csarnowski_2017_A2.c.03579.03579.3	73	324.036	U	Natural	U Natural	1424.65	1424.65	475.89	3	-0.8	0.11646	32.39	0	Observed FDR	id
YLHPPPHLK-L2-UU	db|MBNL1|MBNL1_Del101	201017_LU02_csarnowski_2017_B1.c.11404.11404.2	201017_LU02_csarnowski_2017_B1.c.11279.11279.2	74	630.061	UU	Natural	UU Natural	1730.67	1730.67	866.344	2	-1.3	0.13692	32.36	0	Observed FDR	id
YLHPPPHLK-L2-UU	db|MBNL1|MBNL1_Del101	201017_LU02_csarnowski_2017_A2.c.06486.06486.2	201017_LU02_csarnowski_2017_A2.c.06018.06018.2	74	630.061	UU	Natural	UU Natural	1730.67	1730.68	866.345	2	0.4	0.21347	32.29	0	Observed FDR	id
ENCKYLHPPPHLK-H7-U	db|MBNL1|MBNL1_Del101	201017_LU02_csarnowski_2017_A1.c.04056.04056.4	201017_LU02_csarnowski_2017_A1.c.04104.04104.4	75	324.036	U	Natural	U Natural	1955.86	1955.86	489.973	4	0	0.10054	32.18	0	Observed FDR	id
ENCKYLHPPPHLK-K4-UU	db|MBNL1|MBNL1_Del101	201017_LU02_csarnowski_2017_A2.c.06360.06360.4	201017_LU02_csarnowski_2017_A2.c.06079.06079.4	72	630.061	UU	Natural	UU Natural	2261.89	2261.89	566.479	4	0.5	0.07753	32.16	0	Observed FDR	id
FAHPADSTXIDTNDNTVTVCMDYIK-V19-UU	db|MBNL1|MBNL1_Del101	201017_LU02_csarnowski_2017_A1.c.17944.17944.3	201017_LU02_csarnowski_2017_A1.c.17960.17960.3	225	550.095	UU	Natural_-HPO3	UU Natural_-HPO3	3424.35	3424.35	1142.46	3	-0.1	0.02609	32.14	0	Observed FDR	id
YLHPPPHLK-Y1-U	db|MBNL1|MBNL1_Del101	201017_LU02_csarnowski_2017_A2.c.03915.03915.2	201017_LU02_csarnowski_2017_A2.c.03903.03903.2	73	324.036	U	Natural	U Natural	1424.65	1424.65	713.333	2	0.4	0.21966	32.1	0	Observed FDR	id
ENCKYLHPPPHLK-K4-UU	db|MBNL1|MBNL1_Del101	201017_LU02_csarnowski_2017_A1.c.06184.06184.4	201017_LU02_csarnowski_2017_A1.c.06285.06285.4	72	630.061	UU	Natural	UU Natural	2261.89	2261.89	566.479	4	-0.1	0.05954	32.06	0	Observed FDR	id
ENCKYLHPPPHLK-L6-UU	db|MBNL1|MBNL1_Del101	201017_LU02_csarnowski_2017_B2.c.07672.07672.4	201017_LU02_csarnowski_2017_B2.c.07531.07531.4	74	630.061	UU	Natural	UU Natural	2261.89	2261.88	566.479	4	-0.6	0.13106	31.81	0	Observed FDR	id
YLHPPPHLK-L2-U	db|MBNL1|MBNL1_Del101	201017_LU02_csarnowski_2017_B1.c.04123.04123.2	201017_LU02_csarnowski_2017_B1.c.04396.04396.2	74	324.036	U	Natural	U Natural	1424.65	1424.65	713.333	2	1	0.18443	31.62	0	Observed FDR	id
YLHPPPHLK-L2-U	db|MBNL1|MBNL1_Del101	201017_LU02_csarnowski_2017_A2.c.04223.04223.2	201017_LU02_csarnowski_2017_A2.c.04500.04500.2	74	324.036	U	Natural	U Natural	1424.65	1424.65	713.333	2	0.3	0.22208	31.61	0	Observed FDR	id
YLHPPPHLK-L2-U	db|MBNL1|MBNL1_Del101	201017_LU02_csarnowski_2017_A2.c.06572.06572.2	201017_LU02_csarnowski_2017_A2.c.06588.06588.2	74	324.036	U	Natural	U Natural	1424.65	1424.65	713.333	2	0.5	0.22479	31.58	0	Observed FDR	id
YFHPPAHLQAK-F2-UU	db|MBNL1|MBNL1_Del101	201017_LU02_csarnowski_2017_B2.c.09875.09875.3	201017_LU02_csarnowski_2017_B2.c.09866.09866.3	242	630.061	UU	Natural	UU Natural	1937.74	1937.74	646.922	3	1.3	0.15026	31.47	0	Observed FDR	id
YLHPPPHLK-Y1-UU	db|MBNL1|MBNL1_Del101	201017_LU02_csarnowski_2017_B1.c.08568.08568.2	201017_LU02_csarnowski_2017_B1.c.08373.08373.2	73	630.061	UU	Natural	UU Natural	1730.67	1730.68	866.346	2	1.2	0.16071	31.42	0	Observed FDR	id
ENCKYLHPPPHLK-Y5-UU	db|MBNL1|MBNL1_Del101	201017_LU02_csarnowski_2017_B1.c.06749.06749.4	201017_LU02_csarnowski_2017_B1.c.07060.07060.4	73	630.061	UU	Natural	UU Natural	2261.89	2261.89	566.479	4	0	0.08135	31.42	0	Observed FDR	id
YFHPPAHLQAK-F2-U	db|MBNL1|MBNL1_Del101	201017_LU02_csarnowski_2017_B2.c.06738.06738.2	201017_LU02_csarnowski_2017_B2.c.06753.06753.2	242	324.036	U	Natural	U Natural	1631.71	1631.71	816.865	2	0.8	0.16987	31.39	0	Observed FDR	id
YFHPPAHLQAK-Y1-UU	db|MBNL1|MBNL1_Del101	201017_LU02_csarnowski_2017_A1.c.08958.08958.2	201017_LU02_csarnowski_2017_A1.c.08977.08977.2	241	630.061	UU	Natural	UU Natural	1937.74	1937.74	969.878	2	0.9	0.12035	31.36	0	Observed FDR	id
CKYFHPPAHLQAK-Y3-UU	db|MBNL1|MBNL1_Del101	201017_LU02_csarnowski_2017_A2.c.06909.06909.3	201017_LU02_csarnowski_2017_A2.c.07029.07029.3	241	630.061	UU	Natural	UU Natural	2225.86	2225.87	742.963	3	1	0.16498	31.28	0	Observed FDR	id
YFHPPAHLQAK-Y1-U	db|MBNL1|MBNL1_Del101	201017_LU02_csarnowski_2017_A1.c.06142.06142.2	201017_LU02_csarnowski_2017_A1.c.06169.06169.2	241	324.036	U	Natural	U Natural	1631.71	1631.72	816.866	2	1.6	0.17566	31.23	0	Observed FDR	id
ENCKYLHPPPHLK-L6-U	db|MBNL1|MBNL1_Del101	201017_LU02_csarnowski_2017_B1.c.08094.08094.3	201017_LU02_csarnowski_2017_B1.c.08430.08430.3	74	306.025	U	Natural_-H2O	U Natural_-H2O	1937.85	1937.85	646.958	3	1.3	0.11516	31.19	0	Observed FDR	id
YFHPPAHLQAK-Y1-UU	db|MBNL1|MBNL1_Del101	201017_LU02_csarnowski_2017_A1.c.08670.08670.3	201017_LU02_csarnowski_2017_A1.c.08711.08711.3	241	630.061	UU	Natural	UU Natural	1937.74	1937.74	646.921	3	0.9	0.15833	31.1	0	Observed FDR	id
YFHPPAHLQAK-H3-UU	db|MBNL1|MBNL1_Del101	201017_LU02_csarnowski_2017_B1.c.09824.09824.2	201017_LU02_csarnowski_2017_B1.c.09286.09286.2	243	630.061	UU	Natural	UU Natural	1937.74	1937.74	969.876	2	-1.2	0.16997	31.03	0	Observed FDR	id
YLHPPPHLK-L2-U	db|MBNL1|MBNL1_Del101	201017_LU02_csarnowski_2017_A2.c.03668.03668.2	201017_LU02_csarnowski_2017_A2.c.03636.03636.2	74	324.036	U	Natural	U Natural	1424.65	1424.65	713.332	2	0	0.20548	30.93	0	Observed FDR	id
YLHPPPHLK-L2-UU	db|MBNL1|MBNL1_Del101	201017_LU02_csarnowski_2017_A2.c.06556.06556.3	201017_LU02_csarnowski_2017_A2.c.07006.07006.3	74	630.061	UU	Natural	UU Natural	1730.67	1730.67	577.899	3	-0.1	0.08815	30.91	0	Observed FDR	id
VIACFDSLKGR-L8-U	db|MBNL1|MBNL1_Del101	201017_LU02_csarnowski_2017_A1.c.15830.15830.3	201017_LU02_csarnowski_2017_A1.c.16152.16152.3	62	306.025	U	Natural_-H2O	U Natural_-H2O	1570.69	1570.68	524.569	3	-0.5	0.09903	30.82	0	Observed FDR	id
ENCKYLHPPPHLK-N2-UU	db|MBNL1|MBNL1_Del101	201017_LU02_csarnowski_2017_B2.c.06252.06252.3	201017_LU02_csarnowski_2017_B2.c.06283.06283.3	70	630.061	UU	Natural	UU Natural	2261.89	2261.88	754.969	3	-0.7	0.11293	30.81	0	Observed FDR	id
AAQYQVNQAAAAQAAATAAAM-Q8-UU	db|MBNL1|MBNL1_Del101	201017_LU02_csarnowski_2017_B1.c.23817.23817.3	201017_LU02_csarnowski_2017_B1.c.23827.23827.3	261	550.095	UU	Natural_-HPO3	UU Natural_-HPO3	2541.05	2541.05	848.025	3	2	0.06439	30.73	0	Observed FDR	id
YLHPPPHLK-L2-U	db|MBNL1|MBNL1_Del101	201017_LU02_csarnowski_2017_B2.c.04758.04758.3	201017_LU02_csarnowski_2017_B2.c.05143.05143.3	74	324.036	U	Natural	U Natural	1424.65	1424.65	475.89	3	-1.2	0.15149	30.6	0	Observed FDR	id
VIACFDSLKGR-K9-U	db|MBNL1|MBNL1_Del101	201017_LU02_csarnowski_2017_A1.c.15816.15816.2	201017_LU02_csarnowski_2017_A1.c.15810.15810.2	63	306.025	U	Natural_-H2O	U Natural_-H2O	1570.69	1570.69	786.351	2	0.5	0.04172	30.59	0	Observed FDR	id
YLHPPPHLK-L2-UU	db|MBNL1|MBNL1_Del101	201017_LU02_csarnowski_2017_B1.c.08828.08828.3	201017_LU02_csarnowski_2017_B1.c.08886.08886.3	74	630.061	UU	Natural	UU Natural	1730.67	1730.67	577.899	3	0.2	0.10774	30.51	0	Observed FDR	id
ENCKYLHPPPHLK-K4-UU	db|MBNL1|MBNL1_Del101	201017_LU02_csarnowski_2017_B1.c.06374.06374.2	201017_LU02_csarnowski_2017_B1.c.06644.06644.2	72	630.061	UU	Natural	UU Natural	2261.89	2261.89	1131.95	2	0.2	0.1651	30.49	0	Observed FDR	id
VIACFDSLKGR-K9-U	db|MBNL1|MBNL1_Del101	201017_LU02_csarnowski_2017_A1.c.16085.16085.2	201017_LU02_csarnowski_2017_A1.c.16077.16077.2	63	306.025	U	Natural_-H2O	U Natural_-H2O	1570.69	1570.69	786.351	2	1.4	0.08322	30.47	0	Observed FDR	id
YLHPPPHLK-H3-U	db|MBNL1|MBNL1_Del101	201017_LU02_csarnowski_2017_A1.c.03971.03971.3	201017_LU02_csarnowski_2017_A1.c.04315.04315.3	75	306.025	U	Natural_-H2O	U Natural_-H2O	1406.64	1406.64	469.887	3	-1.2	0.2471	30.46	0	Observed FDR	id
YLHPPPHLK-L2-U	db|MBNL1|MBNL1_Del101	201017_LU02_csarnowski_2017_A1.c.04483.04483.2	201017_LU02_csarnowski_2017_A1.c.04457.04457.2	74	324.036	U	Natural	U Natural	1424.65	1424.65	713.333	2	0.6	0.19122	30.38	0	Observed FDR	id
YFHPPAHLQAK-Y1-UU	db|MBNL1|MBNL1_Del101	201017_LU02_csarnowski_2017_A1.c.09283.09283.2	201017_LU02_csarnowski_2017_A1.c.09305.09305.2	241	630.061	UU	Natural	UU Natural	1937.74	1937.74	969.877	2	0.1	0.15687	30.36	0	Observed FDR	id
ENCKYLHPPPHLK-L6-UU	db|MBNL1|MBNL1_Del101	201017_LU02_csarnowski_2017_B1.c.06269.06269.4	201017_LU02_csarnowski_2017_B1.c.06211.06211.4	74	630.061	UU	Natural	UU Natural	2261.89	2261.88	566.479	4	-0.4	0.15627	30.36	0	Observed FDR	id
AAQYQVNQAAAAQAAATAAAM-Y4-U	db|MBNL1|MBNL1_Del101	201017_LU02_csarnowski_2017_B2.c.24068.24068.2	201017_LU02_csarnowski_2017_B2.c.24035.24035.2	257	324.036	U	Natural	U Natural	2314.99	2314.99	1158.5	2	0.1	0.03269	30.34	0	Observed FDR	id
YFHPPAHLQAK-F2-UU	db|MBNL1|MBNL1_Del101	201017_LU02_csarnowski_2017_B2.c.10266.10266.3	201017_LU02_csarnowski_2017_B2.c.10247.10247.3	242	630.061	UU	Natural	UU Natural	1937.74	1937.74	646.921	3	0.6	0.13281	30.34	0	Observed FDR	id
ENCKYLHPPPHLK-Y5-UU	db|MBNL1|MBNL1_Del101	201017_LU02_csarnowski_2017_A2.c.05997.05997.2	201017_LU02_csarnowski_2017_A2.c.05771.05771.2	73	630.061	UU	Natural	UU Natural	2261.89	2261.89	1131.95	2	0.2	0.11113	30.27	0	Observed FDR	id
YLHPPPHLK-H3-U	db|MBNL1|MBNL1_Del101	201017_LU02_csarnowski_2017_A1.c.04966.04966.3	201017_LU02_csarnowski_2017_A1.c.04566.04566.3	75	324.036	U	Natural	U Natural	1424.65	1424.65	475.89	3	-1	0.15074	30.26	0	Observed FDR	id
YLHPPPHLK-L2-UU	db|MBNL1|MBNL1_Del101	201017_LU02_csarnowski_2017_B1.c.07164.07164.2	201017_LU02_csarnowski_2017_B1.c.06912.06912.2	74	630.061	UU	Natural	UU Natural	1730.67	1730.68	866.346	2	0.9	0.16488	30.17	0	Observed FDR	id
VIACFDSLKGR-K9-U	db|MBNL1|MBNL1_Del101	201017_LU02_csarnowski_2017_B2.c.17328.17328.2	201017_LU02_csarnowski_2017_B2.c.17329.17329.2	63	306.025	U	Natural_-H2O	U Natural_-H2O	1570.69	1570.69	786.351	2	1.3	0.06147	30.15	0	Observed FDR	id
YLHPPPHLK-L2-UU	db|MBNL1|MBNL1_Del101	201017_LU02_csarnowski_2017_A1.c.08311.08311.3	201017_LU02_csarnowski_2017_A1.c.08602.08602.3	74	630.061	UU	Natural	UU Natural	1730.67	1730.67	577.899	3	0.1	0.13972	29.91	0	Observed FDR	id
YFHPPAHLQAK-F2-UU	db|MBNL1|MBNL1_Del101	201017_LU02_csarnowski_2017_B2.c.10238.10238.2	201017_LU02_csarnowski_2017_B2.c.10770.10770.2	242	630.061	UU	Natural	UU Natural	1937.74	1937.74	969.878	2	0.9	0.19865	29.86	0	Observed FDR	id
YLHPPPHLK-L2-UU	db|MBNL1|MBNL1_Del101	201017_LU02_csarnowski_2017_B2.c.08906.08906.3	201017_LU02_csarnowski_2017_B2.c.08790.08790.3	74	630.061	UU	Natural	UU Natural	1730.67	1730.67	577.899	3	0	0.09265	29.83	0	Observed FDR	id
ENCKYLHPPPHLK-Y5-U	db|MBNL1|MBNL1_Del101	201017_LU02_csarnowski_2017_A2.c.03827.03827.4	201017_LU02_csarnowski_2017_A2.c.03842.03842.4	73	324.036	U	Natural	U Natural	1955.86	1955.86	489.973	4	0	0.09112	29.83	0	Observed FDR	id
ENCKYLHPPPHLK-Y5-UU	db|MBNL1|MBNL1_Del101	201017_LU02_csarnowski_2017_A2.c.07237.07237.3	201017_LU02_csarnowski_2017_A2.c.06832.06832.3	73	630.061	UU	Natural	UU Natural	2261.89	2261.88	754.969	3	-0.3	0.08048	29.8	0	Observed FDR	id
ENCKYLHPPPHLK-Y5-UU	db|MBNL1|MBNL1_Del101	201017_LU02_csarnowski_2017_A1.c.06069.06069.3	201017_LU02_csarnowski_2017_A1.c.05865.05865.3	73	630.061	UU	Natural	UU Natural	2261.89	2261.89	754.97	3	0.3	0.06518	29.75	0	Observed FDR	id
YLHPPPHLK-L2-U	db|MBNL1|MBNL1_Del101	201017_LU02_csarnowski_2017_A2.c.03913.03913.3	201017_LU02_csarnowski_2017_A2.c.03841.03841.3	74	324.036	U	Natural	U Natural	1424.65	1424.65	475.891	3	-0.5	0.10151	29.72	0	Observed FDR	id
YFHPPAHLQAK-F2-UU	db|MBNL1|MBNL1_Del101	201017_LU02_csarnowski_2017_A2.c.08821.08821.2	201017_LU02_csarnowski_2017_A2.c.08860.08860.2	242	630.061	UU	Natural	UU Natural	1937.74	1937.74	969.878	2	1.4	0.19424	29.55	0	Observed FDR	id
GTCSRPDTECKFAHPSK-C10-U	db|MBNL1|MBNL1_Del101	201017_LU02_csarnowski_2017_A2.c.04488.04488.4	201017_LU02_csarnowski_2017_A2.c.04593.04593.4	39	306.025	U	Natural_-H2O	U Natural_-H2O	2282.91	2282.91	571.735	4	-0.6	0.05901	29.55	0	Observed FDR	id
YLHPPPHLK-L2-CGU	db|MBNL1|MBNL1_Del101	201017_LU02_csarnowski_2017_A1.c.07427.07427.3	201017_LU02_csarnowski_2017_A1.c.07022.07022.3	74	974.125	CGU	Natural	CGU Natural	2074.74	2074.74	692.589	3	2.4	0.07802	29.45	0	Observed FDR	id
AAQYQVNQAAAAQAAATAAAM-Y4-U	db|MBNL1|MBNL1_Del101	201017_LU02_csarnowski_2017_A1.c.22208.22208.2	201017_LU02_csarnowski_2017_A1.c.22189.22189.2	257	324.036	U	Natural	U Natural	2314.99	2314.99	1158.5	2	-1.2	0.0444	29.44	0	Observed FDR	id
YFHPPAHLQAK-Y1-UU	db|MBNL1|MBNL1_Del101	201017_LU02_csarnowski_2017_A2.c.08760.08760.3	201017_LU02_csarnowski_2017_A2.c.08769.08769.3	241	630.061	UU	Natural	UU Natural	1937.74	1937.74	646.921	3	0.7	0.16484	29.27	0	Observed FDR	id
YLHPPPHLK-L2-CGU	db|MBNL1|MBNL1_Del101	201017_LU02_csarnowski_2017_A1.c.07674.07674.3	201017_LU02_csarnowski_2017_A1.c.07936.07936.3	74	974.125	CGU	Natural	CGU Natural	2074.74	2074.74	692.587	3	-0.3	0.12778	29.25	0	Observed FDR	id
AAQYQVNQAAAAQAAATAAAM-Q8-UU	db|MBNL1|MBNL1_Del101	201017_LU02_csarnowski_2017_A2.c.21187.21187.3	201017_LU02_csarnowski_2017_A2.c.21008.21008.3	261	550.095	UU	Natural_-HPO3	UU Natural_-HPO3	2541.05	2541.05	848.025	3	1.3	0.03862	29.2	0	Observed FDR	id
YLHPPPHLK-L2-U	db|MBNL1|MBNL1_Del101	201017_LU02_csarnowski_2017_B2.c.04193.04193.2	201017_LU02_csarnowski_2017_B2.c.04521.04521.2	74	324.036	U	Natural	U Natural	1424.65	1424.65	713.333	2	1.7	0.20148	29.19	0	Observed FDR	id
CKYFHPPAHLQAK-C1-CG	db|MBNL1|MBNL1_Del101	201017_LU02_csarnowski_2017_B1.c.04524.04524.5	201017_LU02_csarnowski_2017_B1.c.04587.04587.5	239	668.099	CG	Natural	CG Natural	2263.9	2263.91	453.789	5	1.7	0.07834	29.12	0	Observed FDR	id
AAQYQVNQAAAAQAAATAAAM-Y4-UU	db|MBNL1|MBNL1_Del101	201017_LU02_csarnowski_2017_B1.c.23617.23617.2	201017_LU02_csarnowski_2017_B1.c.23860.23860.2	257	550.095	UU	Natural_-HPO3	UU Natural_-HPO3	2541.05	2541.05	1271.53	2	0.8	0.03276	29.11	0	Observed FDR	id
YLHPPPHLK-L2-CGU	db|MBNL1|MBNL1_Del101	201017_LU02_csarnowski_2017_A2.c.06748.06748.3	201017_LU02_csarnowski_2017_A2.c.07146.07146.3	74	974.125	CGU	Natural	CGU Natural	2074.74	2074.74	692.588	3	0.9	0.10917	29.09	0	Observed FDR	id
YLHPPPHLK-L2-UU	db|MBNL1|MBNL1_Del101	201017_LU02_csarnowski_2017_B2.c.07505.07505.3	201017_LU02_csarnowski_2017_B2.c.07498.07498.3	74	630.061	UU	Natural	UU Natural	1730.67	1730.68	577.9	3	0.6	0.08877	29.09	0	Observed FDR	id
YFHPPAHLQAK-F2-UU	db|MBNL1|MBNL1_Del101	201017_LU02_csarnowski_2017_B1.c.09232.09232.3	201017_LU02_csarnowski_2017_B1.c.09305.09305.3	242	630.061	UU	Natural	UU Natural	1937.74	1937.74	646.922	3	1.8	0.15528	29.08	0	Observed FDR	id
DTKWLTLEVCR-L5-C	db|MBNL1|MBNL1_Del101	201017_LU02_csarnowski_2017_A2.c.16424.16424.3	201017_LU02_csarnowski_2017_A2.c.16485.16485.3	19	321.036	C	Natural_-H2	C Natural_-H2	1740.75	1740.75	581.259	3	0.1	0.11347	29.06	0	Observed FDR	id
YLHPPPHLK-L2-UU	db|MBNL1|MBNL1_Del101	201017_LU02_csarnowski_2017_B2.c.09280.09280.3	201017_LU02_csarnowski_2017_B2.c.09369.09369.3	74	630.061	UU	Natural	UU Natural	1730.67	1730.68	577.9	3	0.7	0.20428	28.95	0	Observed FDR	id
YFHPPAHLQAKIK-A10-U	db|MBNL1|MBNL1_Del101	201017_LU02_csarnowski_2017_A2.c.09744.09744.3	201017_LU02_csarnowski_2017_A2.c.09724.09724.3	250	306.025	U	Natural_-H2O	U Natural_-H2O	1854.88	1854.88	619.302	3	0.7	0.14002	28.91	0	Observed FDR	id
YFHPPAHLQAKIK-A10-U	db|MBNL1|MBNL1_Del101	201017_LU02_csarnowski_2017_A1.c.10284.10284.3	201017_LU02_csarnowski_2017_A1.c.10253.10253.3	250	306.025	U	Natural_-H2O	U Natural_-H2O	1854.88	1854.88	619.301	3	-0.9	0.03467	28.9	0	Observed FDR	id
EKCKYFHPPAHLQAK-Y5-UU	db|MBNL1|MBNL1_Del101	201017_LU02_csarnowski_2017_A1.c.05478.05478.3	201017_LU02_csarnowski_2017_A1.c.05495.05495.3	241	630.061	UU	Natural	UU Natural	2483	2483	828.675	3	0	0.14367	28.89	0	Observed FDR	id
VIACFDSLKGR-L8-U	db|MBNL1|MBNL1_Del101	201017_LU02_csarnowski_2017_B2.c.17100.17100.3	201017_LU02_csarnowski_2017_B2.c.17145.17145.3	62	306.025	U	Natural_-H2O	U Natural_-H2O	1570.69	1570.68	524.569	3	-0.7	0.08993	28.88	0	Observed FDR	id
YFHPPAHLQAK-F2-U	db|MBNL1|MBNL1_Del101	201017_LU02_csarnowski_2017_B1.c.06495.06495.2	201017_LU02_csarnowski_2017_B1.c.06512.06512.2	242	324.036	U	Natural	U Natural	1631.71	1631.72	816.866	2	2.2	0.15618	28.86	0	Observed FDR	id
YLHPPPHLK-L2-UU	db|MBNL1|MBNL1_Del101	201017_LU02_csarnowski_2017_A1.c.07539.07539.3	201017_LU02_csarnowski_2017_A1.c.07132.07132.3	74	630.061	UU	Natural	UU Natural	1730.67	1730.67	577.899	3	-0.6	0.0866	28.8	0	Observed FDR	id
ENCKYLHPPPHLK-K4-U	db|MBNL1|MBNL1_Del101	201017_LU02_csarnowski_2017_B1.c.04311.04311.4	201017_LU02_csarnowski_2017_B1.c.04031.04031.4	72	324.036	U	Natural	U Natural	1955.86	1955.86	489.973	4	1.1	0.11124	28.73	0	Observed FDR	id
CKYFHPPAHLQAK-F4-UU	db|MBNL1|MBNL1_Del101	201017_LU02_csarnowski_2017_A1.c.07288.07288.4	201017_LU02_csarnowski_2017_A1.c.07311.07311.4	242	630.061	UU	Natural	UU Natural	2225.86	2225.86	557.474	4	0	0.15648	28.71	0	Observed FDR	id
VIACFDSLKGR-K9-U	db|MBNL1|MBNL1_Del101	201017_LU02_csarnowski_2017_B1.c.17100.17100.2	201017_LU02_csarnowski_2017_B1.c.17103.17103.2	63	306.025	U	Natural_-H2O	U Natural_-H2O	1570.69	1570.69	786.352	2	1.5	0.05062	28.7	0	Observed FDR	id
YLHPPPHLK-L2-UU	db|MBNL1|MBNL1_Del101	201017_LU02_csarnowski_2017_B2.c.07207.07207.2	201017_LU02_csarnowski_2017_B2.c.06958.06958.2	74	630.061	UU	Natural	UU Natural	1730.67	1730.68	866.346	2	1.6	0.16785	28.57	0	Observed FDR	id
YFHPPAHLQAK-H3-U	db|MBNL1|MBNL1_Del101	201017_LU02_csarnowski_2017_A2.c.05684.05684.3	201017_LU02_csarnowski_2017_A2.c.05691.05691.3	243	324.036	U	Natural	U Natural	1631.71	1631.71	544.912	3	-0.5	0.19	28.51	0	Observed FDR	id
YLHPPPHLK-Y1-U	db|MBNL1|MBNL1_Del101	201017_LU02_csarnowski_2017_A2.c.05031.05031.3	201017_LU02_csarnowski_2017_A2.c.05020.05020.3	73	324.036	U	Natural	U Natural	1424.65	1424.65	475.89	3	-0.7	0.05359	28.5	0	Observed FDR	id
YFHPPAHLQAK-Y1-U	db|MBNL1|MBNL1_Del101	201017_LU02_csarnowski_2017_A2.c.05914.05914.2	201017_LU02_csarnowski_2017_A2.c.05870.05870.2	241	324.036	U	Natural	U Natural	1631.71	1631.71	816.865	2	1	0.12088	28.45	0	Observed FDR	id
ENCKYLHPPPHLK-L6-UU	db|MBNL1|MBNL1_Del101	201017_LU02_csarnowski_2017_A1.c.05957.05957.4	201017_LU02_csarnowski_2017_A1.c.05956.05956.4	74	630.061	UU	Natural	UU Natural	2261.89	2261.89	566.479	4	0.2	0.12565	28.38	0	Observed FDR	id
YLHPPPHLK-L2-UU	db|MBNL1|MBNL1_Del101	201017_LU02_csarnowski_2017_A1.c.08583.08583.3	201017_LU02_csarnowski_2017_A1.c.08853.08853.3	74	630.061	UU	Natural	UU Natural	1730.67	1730.68	577.9	3	1	0.1825	28.36	0	Observed FDR	id
ENCKYLHPPPHLK-Y5-UU	db|MBNL1|MBNL1_Del101	201017_LU02_csarnowski_2017_B1.c.06858.06858.3	201017_LU02_csarnowski_2017_B1.c.07145.07145.3	73	630.061	UU	Natural	UU Natural	2261.89	2261.89	754.97	3	0.7	0.14534	28.32	0	Observed FDR	id
YFHPPAHLQAK-Y1-U	db|MBNL1|MBNL1_Del101	201017_LU02_csarnowski_2017_A1.c.05795.05795.3	201017_LU02_csarnowski_2017_A1.c.05723.05723.3	241	324.036	U	Natural	U Natural	1631.71	1631.71	544.912	3	-0.4	0.13447	28.3	0	Observed FDR	id
ENCKYLHPPPHLK-C3-U	db|MBNL1|MBNL1_Del101	201017_LU02_csarnowski_2017_A1.c.03748.03748.4	201017_LU02_csarnowski_2017_A1.c.03780.03780.4	71	324.036	U	Natural	U Natural	1955.86	1955.86	489.973	4	-0.6	0.10783	28.3	0	Observed FDR	id
YLHPPPHLK-L2-UU	db|MBNL1|MBNL1_Del101	201017_LU02_csarnowski_2017_A1.c.06372.06372.2	201017_LU02_csarnowski_2017_A1.c.06340.06340.2	74	630.061	UU	Natural	UU Natural	1730.67	1730.67	866.345	2	-0.1	0.13931	28.29	0	Observed FDR	id
YLHPPPHLK-Y1-UU	db|MBNL1|MBNL1_Del101	201017_LU02_csarnowski_2017_B2.c.08360.08360.3	201017_LU02_csarnowski_2017_B2.c.07816.07816.3	73	630.061	UU	Natural	UU Natural	1730.67	1730.68	577.9	3	0.9	0.10443	28.26	0	Observed FDR	id
EKCKYFHPPAHLQAK-H7-UU	db|MBNL1|MBNL1_Del101	201017_LU02_csarnowski_2017_A1.c.05482.05482.4	201017_LU02_csarnowski_2017_A1.c.05483.05483.4	243	630.061	UU	Natural	UU Natural	2483	2483	621.758	4	-0.1	0.16303	28.26	0	Observed FDR	id
YFHPPAHLQAK-Y1-UU	db|MBNL1|MBNL1_Del101	201017_LU02_csarnowski_2017_A1.c.09201.09201.3	201017_LU02_csarnowski_2017_A1.c.09214.09214.3	241	630.061	UU	Natural	UU Natural	1937.74	1937.74	646.921	3	0.2	0.15433	28.23	0	Observed FDR	id
YLHPPPHLK-L2-UU	db|MBNL1|MBNL1_Del101	201017_LU02_csarnowski_2017_A1.c.08029.08029.3	201017_LU02_csarnowski_2017_A1.c.08340.08340.3	74	630.061	UU	Natural	UU Natural	1730.67	1730.67	577.899	3	-0.1	0.09054	28.19	0	Observed FDR	id
ENCKYLHPPPHLK-K4-U	db|MBNL1|MBNL1_Del101	201017_LU02_csarnowski_2017_B2.c.04430.04430.4	201017_LU02_csarnowski_2017_B2.c.04540.04540.4	72	324.036	U	Natural	U Natural	1955.86	1955.86	489.973	4	0.5	0.07121	28.13	0	Observed FDR	id
ENCKYLHPPPHLK-H7-UU	db|MBNL1|MBNL1_Del101	201017_LU02_csarnowski_2017_A2.c.06616.06616.4	201017_LU02_csarnowski_2017_A2.c.06361.06361.4	75	630.061	UU	Natural	UU Natural	2261.89	2261.89	566.48	4	0.7	0.09564	28.01	0	Observed FDR	id
YLHPPPHLK-L2-CGU	db|MBNL1|MBNL1_Del101	201017_LU02_csarnowski_2017_A1.c.07057.07057.3	201017_LU02_csarnowski_2017_A1.c.07383.07383.3	74	974.125	CGU	Natural	CGU Natural	2074.74	2074.74	692.587	3	0.5	0.1163	28.01	0	Observed FDR	id
CKYFHPPAHLQAK-Y3-CG	db|MBNL1|MBNL1_Del101	201017_LU02_csarnowski_2017_B2.c.04856.04856.5	201017_LU02_csarnowski_2017_B2.c.04705.04705.5	241	668.099	CG	Natural	CG Natural	2263.9	2263.9	453.788	5	-0.7	0.09208	27.92	0	Observed FDR	id
YFHPPAHLQAK-F2-UU	db|MBNL1|MBNL1_Del101	201017_LU02_csarnowski_2017_B1.c.09638.09638.3	201017_LU02_csarnowski_2017_B1.c.09861.09861.3	242	630.061	UU	Natural	UU Natural	1937.74	1937.74	646.921	3	0.8	0.14644	27.87	0	Observed FDR	id
ENCKYLHPPPHLK-Y5-UU	db|MBNL1|MBNL1_Del101	201017_LU02_csarnowski_2017_B2.c.06458.06458.4	201017_LU02_csarnowski_2017_B2.c.06448.06448.4	73	630.061	UU	Natural	UU Natural	2261.89	2261.88	566.478	4	-1.3	0.12759	27.8	0	Observed FDR	id
YLHPPPHLK-H3-U	db|MBNL1|MBNL1_Del101	201017_LU02_csarnowski_2017_B2.c.04424.04424.3	201017_LU02_csarnowski_2017_B2.c.04796.04796.3	75	324.036	U	Natural	U Natural	1424.65	1424.65	475.891	3	-0.3	0.11847	27.76	0	Observed FDR	id
ENCKYLHPPPHLK-Y5-UU	db|MBNL1|MBNL1_Del101	201017_LU02_csarnowski_2017_B2.c.06846.06846.2	201017_LU02_csarnowski_2017_B2.c.07192.07192.2	73	630.061	UU	Natural	UU Natural	2261.89	2261.89	1131.95	2	0.1	0.15782	27.71	0	Observed FDR	id
AAQYQVNQAAAAQAAATAAAM-Q8-CGUU	db|MBNL1|MBNL1_Del101	201017_LU02_csarnowski_2017_B1.c.28243.28243.3	201017_LU02_csarnowski_2017_B1.c.28047.28047.3	261	1200.18	CGUU	Natural_-HPO3	CGUU Natural_-HPO3	3191.14	3191.14	1064.72	3	-0.1	0.02855	27.71	0	Observed FDR	id
FAHPADSTMIDTNDNTVTVCMDYIK-D22-UU	db|MBNL1|MBNL1_Del101	201017_LU02_csarnowski_2017_A2.c.18196.18196.3	201017_LU02_csarnowski_2017_A2.c.18415.18415.3	228	550.095	UU	Natural_-HPO3	UU Natural_-HPO3	3408.35	3408.35	1137.13	3	0.3	0.02394	27.69	0	Observed FDR	id
ENCKYLHPPPHLK-L6-U	db|MBNL1|MBNL1_Del101	201017_LU02_csarnowski_2017_B1.c.08386.08386.3	201017_LU02_csarnowski_2017_B1.c.08149.08149.3	74	306.025	U	Natural_-H2O	U Natural_-H2O	1937.85	1937.85	646.957	3	-0.6	0.09949	27.66	0	Observed FDR	id
ENCKYLHPPPHLK-Y5-UU	db|MBNL1|MBNL1_Del101	201017_LU02_csarnowski_2017_B1.c.07076.07076.4	201017_LU02_csarnowski_2017_B1.c.06750.06750.4	73	630.061	UU	Natural	UU Natural	2261.89	2261.89	566.48	4	0.9	0.06849	27.47	0	Observed FDR	id
CKYFHPPAHLQAK-Y3-U	db|MBNL1|MBNL1_Del101	201017_LU02_csarnowski_2017_B2.c.04781.04781.4	201017_LU02_csarnowski_2017_B2.c.05014.05014.4	241	324.036	U	Natural	U Natural	1919.84	1919.84	480.967	4	-0.1	0.1367	27.4	0	Observed FDR	id
YFHPPAHLQAK-F2-U	db|MBNL1|MBNL1_Del101	201017_LU02_csarnowski_2017_B2.c.07471.07471.2	201017_LU02_csarnowski_2017_B2.c.07441.07441.2	242	324.036	U	Natural	U Natural	1631.71	1631.72	816.865	2	1	0.1613	27.34	0	Observed FDR	id
YLHPPPHLK-L2-U	db|MBNL1|MBNL1_Del101	201017_LU02_csarnowski_2017_A2.c.04210.04210.3	201017_LU02_csarnowski_2017_A2.c.04111.04111.3	74	324.036	U	Natural	U Natural	1424.65	1424.65	475.891	3	-0.7	0.14076	27.33	0	Observed FDR	id
YFHPPAHLQAK-Y1-U	db|MBNL1|MBNL1_Del101	201017_LU02_csarnowski_2017_B1.c.06502.06502.3	201017_LU02_csarnowski_2017_B1.c.06528.06528.3	241	324.036	U	Natural	U Natural	1631.71	1631.71	544.912	3	-0.8	0.11998	27.21	0	Observed FDR	id
YLHPPPHLK-L2-UU	db|MBNL1|MBNL1_Del101	201017_LU02_csarnowski_2017_A1.c.07287.07287.3	201017_LU02_csarnowski_2017_A1.c.06856.06856.3	74	630.061	UU	Natural	UU Natural	1730.67	1730.67	577.899	3	-0.2	0.10149	27.16	0	Observed FDR	id
YLHPPPHLK-L2-U	db|MBNL1|MBNL1_Del101	201017_LU02_csarnowski_2017_B1.c.04911.04911.2	201017_LU02_csarnowski_2017_B1.c.04858.04858.2	74	324.036	U	Natural	U Natural	1424.65	1424.65	713.333	2	0.4	0.13813	27.13	0	Observed FDR	id
DTKWLTLEVCR-T6-U	db|MBNL1|MBNL1_Del101	201017_LU02_csarnowski_2017_B1.c.23432.23432.3	201017_LU02_csarnowski_2017_B1.c.23465.23465.3	20	306.025	U	Natural_-H2O	U Natural_-H2O	1725.74	1725.75	576.256	3	1.2	0.1434	27.09	0	Observed FDR	id
WLTLEVCR-W1-UU	db|MBNL1|MBNL1_Del101	201017_LU02_csarnowski_2017_A1.c.19875.19875.2	201017_LU02_csarnowski_2017_A1.c.19783.19783.2	18	550.095	UU	Natural_-HPO3	UU Natural_-HPO3	1625.64	1625.64	813.829	2	-0.5	0.14666	27.08	0	Observed FDR	id
YFHPPAHLQAK-F2-UU	db|MBNL1|MBNL1_Del101	201017_LU02_csarnowski_2017_A2.c.08320.08320.3	201017_LU02_csarnowski_2017_A2.c.08381.08381.3	242	630.061	UU	Natural	UU Natural	1937.74	1937.74	646.922	3	1.6	0.12399	27.08	0	Observed FDR	id
YLHPPPHLK-L2-UU	db|MBNL1|MBNL1_Del101	201017_LU02_csarnowski_2017_A2.c.07319.07319.3	201017_LU02_csarnowski_2017_A2.c.07541.07541.3	74	630.061	UU	Natural	UU Natural	1730.67	1730.68	577.9	3	0.7	0.09927	27.05	0	Observed FDR	id
ENCKYLHPPPHLK-L6-CGU	db|MBNL1|MBNL1_Del101	201017_LU02_csarnowski_2017_A1.c.06254.06254.4	201017_LU02_csarnowski_2017_A1.c.06672.06672.4	74	938.103	CGU	Natural_-H4O2	CGU Natural_-H4O2	2569.93	2569.93	643.49	4	-0.3	0.1163	27.03	0	Observed FDR	id
WLTLEVCR-W1-U	db|MBNL1|MBNL1_Del101	201017_LU02_csarnowski_2017_A2.c.18604.18604.2	201017_LU02_csarnowski_2017_A2.c.18605.18605.2	18	324.036	U	Natural	U Natural	1399.58	1399.59	700.801	2	1.7	0.13956	27.02	0	Observed FDR	id
ENCKYLHPPPHLK-K4-UU	db|MBNL1|MBNL1_Del101	201017_LU02_csarnowski_2017_B2.c.06595.06595.2	201017_LU02_csarnowski_2017_B2.c.06889.06889.2	72	630.061	UU	Natural	UU Natural	2261.89	2261.89	1131.95	2	0.6	0.13624	26.92	0	Observed FDR	id
YLHPPPHLK-L2-CGU	db|MBNL1|MBNL1_Del101	201017_LU02_csarnowski_2017_A2.c.07804.07804.3	201017_LU02_csarnowski_2017_A2.c.07788.07788.3	74	974.125	CGU	Natural	CGU Natural	2074.74	2074.74	692.587	3	0.3	0.13571	26.86	0	Observed FDR	id
ENCKYLHPPPHLK-L6-U	db|MBNL1|MBNL1_Del101	201017_LU02_csarnowski_2017_A2.c.03927.03927.4	201017_LU02_csarnowski_2017_A2.c.03880.03880.4	74	306.025	U	Natural_-H2O	U Natural_-H2O	1937.85	1937.85	485.469	4	-1.6	0.07395	26.76	0	Observed FDR	id
ENCKYLHPPPHLK-L6-CG	db|MBNL1|MBNL1_Del101	201017_LU02_csarnowski_2017_B2.c.03579.03579.4	201017_LU02_csarnowski_2017_B2.c.03619.03619.4	74	668.099	CG	Natural	CG Natural	2299.92	2299.92	575.989	4	0.5	0.08663	26.74	0	Observed FDR	id
VIACFDSLKGRCSR-L8-G	db|MBNL1|MBNL1_Del101	201017_LU02_csarnowski_2017_B2.c.01962.01962.5	201017_LU02_csarnowski_2017_B2.c.01546.01546.5	62	247.071	G	Natural_-H5PO5	G Natural_-H5PO5	1914.89	1914.9	383.987	5	1.6	0.12257	26.68	0	Observed FDR	id
YLHPPPHLK-L2-U	db|MBNL1|MBNL1_Del101	201017_LU02_csarnowski_2017_B1.c.04341.04341.3	201017_LU02_csarnowski_2017_B1.c.04059.04059.3	74	324.036	U	Natural	U Natural	1424.65	1424.65	475.891	3	0	0.05068	26.63	0	Observed FDR	id
ENCKYLHPPPHLK-Y5-U	db|MBNL1|MBNL1_Del101	201017_LU02_csarnowski_2017_A1.c.08019.08019.4	201017_LU02_csarnowski_2017_A1.c.07926.07926.4	73	306.025	U	Natural_-H2O	U Natural_-H2O	1937.85	1937.85	485.47	4	-0.7	0.03103	26.5	0	Observed FDR	id
VIACFDSLKGR-D6-U	db|MBNL1|MBNL1_Del101	201017_LU02_csarnowski_2017_A2.c.14961.14961.3	201017_LU02_csarnowski_2017_A2.c.14681.14681.3	60	306.025	U	Natural_-H2O	U Natural_-H2O	1570.69	1570.69	524.57	3	0.1	0.04189	26.48	0	Observed FDR	id
YLHPPPHLK-L2-UU	db|MBNL1|MBNL1_Del101	201017_LU02_csarnowski_2017_A2.c.07839.07839.3	201017_LU02_csarnowski_2017_A2.c.08099.08099.3	74	630.061	UU	Natural	UU Natural	1730.67	1730.67	577.899	3	0.2	0.10665	26.48	0	Observed FDR	id
YLHPPPHLK-L2-UU	db|MBNL1|MBNL1_Del101	201017_LU02_csarnowski_2017_B1.c.08256.08256.3	201017_LU02_csarnowski_2017_B1.c.07923.07923.3	74	630.061	UU	Natural	UU Natural	1730.67	1730.68	577.9	3	0.9	0.08495	26.41	0	Observed FDR	id
YFHPPAHLQAK-F2-CGU	db|MBNL1|MBNL1_Del101	201017_LU02_csarnowski_2017_B1.c.10538.10538.3	201017_LU02_csarnowski_2017_B1.c.10072.10072.3	242	974.125	CGU	Natural	CGU Natural	2281.8	2281.8	761.609	3	0.3	0.05511	26.36	0	Observed FDR	id
YLHPPPHLK-L2-UU	db|MBNL1|MBNL1_Del101	201017_LU02_csarnowski_2017_B1.c.09427.09427.3	201017_LU02_csarnowski_2017_B1.c.09516.09516.3	74	630.061	UU	Natural	UU Natural	1730.67	1730.67	577.898	3	-1.5	0.17944	26.35	0	Observed FDR	id
VIACFDSLKGR-K9-U	db|MBNL1|MBNL1_Del101	201017_LU02_csarnowski_2017_B1.c.16872.16872.3	201017_LU02_csarnowski_2017_B1.c.17202.17202.3	63	306.025	U	Natural_-H2O	U Natural_-H2O	1570.69	1570.68	524.569	3	-0.1	0.04265	26.24	0	Observed FDR	id
YLHPPPHLK-L2-UU	db|MBNL1|MBNL1_Del101	201017_LU02_csarnowski_2017_B1.c.08523.08523.3	201017_LU02_csarnowski_2017_B1.c.08580.08580.3	74	630.061	UU	Natural	UU Natural	1730.67	1730.67	577.899	3	0.2	0.08952	26.18	0	Observed FDR	id
YLHPPPHLK-L2-UU	db|MBNL1|MBNL1_Del101	201017_LU02_csarnowski_2017_A2.c.06925.06925.3	201017_LU02_csarnowski_2017_A2.c.06655.06655.3	74	630.061	UU	Natural	UU Natural	1730.67	1730.68	577.9	3	0.5	0.09981	26.09	0	Observed FDR	id
YLHPPPHLK-L2-UU	db|MBNL1|MBNL1_Del101	201017_LU02_csarnowski_2017_A2.c.07561.07561.3	201017_LU02_csarnowski_2017_A2.c.07855.07855.3	74	630.061	UU	Natural	UU Natural	1730.67	1730.67	577.899	3	0.4	0.09629	26.09	0	Observed FDR	id
WLTLEVCR-W1-UU	db|MBNL1|MBNL1_Del101	201017_LU02_csarnowski_2017_A2.c.18653.18653.2	201017_LU02_csarnowski_2017_A2.c.18563.18563.2	18	550.095	UU	Natural_-HPO3	UU Natural_-HPO3	1625.64	1625.64	813.83	2	0.8	0.17421	26.02	0	Observed FDR	id
CKYFHPPAHLQAK-Y3-UU	db|MBNL1|MBNL1_Del101	201017_LU02_csarnowski_2017_A2.c.06710.06710.2	201017_LU02_csarnowski_2017_A2.c.06697.06697.2	241	630.061	UU	Natural	UU Natural	2225.86	2225.86	1113.94	2	-0.7	0.14055	26.02	0	Observed FDR	id
CSRENCKYLHPPPHLK-N5-UU	db|MBNL1|MBNL1_Del101	201017_LU02_csarnowski_2017_A2.c.04460.04460.4	201017_LU02_csarnowski_2017_A2.c.04451.04451.4	70	630.061	UU	Natural	UU Natural	2665.05	2665.05	667.27	4	0.3	0.14973	25.94	0	Observed FDR	id
YLHPPPHLK-L2-UU	db|MBNL1|MBNL1_Del101	201017_LU02_csarnowski_2017_A1.c.07774.07774.3	201017_LU02_csarnowski_2017_A1.c.08045.08045.3	74	630.061	UU	Natural	UU Natural	1730.67	1730.67	577.899	3	0	0.07175	25.91	0	Observed FDR	id
ENCKYLHPPPHLK-K4-UU	db|MBNL1|MBNL1_Del101	201017_LU02_csarnowski_2017_B1.c.06918.06918.2	201017_LU02_csarnowski_2017_B1.c.06982.06982.2	72	630.061	UU	Natural	UU Natural	2261.89	2261.88	1131.95	2	-0.6	0.16971	25.9	0	Observed FDR	id
YFHPPAHLQAK-F2-CGU	db|MBNL1|MBNL1_Del101	201017_LU02_csarnowski_2017_A1.c.09380.09380.3	201017_LU02_csarnowski_2017_A1.c.09771.09771.3	242	974.125	CGU	Natural	CGU Natural	2281.8	2281.8	761.608	3	-0.2	0.05571	25.87	0	Observed FDR	id
CKYFHPPAHLQAK-Y3-UU	db|MBNL1|MBNL1_Del101	201017_LU02_csarnowski_2017_A1.c.07291.07291.2	201017_LU02_csarnowski_2017_A1.c.07289.07289.2	241	630.061	UU	Natural	UU Natural	2225.86	2225.86	1113.94	2	0.3	0.10588	25.82	0	Observed FDR	id
EKCKYFHPPAHLQAK-C3-UU	db|MBNL1|MBNL1_Del101	201017_LU02_csarnowski_2017_B2.c.05653.05653.4	201017_LU02_csarnowski_2017_B2.c.05706.05706.4	239	630.061	UU	Natural	UU Natural	2483	2483	621.759	4	1.2	0.15147	25.78	0	Observed FDR	id
EKCKYFHPPAHLQAK-H7-CG	db|MBNL1|MBNL1_Del101	201017_LU02_csarnowski_2017_B2.c.06033.06033.5	201017_LU02_csarnowski_2017_B2.c.06049.06049.5	243	650.089	CG	Natural_-H2O	CG Natural_-H2O	2503.03	2503.03	501.614	5	0.7	0.08899	25.64	0	Observed FDR	id
YLHPPPHLK-L2-UU	db|MBNL1|MBNL1_Del101	201017_LU02_csarnowski_2017_B2.c.09884.09884.3	201017_LU02_csarnowski_2017_B2.c.09823.09823.3	74	630.061	UU	Natural	UU Natural	1730.67	1730.68	577.9	3	1.3	0.17172	25.63	0	Observed FDR	id
YLHPPPHLK-L2-UU	db|MBNL1|MBNL1_Del101	201017_LU02_csarnowski_2017_B1.c.07632.07632.3	201017_LU02_csarnowski_2017_B1.c.07334.07334.3	74	630.061	UU	Natural	UU Natural	1730.67	1730.67	577.899	3	0.1	0.09102	25.48	0	Observed FDR	id
CKYFHPPAHLQAK-H5-CG	db|MBNL1|MBNL1_Del101	201017_LU02_csarnowski_2017_A2.c.04113.04113.5	201017_LU02_csarnowski_2017_A2.c.04169.04169.5	243	668.099	CG	Natural	CG Natural	2263.9	2263.9	453.788	5	-0.9	0.09783	25.44	0	Observed FDR	id
ENCKYLHPPPHLK-K4-U	db|MBNL1|MBNL1_Del101	201017_LU02_csarnowski_2017_A2.c.07637.07637.4	201017_LU02_csarnowski_2017_A2.c.07353.07353.4	72	306.025	U	Natural_-H2O	U Natural_-H2O	1937.85	1937.85	485.47	4	-0.4	0.06441	25.42	0	Observed FDR	id
YLHPPPHLK-L2-U	db|MBNL1|MBNL1_Del101	201017_LU02_csarnowski_2017_A1.c.04389.04389.3	201017_LU02_csarnowski_2017_A1.c.03841.03841.3	74	324.036	U	Natural	U Natural	1424.65	1424.65	475.89	3	-1.2	0.06474	25.39	0	Observed FDR	id
YLHPPPHLK-L2-UU	db|MBNL1|MBNL1_Del101	201017_LU02_csarnowski_2017_B2.c.07978.07978.3	201017_LU02_csarnowski_2017_B2.c.08531.08531.3	74	630.061	UU	Natural	UU Natural	1730.67	1730.68	577.9	3	0.7	0.09516	25.3	0	Observed FDR	id
CKYFHPPAHLQAK-Y3-CG	db|MBNL1|MBNL1_Del101	201017_LU02_csarnowski_2017_A2.c.01661.01661.4	201017_LU02_csarnowski_2017_A2.c.01725.01725.4	241	668.099	CG	Natural	CG Natural	2263.9	2263.9	566.983	4	-1.3	0.12135	25.29	0	Observed FDR	id
YFHPPAHLQAK-Y1-U	db|MBNL1|MBNL1_Del101	201017_LU02_csarnowski_2017_A2.c.05349.05349.3	201017_LU02_csarnowski_2017_A2.c.05363.05363.3	241	324.036	U	Natural	U Natural	1631.71	1631.71	544.912	3	-0.2	0.04958	25.27	0	Observed FDR	id
AAQYQVNQAAAAQAAATAAAM-Q5-U	db|MBNL1|MBNL1_Del101	201017_LU02_csarnowski_2017_B1.c.23822.23822.2	201017_LU02_csarnowski_2017_B1.c.23552.23552.2	258	324.036	U	Natural	U Natural	2314.99	2314.99	1158.5	2	-0.1	0.03511	25.26	0	Observed FDR	id
VIACFDSLKGR-K9-U	db|MBNL1|MBNL1_Del101	201017_LU02_csarnowski_2017_A2.c.14650.14650.2	201017_LU02_csarnowski_2017_A2.c.14643.14643.2	63	306.025	U	Natural_-H2O	U Natural_-H2O	1570.69	1570.69	786.352	2	2	0.04705	25.24	0	Observed FDR	id
YFHPPAHLQAK-Y1-U	db|MBNL1|MBNL1_Del101	201017_LU02_csarnowski_2017_A1.c.06137.06137.3	201017_LU02_csarnowski_2017_A1.c.06235.06235.3	241	324.036	U	Natural	U Natural	1631.71	1631.71	544.912	3	-1.3	0.13226	25.15	0	Observed FDR	id
YFHPPAHLQAK-Y1-CGU	db|MBNL1|MBNL1_Del101	201017_LU02_csarnowski_2017_A2.c.08557.08557.3	201017_LU02_csarnowski_2017_A2.c.08850.08850.3	241	974.125	CGU	Natural	CGU Natural	2281.8	2281.8	761.609	3	0.4	0.08972	25.09	0	Observed FDR	id
YFHPPAHLQAK-F2-UU	db|MBNL1|MBNL1_Del101	201017_LU02_csarnowski_2017_B2.c.09328.09328.3	201017_LU02_csarnowski_2017_B2.c.09357.09357.3	242	630.061	UU	Natural	UU Natural	1937.74	1937.74	646.921	3	1	0.16585	25.04	0	Observed FDR	id
ENCKYLHPPPHLK-C3-U	db|MBNL1|MBNL1_Del101	201017_LU02_csarnowski_2017_B1.c.03992.03992.4	201017_LU02_csarnowski_2017_B1.c.04432.04432.4	71	324.036	U	Natural	U Natural	1955.86	1955.86	489.973	4	-0.6	0.10301	24.9	0	Observed FDR	id
ENCKYLHPPPHLK-Y5-U	db|MBNL1|MBNL1_Del101	201017_LU02_csarnowski_2017_B2.c.08383.08383.4	201017_LU02_csarnowski_2017_B2.c.08399.08399.4	73	306.025	U	Natural_-H2O	U Natural_-H2O	1937.85	1937.85	485.47	4	-0.1	0.0508	24.56	0	Observed FDR	id
AAQYQVNQAAAAQAAATAAAM-N7-CG	db|MBNL1|MBNL1_Del101	201017_LU02_csarnowski_2017_B1.c.26796.26796.3	201017_LU02_csarnowski_2017_B1.c.26676.26676.3	260	552.112	CG	Natural_-H5PO5	CG Natural_-H5PO5	2543.06	2543.06	848.696	3	-0.5	0.04967	24.53	0	Observed FDR	id
YFHPPAHLQAK-H3-U	db|MBNL1|MBNL1_Del101	201017_LU02_csarnowski_2017_A1.c.06670.06670.3	201017_LU02_csarnowski_2017_A1.c.06897.06897.3	243	324.036	U	Natural	U Natural	1631.71	1631.71	544.913	3	0.6	0.1063	24.45	0	Observed FDR	id
WLTLEVCR-W1-UU	db|MBNL1|MBNL1_Del101	201017_LU02_csarnowski_2017_B2.c.21400.21400.2	201017_LU02_csarnowski_2017_B2.c.21373.21373.2	18	550.095	UU	Natural_-HPO3	UU Natural_-HPO3	1625.64	1625.65	813.831	2	1.4	0.10247	24.36	0	Observed FDR	id
AAQYQVNQAAAAQAAATAAAM-A11-CGUU	db|MBNL1|MBNL1_Del101	201017_LU02_csarnowski_2017_B2.c.28078.28078.3	201017_LU02_csarnowski_2017_B2.c.28036.28036.3	264	1200.18	CGUU	Natural_-HPO3	CGUU Natural_-HPO3	3191.14	3191.14	1064.72	3	0.4	0.01763	24.24	0	Observed FDR	id
DTKWLTLEVCR-K3-U	db|MBNL1|MBNL1_Del101	201017_LU02_csarnowski_2017_B2.c.23754.23754.2	201017_LU02_csarnowski_2017_B2.c.23770.23770.2	17	306.025	U	Natural_-H2O	U Natural_-H2O	1725.74	1725.74	863.879	2	-0.2	0.05683	24.21	0	Observed FDR	id
YLHPPPHLK-Y1-U	db|MBNL1|MBNL1_Del101	201017_LU02_csarnowski_2017_B1.c.04690.04690.3	201017_LU02_csarnowski_2017_B1.c.04394.04394.3	73	324.036	U	Natural	U Natural	1424.65	1424.65	475.891	3	0.2	0.06756	24.2	0	Observed FDR	id
YFHPPAHLQAK-Y1-CG	db|MBNL1|MBNL1_Del101	201017_LU02_csarnowski_2017_A2.c.04494.04494.3	201017_LU02_csarnowski_2017_A2.c.04505.04505.3	241	668.099	CG	Natural	CG Natural	1975.78	1975.78	659.6	3	-0.4	0.091	24.2	0	Observed FDR	id
CSRENCKYLHPPPHLK-C1-UU	db|MBNL1|MBNL1_Del101	201017_LU02_csarnowski_2017_B1.c.04829.04829.4	201017_LU02_csarnowski_2017_B1.c.04821.04821.4	66	630.061	UU	Natural	UU Natural	2665.05	2665.05	667.27	4	0.4	0.14502	24.05	0	Observed FDR	id
AAQYQVNQAAAAQAAATAAAM-Q8-UU	db|MBNL1|MBNL1_Del101	201017_LU02_csarnowski_2017_B2.c.24104.24104.3	201017_LU02_csarnowski_2017_B2.c.23873.23873.3	261	550.095	UU	Natural_-HPO3	UU Natural_-HPO3	2541.05	2541.05	848.026	3	2.2	0.05147	23.96	0	Observed FDR	id
ENCKYLHPPPHLK-C3-UU	db|MBNL1|MBNL1_Del101	201017_LU02_csarnowski_2017_B1.c.07330.07330.4	201017_LU02_csarnowski_2017_B1.c.07321.07321.4	71	630.061	UU	Natural	UU Natural	2261.89	2261.88	566.479	4	-0.4	0.03545	23.96	0	Observed FDR	id
YFHPPAHLQAK-P4-U	db|MBNL1|MBNL1_Del101	201017_LU02_csarnowski_2017_B1.c.06206.06206.3	201017_LU02_csarnowski_2017_B1.c.06284.06284.3	244	324.036	U	Natural	U Natural	1631.71	1631.71	544.912	3	-0.8	0.07702	23.94	0	Observed FDR	id
ENCKYLHPPPHLK-K4-U	db|MBNL1|MBNL1_Del101	201017_LU02_csarnowski_2017_B1.c.08384.08384.4	201017_LU02_csarnowski_2017_B1.c.08512.08512.4	72	306.025	U	Natural_-H2O	U Natural_-H2O	1937.85	1937.85	485.47	4	-0.1	0.02382	23.93	0	Observed FDR	id
YFHPPAHLQAK-F2-CGU	db|MBNL1|MBNL1_Del101	201017_LU02_csarnowski_2017_A2.c.08880.08880.3	201017_LU02_csarnowski_2017_A2.c.09218.09218.3	242	974.125	CGU	Natural	CGU Natural	2281.8	2281.8	761.609	3	0.9	0.06371	23.91	0	Observed FDR	id
WLTLEVCR-W1-U	db|MBNL1|MBNL1_Del101	201017_LU02_csarnowski_2017_B2.c.21348.21348.2	201017_LU02_csarnowski_2017_B2.c.21674.21674.2	18	324.036	U	Natural	U Natural	1399.58	1399.58	700.8	2	-0.3	0.08688	23.86	0	Observed FDR	id
CKYFHPPAHLQAK-Y3-U	db|MBNL1|MBNL1_Del101	201017_LU02_csarnowski_2017_A1.c.04426.04426.4	201017_LU02_csarnowski_2017_A1.c.04775.04775.4	241	324.036	U	Natural	U Natural	1919.84	1919.84	480.967	4	-1.2	0.14585	23.83	0	Observed FDR	id
WLTLEVCR-L2-CGUU	db|MBNL1|MBNL1_Del101	201017_LU02_csarnowski_2017_A2.c.22222.22222.3	201017_LU02_csarnowski_2017_A2.c.22235.22235.3	19	1200.18	CGUU	Natural_-HPO3	CGUU Natural_-HPO3	2275.73	2275.73	759.586	3	0.9	0.15614	23.74	0	Observed FDR	id
ENCKYLHPPPHLK-Y5-U	db|MBNL1|MBNL1_Del101	201017_LU02_csarnowski_2017_A1.c.07997.07997.3	201017_LU02_csarnowski_2017_A1.c.07784.07784.3	73	306.025	U	Natural_-H2O	U Natural_-H2O	1937.85	1937.85	646.958	3	0.2	0.08139	23.73	0	Observed FDR	id
YLHPPPHLK-L2-UU	db|MBNL1|MBNL1_Del101	201017_LU02_csarnowski_2017_A2.c.08089.08089.3	201017_LU02_csarnowski_2017_A2.c.08344.08344.3	74	630.061	UU	Natural	UU Natural	1730.67	1730.68	577.9	3	1.6	0.12217	23.7	0	Observed FDR	id
YFHPPAHLQAK-F2-CGU	db|MBNL1|MBNL1_Del101	201017_LU02_csarnowski_2017_B1.c.09672.09672.3	201017_LU02_csarnowski_2017_B1.c.09179.09179.3	242	974.125	CGU	Natural	CGU Natural	2281.8	2281.8	761.608	3	-0.2	0.06754	23.66	0	Observed FDR	id
YLHPPPHLK-L2-CGUU	db|MBNL1|MBNL1_Del101	201017_LU02_csarnowski_2017_A2.c.09670.09670.3	201017_LU02_csarnowski_2017_A2.c.10237.10237.3	74	1280.15	CGUU	Natural	CGUU Natural	2380.76	2380.77	794.597	3	1.4	0.05532	23.62	0	Observed FDR	id
YLHPPPHLK-L2-UU	db|MBNL1|MBNL1_Del101	201017_LU02_csarnowski_2017_B1.c.07913.07913.3	201017_LU02_csarnowski_2017_B1.c.07596.07596.3	74	630.061	UU	Natural	UU Natural	1730.67	1730.68	577.9	3	1	0.0572	23.59	0	Observed FDR	id
YLHPPPHLK-L2-CGU	db|MBNL1|MBNL1_Del101	201017_LU02_csarnowski_2017_B2.c.08401.08401.3	201017_LU02_csarnowski_2017_B2.c.08298.08298.3	74	974.125	CGU	Natural	CGU Natural	2074.74	2074.74	692.587	3	-0.3	0.05534	23.56	0	Observed FDR	id
YFHPPAHLQAK-Y1-UU	db|MBNL1|MBNL1_Del101	201017_LU02_csarnowski_2017_A1.c.08588.08588.2	201017_LU02_csarnowski_2017_A1.c.08595.08595.2	241	630.061	UU	Natural	UU Natural	1937.74	1937.74	969.877	2	-0.6	0.09144	23.56	0	Observed FDR	id
WLTLEVCR-T3-CGUU	db|MBNL1|MBNL1_Del101	201017_LU02_csarnowski_2017_B1.c.24953.24953.2	201017_LU02_csarnowski_2017_B1.c.24973.24973.2	20	1200.18	CGUU	Natural_-HPO3	CGUU Natural_-HPO3	2275.73	2275.74	1138.88	2	1.6	0.04939	23.56	0	Observed FDR	id
CKYFHPPAHLQAK-F4-CGU	db|MBNL1|MBNL1_Del101	201017_LU02_csarnowski_2017_A1.c.07447.07447.3	201017_LU02_csarnowski_2017_A1.c.07615.07615.3	242	974.125	CGU	Natural	CGU Natural	2569.93	2569.93	857.651	3	0.4	0.04718	23.49	0	Observed FDR	id
EKCKYFHPPAHLQAK-Y5-CG	db|MBNL1|MBNL1_Del101	201017_LU02_csarnowski_2017_A1.c.05540.05540.5	201017_LU02_csarnowski_2017_A1.c.05641.05641.5	241	650.089	CG	Natural_-H2O	CG Natural_-H2O	2503.03	2503.03	501.614	5	0.6	0.0874	23.48	0	Observed FDR	id
YLHPPPHLKTQLEINGR-H7-U	db|MBNL1|MBNL1_Del101	201017_LU02_csarnowski_2017_B1.c.14216.14216.4	201017_LU02_csarnowski_2017_B1.c.14160.14160.4	79	306.025	U	Natural_-H2O	U Natural_-H2O	2318.12	2318.12	580.539	4	1.5	0.0881	23.48	0	Observed FDR	id
YLHPPPHLK-L2-UU	db|MBNL1|MBNL1_Del101	201017_LU02_csarnowski_2017_B2.c.09650.09650.3	201017_LU02_csarnowski_2017_B2.c.10079.10079.3	74	630.061	UU	Natural	UU Natural	1730.67	1730.67	577.899	3	-0.1	0.1762	23.41	0	Observed FDR	id
ENCKYLHPPPHLK-Y5-U	db|MBNL1|MBNL1_Del101	201017_LU02_csarnowski_2017_A2.c.07363.07363.4	201017_LU02_csarnowski_2017_A2.c.07621.07621.4	73	306.025	U	Natural_-H2O	U Natural_-H2O	1937.85	1937.85	485.47	4	-0.2	0.02344	23.34	0	Observed FDR	id
YFHPPAHLQAK-F2-U	db|MBNL1|MBNL1_Del101	201017_LU02_csarnowski_2017_B1.c.07186.07186.2	201017_LU02_csarnowski_2017_B1.c.07256.07256.2	242	324.036	U	Natural	U Natural	1631.71	1631.71	816.865	2	0.3	0.13141	23.3	0	Observed FDR	id
YLHPPPHLK-H3-U	db|MBNL1|MBNL1_Del101	201017_LU02_csarnowski_2017_A2.c.04531.04531.3	201017_LU02_csarnowski_2017_A2.c.04486.04486.3	75	324.036	U	Natural	U Natural	1424.65	1424.65	475.89	3	-0.9	0.05239	23.26	0	Observed FDR	id
YLHPPPHLK-L2-U	db|MBNL1|MBNL1_Del101	201017_LU02_csarnowski_2017_B2.c.05069.05069.2	201017_LU02_csarnowski_2017_B2.c.05004.05004.2	74	324.036	U	Natural	U Natural	1424.65	1424.65	713.334	2	1.8	0.07021	23.2	0	Observed FDR	id
YLHPPPHLK-L2-CGU	db|MBNL1|MBNL1_Del101	201017_LU02_csarnowski_2017_A1.c.09333.09333.3	201017_LU02_csarnowski_2017_A1.c.09366.09366.3	74	956.114	CGU	Natural_-H2O	CGU Natural_-H2O	2056.73	2056.73	686.584	3	0.4	0.13002	23.18	0	Observed FDR	id
AAQYQVNQAAAAQAAATAAAM-N7-UU	db|MBNL1|MBNL1_Del101	201017_LU02_csarnowski_2017_B2.c.26334.26334.2	201017_LU02_csarnowski_2017_B2.c.26322.26322.2	260	568.105	UU	Natural_-HPO3+H2O	UU Natural_-HPO3+H2O	2559.06	2559.06	1280.54	2	-0.8	0.01739	23.16	0	Observed FDR	id
ENCKYLHPPPHLK-L6-UU	db|MBNL1|MBNL1_Del101	201017_LU02_csarnowski_2017_A2.c.05735.05735.2	201017_LU02_csarnowski_2017_A2.c.06037.06037.2	74	630.061	UU	Natural	UU Natural	2261.89	2261.88	1131.95	2	-0.7	0.13007	23.13	0	Observed FDR	id
AAQYQVNQAAAAQAAATAAAM-N7-UU	db|MBNL1|MBNL1_Del101	201017_LU02_csarnowski_2017_A2.c.21003.21003.3	201017_LU02_csarnowski_2017_A2.c.21196.21196.3	260	550.095	UU	Natural_-HPO3	UU Natural_-HPO3	2541.05	2541.05	848.024	3	0.5	0.0532	23.08	0	Observed FDR	id
EKCKYFHPPAHLQAK-K4-UU	db|MBNL1|MBNL1_Del101	201017_LU02_csarnowski_2017_A2.c.04983.04983.4	201017_LU02_csarnowski_2017_A2.c.05039.05039.4	240	630.061	UU	Natural	UU Natural	2483	2483	621.759	4	0.6	0.16049	23.08	0	Observed FDR	id
EKCKYFHPPAHLQAK-Y5-CG	db|MBNL1|MBNL1_Del101	201017_LU02_csarnowski_2017_B2.c.03710.03710.4	201017_LU02_csarnowski_2017_B2.c.03634.03634.4	241	668.099	CG	Natural	CG Natural	2521.04	2521.04	631.269	4	1.3	0.08977	23.07	0	Observed FDR	id
ENCKYLHPPPHLK-H7-CG	db|MBNL1|MBNL1_Del101	201017_LU02_csarnowski_2017_A1.c.02650.02650.5	201017_LU02_csarnowski_2017_A1.c.02452.02452.5	75	648.073	CG	Natural_-H4O	CG Natural_-H4O	2279.9	2279.89	456.987	5	-1	0.08373	23	0	Observed FDR	id
ENCKYLHPPPHLK-L6-CGU	db|MBNL1|MBNL1_Del101	201017_LU02_csarnowski_2017_B1.c.07917.07917.4	201017_LU02_csarnowski_2017_B1.c.07928.07928.4	74	938.103	CGU	Natural_-H4O2	CGU Natural_-H4O2	2569.93	2569.93	643.49	4	0.9	0.07904	22.83	0	Observed FDR	id
ENCKYLHPPPHLK-N2-U	db|MBNL1|MBNL1_Del101	201017_LU02_csarnowski_2017_B2.c.08394.08394.3	201017_LU02_csarnowski_2017_B2.c.08444.08444.3	70	306.025	U	Natural_-H2O	U Natural_-H2O	1937.85	1937.85	646.958	3	0.6	0.07445	22.82	0	Observed FDR	id
AAQYQVNQAAAAQAAATAAAX-A10-CG	db|MBNL1|MBNL1_Del101	201017_LU02_csarnowski_2017_A1.c.21856.21856.3	201017_LU02_csarnowski_2017_A1.c.21728.21728.3	263	552.112	CG	Natural_-H5PO5	CG Natural_-H5PO5	2559.06	2559.06	854.028	3	0.1	0.0406	22.81	0	Observed FDR	id
YLHPPPHLK-H3-U	db|MBNL1|MBNL1_Del101	201017_LU02_csarnowski_2017_A1.c.04055.04055.3	201017_LU02_csarnowski_2017_A1.c.04182.04182.3	75	324.036	U	Natural	U Natural	1424.65	1424.65	475.891	3	-0.4	0.04875	22.69	0	Observed FDR	id
AAQYQVNQAAAAQAAATAAAM-Y4-U	db|MBNL1|MBNL1_Del101	201017_LU02_csarnowski_2017_B1.c.23953.23953.3	201017_LU02_csarnowski_2017_B1.c.23573.23573.3	257	324.036	U	Natural	U Natural	2314.99	2314.99	772.673	3	2.3	0.04961	22.57	0	Observed FDR	id
YFHPPAHLQAK-F2-CGU	db|MBNL1|MBNL1_Del101	201017_LU02_csarnowski_2017_B2.c.10619.10619.3	201017_LU02_csarnowski_2017_B2.c.10509.10509.3	242	974.125	CGU	Natural	CGU Natural	2281.8	2281.8	761.609	3	1.1	0.06336	22.55	0	Observed FDR	id
CKYFHPPAHLQAK-C1-U	db|MBNL1|MBNL1_Del101	201017_LU02_csarnowski_2017_B1.c.08912.08912.4	201017_LU02_csarnowski_2017_B1.c.08947.08947.4	239	306.025	U	Natural_-H2O	U Natural_-H2O	1901.83	1901.83	476.465	4	-0.8	0.02273	22.51	0	Observed FDR	id
ENCKYLHPPPHLK-K4-CG	db|MBNL1|MBNL1_Del101	201017_LU02_csarnowski_2017_B2.c.02887.02887.5	201017_LU02_csarnowski_2017_B2.c.02857.02857.5	72	650.089	CG	Natural_-H2O	CG Natural_-H2O	2281.91	2281.91	457.39	5	0	0.0681	22.51	0	Observed FDR	id
AAQYQVNQAAAAQAAATAAAM-Q8-UU	db|MBNL1|MBNL1_Del101	201017_LU02_csarnowski_2017_B2.c.23874.23874.3	201017_LU02_csarnowski_2017_B2.c.24103.24103.3	261	550.095	UU	Natural_-HPO3	UU Natural_-HPO3	2541.05	2541.05	848.025	3	1.9	0.04892	22.45	0	Observed FDR	id
AAQYQVNQAAAAQAAATAAAM-Q8-UU	db|MBNL1|MBNL1_Del101	201017_LU02_csarnowski_2017_A1.c.24530.24530.3	201017_LU02_csarnowski_2017_A1.c.24498.24498.3	261	568.105	UU	Natural_-HPO3+H2O	UU Natural_-HPO3+H2O	2559.06	2559.06	854.028	3	0.5	0.04047	22.44	0	Observed FDR	id
YLHPPPHLK-L2-UU	db|MBNL1|MBNL1_Del101	201017_LU02_csarnowski_2017_B2.c.08674.08674.3	201017_LU02_csarnowski_2017_B2.c.09053.09053.3	74	630.061	UU	Natural	UU Natural	1730.67	1730.68	577.9	3	1.3	0.05418	22.43	0	Observed FDR	id
CSRENCKYLHPPPHLK-K7-UU	db|MBNL1|MBNL1_Del101	201017_LU02_csarnowski_2017_B2.c.05017.05017.4	201017_LU02_csarnowski_2017_B2.c.05012.05012.4	72	630.061	UU	Natural	UU Natural	2665.05	2665.05	667.27	4	-0.5	0.13615	22.31	0	Observed FDR	id
WLTLEVCR-W1-U	db|MBNL1|MBNL1_Del101	201017_LU02_csarnowski_2017_A1.c.19342.19342.2	201017_LU02_csarnowski_2017_A1.c.19311.19311.2	18	324.036	U	Natural	U Natural	1399.58	1399.59	700.801	2	1.2	0.06065	22.28	0	Observed FDR	id
YLHPPPHLK-L2-CG	db|MBNL1|MBNL1_Del101	201017_LU02_csarnowski_2017_B2.c.09822.09822.3	201017_LU02_csarnowski_2017_B2.c.09932.09932.3	74	648.073	CG	Natural_-H4O	CG Natural_-H4O	1748.69	1748.69	583.903	3	-0.2	0.04675	22.09	0	Observed FDR	id
FAHPADSTXIDTNDNTVTVCMDYIK-D22-UU	db|MBNL1|MBNL1_Del101	201017_LU02_csarnowski_2017_B1.c.19003.19003.3	201017_LU02_csarnowski_2017_B1.c.18993.18993.3	228	550.095	UU	Natural_-HPO3	UU Natural_-HPO3	3424.35	3424.35	1142.46	3	1.6	0.02372	22.09	0	Observed FDR	id
YLHPPPHLK-H3-U	db|MBNL1|MBNL1_Del101	201017_LU02_csarnowski_2017_A1.c.04711.04711.3	201017_LU02_csarnowski_2017_A1.c.04868.04868.3	75	324.036	U	Natural	U Natural	1424.65	1424.65	475.891	3	-0.3	0.03788	22.03	0	Observed FDR	id
EKCKYFHPPAHLQAK-Y5-CG	db|MBNL1|MBNL1_Del101	201017_LU02_csarnowski_2017_A2.c.03102.03102.4	201017_LU02_csarnowski_2017_A2.c.03085.03085.4	241	668.099	CG	Natural	CG Natural	2521.04	2521.04	631.268	4	0.5	0.14622	22	0	Observed FDR	id
CKYFHPPAHLQAK-H5-CGU	db|MBNL1|MBNL1_Del101	201017_LU02_csarnowski_2017_A2.c.07114.07114.4	201017_LU02_csarnowski_2017_A2.c.07182.07182.4	243	974.125	CGU	Natural	CGU Natural	2569.93	2569.93	643.49	4	1	0.10536	21.97	0	Observed FDR	id
AAQYQVNQAAAAQAAATAAAX-N7-CGUU	db|MBNL1|MBNL1_Del101	201017_LU02_csarnowski_2017_B2.c.23631.23631.3	201017_LU02_csarnowski_2017_B2.c.23667.23667.3	260	1200.18	CGUU	Natural_-HPO3	CGUU Natural_-HPO3	3207.13	3207.14	1070.05	3	1.4	0.02642	21.91	0	Observed FDR	id
YLHPPPHLK-L2-U	db|MBNL1|MBNL1_Del101	201017_LU02_csarnowski_2017_A2.c.04553.04553.2	201017_LU02_csarnowski_2017_A2.c.04188.04188.2	74	324.036	U	Natural	U Natural	1424.65	1424.65	713.332	2	-0.1	0.05773	21.89	0	Observed FDR	id
CKYFHPPAHLQAK-Y3-U	db|MBNL1|MBNL1_Del101	201017_LU02_csarnowski_2017_B1.c.08957.08957.3	201017_LU02_csarnowski_2017_B1.c.08934.08934.3	241	306.025	U	Natural_-H2O	U Natural_-H2O	1901.83	1901.83	634.951	3	-0.2	0.04088	21.81	0	Observed FDR	id
YFHPPAHLQAK-F2-CG	db|MBNL1|MBNL1_Del101	201017_LU02_csarnowski_2017_A1.c.08046.08046.3	201017_LU02_csarnowski_2017_A1.c.08093.08093.3	242	666.084	CG	Natural_-H2	CG Natural_-H2	1973.76	1973.76	658.928	3	0.3	0.02575	21.73	0	Observed FDR	id
CKYFHPPAHLQAK-A8-CGU	db|MBNL1|MBNL1_Del101	201017_LU02_csarnowski_2017_A2.c.06182.06182.4	201017_LU02_csarnowski_2017_A2.c.06145.06145.4	246	956.114	CGU	Natural_-H2O	CGU Natural_-H2O	2551.92	2551.92	638.988	4	0.9	0.06951	21.7	0	Observed FDR	id
ENCKYLHPPPHLK-L6-U	db|MBNL1|MBNL1_Del101	201017_LU02_csarnowski_2017_A2.c.07324.07324.3	201017_LU02_csarnowski_2017_A2.c.07725.07725.3	74	306.025	U	Natural_-H2O	U Natural_-H2O	1937.85	1937.85	646.957	3	-0.5	0.12532	21.61	0	Observed FDR	id
AAQYQVNQAAAAQAAATAAAM-Q5-U	db|MBNL1|MBNL1_Del101	201017_LU02_csarnowski_2017_A1.c.22408.22408.2	201017_LU02_csarnowski_2017_A1.c.22364.22364.2	258	324.036	U	Natural	U Natural	2314.99	2314.99	1158.5	2	1.3	0.02274	21.54	0	Observed FDR	id
ENCKYLHPPPHLK-Y5-CG	db|MBNL1|MBNL1_Del101	201017_LU02_csarnowski_2017_A1.c.03021.03021.4	201017_LU02_csarnowski_2017_A1.c.03073.03073.4	73	650.089	CG	Natural_-H2O	CG Natural_-H2O	2281.91	2281.91	571.486	4	0	0.08222	21.44	0	Observed FDR	id
VIACFDSLKGR-S7-U	db|MBNL1|MBNL1_Del101	201017_LU02_csarnowski_2017_B1.c.17135.17135.3	201017_LU02_csarnowski_2017_B1.c.16950.16950.3	61	306.025	U	Natural_-H2O	U Natural_-H2O	1570.69	1570.69	524.57	3	0	0.04567	21.42	0	Observed FDR	id
FAHPSKSCQVENGR-S5-U	db|MBNL1|MBNL1_Del101	201017_LU02_csarnowski_2017_A1.c.05471.05471.3	201017_LU02_csarnowski_2017_A1.c.05460.05460.3	45	306.025	U	Natural_-H2O	U Natural_-H2O	1921.78	1921.78	641.6	3	-0.6	0.02061	21.41	0	Observed FDR	id
ENCKYLHPPPHLK-H7-CCG	db|MBNL1|MBNL1_Del101	201017_LU02_csarnowski_2017_A1.c.03859.03859.4	201017_LU02_csarnowski_2017_A1.c.03800.03800.4	75	937.119	CCG	Natural_-H4O2	CCG Natural_-H4O2	2568.94	2568.94	643.243	4	-0.5	0.0918	21.41	0	Observed FDR	id
IKAAQYQVNQAAAAQAAATAAAM-I1-U	db|MBNL1|MBNL1_Del101	201017_LU02_csarnowski_2017_A1.c.22446.22446.3	201017_LU02_csarnowski_2017_A1.c.22457.22457.3	252	306.025	U	Natural_-H2O	U Natural_-H2O	2538.16	2538.16	847.061	3	1	0.0422	21.41	0	Observed FDR	id
CKYFHPPAHLQAK-F4-CGU	db|MBNL1|MBNL1_Del101	201017_LU02_csarnowski_2017_A1.c.06772.06772.3	201017_LU02_csarnowski_2017_A1.c.06710.06710.3	242	892.143	CGU	Natural_-H3PO3	CGU Natural_-H3PO3	2487.95	2487.94	830.323	3	-0.3	0.12774	21.38	0	Observed FDR	id
ENCKYLHPPPHLK-Y5-U	db|MBNL1|MBNL1_Del101	201017_LU02_csarnowski_2017_B1.c.08106.08106.4	201017_LU02_csarnowski_2017_B1.c.08124.08124.4	73	306.025	U	Natural_-H2O	U Natural_-H2O	1937.85	1937.85	485.47	4	0.5	0.01301	21.35	0	Observed FDR	id
YFHPPAHLQAK-F2-U	db|MBNL1|MBNL1_Del101	201017_LU02_csarnowski_2017_B2.c.07342.07342.3	201017_LU02_csarnowski_2017_B2.c.07445.07445.3	242	324.036	U	Natural	U Natural	1631.71	1631.71	544.912	3	0	0.07358	21.29	0	Observed FDR	id
ENCKYLHPPPHLK-Y5-CG	db|MBNL1|MBNL1_Del101	201017_LU02_csarnowski_2017_A1.c.04366.04366.4	201017_LU02_csarnowski_2017_A1.c.04594.04594.4	73	632.078	CG	Natural_-H4O2	CG Natural_-H4O2	2263.9	2263.9	566.983	4	-0.4	0.05572	21.28	0	Observed FDR	id
YLHPPPHLK-L2-CGU	db|MBNL1|MBNL1_Del101	201017_LU02_csarnowski_2017_A2.c.07111.07111.3	201017_LU02_csarnowski_2017_A2.c.07403.07403.3	74	974.125	CGU	Natural	CGU Natural	2074.74	2074.74	692.587	3	-0.7	0.03606	21.28	0	Observed FDR	id
YFHPPAHLQAK-Y1-CGU	db|MBNL1|MBNL1_Del101	201017_LU02_csarnowski_2017_A1.c.08581.08581.3	201017_LU02_csarnowski_2017_A1.c.08575.08575.3	241	974.125	CGU	Natural	CGU Natural	2281.8	2281.8	761.609	3	0.3	0.07664	21.28	0	Observed FDR	id
EKCKYFHPPAHLQAK-E1-CG	db|MBNL1|MBNL1_Del101	201017_LU02_csarnowski_2017_A1.c.03381.03381.4	201017_LU02_csarnowski_2017_A1.c.03416.03416.4	237	668.099	CG	Natural	CG Natural	2521.04	2521.04	631.268	4	1	0.11865	21.13	0	Observed FDR	id
WLTLEVCR-W1-U	db|MBNL1|MBNL1_Del101	201017_LU02_csarnowski_2017_A2.c.18973.18973.2	201017_LU02_csarnowski_2017_A2.c.18957.18957.2	18	324.036	U	Natural	U Natural	1399.58	1399.59	700.801	2	1.5	0.06858	21.06	0	Observed FDR	id
EKCKYFHPPAHLQAK-H7-UU	db|MBNL1|MBNL1_Del101	201017_LU02_csarnowski_2017_B1.c.05646.05646.4	201017_LU02_csarnowski_2017_B1.c.05706.05706.4	243	630.061	UU	Natural	UU Natural	2483	2483	621.758	4	-0.3	0.15789	21.03	0	Observed FDR	id
ENCKYLHPPPHLK-Y5-CG	db|MBNL1|MBNL1_Del101	201017_LU02_csarnowski_2017_B1.c.01897.01897.4	201017_LU02_csarnowski_2017_B1.c.01982.01982.4	73	650.089	CG	Natural_-H2O	CG Natural_-H2O	2281.91	2281.91	571.486	4	-0.4	0.07534	20.93	0	Observed FDR	id
CKYFHPPAHLQAK-F4-CGU	db|MBNL1|MBNL1_Del101	201017_LU02_csarnowski_2017_A1.c.07566.07566.4	201017_LU02_csarnowski_2017_A1.c.07461.07461.4	242	974.125	CGU	Natural	CGU Natural	2569.93	2569.93	643.489	4	-0.9	0.0788	20.9	0	Observed FDR	id
ENCKYLHPPPHLK-K4-CG	db|MBNL1|MBNL1_Del101	201017_LU02_csarnowski_2017_A1.c.02824.02824.5	201017_LU02_csarnowski_2017_A1.c.02808.02808.5	72	650.089	CG	Natural_-H2O	CG Natural_-H2O	2281.91	2281.91	457.39	5	-1.5	0.0587	20.86	0	Observed FDR	id
WLTLEVCR-L2-U	db|MBNL1|MBNL1_Del101	201017_LU02_csarnowski_2017_B1.c.21354.21354.2	201017_LU02_csarnowski_2017_B1.c.21502.21502.2	19	324.036	U	Natural	U Natural	1399.58	1399.59	700.801	2	0.8	0.0659	20.82	0	Observed FDR	id
CKYFHPPAHLQAK-F4-CG	db|MBNL1|MBNL1_Del101	201017_LU02_csarnowski_2017_A1.c.04355.04355.3	201017_LU02_csarnowski_2017_A1.c.04347.04347.3	242	668.099	CG	Natural	CG Natural	2263.9	2263.91	755.643	3	1.3	0.02308	20.74	0	Observed FDR	id
CKYFHPPAHLQAK-F4-CG	db|MBNL1|MBNL1_Del101	201017_LU02_csarnowski_2017_B2.c.04618.04618.4	201017_LU02_csarnowski_2017_B2.c.04597.04597.4	242	668.099	CG	Natural	CG Natural	2263.9	2263.9	566.984	4	0.6	0.03536	20.71	0	Observed FDR	id
CKYFHPPAHLQAK-K2-CG	db|MBNL1|MBNL1_Del101	201017_LU02_csarnowski_2017_B1.c.01640.01640.4	201017_LU02_csarnowski_2017_B1.c.01913.01913.4	240	668.099	CG	Natural	CG Natural	2263.9	2263.91	566.984	4	1.5	0.04736	20.67	0	Observed FDR	id
CKYFHPPAHLQAK-F4-CGU	db|MBNL1|MBNL1_Del101	201017_LU02_csarnowski_2017_A2.c.06153.06153.3	201017_LU02_csarnowski_2017_A2.c.06068.06068.3	242	892.143	CGU	Natural_-H3PO3	CGU Natural_-H3PO3	2487.95	2487.94	830.323	3	-0.7	0.08803	20.62	0	Observed FDR	id
YLHPPPHLK-L2-CGUU	db|MBNL1|MBNL1_Del101	201017_LU02_csarnowski_2017_A1.c.10344.10344.3	201017_LU02_csarnowski_2017_A1.c.10130.10130.3	74	1280.15	CGUU	Natural	CGUU Natural	2380.76	2380.77	794.596	3	1.3	0.05888	20.57	0	Observed FDR	id
WLTLEVCR-L2-U	db|MBNL1|MBNL1_Del101	201017_LU02_csarnowski_2017_A1.c.20165.20165.2	201017_LU02_csarnowski_2017_A1.c.19816.19816.2	19	324.036	U	Natural	U Natural	1399.58	1399.59	700.8	2	0.5	0.05832	20.52	0	Observed FDR	id
YFHPPAHLQAK-F2-U	db|MBNL1|MBNL1_Del101	201017_LU02_csarnowski_2017_A2.c.05919.05919.3	201017_LU02_csarnowski_2017_A2.c.06364.06364.3	242	324.036	U	Natural	U Natural	1631.71	1631.71	544.912	3	-0.4	0.05325	20.46	0	Observed FDR	id
YFHPPAHLQAK-Y1-U	db|MBNL1|MBNL1_Del101	201017_LU02_csarnowski_2017_B2.c.06146.06146.3	201017_LU02_csarnowski_2017_B2.c.06127.06127.3	241	324.036	U	Natural	U Natural	1631.71	1631.71	544.912	3	-0.5	0.05444	20.45	0	Observed FDR	id
ENCKYLHPPPHLK-H11-CG	db|MBNL1|MBNL1_Del101	201017_LU02_csarnowski_2017_B2.c.02782.02782.4	201017_LU02_csarnowski_2017_B2.c.02768.02768.4	79	650.089	CG	Natural_-H2O	CG Natural_-H2O	2281.91	2281.91	571.487	4	0.8	0.06557	20.39	0	Observed FDR	id
AAQYQVNQAAAAQAAATAAAM-A9-CGUU	db|MBNL1|MBNL1_Del101	201017_LU02_csarnowski_2017_B2.c.27908.27908.3	201017_LU02_csarnowski_2017_B2.c.28193.28193.3	262	1200.18	CGUU	Natural_-HPO3	CGUU Natural_-HPO3	3191.14	3191.14	1064.72	3	0.6	0.02333	20.37	0	Observed FDR	id
YLHPPPHLK-L2-U	db|MBNL1|MBNL1_Del101	201017_LU02_csarnowski_2017_B1.c.04419.04419.2	201017_LU02_csarnowski_2017_B1.c.04105.04105.2	74	324.036	U	Natural	U Natural	1424.65	1424.65	713.333	2	1.7	0.13602	20.25	0	Observed FDR	id
IKAAQYQVNQAAAAQAAATAAAM-Y6-U	db|MBNL1|MBNL1_Del101	201017_LU02_csarnowski_2017_B2.c.24131.24131.3	201017_LU02_csarnowski_2017_B2.c.24123.24123.3	257	306.025	U	Natural_-H2O	U Natural_-H2O	2538.16	2538.16	847.061	3	0.8	0.03965	20.2	0	Observed FDR	id
AAQYQVNQAAAAQAAATAAAX-N7-CGUU	db|MBNL1|MBNL1_Del101	201017_LU02_csarnowski_2017_A1.c.21983.21983.3	201017_LU02_csarnowski_2017_A1.c.21954.21954.3	260	1200.18	CGUU	Natural_-HPO3	CGUU Natural_-HPO3	3207.13	3207.13	1070.05	3	0.6	0.02948	20.11	0	Observed FDR	id
ENCKYLHPPPHLK-K4-U	db|MBNL1|MBNL1_Del101	201017_LU02_csarnowski_2017_A2.c.03576.03576.4	201017_LU02_csarnowski_2017_A2.c.03564.03564.4	72	324.036	U	Natural	U Natural	1955.86	1955.86	489.973	4	-0.4	0.09979	20.08	0	Observed FDR	id
ENCKYLHPPPHLK-C3-CG	db|MBNL1|MBNL1_Del101	201017_LU02_csarnowski_2017_B1.c.01433.01433.4	201017_LU02_csarnowski_2017_B1.c.01821.01821.4	71	650.089	CG	Natural_-H2O	CG Natural_-H2O	2281.91	2281.91	571.486	4	0.3	0.20674	20.01	0	Observed FDR	id
CKYFHPPAHLQAK-Y3-CG	db|MBNL1|MBNL1_Del101	201017_LU02_csarnowski_2017_A2.c.04117.04117.4	201017_LU02_csarnowski_2017_A2.c.04101.04101.4	241	668.099	CG	Natural	CG Natural	2263.9	2263.9	566.983	4	0	0.05284	19.96	0	Observed FDR	id
AAQYQVNQAAAAQAAATAAAM-Y4-UU	db|MBNL1|MBNL1_Del101	201017_LU02_csarnowski_2017_A1.c.22424.22424.3	201017_LU02_csarnowski_2017_A1.c.22423.22423.3	257	550.095	UU	Natural_-HPO3	UU Natural_-HPO3	2541.05	2541.05	848.024	3	0.2	0.03961	19.85	0	Observed FDR	id
AAQYQVNQAAAAQAAATAAAM-V6-U	db|MBNL1|MBNL1_Del101	201017_LU02_csarnowski_2017_A1.c.22878.22878.2	201017_LU02_csarnowski_2017_A1.c.22897.22897.2	259	324.036	U	Natural	U Natural	2314.99	2314.99	1158.5	2	-0.9	0.02212	19.83	0	Observed FDR	id
AAQYQVNQAAAAQAAATAAAM-Y4-CGUU	db|MBNL1|MBNL1_Del101	201017_LU02_csarnowski_2017_A1.c.26196.26196.3	201017_LU02_csarnowski_2017_A1.c.26170.26170.3	257	1200.18	CGUU	Natural_-HPO3	CGUU Natural_-HPO3	3191.14	3191.14	1064.72	3	0.2	0.01377	19.79	0	Observed FDR	id
ENCKYLHPPPHLK-Y5-UU	db|MBNL1|MBNL1_Del101	201017_LU02_csarnowski_2017_A2.c.06554.06554.2	201017_LU02_csarnowski_2017_A2.c.06346.06346.2	73	630.061	UU	Natural	UU Natural	2261.89	2261.89	1131.95	2	0.2	0.02518	19.78	0	Observed FDR	id
CKYFHPPAHLQAK-K2-U	db|MBNL1|MBNL1_Del101	201017_LU02_csarnowski_2017_A1.c.08407.08407.3	201017_LU02_csarnowski_2017_A1.c.08397.08397.3	240	306.025	U	Natural_-H2O	U Natural_-H2O	1901.83	1901.83	634.951	3	-0.2	0.04373	19.75	0	Observed FDR	id
ENCKYLHPPPHLK-L6-CGU	db|MBNL1|MBNL1_Del101	201017_LU02_csarnowski_2017_A1.c.07306.07306.4	201017_LU02_csarnowski_2017_A1.c.07152.07152.4	74	938.103	CGU	Natural_-H4O2	CGU Natural_-H4O2	2569.93	2569.93	643.49	4	-0.1	0.12318	19.67	0	Observed FDR	id
WLTLEVCR-W1-U	db|MBNL1|MBNL1_Del101	201017_LU02_csarnowski_2017_B2.c.21738.21738.2	201017_LU02_csarnowski_2017_B2.c.21375.21375.2	18	324.036	U	Natural	U Natural	1399.58	1399.59	700.801	2	1.8	0.04748	19.66	0.00884956	Observed FDR	id
DTKWLTLEVCR-K3-U	db|MBNL1|MBNL1_Del101	201017_LU02_csarnowski_2017_B1.c.23435.23435.2	201017_LU02_csarnowski_2017_B1.c.23422.23422.2	17	306.025	U	Natural_-H2O	U Natural_-H2O	1725.74	1725.75	863.881	2	2.2	0.0601	19.63	0.00884956	Observed FDR	id
ENCKYLHPPPHLK-L6-CG	db|MBNL1|MBNL1_Del101	201017_LU02_csarnowski_2017_A2.c.03041.03041.4	201017_LU02_csarnowski_2017_A2.c.03005.03005.4	74	668.099	CG	Natural	CG Natural	2299.92	2299.92	575.988	4	-0.4	0.03178	19.63	0.00884956	Observed FDR	id
AAQYQVNQAAAAQAAATAAAM-Q8-UU	db|MBNL1|MBNL1_Del101	201017_LU02_csarnowski_2017_A1.c.22229.22229.3	201017_LU02_csarnowski_2017_A1.c.22234.22234.3	261	550.095	UU	Natural_-HPO3	UU Natural_-HPO3	2541.05	2541.05	848.024	3	0.6	0.04427	19.62	0.00884956	Observed FDR	id
FAHPSKSCQVENGR-P4-U	db|MBNL1|MBNL1_Del101	201017_LU02_csarnowski_2017_A2.c.04977.04977.3	201017_LU02_csarnowski_2017_A2.c.04960.04960.3	44	306.025	U	Natural_-H2O	U Natural_-H2O	1921.78	1921.78	641.601	3	1.2	0.01308	19.59	0.00884956	Observed FDR	id
YFHPPAHLQAK-Y1-U	db|MBNL1|MBNL1_Del101	201017_LU02_csarnowski_2017_B2.c.06457.06457.3	201017_LU02_csarnowski_2017_B2.c.06429.06429.3	241	324.036	U	Natural	U Natural	1631.71	1631.71	544.912	3	-0.4	0.02934	19.49	0.00884956	Observed FDR	id
WLTLEVCR-T3-CGUU	db|MBNL1|MBNL1_Del101	201017_LU02_csarnowski_2017_A2.c.21626.21626.3	201017_LU02_csarnowski_2017_A2.c.21607.21607.3	20	1200.18	CGUU	Natural_-HPO3	CGUU Natural_-HPO3	2275.73	2275.73	759.586	3	0.8	0.12752	19.43	0.00884956	Observed FDR	id
ENCKYLHPPPHLK-Y5-CG	db|MBNL1|MBNL1_Del101	201017_LU02_csarnowski_2017_B2.c.01742.01742.4	201017_LU02_csarnowski_2017_B2.c.01807.01807.4	73	632.078	CG	Natural_-H4O2	CG Natural_-H4O2	2263.9	2263.9	566.984	4	1	0.12579	19.41	0.00884956	Observed FDR	id
ENCKYLHPPPHLK-L6-U	db|MBNL1|MBNL1_Del101	201017_LU02_csarnowski_2017_A2.c.07564.07564.3	201017_LU02_csarnowski_2017_A2.c.07355.07355.3	74	306.025	U	Natural_-H2O	U Natural_-H2O	1937.85	1937.85	646.958	3	0.5	0.02955	19.28	0.00884956	Observed FDR	id
FAHPSKSCQVENGR-K6-U	db|MBNL1|MBNL1_Del101	201017_LU02_csarnowski_2017_B2.c.05664.05664.3	201017_LU02_csarnowski_2017_B2.c.05686.05686.3	46	306.025	U	Natural_-H2O	U Natural_-H2O	1921.78	1921.78	641.601	3	1.1	0.03368	19.26	0.00884956	Observed FDR	id
AAQYQVNQAAAAQAAATAAAX-Q8-UU	db|MBNL1|MBNL1_Del101	201017_LU02_csarnowski_2017_B2.c.22003.22003.3	201017_LU02_csarnowski_2017_B2.c.22028.22028.3	261	568.105	UU	Natural_-HPO3+H2O	UU Natural_-HPO3+H2O	2575.05	2575.05	859.359	3	0.1	0.04623	19.2	0.00884956	Observed FDR	id
YFHPPAHLQAK-H3-CGU	db|MBNL1|MBNL1_Del101	201017_LU02_csarnowski_2017_A1.c.08986.08986.3	201017_LU02_csarnowski_2017_A1.c.09301.09301.3	243	974.125	CGU	Natural	CGU Natural	2281.8	2281.8	761.609	3	0	0.08598	19.1	0.00884956	Observed FDR	id
YFHPPAHLQAK-F2-CGU	db|MBNL1|MBNL1_Del101	201017_LU02_csarnowski_2017_B2.c.09256.09256.3	201017_LU02_csarnowski_2017_B2.c.09708.09708.3	242	974.125	CGU	Natural	CGU Natural	2281.8	2281.8	761.609	3	0.3	0.07167	19.09	0.00884956	Observed FDR	id
AAQYQVNQAAAAQAAATAAAM-Y4-U	db|MBNL1|MBNL1_Del101	201017_LU02_csarnowski_2017_A2.c.21165.21165.2	201017_LU02_csarnowski_2017_A2.c.20976.20976.2	257	324.036	U	Natural	U Natural	2314.99	2314.99	1158.5	2	-0.8	0.01923	19.02	0.00884956	Observed FDR	id
GTCSRPDTECKFAHPSKSCQVENGR-Q20-UU	db|MBNL1|MBNL1_Del101	201017_LU02_csarnowski_2017_A2.c.04215.04215.5	201017_LU02_csarnowski_2017_A2.c.04234.04234.5	49	548.079	UU	Natural_-H3PO3	UU Natural_-H3PO3	3455.36	3455.37	692.081	5	2.2	0.0772	19.02	0.00884956	Observed FDR	id
GTCSRPDTECKFAHPSK-K11-U	db|MBNL1|MBNL1_Del101	201017_LU02_csarnowski_2017_A1.c.04824.04824.3	201017_LU02_csarnowski_2017_A1.c.04880.04880.3	40	306.025	U	Natural_-H2O	U Natural_-H2O	2282.91	2282.91	761.978	3	1.4	0.03576	19.01	0.00884956	Observed FDR	id
CKYFHPPAHLQAK-Y3-CGU	db|MBNL1|MBNL1_Del101	201017_LU02_csarnowski_2017_A2.c.06942.06942.3	201017_LU02_csarnowski_2017_A2.c.06952.06952.3	241	974.125	CGU	Natural	CGU Natural	2569.93	2569.93	857.651	3	0.2	0.02041	18.93	0.00884956	Observed FDR	id
AAQYQVNQAAAAQAAATAAAM-V6-UU	db|MBNL1|MBNL1_Del101	201017_LU02_csarnowski_2017_A2.c.23454.23454.2	201017_LU02_csarnowski_2017_A2.c.23464.23464.2	259	568.105	UU	Natural_-HPO3+H2O	UU Natural_-HPO3+H2O	2559.06	2559.06	1280.54	2	0.2	0.01156	18.83	0.00884956	Observed FDR	id
CKYFHPPAHLQAK-Y3-CG	db|MBNL1|MBNL1_Del101	201017_LU02_csarnowski_2017_B1.c.04485.04485.4	201017_LU02_csarnowski_2017_B1.c.04495.04495.4	241	666.084	CG	Natural_-H2	CG Natural_-H2	2261.89	2261.89	566.48	4	0.4	0.10497	18.83	0.00884956	Observed FDR	id
CKYFHPPAHLQAK-Y3-CG	db|MBNL1|MBNL1_Del101	201017_LU02_csarnowski_2017_A2.c.04017.04017.4	201017_LU02_csarnowski_2017_A2.c.03984.03984.4	241	666.084	CG	Natural_-H2	CG Natural_-H2	2261.89	2261.89	566.479	4	0	0.09609	18.79	0.00884956	Observed FDR	id
AAQYQVNQAAAAQAAATAAAM-N7-UU	db|MBNL1|MBNL1_Del101	201017_LU02_csarnowski_2017_B1.c.24114.24114.3	201017_LU02_csarnowski_2017_B1.c.24121.24121.3	260	550.095	UU	Natural_-HPO3	UU Natural_-HPO3	2541.05	2541.05	848.025	3	2	0.02932	18.77	0.00884956	Observed FDR	id
ENCKYLHPPPHLK-N2-CG	db|MBNL1|MBNL1_Del101	201017_LU02_csarnowski_2017_B2.c.01838.01838.5	201017_LU02_csarnowski_2017_B2.c.01976.01976.5	70	632.078	CG	Natural_-H4O2	CG Natural_-H4O2	2263.9	2263.9	453.788	5	-1.5	0.10514	18.74	0.00884956	Observed FDR	id
VIACFDSLK-S7-CUU	db|MBNL1|MBNL1_Del101	201017_LU02_csarnowski_2017_A1.c.10511.10511.2	201017_LU02_csarnowski_2017_A1.c.10668.10668.2	61	855.136	CUU	Natural_-HPO3	CUU Natural_-HPO3	1906.67	1906.67	954.344	2	-0.5	0.11264	18.69	0.00884956	Observed FDR	id
YLHPPPHLK-H3-U	db|MBNL1|MBNL1_Del101	201017_LU02_csarnowski_2017_B2.c.04124.04124.3	201017_LU02_csarnowski_2017_B2.c.04354.04354.3	75	324.036	U	Natural	U Natural	1424.65	1424.65	475.891	3	1.4	0.05036	18.67	0.00884956	Observed FDR	id
YFHPPAHLQAK-F2-CGU	db|MBNL1|MBNL1_Del101	201017_LU02_csarnowski_2017_B1.c.09170.09170.3	201017_LU02_csarnowski_2017_B1.c.09709.09709.3	242	974.125	CGU	Natural	CGU Natural	2281.8	2281.8	761.609	3	0	0.03863	18.65	0.00884956	Observed FDR	id
CSRENCKYLHPPPHLK-H10-UU	db|MBNL1|MBNL1_Del101	201017_LU02_csarnowski_2017_A1.c.04708.04708.4	201017_LU02_csarnowski_2017_A1.c.04743.04743.4	75	630.061	UU	Natural	UU Natural	2665.05	2665.05	667.271	4	1.1	0.09961	18.64	0.00884956	Observed FDR	id
YFHPPAHLQAK-Y1-CG	db|MBNL1|MBNL1_Del101	201017_LU02_csarnowski_2017_A1.c.04823.04823.4	201017_LU02_csarnowski_2017_A1.c.04861.04861.4	241	668.099	CG	Natural	CG Natural	1975.78	1975.78	494.952	4	-0.2	0.15932	18.61	0.00884956	Observed FDR	id
ENCKYLHPPPHLK-Y5-CG	db|MBNL1|MBNL1_Del101	201017_LU02_csarnowski_2017_B2.c.02301.02301.5	201017_LU02_csarnowski_2017_B2.c.02439.02439.5	73	648.073	CG	Natural_-H4O	CG Natural_-H4O	2279.9	2279.9	456.987	5	-0.9	0.09	18.49	0.00884956	Observed FDR	id
YLHPPPHLK-H3-CGU	db|MBNL1|MBNL1_Del101	201017_LU02_csarnowski_2017_B2.c.10158.10158.3	201017_LU02_csarnowski_2017_B2.c.10188.10188.3	75	956.114	CGU	Natural_-H2O	CGU Natural_-H2O	2056.73	2056.73	686.584	3	1.1	0.061	18.44	0.00884956	Observed FDR	id
YFHPPAHLQAK-F2-CGU	db|MBNL1|MBNL1_Del101	201017_LU02_csarnowski_2017_A2.c.08214.08214.3	201017_LU02_csarnowski_2017_A2.c.08562.08562.3	242	974.125	CGU	Natural	CGU Natural	2281.8	2281.8	761.609	3	0.6	0.0224	18.41	0.00884956	Observed FDR	id

## Sheet: Mb1_RNxQ_output_moka_withpeponl
Id	Protein	Light_spectrum	Heavy_spectrum	AbsPos1	RNA_Mr	RNA_composition	Neutral_Loss	Isobaric_RNA_Composition	Mr_Calculated	Mr_measured	Mz	z	Error_rel_ppm	TIC	ld-score	FDR_score	FDR_type	FDR_level
FAHPADSTMIDTNDNTVTVCMDYIK-M21-UU	db|MBNL1|MBNL1_Del101	201017_LU02_csarnowski_2017_B1.c.20682.20682.3	201017_LU02_csarnowski_2017_B1.c.20675.20675.3	227	550.095	UU	Natural_-HPO3	UU Natural_-HPO3	3408.35	3408.35	1137.13	3	1	0.04806	42.81	0.00769231	mokapot_qval	mokapot_id
FAHPADSTMIDTNDNTVTVCMDYIK-C20-UU	db|MBNL1|MBNL1_Del101	201017_LU02_csarnowski_2017_A1.c.19442.19442.3	201017_LU02_csarnowski_2017_A1.c.19452.19452.3	226	550.095	UU	Natural_-HPO3	UU Natural_-HPO3	3408.35	3408.35	1137.12	3	-1.2	0.04022	41.94	0.00769231	mokapot_qval	mokapot_id
AAQYQVNQAAAAQAAATAAAM-Y4-UU	db|MBNL1|MBNL1_Del101	201017_LU02_csarnowski_2017_B2.c.24100.24100.2	201017_LU02_csarnowski_2017_B2.c.23863.23863.2	257	550.095	UU	Natural_-HPO3	UU Natural_-HPO3	2541.05	2541.05	1271.53	2	0.1	0.0547	39.55	0.00769231	mokapot_qval	mokapot_id
YLHPPPHLK-Y1-UU	db|MBNL1|MBNL1_Del101	201017_LU02_csarnowski_2017_A2.c.07562.07562.2	201017_LU02_csarnowski_2017_A2.c.07360.07360.2	73	630.061	UU	Natural	UU Natural	1730.67	1730.68	866.346	2	0.7	0.26272	38.6	0.00769231	mokapot_qval	mokapot_id
AAQYQVNQAAAAQAAATAAAM-V6-UU	db|MBNL1|MBNL1_Del101	201017_LU02_csarnowski_2017_A1.c.22246.22246.2	201017_LU02_csarnowski_2017_A1.c.22247.22247.2	259	550.095	UU	Natural_-HPO3	UU Natural_-HPO3	2541.05	2541.05	1271.53	2	0.3	0.06223	38.14	0.00769231	mokapot_qval	mokapot_id
AAQYQVNQAAAAQAAATAAAM-Y4-U	db|MBNL1|MBNL1_Del101	201017_LU02_csarnowski_2017_B1.c.24457.24457.2	201017_LU02_csarnowski_2017_B1.c.24471.24471.2	257	324.036	U	Natural	U Natural	2314.99	2314.99	1158.5	2	2	0.03358	37.64	0.00769231	mokapot_qval	mokapot_id
YLHPPPHLK-L2-UU	db|MBNL1|MBNL1_Del101	201017_LU02_csarnowski_2017_A2.c.07028.07028.2	201017_LU02_csarnowski_2017_A2.c.06510.06510.2	74	630.061	UU	Natural	UU Natural	1730.67	1730.67	866.345	2	-0.2	0.2552	37.56	0.00769231	mokapot_qval	mokapot_id
CKYFHPPAHLQAK-Y3-UU	db|MBNL1|MBNL1_Del101	201017_LU02_csarnowski_2017_A1.c.07227.07227.3	201017_LU02_csarnowski_2017_A1.c.07237.07237.3	241	630.061	UU	Natural	UU Natural	2225.86	2225.86	742.963	3	0.1	0.20062	37.52	0.00769231	mokapot_qval	mokapot_id
AAQYQVNQAAAAQAAATAAAM-A9-UU	db|MBNL1|MBNL1_Del101	201017_LU02_csarnowski_2017_B1.c.23840.23840.2	201017_LU02_csarnowski_2017_B1.c.23624.23624.2	262	550.095	UU	Natural_-HPO3	UU Natural_-HPO3	2541.05	2541.05	1271.53	2	0.9	0.05172	37.48	0.00769231	mokapot_qval	mokapot_id
YLHPPPHLK-H3-U	db|MBNL1|MBNL1_Del101	201017_LU02_csarnowski_2017_B2.c.04295.04295.3	201017_LU02_csarnowski_2017_B2.c.04381.04381.3	75	306.025	U	Natural_-H2O	U Natural_-H2O	1406.64	1406.64	469.888	3	1.5	0.23819	36.67	0.00769231	mokapot_qval	mokapot_id
ENCKYLHPPPHLK-K4-UU	db|MBNL1|MBNL1_Del101	201017_LU02_csarnowski_2017_A1.c.06592.06592.3	201017_LU02_csarnowski_2017_A1.c.06333.06333.3	72	630.061	UU	Natural	UU Natural	2261.89	2261.89	754.97	3	0.8	0.19616	36.28	0.00769231	mokapot_qval	mokapot_id
YLHPPPHLK-L2-U	db|MBNL1|MBNL1_Del101	201017_LU02_csarnowski_2017_A1.c.04295.04295.3	201017_LU02_csarnowski_2017_A1.c.03983.03983.3	74	306.025	U	Natural_-H2O	U Natural_-H2O	1406.64	1406.64	469.887	3	-1.2	0.27127	35.76	0.00769231	mokapot_qval	mokapot_id
WLTLEVCR-W1-U	db|MBNL1|MBNL1_Del101	201017_LU02_csarnowski_2017_A2.c.15261.15261.2	201017_LU02_csarnowski_2017_A2.c.15271.15271.2	18	324.036	U	Natural	U Natural	1399.58	1399.58	700.8	2	-0.2	0.18529	34.73	0.00769231	mokapot_qval	mokapot_id
WLTLEVCR-L2-U	db|MBNL1|MBNL1_Del101	201017_LU02_csarnowski_2017_B2.c.17567.17567.2	201017_LU02_csarnowski_2017_B2.c.17571.17571.2	19	324.036	U	Natural	U Natural	1399.58	1399.59	700.801	2	1.6	0.19586	34.54	0.00769231	mokapot_qval	mokapot_id
VIACFDSLKGR-K9-U	db|MBNL1|MBNL1_Del101	201017_LU02_csarnowski_2017_A1.c.16123.16123.3	201017_LU02_csarnowski_2017_A1.c.15854.15854.3	63	306.025	U	Natural_-H2O	U Natural_-H2O	1570.69	1570.69	524.57	3	0.2	0.13092	34.49	0.00769231	mokapot_qval	mokapot_id
YLHPPPHLK-L2-CGU	db|MBNL1|MBNL1_Del101	201017_LU02_csarnowski_2017_B1.c.08142.08142.3	201017_LU02_csarnowski_2017_B1.c.07925.07925.3	74	974.125	CGU	Natural	CGU Natural	2074.74	2074.74	692.587	3	-0.2	0.15007	34.35	0.00769231	mokapot_qval	mokapot_id
YFHPPAHLQAK-F2-UU	db|MBNL1|MBNL1_Del101	201017_LU02_csarnowski_2017_B2.c.09746.09746.2	201017_LU02_csarnowski_2017_B2.c.09766.09766.2	242	630.061	UU	Natural	UU Natural	1937.74	1937.74	969.878	2	0.7	0.17932	34.14	0.00769231	mokapot_qval	mokapot_id
ENCKYLHPPPHLK-K4-UU	db|MBNL1|MBNL1_Del101	201017_LU02_csarnowski_2017_B1.c.10043.10043.3	201017_LU02_csarnowski_2017_B1.c.09787.09787.3	72	612.051	UU	Natural_-H2O	UU Natural_-H2O	2243.87	2243.88	748.967	3	1	0.13588	34.03	0.00769231	mokapot_qval	mokapot_id
ENCKYLHPPPHLK-L6-UU	db|MBNL1|MBNL1_Del101	201017_LU02_csarnowski_2017_B1.c.07163.07163.3	201017_LU02_csarnowski_2017_B1.c.06811.06811.3	74	630.061	UU	Natural	UU Natural	2261.89	2261.89	754.971	3	1.6	0.17263	33.88	0.00769231	mokapot_qval	mokapot_id
AAQYQVNQAAAAQAAATAAAM-V6-U	db|MBNL1|MBNL1_Del101	201017_LU02_csarnowski_2017_A2.c.20982.20982.2	201017_LU02_csarnowski_2017_A2.c.21148.21148.2	259	324.036	U	Natural	U Natural	2314.99	2314.99	1158.5	2	0.2	0.03285	33.84	0.00769231	mokapot_qval	mokapot_id
ENCKYLHPPPHLK-Y5-UU	db|MBNL1|MBNL1_Del101	201017_LU02_csarnowski_2017_B2.c.07274.07274.3	201017_LU02_csarnowski_2017_B2.c.07646.07646.3	73	630.061	UU	Natural	UU Natural	2261.89	2261.89	754.97	3	1	0.16974	33.69	0.00769231	mokapot_qval	mokapot_id
YLHPPPHLK-L2-U	db|MBNL1|MBNL1_Del101	201017_LU02_csarnowski_2017_A1.c.03826.03826.2	201017_LU02_csarnowski_2017_A1.c.04112.04112.2	74	324.036	U	Natural	U Natural	1424.65	1424.65	713.332	2	0.2	0.18688	32.84	0.00769231	mokapot_qval	mokapot_id
YFHPPAHLQAKIK-A10-U	db|MBNL1|MBNL1_Del101	201017_LU02_csarnowski_2017_B1.c.11078.11078.3	201017_LU02_csarnowski_2017_B1.c.11100.11100.3	250	306.025	U	Natural_-H2O	U Natural_-H2O	1854.88	1854.88	619.302	3	0.7	0.13777	32.54	0.00769231	mokapot_qval	mokapot_id
ENCKYLHPPPHLK-Y5-U	db|MBNL1|MBNL1_Del101	201017_LU02_csarnowski_2017_A1.c.04083.04083.4	201017_LU02_csarnowski_2017_A1.c.04067.04067.4	73	306.025	U	Natural_-H2O	U Natural_-H2O	1937.85	1937.85	485.47	4	-0.4	0.16657	32.49	0.00769231	mokapot_qval	mokapot_id
VIACFDSLKGR-S7-U	db|MBNL1|MBNL1_Del101	201017_LU02_csarnowski_2017_A2.c.14692.14692.3	201017_LU02_csarnowski_2017_A2.c.14979.14979.3	61	306.025	U	Natural_-H2O	U Natural_-H2O	1570.69	1570.68	524.569	3	-0.5	0.09861	32.43	0.00769231	mokapot_qval	mokapot_id
ENCKYLHPPPHLK-H7-U	db|MBNL1|MBNL1_Del101	201017_LU02_csarnowski_2017_A1.c.04056.04056.4	201017_LU02_csarnowski_2017_A1.c.04104.04104.4	75	324.036	U	Natural	U Natural	1955.86	1955.86	489.973	4	0	0.10054	32.18	0.00769231	mokapot_qval	mokapot_id
FAHPADSTXIDTNDNTVTVCMDYIK-V19-UU	db|MBNL1|MBNL1_Del101	201017_LU02_csarnowski_2017_A1.c.17944.17944.3	201017_LU02_csarnowski_2017_A1.c.17960.17960.3	225	550.095	UU	Natural_-HPO3	UU Natural_-HPO3	3424.35	3424.35	1142.46	3	-0.1	0.02609	32.14	0.00769231	mokapot_qval	mokapot_id
YLHPPPHLK-Y1-U	db|MBNL1|MBNL1_Del101	201017_LU02_csarnowski_2017_A2.c.03915.03915.2	201017_LU02_csarnowski_2017_A2.c.03903.03903.2	73	324.036	U	Natural	U Natural	1424.65	1424.65	713.333	2	0.4	0.21966	32.1	0.00769231	mokapot_qval	mokapot_id
YFHPPAHLQAK-Y1-U	db|MBNL1|MBNL1_Del101	201017_LU02_csarnowski_2017_A1.c.06142.06142.2	201017_LU02_csarnowski_2017_A1.c.06169.06169.2	241	324.036	U	Natural	U Natural	1631.71	1631.72	816.866	2	1.6	0.17566	31.23	0.00769231	mokapot_qval	mokapot_id
YFHPPAHLQAK-H3-UU	db|MBNL1|MBNL1_Del101	201017_LU02_csarnowski_2017_B1.c.09824.09824.2	201017_LU02_csarnowski_2017_B1.c.09286.09286.2	243	630.061	UU	Natural	UU Natural	1937.74	1937.74	969.876	2	-1.2	0.16997	31.03	0.00769231	mokapot_qval	mokapot_id
VIACFDSLKGR-L8-U	db|MBNL1|MBNL1_Del101	201017_LU02_csarnowski_2017_A1.c.15830.15830.3	201017_LU02_csarnowski_2017_A1.c.16152.16152.3	62	306.025	U	Natural_-H2O	U Natural_-H2O	1570.69	1570.68	524.569	3	-0.5	0.09903	30.82	0.00769231	mokapot_qval	mokapot_id
ENCKYLHPPPHLK-N2-UU	db|MBNL1|MBNL1_Del101	201017_LU02_csarnowski_2017_B2.c.06252.06252.3	201017_LU02_csarnowski_2017_B2.c.06283.06283.3	70	630.061	UU	Natural	UU Natural	2261.89	2261.88	754.969	3	-0.7	0.11293	30.81	0.00769231	mokapot_qval	mokapot_id
AAQYQVNQAAAAQAAATAAAM-Q8-UU	db|MBNL1|MBNL1_Del101	201017_LU02_csarnowski_2017_B1.c.23817.23817.3	201017_LU02_csarnowski_2017_B1.c.23827.23827.3	261	550.095	UU	Natural_-HPO3	UU Natural_-HPO3	2541.05	2541.05	848.025	3	2	0.06439	30.73	0.00769231	mokapot_qval	mokapot_id
ENCKYLHPPPHLK-Y5-U	db|MBNL1|MBNL1_Del101	201017_LU02_csarnowski_2017_A2.c.03827.03827.4	201017_LU02_csarnowski_2017_A2.c.03842.03842.4	73	324.036	U	Natural	U Natural	1955.86	1955.86	489.973	4	0	0.09112	29.83	0.00769231	mokapot_qval	mokapot_id
GTCSRPDTECKFAHPSK-C10-U	db|MBNL1|MBNL1_Del101	201017_LU02_csarnowski_2017_A2.c.04488.04488.4	201017_LU02_csarnowski_2017_A2.c.04593.04593.4	39	306.025	U	Natural_-H2O	U Natural_-H2O	2282.91	2282.91	571.735	4	-0.6	0.05901	29.55	0.00769231	mokapot_qval	mokapot_id
YFHPPAHLQAK-Y1-UU	db|MBNL1|MBNL1_Del101	201017_LU02_csarnowski_2017_A2.c.08760.08760.3	201017_LU02_csarnowski_2017_A2.c.08769.08769.3	241	630.061	UU	Natural	UU Natural	1937.74	1937.74	646.921	3	0.7	0.16484	29.27	0.00769231	mokapot_qval	mokapot_id
CKYFHPPAHLQAK-C1-CG	db|MBNL1|MBNL1_Del101	201017_LU02_csarnowski_2017_B1.c.04524.04524.5	201017_LU02_csarnowski_2017_B1.c.04587.04587.5	239	668.099	CG	Natural	CG Natural	2263.9	2263.91	453.789	5	1.7	0.07834	29.12	0.00769231	mokapot_qval	mokapot_id
DTKWLTLEVCR-L5-C	db|MBNL1|MBNL1_Del101	201017_LU02_csarnowski_2017_A2.c.16424.16424.3	201017_LU02_csarnowski_2017_A2.c.16485.16485.3	19	321.036	C	Natural_-H2	C Natural_-H2	1740.75	1740.75	581.259	3	0.1	0.11347	29.06	0.00769231	mokapot_qval	mokapot_id
EKCKYFHPPAHLQAK-Y5-UU	db|MBNL1|MBNL1_Del101	201017_LU02_csarnowski_2017_A1.c.05478.05478.3	201017_LU02_csarnowski_2017_A1.c.05495.05495.3	241	630.061	UU	Natural	UU Natural	2483	2483	828.675	3	0	0.14367	28.89	0.00769231	mokapot_qval	mokapot_id
YFHPPAHLQAK-F2-U	db|MBNL1|MBNL1_Del101	201017_LU02_csarnowski_2017_B1.c.06495.06495.2	201017_LU02_csarnowski_2017_B1.c.06512.06512.2	242	324.036	U	Natural	U Natural	1631.71	1631.72	816.866	2	2.2	0.15618	28.86	0.00769231	mokapot_qval	mokapot_id
ENCKYLHPPPHLK-K4-U	db|MBNL1|MBNL1_Del101	201017_LU02_csarnowski_2017_B1.c.04311.04311.4	201017_LU02_csarnowski_2017_B1.c.04031.04031.4	72	324.036	U	Natural	U Natural	1955.86	1955.86	489.973	4	1.1	0.11124	28.73	0.00769231	mokapot_qval	mokapot_id
CKYFHPPAHLQAK-F4-UU	db|MBNL1|MBNL1_Del101	201017_LU02_csarnowski_2017_A1.c.07288.07288.4	201017_LU02_csarnowski_2017_A1.c.07311.07311.4	242	630.061	UU	Natural	UU Natural	2225.86	2225.86	557.474	4	0	0.15648	28.71	0.00769231	mokapot_qval	mokapot_id
ENCKYLHPPPHLK-C3-U	db|MBNL1|MBNL1_Del101	201017_LU02_csarnowski_2017_A1.c.03748.03748.4	201017_LU02_csarnowski_2017_A1.c.03780.03780.4	71	324.036	U	Natural	U Natural	1955.86	1955.86	489.973	4	-0.6	0.10783	28.3	0.00769231	mokapot_qval	mokapot_id
EKCKYFHPPAHLQAK-H7-UU	db|MBNL1|MBNL1_Del101	201017_LU02_csarnowski_2017_A1.c.05482.05482.4	201017_LU02_csarnowski_2017_A1.c.05483.05483.4	243	630.061	UU	Natural	UU Natural	2483	2483	621.758	4	-0.1	0.16303	28.26	0.00769231	mokapot_qval	mokapot_id
ENCKYLHPPPHLK-H7-UU	db|MBNL1|MBNL1_Del101	201017_LU02_csarnowski_2017_A2.c.06616.06616.4	201017_LU02_csarnowski_2017_A2.c.06361.06361.4	75	630.061	UU	Natural	UU Natural	2261.89	2261.89	566.48	4	0.7	0.09564	28.01	0.00769231	mokapot_qval	mokapot_id
YLHPPPHLK-H3-U	db|MBNL1|MBNL1_Del101	201017_LU02_csarnowski_2017_B2.c.04424.04424.3	201017_LU02_csarnowski_2017_B2.c.04796.04796.3	75	324.036	U	Natural	U Natural	1424.65	1424.65	475.891	3	-0.3	0.11847	27.76	0.00769231	mokapot_qval	mokapot_id
AAQYQVNQAAAAQAAATAAAM-Q8-CGUU	db|MBNL1|MBNL1_Del101	201017_LU02_csarnowski_2017_B1.c.28243.28243.3	201017_LU02_csarnowski_2017_B1.c.28047.28047.3	261	1200.18	CGUU	Natural_-HPO3	CGUU Natural_-HPO3	3191.14	3191.14	1064.72	3	-0.1	0.02855	27.71	0.00769231	mokapot_qval	mokapot_id
CKYFHPPAHLQAK-Y3-U	db|MBNL1|MBNL1_Del101	201017_LU02_csarnowski_2017_B2.c.04781.04781.4	201017_LU02_csarnowski_2017_B2.c.05014.05014.4	241	324.036	U	Natural	U Natural	1919.84	1919.84	480.967	4	-0.1	0.1367	27.4	0.00769231	mokapot_qval	mokapot_id
DTKWLTLEVCR-T6-U	db|MBNL1|MBNL1_Del101	201017_LU02_csarnowski_2017_B1.c.23432.23432.3	201017_LU02_csarnowski_2017_B1.c.23465.23465.3	20	306.025	U	Natural_-H2O	U Natural_-H2O	1725.74	1725.75	576.256	3	1.2	0.1434	27.09	0.00769231	mokapot_qval	mokapot_id
WLTLEVCR-W1-UU	db|MBNL1|MBNL1_Del101	201017_LU02_csarnowski_2017_A1.c.19875.19875.2	201017_LU02_csarnowski_2017_A1.c.19783.19783.2	18	550.095	UU	Natural_-HPO3	UU Natural_-HPO3	1625.64	1625.64	813.829	2	-0.5	0.14666	27.08	0.00769231	mokapot_qval	mokapot_id
ENCKYLHPPPHLK-L6-CGU	db|MBNL1|MBNL1_Del101	201017_LU02_csarnowski_2017_A1.c.06254.06254.4	201017_LU02_csarnowski_2017_A1.c.06672.06672.4	74	938.103	CGU	Natural_-H4O2	CGU Natural_-H4O2	2569.93	2569.93	643.49	4	-0.3	0.1163	27.03	0.00769231	mokapot_qval	mokapot_id
ENCKYLHPPPHLK-L6-U	db|MBNL1|MBNL1_Del101	201017_LU02_csarnowski_2017_A2.c.03927.03927.4	201017_LU02_csarnowski_2017_A2.c.03880.03880.4	74	306.025	U	Natural_-H2O	U Natural_-H2O	1937.85	1937.85	485.469	4	-1.6	0.07395	26.76	0.00769231	mokapot_qval	mokapot_id
ENCKYLHPPPHLK-L6-CG	db|MBNL1|MBNL1_Del101	201017_LU02_csarnowski_2017_B2.c.03579.03579.4	201017_LU02_csarnowski_2017_B2.c.03619.03619.4	74	668.099	CG	Natural	CG Natural	2299.92	2299.92	575.989	4	0.5	0.08663	26.74	0.00769231	mokapot_qval	mokapot_id
VIACFDSLKGRCSR-L8-G	db|MBNL1|MBNL1_Del101	201017_LU02_csarnowski_2017_B2.c.01962.01962.5	201017_LU02_csarnowski_2017_B2.c.01546.01546.5	62	247.071	G	Natural_-H5PO5	G Natural_-H5PO5	1914.89	1914.9	383.987	5	1.6	0.12257	26.68	0.00769231	mokapot_qval	mokapot_id
VIACFDSLKGR-D6-U	db|MBNL1|MBNL1_Del101	201017_LU02_csarnowski_2017_A2.c.14961.14961.3	201017_LU02_csarnowski_2017_A2.c.14681.14681.3	60	306.025	U	Natural_-H2O	U Natural_-H2O	1570.69	1570.69	524.57	3	0.1	0.04189	26.48	0.00769231	mokapot_qval	mokapot_id
YFHPPAHLQAK-F2-CGU	db|MBNL1|MBNL1_Del101	201017_LU02_csarnowski_2017_B1.c.10538.10538.3	201017_LU02_csarnowski_2017_B1.c.10072.10072.3	242	974.125	CGU	Natural	CGU Natural	2281.8	2281.8	761.609	3	0.3	0.05511	26.36	0.00769231	mokapot_qval	mokapot_id
CSRENCKYLHPPPHLK-N5-UU	db|MBNL1|MBNL1_Del101	201017_LU02_csarnowski_2017_A2.c.04460.04460.4	201017_LU02_csarnowski_2017_A2.c.04451.04451.4	70	630.061	UU	Natural	UU Natural	2665.05	2665.05	667.27	4	0.3	0.14973	25.94	0.00769231	mokapot_qval	mokapot_id
EKCKYFHPPAHLQAK-C3-UU	db|MBNL1|MBNL1_Del101	201017_LU02_csarnowski_2017_B2.c.05653.05653.4	201017_LU02_csarnowski_2017_B2.c.05706.05706.4	239	630.061	UU	Natural	UU Natural	2483	2483	621.759	4	1.2	0.15147	25.78	0.00769231	mokapot_qval	mokapot_id
EKCKYFHPPAHLQAK-H7-CG	db|MBNL1|MBNL1_Del101	201017_LU02_csarnowski_2017_B2.c.06033.06033.5	201017_LU02_csarnowski_2017_B2.c.06049.06049.5	243	650.089	CG	Natural_-H2O	CG Natural_-H2O	2503.03	2503.03	501.614	5	0.7	0.08899	25.64	0.00769231	mokapot_qval	mokapot_id
CKYFHPPAHLQAK-H5-CG	db|MBNL1|MBNL1_Del101	201017_LU02_csarnowski_2017_A2.c.04113.04113.5	201017_LU02_csarnowski_2017_A2.c.04169.04169.5	243	668.099	CG	Natural	CG Natural	2263.9	2263.9	453.788	5	-0.9	0.09783	25.44	0.00769231	mokapot_qval	mokapot_id
CKYFHPPAHLQAK-Y3-CG	db|MBNL1|MBNL1_Del101	201017_LU02_csarnowski_2017_A2.c.01661.01661.4	201017_LU02_csarnowski_2017_A2.c.01725.01725.4	241	668.099	CG	Natural	CG Natural	2263.9	2263.9	566.983	4	-1.3	0.12135	25.29	0.00769231	mokapot_qval	mokapot_id
AAQYQVNQAAAAQAAATAAAM-Q5-U	db|MBNL1|MBNL1_Del101	201017_LU02_csarnowski_2017_B1.c.23822.23822.2	201017_LU02_csarnowski_2017_B1.c.23552.23552.2	258	324.036	U	Natural	U Natural	2314.99	2314.99	1158.5	2	-0.1	0.03511	25.26	0.00769231	mokapot_qval	mokapot_id
AAQYQVNQAAAAQAAATAAAM-N7-CG	db|MBNL1|MBNL1_Del101	201017_LU02_csarnowski_2017_B1.c.26796.26796.3	201017_LU02_csarnowski_2017_B1.c.26676.26676.3	260	552.112	CG	Natural_-H5PO5	CG Natural_-H5PO5	2543.06	2543.06	848.696	3	-0.5	0.04967	24.53	0.00769231	mokapot_qval	mokapot_id
YFHPPAHLQAK-H3-U	db|MBNL1|MBNL1_Del101	201017_LU02_csarnowski_2017_A1.c.06670.06670.3	201017_LU02_csarnowski_2017_A1.c.06897.06897.3	243	324.036	U	Natural	U Natural	1631.71	1631.71	544.913	3	0.6	0.1063	24.45	0.00769231	mokapot_qval	mokapot_id
AAQYQVNQAAAAQAAATAAAM-A11-CGUU	db|MBNL1|MBNL1_Del101	201017_LU02_csarnowski_2017_B2.c.28078.28078.3	201017_LU02_csarnowski_2017_B2.c.28036.28036.3	264	1200.18	CGUU	Natural_-HPO3	CGUU Natural_-HPO3	3191.14	3191.14	1064.72	3	0.4	0.01763	24.24	0.00769231	mokapot_qval	mokapot_id
DTKWLTLEVCR-K3-U	db|MBNL1|MBNL1_Del101	201017_LU02_csarnowski_2017_B2.c.23754.23754.2	201017_LU02_csarnowski_2017_B2.c.23770.23770.2	17	306.025	U	Natural_-H2O	U Natural_-H2O	1725.74	1725.74	863.879	2	-0.2	0.05683	24.21	0.00769231	mokapot_qval	mokapot_id
YFHPPAHLQAK-Y1-CG	db|MBNL1|MBNL1_Del101	201017_LU02_csarnowski_2017_A2.c.04494.04494.3	201017_LU02_csarnowski_2017_A2.c.04505.04505.3	241	668.099	CG	Natural	CG Natural	1975.78	1975.78	659.6	3	-0.4	0.091	24.2	0.00769231	mokapot_qval	mokapot_id
CSRENCKYLHPPPHLK-C1-UU	db|MBNL1|MBNL1_Del101	201017_LU02_csarnowski_2017_B1.c.04829.04829.4	201017_LU02_csarnowski_2017_B1.c.04821.04821.4	66	630.061	UU	Natural	UU Natural	2665.05	2665.05	667.27	4	0.4	0.14502	24.05	0.00769231	mokapot_qval	mokapot_id
ENCKYLHPPPHLK-C3-UU	db|MBNL1|MBNL1_Del101	201017_LU02_csarnowski_2017_B1.c.07330.07330.4	201017_LU02_csarnowski_2017_B1.c.07321.07321.4	71	630.061	UU	Natural	UU Natural	2261.89	2261.88	566.479	4	-0.4	0.03545	23.96	0.00769231	mokapot_qval	mokapot_id
YFHPPAHLQAK-P4-U	db|MBNL1|MBNL1_Del101	201017_LU02_csarnowski_2017_B1.c.06206.06206.3	201017_LU02_csarnowski_2017_B1.c.06284.06284.3	244	324.036	U	Natural	U Natural	1631.71	1631.71	544.912	3	-0.8	0.07702	23.94	0.00769231	mokapot_qval	mokapot_id
ENCKYLHPPPHLK-K4-U	db|MBNL1|MBNL1_Del101	201017_LU02_csarnowski_2017_B1.c.08384.08384.4	201017_LU02_csarnowski_2017_B1.c.08512.08512.4	72	306.025	U	Natural_-H2O	U Natural_-H2O	1937.85	1937.85	485.47	4	-0.1	0.02382	23.93	0.00769231	mokapot_qval	mokapot_id
WLTLEVCR-L2-CGUU	db|MBNL1|MBNL1_Del101	201017_LU02_csarnowski_2017_A2.c.22222.22222.3	201017_LU02_csarnowski_2017_A2.c.22235.22235.3	19	1200.18	CGUU	Natural_-HPO3	CGUU Natural_-HPO3	2275.73	2275.73	759.586	3	0.9	0.15614	23.74	0.00769231	mokapot_qval	mokapot_id
YLHPPPHLK-L2-CGUU	db|MBNL1|MBNL1_Del101	201017_LU02_csarnowski_2017_A2.c.09670.09670.3	201017_LU02_csarnowski_2017_A2.c.10237.10237.3	74	1280.15	CGUU	Natural	CGUU Natural	2380.76	2380.77	794.597	3	1.4	0.05532	23.62	0.00769231	mokapot_qval	mokapot_id
WLTLEVCR-T3-CGUU	db|MBNL1|MBNL1_Del101	201017_LU02_csarnowski_2017_B1.c.24953.24953.2	201017_LU02_csarnowski_2017_B1.c.24973.24973.2	20	1200.18	CGUU	Natural_-HPO3	CGUU Natural_-HPO3	2275.73	2275.74	1138.88	2	1.6	0.04939	23.56	0.00769231	mokapot_qval	mokapot_id
CKYFHPPAHLQAK-F4-CGU	db|MBNL1|MBNL1_Del101	201017_LU02_csarnowski_2017_A1.c.07447.07447.3	201017_LU02_csarnowski_2017_A1.c.07615.07615.3	242	974.125	CGU	Natural	CGU Natural	2569.93	2569.93	857.651	3	0.4	0.04718	23.49	0.00769231	mokapot_qval	mokapot_id
EKCKYFHPPAHLQAK-Y5-CG	db|MBNL1|MBNL1_Del101	201017_LU02_csarnowski_2017_A1.c.05540.05540.5	201017_LU02_csarnowski_2017_A1.c.05641.05641.5	241	650.089	CG	Natural_-H2O	CG Natural_-H2O	2503.03	2503.03	501.614	5	0.6	0.0874	23.48	0.00769231	mokapot_qval	mokapot_id
YLHPPPHLKTQLEINGR-H7-U	db|MBNL1|MBNL1_Del101	201017_LU02_csarnowski_2017_B1.c.14216.14216.4	201017_LU02_csarnowski_2017_B1.c.14160.14160.4	79	306.025	U	Natural_-H2O	U Natural_-H2O	2318.12	2318.12	580.539	4	1.5	0.0881	23.48	0.00769231	mokapot_qval	mokapot_id
YLHPPPHLK-L2-CGU	db|MBNL1|MBNL1_Del101	201017_LU02_csarnowski_2017_A1.c.09333.09333.3	201017_LU02_csarnowski_2017_A1.c.09366.09366.3	74	956.114	CGU	Natural_-H2O	CGU Natural_-H2O	2056.73	2056.73	686.584	3	0.4	0.13002	23.18	0.00769231	mokapot_qval	mokapot_id
EKCKYFHPPAHLQAK-K4-UU	db|MBNL1|MBNL1_Del101	201017_LU02_csarnowski_2017_A2.c.04983.04983.4	201017_LU02_csarnowski_2017_A2.c.05039.05039.4	240	630.061	UU	Natural	UU Natural	2483	2483	621.759	4	0.6	0.16049	23.08	0.00769231	mokapot_qval	mokapot_id
EKCKYFHPPAHLQAK-Y5-CG	db|MBNL1|MBNL1_Del101	201017_LU02_csarnowski_2017_B2.c.03710.03710.4	201017_LU02_csarnowski_2017_B2.c.03634.03634.4	241	668.099	CG	Natural	CG Natural	2521.04	2521.04	631.269	4	1.3	0.08977	23.07	0.00769231	mokapot_qval	mokapot_id
ENCKYLHPPPHLK-H7-CG	db|MBNL1|MBNL1_Del101	201017_LU02_csarnowski_2017_A1.c.02650.02650.5	201017_LU02_csarnowski_2017_A1.c.02452.02452.5	75	648.073	CG	Natural_-H4O	CG Natural_-H4O	2279.9	2279.89	456.987	5	-1	0.08373	23	0.00769231	mokapot_qval	mokapot_id
ENCKYLHPPPHLK-N2-U	db|MBNL1|MBNL1_Del101	201017_LU02_csarnowski_2017_B2.c.08394.08394.3	201017_LU02_csarnowski_2017_B2.c.08444.08444.3	70	306.025	U	Natural_-H2O	U Natural_-H2O	1937.85	1937.85	646.958	3	0.6	0.07445	22.82	0.00769231	mokapot_qval	mokapot_id
AAQYQVNQAAAAQAAATAAAX-A10-CG	db|MBNL1|MBNL1_Del101	201017_LU02_csarnowski_2017_A1.c.21856.21856.3	201017_LU02_csarnowski_2017_A1.c.21728.21728.3	263	552.112	CG	Natural_-H5PO5	CG Natural_-H5PO5	2559.06	2559.06	854.028	3	0.1	0.0406	22.81	0.00769231	mokapot_qval	mokapot_id
CKYFHPPAHLQAK-C1-U	db|MBNL1|MBNL1_Del101	201017_LU02_csarnowski_2017_B1.c.08912.08912.4	201017_LU02_csarnowski_2017_B1.c.08947.08947.4	239	306.025	U	Natural_-H2O	U Natural_-H2O	1901.83	1901.83	476.465	4	-0.8	0.02273	22.51	0.00769231	mokapot_qval	mokapot_id
ENCKYLHPPPHLK-K4-CG	db|MBNL1|MBNL1_Del101	201017_LU02_csarnowski_2017_B2.c.02887.02887.5	201017_LU02_csarnowski_2017_B2.c.02857.02857.5	72	650.089	CG	Natural_-H2O	CG Natural_-H2O	2281.91	2281.91	457.39	5	0	0.0681	22.51	0.00769231	mokapot_qval	mokapot_id
AAQYQVNQAAAAQAAATAAAM-Q8-UU	db|MBNL1|MBNL1_Del101	201017_LU02_csarnowski_2017_A1.c.24530.24530.3	201017_LU02_csarnowski_2017_A1.c.24498.24498.3	261	568.105	UU	Natural_-HPO3+H2O	UU Natural_-HPO3+H2O	2559.06	2559.06	854.028	3	0.5	0.04047	22.44	0.00769231	mokapot_qval	mokapot_id
CSRENCKYLHPPPHLK-K7-UU	db|MBNL1|MBNL1_Del101	201017_LU02_csarnowski_2017_B2.c.05017.05017.4	201017_LU02_csarnowski_2017_B2.c.05012.05012.4	72	630.061	UU	Natural	UU Natural	2665.05	2665.05	667.27	4	-0.5	0.13615	22.31	0.00769231	mokapot_qval	mokapot_id
YLHPPPHLK-L2-CG	db|MBNL1|MBNL1_Del101	201017_LU02_csarnowski_2017_B2.c.09822.09822.3	201017_LU02_csarnowski_2017_B2.c.09932.09932.3	74	648.073	CG	Natural_-H4O	CG Natural_-H4O	1748.69	1748.69	583.903	3	-0.2	0.04675	22.09	0.00769231	mokapot_qval	mokapot_id
CKYFHPPAHLQAK-H5-CGU	db|MBNL1|MBNL1_Del101	201017_LU02_csarnowski_2017_A2.c.07114.07114.4	201017_LU02_csarnowski_2017_A2.c.07182.07182.4	243	974.125	CGU	Natural	CGU Natural	2569.93	2569.93	643.49	4	1	0.10536	21.97	0.00769231	mokapot_qval	mokapot_id
AAQYQVNQAAAAQAAATAAAX-N7-CGUU	db|MBNL1|MBNL1_Del101	201017_LU02_csarnowski_2017_B2.c.23631.23631.3	201017_LU02_csarnowski_2017_B2.c.23667.23667.3	260	1200.18	CGUU	Natural_-HPO3	CGUU Natural_-HPO3	3207.13	3207.14	1070.05	3	1.4	0.02642	21.91	0.00769231	mokapot_qval	mokapot_id
CKYFHPPAHLQAK-Y3-U	db|MBNL1|MBNL1_Del101	201017_LU02_csarnowski_2017_B1.c.08957.08957.3	201017_LU02_csarnowski_2017_B1.c.08934.08934.3	241	306.025	U	Natural_-H2O	U Natural_-H2O	1901.83	1901.83	634.951	3	-0.2	0.04088	21.81	0.00769231	mokapot_qval	mokapot_id
YFHPPAHLQAK-F2-CG	db|MBNL1|MBNL1_Del101	201017_LU02_csarnowski_2017_A1.c.08046.08046.3	201017_LU02_csarnowski_2017_A1.c.08093.08093.3	242	666.084	CG	Natural_-H2	CG Natural_-H2	1973.76	1973.76	658.928	3	0.3	0.02575	21.73	0.00769231	mokapot_qval	mokapot_id
CKYFHPPAHLQAK-A8-CGU	db|MBNL1|MBNL1_Del101	201017_LU02_csarnowski_2017_A2.c.06182.06182.4	201017_LU02_csarnowski_2017_A2.c.06145.06145.4	246	956.114	CGU	Natural_-H2O	CGU Natural_-H2O	2551.92	2551.92	638.988	4	0.9	0.06951	21.7	0.00769231	mokapot_qval	mokapot_id
ENCKYLHPPPHLK-Y5-CG	db|MBNL1|MBNL1_Del101	201017_LU02_csarnowski_2017_A1.c.03021.03021.4	201017_LU02_csarnowski_2017_A1.c.03073.03073.4	73	650.089	CG	Natural_-H2O	CG Natural_-H2O	2281.91	2281.91	571.486	4	0	0.08222	21.44	0.00769231	mokapot_qval	mokapot_id
FAHPSKSCQVENGR-S5-U	db|MBNL1|MBNL1_Del101	201017_LU02_csarnowski_2017_A1.c.05471.05471.3	201017_LU02_csarnowski_2017_A1.c.05460.05460.3	45	306.025	U	Natural_-H2O	U Natural_-H2O	1921.78	1921.78	641.6	3	-0.6	0.02061	21.41	0.00769231	mokapot_qval	mokapot_id
ENCKYLHPPPHLK-H7-CCG	db|MBNL1|MBNL1_Del101	201017_LU02_csarnowski_2017_A1.c.03859.03859.4	201017_LU02_csarnowski_2017_A1.c.03800.03800.4	75	937.119	CCG	Natural_-H4O2	CCG Natural_-H4O2	2568.94	2568.94	643.243	4	-0.5	0.0918	21.41	0.00769231	mokapot_qval	mokapot_id
IKAAQYQVNQAAAAQAAATAAAM-I1-U	db|MBNL1|MBNL1_Del101	201017_LU02_csarnowski_2017_A1.c.22446.22446.3	201017_LU02_csarnowski_2017_A1.c.22457.22457.3	252	306.025	U	Natural_-H2O	U Natural_-H2O	2538.16	2538.16	847.061	3	1	0.0422	21.41	0.00769231	mokapot_qval	mokapot_id
ENCKYLHPPPHLK-Y5-CG	db|MBNL1|MBNL1_Del101	201017_LU02_csarnowski_2017_A1.c.04366.04366.4	201017_LU02_csarnowski_2017_A1.c.04594.04594.4	73	632.078	CG	Natural_-H4O2	CG Natural_-H4O2	2263.9	2263.9	566.983	4	-0.4	0.05572	21.28	0.00769231	mokapot_qval	mokapot_id
YFHPPAHLQAK-Y1-CGU	db|MBNL1|MBNL1_Del101	201017_LU02_csarnowski_2017_A1.c.08581.08581.3	201017_LU02_csarnowski_2017_A1.c.08575.08575.3	241	974.125	CGU	Natural	CGU Natural	2281.8	2281.8	761.609	3	0.3	0.07664	21.28	0.00769231	mokapot_qval	mokapot_id
EKCKYFHPPAHLQAK-E1-CG	db|MBNL1|MBNL1_Del101	201017_LU02_csarnowski_2017_A1.c.03381.03381.4	201017_LU02_csarnowski_2017_A1.c.03416.03416.4	237	668.099	CG	Natural	CG Natural	2521.04	2521.04	631.268	4	1	0.11865	21.13	0.00769231	mokapot_qval	mokapot_id
CKYFHPPAHLQAK-F4-CG	db|MBNL1|MBNL1_Del101	201017_LU02_csarnowski_2017_A1.c.04355.04355.3	201017_LU02_csarnowski_2017_A1.c.04347.04347.3	242	668.099	CG	Natural	CG Natural	2263.9	2263.91	755.643	3	1.3	0.02308	20.74	0.00769231	mokapot_qval	mokapot_id
CKYFHPPAHLQAK-K2-CG	db|MBNL1|MBNL1_Del101	201017_LU02_csarnowski_2017_B1.c.01640.01640.4	201017_LU02_csarnowski_2017_B1.c.01913.01913.4	240	668.099	CG	Natural	CG Natural	2263.9	2263.91	566.984	4	1.5	0.04736	20.67	0.00769231	mokapot_qval	mokapot_id
IKAAQYQVNQAAAAQAAATAAAM-Y6-U	db|MBNL1|MBNL1_Del101	201017_LU02_csarnowski_2017_B2.c.24131.24131.3	201017_LU02_csarnowski_2017_B2.c.24123.24123.3	257	306.025	U	Natural_-H2O	U Natural_-H2O	2538.16	2538.16	847.061	3	0.8	0.03965	20.2	0.00769231	mokapot_qval	mokapot_id
ENCKYLHPPPHLK-C3-CG	db|MBNL1|MBNL1_Del101	201017_LU02_csarnowski_2017_B1.c.01433.01433.4	201017_LU02_csarnowski_2017_B1.c.01821.01821.4	71	650.089	CG	Natural_-H2O	CG Natural_-H2O	2281.91	2281.91	571.486	4	0.3	0.20674	20.01	0.00769231	mokapot_qval	mokapot_id
AAQYQVNQAAAAQAAATAAAM-Y4-CGUU	db|MBNL1|MBNL1_Del101	201017_LU02_csarnowski_2017_A1.c.26196.26196.3	201017_LU02_csarnowski_2017_A1.c.26170.26170.3	257	1200.18	CGUU	Natural_-HPO3	CGUU Natural_-HPO3	3191.14	3191.14	1064.72	3	0.2	0.01377	19.79	0.00769231	mokapot_qval	mokapot_id
CKYFHPPAHLQAK-K2-U	db|MBNL1|MBNL1_Del101	201017_LU02_csarnowski_2017_A1.c.08407.08407.3	201017_LU02_csarnowski_2017_A1.c.08397.08397.3	240	306.025	U	Natural_-H2O	U Natural_-H2O	1901.83	1901.83	634.951	3	-0.2	0.04373	19.75	0.00769231	mokapot_qval	mokapot_id
FAHPSKSCQVENGR-P4-U	db|MBNL1|MBNL1_Del101	201017_LU02_csarnowski_2017_A2.c.04977.04977.3	201017_LU02_csarnowski_2017_A2.c.04960.04960.3	44	306.025	U	Natural_-H2O	U Natural_-H2O	1921.78	1921.78	641.601	3	1.2	0.01308	19.59	0.00769231	mokapot_qval	mokapot_id
FAHPSKSCQVENGR-K6-U	db|MBNL1|MBNL1_Del101	201017_LU02_csarnowski_2017_B2.c.05664.05664.3	201017_LU02_csarnowski_2017_B2.c.05686.05686.3	46	306.025	U	Natural_-H2O	U Natural_-H2O	1921.78	1921.78	641.601	3	1.1	0.03368	19.26	0.00769231	mokapot_qval	mokapot_id
YFHPPAHLQAK-H3-CGU	db|MBNL1|MBNL1_Del101	201017_LU02_csarnowski_2017_A1.c.08986.08986.3	201017_LU02_csarnowski_2017_A1.c.09301.09301.3	243	974.125	CGU	Natural	CGU Natural	2281.8	2281.8	761.609	3	0	0.08598	19.1	0.00769231	mokapot_qval	mokapot_id
GTCSRPDTECKFAHPSK-K11-U	db|MBNL1|MBNL1_Del101	201017_LU02_csarnowski_2017_A1.c.04824.04824.3	201017_LU02_csarnowski_2017_A1.c.04880.04880.3	40	306.025	U	Natural_-H2O	U Natural_-H2O	2282.91	2282.91	761.978	3	1.4	0.03576	19.01	0.00769231	mokapot_qval	mokapot_id
CKYFHPPAHLQAK-Y3-CGU	db|MBNL1|MBNL1_Del101	201017_LU02_csarnowski_2017_A2.c.06942.06942.3	201017_LU02_csarnowski_2017_A2.c.06952.06952.3	241	974.125	CGU	Natural	CGU Natural	2569.93	2569.93	857.651	3	0.2	0.02041	18.93	0.00769231	mokapot_qval	mokapot_id
CKYFHPPAHLQAK-Y3-CG	db|MBNL1|MBNL1_Del101	201017_LU02_csarnowski_2017_A2.c.04017.04017.4	201017_LU02_csarnowski_2017_A2.c.03984.03984.4	241	666.084	CG	Natural_-H2	CG Natural_-H2	2261.89	2261.89	566.479	4	0	0.09609	18.79	0.00769231	mokapot_qval	mokapot_id
AAQYQVNQAAAAQAAATAAAM-N7-UU	db|MBNL1|MBNL1_Del101	201017_LU02_csarnowski_2017_B1.c.24114.24114.3	201017_LU02_csarnowski_2017_B1.c.24121.24121.3	260	550.095	UU	Natural_-HPO3	UU Natural_-HPO3	2541.05	2541.05	848.025	3	2	0.02932	18.77	0.00769231	mokapot_qval	mokapot_id
ENCKYLHPPPHLK-N2-CG	db|MBNL1|MBNL1_Del101	201017_LU02_csarnowski_2017_B2.c.01838.01838.5	201017_LU02_csarnowski_2017_B2.c.01976.01976.5	70	632.078	CG	Natural_-H4O2	CG Natural_-H4O2	2263.9	2263.9	453.788	5	-1.5	0.10514	18.74	0.00769231	mokapot_qval	mokapot_id
YLHPPPHLK-H3-CGU	db|MBNL1|MBNL1_Del101	201017_LU02_csarnowski_2017_B2.c.10158.10158.3	201017_LU02_csarnowski_2017_B2.c.10188.10188.3	75	956.114	CGU	Natural_-H2O	CGU Natural_-H2O	2056.73	2056.73	686.584	3	1.1	0.061	18.44	0.00769231	mokapot_qval	mokapot_id
ENCKYLHPPPHLK-L6-CG	db|MBNL1|MBNL1_Del101	201017_LU02_csarnowski_2017_A1.c.07100.07100.3	201017_LU02_csarnowski_2017_A1.c.06952.06952.3	74	648.073	CG	Natural_-H4O	CG Natural_-H4O	2279.9	2279.9	760.973	3	-0.8	0.05177	18.14	0.00769231	mokapot_qval	mokapot_id
YLHPPPHLK-L2-CCGU	db|MBNL1|MBNL1_Del101	201017_LU02_csarnowski_2017_A2.c.11738.11738.3	201017_LU02_csarnowski_2017_A2.c.12023.12023.3	74	1259.14	CCGU	Natural_-H4O	CCGU Natural_-H4O	2359.75	2359.75	787.592	3	-0.2	0.03209	17.95	0.00769231	mokapot_qval	mokapot_id
GTCSRPDTECKFAHPSK-T2-CGU	db|MBNL1|MBNL1_Del101	201017_LU02_csarnowski_2017_A2.c.01538.01538.4	201017_LU02_csarnowski_2017_A2.c.01537.01537.4	31	974.125	CGU	Natural	CGU Natural	2951.01	2951.01	738.76	4	0.3	0.07087	17.87	0.00769231	mokapot_qval	mokapot_id
ENCKYLHPPPHLK-N2-CG	db|MBNL1|MBNL1_Del101	201017_LU02_csarnowski_2017_B2.c.03165.03165.5	201017_LU02_csarnowski_2017_B2.c.03115.03115.5	70	650.089	CG	Natural_-H2O	CG Natural_-H2O	2281.91	2281.91	457.391	5	0.6	0.09015	17.67	0.00769231	mokapot_qval	mokapot_id
YLHPPPHLK-Y1-CCGU	db|MBNL1|MBNL1_Del101	201017_LU02_csarnowski_2017_B1.c.13046.13046.3	201017_LU02_csarnowski_2017_B1.c.13423.13423.3	73	1277.15	CCGU	Natural_-H2	CCGU Natural_-H2	2377.76	2377.76	793.595	3	-0.4	0.04453	17.59	0.00769231	mokapot_qval	mokapot_id
SCQVENGRVIACFDSLK-V9-CGUU	db|MBNL1|MBNL1_Del101	201017_LU02_csarnowski_2017_B1.c.07951.07951.4	201017_LU02_csarnowski_2017_B1.c.08065.08065.4	55	1218.19	CGUU	Natural_-HPO3+H2O	CGUU Natural_-HPO3+H2O	3200.13	3200.13	801.04	4	0.2	0.05612	16.83	0.00769231	mokapot_qval	mokapot_id
WLTLEVCR-W1-CGUU	db|MBNL1|MBNL1_Del101	201017_LU02_csarnowski_2017_A2.c.22238.22238.2	201017_LU02_csarnowski_2017_A2.c.22293.22293.2	18	1200.18	CGUU	Natural_-HPO3	CGUU Natural_-HPO3	2275.73	2275.74	1138.88	2	1.4	0.01327	16.39	0.00769231	mokapot_qval	mokapot_id
SCQVENGRVIACFDSLK-R8-CGUU	db|MBNL1|MBNL1_Del101	201017_LU02_csarnowski_2017_A2.c.07242.07242.3	201017_LU02_csarnowski_2017_A2.c.07205.07205.3	54	1200.18	CGUU	Natural_-HPO3	CGUU Natural_-HPO3	3182.12	3182.12	1061.71	3	0.9	0.02108	16.34	0.00769231	mokapot_qval	mokapot_id
WLTLEVCR-W1-UU	db|MBNL1|MBNL1_Del101	201017_LU02_csarnowski_2017_A2.c.17494.17494.2	201017_LU02_csarnowski_2017_A2.c.17692.17692.2	18	548.079	UU	Natural_-H3PO3	UU Natural_-H3PO3	1623.63	1623.63	812.822	2	1	0.14568	16.04	0.00769231	mokapot_qval	mokapot_id
YFHPPAHLQAK-Y1-CG	db|MBNL1|MBNL1_Del101	201017_LU02_csarnowski_2017_B2.c.08734.08734.3	201017_LU02_csarnowski_2017_B2.c.08733.08733.3	241	666.084	CG	Natural_-H2	CG Natural_-H2	1973.76	1973.76	658.929	3	1.3	0.01266	16.01	0.00769231	mokapot_qval	mokapot_id
YLHPPPHLK-H3-CCGU	db|MBNL1|MBNL1_Del101	201017_LU02_csarnowski_2017_A1.c.12604.12604.3	201017_LU02_csarnowski_2017_A1.c.12879.12879.3	75	1259.14	CCGU	Natural_-H4O	CCGU Natural_-H4O	2359.75	2359.76	787.593	3	1	0.0452	15.75	0.00769231	mokapot_qval	mokapot_id
ENCKYLHPPPHLK-L6-CG	db|MBNL1|MBNL1_Del101	201017_LU02_csarnowski_2017_B1.c.02936.02936.5	201017_LU02_csarnowski_2017_B1.c.02985.02985.5	74	650.089	CG	Natural_-H2O	CG Natural_-H2O	2281.91	2281.91	457.39	5	-0.2	0.01772	15.63	0.00769231	mokapot_qval	mokapot_id
YFHPPAHLQAK-H3-CCGU	db|MBNL1|MBNL1_Del101	201017_LU02_csarnowski_2017_A1.c.08176.08176.4	201017_LU02_csarnowski_2017_A1.c.08182.08182.4	243	1261.15	CCGU	Natural_-H2O	CCGU Natural_-H2O	2568.83	2568.83	643.217	4	0.8	0.12482	15.59	0.00769231	mokapot_qval	mokapot_id
GPLGSXAVSVTPIRDTK-T11-CCGU	db|MBNL1|MBNL1_Del101	201017_LU02_csarnowski_2017_A1.c.07124.07124.3	201017_LU02_csarnowski_2017_A1.c.07136.07136.3	11	1261.15	CCGU	Natural_-H2O	CCGU Natural_-H2O	3005.07	3005.08	1002.7	3	2.1	0.0318	15.58	0.00769231	mokapot_qval	mokapot_id
WLTLEVCR-L4-CGUU	db|MBNL1|MBNL1_Del101	201017_LU02_csarnowski_2017_B2.c.25080.25080.2	201017_LU02_csarnowski_2017_B2.c.25098.25098.2	21	1200.18	CGUU	Natural_-HPO3	CGUU Natural_-HPO3	2275.73	2275.73	1138.87	2	-0.4	0.01379	14	0.00769231	mokapot_qval	mokapot_id

## Sheet: Mb1_RNxQ_output_Tfr_nopeponly
Id	Protein	Light_spectrum	Heavy_spectrum	AbsPos1	RNA_Mr	RNA_composition	Neutral_Loss	Isobaric_RNA_Composition	Mr_Calculated	Mr_measured	Mz	z	Error_rel_ppm	TIC	ld-score	FDR_score	FDR_type	FDR_level
WLTLEVCR-T3-CGUU	db|MBNL1|MBNL1_Del101	201017_LU02_csarnowski_2017_B1.c.24953.24953.2	201017_LU02_csarnowski_2017_B1.c.24973.24973.2	20	1200.18	CGUU	Natural_-HPO3	CGUU Natural_-HPO3	2275.73	2275.74	1138.88	2	1.6	0.04939	23.56	0.00990099	Observed FDR	id
ENCKYLHPPPHLK-C3-U	db|MBNL1|MBNL1_Del101	201017_LU02_csarnowski_2017_B1.c.03992.03992.4	201017_LU02_csarnowski_2017_B1.c.04031.04031.4	71	324.036	U	Natural	U Natural	1955.86	1955.86	489.973	4	-0.6	0.10378	23.34	0.00990099	Observed FDR	id
ENCKYLHPPPHLK-Y5-U	db|MBNL1|MBNL1_Del101	201017_LU02_csarnowski_2017_A1.c.07764.07764.4	201017_LU02_csarnowski_2017_A1.c.07926.07926.4	73	306.025	U	Natural_-H2O	U Natural_-H2O	1937.85	1937.85	485.47	4	-0.8	0.02162	23.25	0.00990099	Observed FDR	id
ENCKYLHPPPHLK-Y5-U	db|MBNL1|MBNL1_Del101	201017_LU02_csarnowski_2017_A2.c.07363.07363.4	201017_LU02_csarnowski_2017_A2.c.07621.07621.4	73	306.025	U	Natural_-H2O	U Natural_-H2O	1937.85	1937.85	485.47	4	-0.2	0.02344	23.34	0.00990099	Observed FDR	id
ENCKYLHPPPHLK-Y5-UU	db|MBNL1|MBNL1_Del101	201017_LU02_csarnowski_2017_B2.c.06458.06458.4	201017_LU02_csarnowski_2017_B2.c.06944.06944.4	73	630.061	UU	Natural	UU Natural	2261.89	2261.88	566.478	4	-1.3	0.1472	23.55	0.00990099	Observed FDR	id
YLHPPPHLK-L2-U	db|MBNL1|MBNL1_Del101	201017_LU02_csarnowski_2017_B2.c.05069.05069.2	201017_LU02_csarnowski_2017_B2.c.05004.05004.2	74	324.036	U	Natural	U Natural	1424.65	1424.65	713.334	2	1.8	0.07021	23.2	0.00990099	Observed FDR	id
YLHPPPHLK-L2-U	db|MBNL1|MBNL1_Del101	201017_LU02_csarnowski_2017_A1.c.04389.04389.3	201017_LU02_csarnowski_2017_A1.c.04868.04868.3	74	324.036	U	Natural	U Natural	1424.65	1424.65	475.89	3	-1.2	0.06394	23.23	0.00990099	Observed FDR	id
YLHPPPHLK-L2-UU	db|MBNL1|MBNL1_Del101	201017_LU02_csarnowski_2017_B1.c.08256.08256.3	201017_LU02_csarnowski_2017_B1.c.08298.08298.3	74	630.061	UU	Natural	UU Natural	1730.67	1730.68	577.9	3	0.9	0.06683	23.24	0.00990099	Observed FDR	id
YLHPPPHLK-L2-UU	db|MBNL1|MBNL1_Del101	201017_LU02_csarnowski_2017_B2.c.09650.09650.3	201017_LU02_csarnowski_2017_B2.c.09053.09053.3	74	630.061	UU	Natural	UU Natural	1730.67	1730.67	577.899	3	-0.1	0.09837	23.3	0.00990099	Observed FDR	id
YLHPPPHLK-L2-U	db|MBNL1|MBNL1_Del101	201017_LU02_csarnowski_2017_A2.c.03915.03915.2	201017_LU02_csarnowski_2017_A2.c.04188.04188.2	74	324.036	U	Natural	U Natural	1424.65	1424.65	713.333	2	0.4	0.14214	23.34	0.00990099	Observed FDR	id
YLHPPPHLK-L2-UU	db|MBNL1|MBNL1_Del101	201017_LU02_csarnowski_2017_B2.c.09650.09650.3	201017_LU02_csarnowski_2017_B2.c.10079.10079.3	74	630.061	UU	Natural	UU Natural	1730.67	1730.67	577.899	3	-0.1	0.1762	23.41	0.00990099	Observed FDR	id
YLHPPPHLK-L2-UU	db|MBNL1|MBNL1_Del101	201017_LU02_csarnowski_2017_A1.c.08837.08837.3	201017_LU02_csarnowski_2017_A1.c.08853.08853.3	74	630.061	UU	Natural	UU Natural	1730.67	1730.67	577.899	3	-0.3	0.06098	23.5	0.00990099	Observed FDR	id
YLHPPPHLK-L2-CGU	db|MBNL1|MBNL1_Del101	201017_LU02_csarnowski_2017_A1.c.07674.07674.3	201017_LU02_csarnowski_2017_A1.c.07383.07383.3	74	974.125	CGU	Natural	CGU Natural	2074.74	2074.74	692.587	3	-0.3	0.04735	23.51	0.00990099	Observed FDR	id
YLHPPPHLK-L2-UU	db|MBNL1|MBNL1_Del101	201017_LU02_csarnowski_2017_A2.c.07839.07839.3	201017_LU02_csarnowski_2017_A2.c.07541.07541.3	74	630.061	UU	Natural	UU Natural	1730.67	1730.67	577.899	3	0.2	0.10367	23.53	0.00990099	Observed FDR	id
YLHPPPHLK-L2-CGU	db|MBNL1|MBNL1_Del101	201017_LU02_csarnowski_2017_B2.c.08401.08401.3	201017_LU02_csarnowski_2017_B2.c.08298.08298.3	74	974.125	CGU	Natural	CGU Natural	2074.74	2074.74	692.587	3	-0.3	0.05534	23.56	0.00990099	Observed FDR	id
YLHPPPHLK-H3-U	db|MBNL1|MBNL1_Del101	201017_LU02_csarnowski_2017_A2.c.04531.04531.3	201017_LU02_csarnowski_2017_A2.c.04486.04486.3	75	324.036	U	Natural	U Natural	1424.65	1424.65	475.89	3	-0.9	0.05239	23.26	0.00990099	Observed FDR	id
YLHPPPHLKTQLEINGR-H7-U	db|MBNL1|MBNL1_Del101	201017_LU02_csarnowski_2017_B1.c.14216.14216.4	201017_LU02_csarnowski_2017_B1.c.14160.14160.4	79	306.025	U	Natural_-H2O	U Natural_-H2O	2318.12	2318.12	580.539	4	1.5	0.0881	23.48	0.00990099	Observed FDR	id
EKCKYFHPPAHLQAK-Y5-CG	db|MBNL1|MBNL1_Del101	201017_LU02_csarnowski_2017_A1.c.05540.05540.5	201017_LU02_csarnowski_2017_A1.c.05641.05641.5	241	650.089	CG	Natural_-H2O	CG Natural_-H2O	2503.03	2503.03	501.614	5	0.6	0.0874	23.48	0.00990099	Observed FDR	id
YFHPPAHLQAK-Y1-UU	db|MBNL1|MBNL1_Del101	201017_LU02_csarnowski_2017_A1.c.08588.08588.2	201017_LU02_csarnowski_2017_A1.c.08595.08595.2	241	630.061	UU	Natural	UU Natural	1937.74	1937.74	969.877	2	-0.6	0.09144	23.56	0.00990099	Observed FDR	id
YFHPPAHLQAK-F2-CGU	db|MBNL1|MBNL1_Del101	201017_LU02_csarnowski_2017_A2.c.08880.08880.3	201017_LU02_csarnowski_2017_A2.c.09218.09218.3	241	974.125	CGU	Natural	CGU Natural	2281.8	2281.8	761.609	3	0.9	0.06371	23.91	0	Observed FDR	id
YFHPPAHLQAK-F2-U	db|MBNL1|MBNL1_Del101	201017_LU02_csarnowski_2017_B1.c.07186.07186.2	201017_LU02_csarnowski_2017_B1.c.07256.07256.2	242	324.036	U	Natural	U Natural	1631.71	1631.71	816.865	2	0.3	0.13141	23.3	0.00990099	Observed FDR	id
CKYFHPPAHLQAK-F4-CGU	db|MBNL1|MBNL1_Del101	201017_LU02_csarnowski_2017_A1.c.07447.07447.3	201017_LU02_csarnowski_2017_A1.c.07615.07615.3	242	974.125	CGU	Natural	CGU Natural	2569.93	2569.93	857.651	3	0.4	0.04718	23.49	0.00990099	Observed FDR	id
YFHPPAHLQAK-F2-CGU	db|MBNL1|MBNL1_Del101	201017_LU02_csarnowski_2017_A2.c.08557.08557.3	201017_LU02_csarnowski_2017_A2.c.08232.08232.3	242	974.125	CGU	Natural	CGU Natural	2281.8	2281.8	761.609	3	0.4	0.07764	23.55	0.00990099	Observed FDR	id
AAQYQVNQAAAAQAAATAAAM-Q8-UU	db|MBNL1|MBNL1_Del101	201017_LU02_csarnowski_2017_A2.c.21187.21187.3	201017_LU02_csarnowski_2017_A2.c.21196.21196.3	261	550.095	UU	Natural_-HPO3	UU Natural_-HPO3	2541.05	2541.05	848.025	3	1.3	0.04784	23.33	0.00990099	Observed FDR	id
AAQYQVNQAAAAQAAATAAAM-A11-CGUU	db|MBNL1|MBNL1_Del101	201017_LU02_csarnowski_2017_B2.c.27908.27908.3	201017_LU02_csarnowski_2017_B2.c.28036.28036.3	264	1200.18	CGUU	Natural_-HPO3	CGUU Natural_-HPO3	3191.14	3191.14	1064.72	3	0.6	0.02925	23.56	0.00990099	Observed FDR	id
YLHPPPHLK-L2-UU	db|MBNL1|MBNL1_Del101	201017_LU02_csarnowski_2017_B1.c.07913.07913.3	201017_LU02_csarnowski_2017_B1.c.07596.07596.3	74	630.061	UU	Natural	UU Natural	1730.67	1730.68	577.9	3	1	0.0572	23.59	0.00990099	Observed FDR	id
YLHPPPHLK-L2-U	db|MBNL1|MBNL1_Del101	201017_LU02_csarnowski_2017_A1.c.04389.04389.3	201017_LU02_csarnowski_2017_A1.c.04566.04566.3	74	324.036	U	Natural	U Natural	1424.65	1424.65	475.89	3	-1.2	0.06722	23.61	0.00990099	Observed FDR	id
YLHPPPHLK-L2-CGUU	db|MBNL1|MBNL1_Del101	201017_LU02_csarnowski_2017_A2.c.09670.09670.3	201017_LU02_csarnowski_2017_A2.c.10237.10237.3	74	1280.15	CGUU	Natural	CGUU Natural	2380.76	2380.77	794.597	3	1.4	0.05532	23.62	0	Observed FDR	id
YFHPPAHLQAK-F2-CGU	db|MBNL1|MBNL1_Del101	201017_LU02_csarnowski_2017_B1.c.09672.09672.3	201017_LU02_csarnowski_2017_B1.c.09179.09179.3	242	974.125	CGU	Natural	CGU Natural	2281.8	2281.8	761.608	3	-0.2	0.06754	23.66	0	Observed FDR	id
ENCKYLHPPPHLK-L6-U	db|MBNL1|MBNL1_Del101	201017_LU02_csarnowski_2017_A2.c.03827.03827.4	201017_LU02_csarnowski_2017_A2.c.03564.03564.4	74	324.036	U	Natural	U Natural	1955.86	1955.86	489.973	4	0	0.13543	23.67	0	Observed FDR	id
YLHPPPHLK-L2-UU	db|MBNL1|MBNL1_Del101	201017_LU02_csarnowski_2017_A2.c.08089.08089.3	201017_LU02_csarnowski_2017_A2.c.08344.08344.3	74	630.061	UU	Natural	UU Natural	1730.67	1730.68	577.9	3	1.6	0.12217	23.7	0	Observed FDR	id
ENCKYLHPPPHLK-Y5-U	db|MBNL1|MBNL1_Del101	201017_LU02_csarnowski_2017_A1.c.07997.07997.3	201017_LU02_csarnowski_2017_A1.c.07784.07784.3	73	306.025	U	Natural_-H2O	U Natural_-H2O	1937.85	1937.85	646.958	3	0.2	0.08139	23.73	0	Observed FDR	id
WLTLEVCR-L2-CGUU	db|MBNL1|MBNL1_Del101	201017_LU02_csarnowski_2017_A2.c.22222.22222.3	201017_LU02_csarnowski_2017_A2.c.22235.22235.3	19	1200.18	CGUU	Natural_-HPO3	CGUU Natural_-HPO3	2275.73	2275.73	759.586	3	0.9	0.15614	23.74	0	Observed FDR	id
YLHPPPHLK-L2-UU	db|MBNL1|MBNL1_Del101	201017_LU02_csarnowski_2017_A1.c.07774.07774.3	201017_LU02_csarnowski_2017_A1.c.07455.07455.3	74	630.061	UU	Natural	UU Natural	1730.67	1730.67	577.899	3	0	0.06011	23.75	0	Observed FDR	id
YLHPPPHLK-L2-UU	db|MBNL1|MBNL1_Del101	201017_LU02_csarnowski_2017_A1.c.07539.07539.3	201017_LU02_csarnowski_2017_A1.c.07775.07775.3	74	630.061	UU	Natural	UU Natural	1730.67	1730.67	577.899	3	-0.6	0.08119	23.81	0	Observed FDR	id
CKYFHPPAHLQAK-Y3-U	db|MBNL1|MBNL1_Del101	201017_LU02_csarnowski_2017_A1.c.04426.04426.4	201017_LU02_csarnowski_2017_A1.c.04775.04775.4	241	324.036	U	Natural	U Natural	1919.84	1919.84	480.967	4	-1.2	0.14585	23.83	0	Observed FDR	id
AAQYQVNQAAAAQAAATAAAM-N7-UU	db|MBNL1|MBNL1_Del101	201017_LU02_csarnowski_2017_B2.c.24104.24104.3	201017_LU02_csarnowski_2017_B2.c.24103.24103.3	260	550.095	UU	Natural_-HPO3	UU Natural_-HPO3	2541.05	2541.05	848.026	3	2.2	0.04504	23.85	0	Observed FDR	id
WLTLEVCR-W1-U	db|MBNL1|MBNL1_Del101	201017_LU02_csarnowski_2017_B2.c.21348.21348.2	201017_LU02_csarnowski_2017_B2.c.21674.21674.2	18	324.036	U	Natural	U Natural	1399.58	1399.58	700.8	2	-0.3	0.08688	23.86	0	Observed FDR	id
YLHPPPHLK-L2-UU	db|MBNL1|MBNL1_Del101	201017_LU02_csarnowski_2017_B1.c.08828.08828.3	201017_LU02_csarnowski_2017_B1.c.09209.09209.3	74	630.061	UU	Natural	UU Natural	1730.67	1730.67	577.899	3	0.2	0.0623	23.86	0	Observed FDR	id
ENCKYLHPPPHLK-K4-U	db|MBNL1|MBNL1_Del101	201017_LU02_csarnowski_2017_B1.c.08384.08384.4	201017_LU02_csarnowski_2017_B1.c.08512.08512.4	72	306.025	U	Natural_-H2O	U Natural_-H2O	1937.85	1937.85	485.47	4	-0.1	0.02382	23.93	0	Observed FDR	id
YFHPPAHLQAK-P4-U	db|MBNL1|MBNL1_Del101	201017_LU02_csarnowski_2017_B1.c.06206.06206.3	201017_LU02_csarnowski_2017_B1.c.06284.06284.3	244	324.036	U	Natural	U Natural	1631.71	1631.71	544.912	3	-0.8	0.07702	23.94	0	Observed FDR	id
AAQYQVNQAAAAQAAATAAAM-Q8-UU	db|MBNL1|MBNL1_Del101	201017_LU02_csarnowski_2017_B2.c.24104.24104.3	201017_LU02_csarnowski_2017_B2.c.23873.23873.3	261	550.095	UU	Natural_-HPO3	UU Natural_-HPO3	2541.05	2541.05	848.026	3	2.2	0.05147	23.96	0	Observed FDR	id
ENCKYLHPPPHLK-C3-UU	db|MBNL1|MBNL1_Del101	201017_LU02_csarnowski_2017_B1.c.07330.07330.4	201017_LU02_csarnowski_2017_B1.c.07321.07321.4	71	630.061	UU	Natural	UU Natural	2261.89	2261.88	566.479	4	-0.4	0.03545	23.96	0	Observed FDR	id
YLHPPPHLK-L2-U	db|MBNL1|MBNL1_Del101	201017_LU02_csarnowski_2017_A1.c.03826.03826.2	201017_LU02_csarnowski_2017_A1.c.03793.03793.2	74	324.036	U	Natural	U Natural	1424.65	1424.65	713.332	2	0.2	0.07893	24.04	0	Observed FDR	id
CSRENCKYLHPPPHLK-C1-UU	db|MBNL1|MBNL1_Del101	201017_LU02_csarnowski_2017_B1.c.04829.04829.4	201017_LU02_csarnowski_2017_B1.c.04821.04821.4	66	630.061	UU	Natural	UU Natural	2665.05	2665.05	667.27	4	0.4	0.14502	24.05	0	Observed FDR	id
YLHPPPHLK-Y1-UU	db|MBNL1|MBNL1_Del101	201017_LU02_csarnowski_2017_B2.c.06902.06902.2	201017_LU02_csarnowski_2017_B2.c.07252.07252.2	73	630.061	UU	Natural	UU Natural	1730.67	1730.67	866.344	2	-1.3	0.06212	24.05	0	Observed FDR	id
YLHPPPHLK-L2-UU	db|MBNL1|MBNL1_Del101	201017_LU02_csarnowski_2017_A2.c.07319.07319.3	201017_LU02_csarnowski_2017_A2.c.07300.07300.3	74	630.061	UU	Natural	UU Natural	1730.67	1730.68	577.9	3	0.7	0.06805	24.07	0	Observed FDR	id
ENCKYLHPPPHLK-Y5-U	db|MBNL1|MBNL1_Del101	201017_LU02_csarnowski_2017_B2.c.08697.08697.4	201017_LU02_csarnowski_2017_B2.c.08399.08399.4	73	306.025	U	Natural_-H2O	U Natural_-H2O	1937.85	1937.85	485.47	4	-0.2	0.03526	24.16	0	Observed FDR	id
YLHPPPHLK-L2-UU	db|MBNL1|MBNL1_Del101	201017_LU02_csarnowski_2017_B2.c.09650.09650.3	201017_LU02_csarnowski_2017_B2.c.09823.09823.3	74	630.061	UU	Natural	UU Natural	1730.67	1730.67	577.899	3	-0.1	0.18845	24.18	0	Observed FDR	id
YFHPPAHLQAK-Y1-CG	db|MBNL1|MBNL1_Del101	201017_LU02_csarnowski_2017_A2.c.04494.04494.3	201017_LU02_csarnowski_2017_A2.c.04505.04505.3	241	668.099	CG	Natural	CG Natural	1975.78	1975.78	659.6	3	-0.4	0.091	24.2	0	Observed FDR	id
YLHPPPHLK-Y1-U	db|MBNL1|MBNL1_Del101	201017_LU02_csarnowski_2017_B1.c.04690.04690.3	201017_LU02_csarnowski_2017_B1.c.04394.04394.3	73	324.036	U	Natural	U Natural	1424.65	1424.65	475.891	3	0.2	0.06756	24.2	0	Observed FDR	id
DTKWLTLEVCR-K3-U	db|MBNL1|MBNL1_Del101	201017_LU02_csarnowski_2017_B2.c.23754.23754.2	201017_LU02_csarnowski_2017_B2.c.23770.23770.2	17	306.025	U	Natural_-H2O	U Natural_-H2O	1725.74	1725.74	863.879	2	-0.2	0.05683	24.21	0	Observed FDR	id
WLTLEVCR-W1-UU	db|MBNL1|MBNL1_Del101	201017_LU02_csarnowski_2017_A1.c.19875.19875.2	201017_LU02_csarnowski_2017_A1.c.20137.20137.2	18	550.095	UU	Natural_-HPO3	UU Natural_-HPO3	1625.64	1625.64	813.829	2	-0.5	0.13128	24.22	0	Observed FDR	id
AAQYQVNQAAAAQAAATAAAM-A11-CGUU	db|MBNL1|MBNL1_Del101	201017_LU02_csarnowski_2017_B2.c.28078.28078.3	201017_LU02_csarnowski_2017_B2.c.28036.28036.3	264	1200.18	CGUU	Natural_-HPO3	CGUU Natural_-HPO3	3191.14	3191.14	1064.72	3	0.4	0.01763	24.24	0	Observed FDR	id
ENCKYLHPPPHLK-L6-U	db|MBNL1|MBNL1_Del101	201017_LU02_csarnowski_2017_A2.c.07637.07637.4	201017_LU02_csarnowski_2017_A2.c.07621.07621.4	74	306.025	U	Natural_-H2O	U Natural_-H2O	1937.85	1937.85	485.47	4	-0.4	0.02152	24.25	0	Observed FDR	id
YLHPPPHLK-H3-UU	db|MBNL1|MBNL1_Del101	201017_LU02_csarnowski_2017_B1.c.09427.09427.3	201017_LU02_csarnowski_2017_B1.c.08886.08886.3	75	630.061	UU	Natural	UU Natural	1730.67	1730.67	577.898	3	-1.5	0.19066	24.29	0	Observed FDR	id
YLHPPPHLK-L2-U	db|MBNL1|MBNL1_Del101	201017_LU02_csarnowski_2017_A2.c.03913.03913.3	201017_LU02_csarnowski_2017_A2.c.03579.03579.3	74	324.036	U	Natural	U Natural	1424.65	1424.65	475.891	3	-0.5	0.05018	24.34	0	Observed FDR	id
WLTLEVCR-W1-UU	db|MBNL1|MBNL1_Del101	201017_LU02_csarnowski_2017_B2.c.21400.21400.2	201017_LU02_csarnowski_2017_B2.c.21373.21373.2	18	550.095	UU	Natural_-HPO3	UU Natural_-HPO3	1625.64	1625.65	813.831	2	1.4	0.10247	24.36	0	Observed FDR	id
YLHPPPHLK-L2-UU	db|MBNL1|MBNL1_Del101	201017_LU02_csarnowski_2017_B2.c.08906.08906.3	201017_LU02_csarnowski_2017_B2.c.09369.09369.3	74	630.061	UU	Natural	UU Natural	1730.67	1730.67	577.899	3	0	0.12362	24.4	0	Observed FDR	id
YLHPPPHLK-L2-UU	db|MBNL1|MBNL1_Del101	201017_LU02_csarnowski_2017_B2.c.08360.08360.3	201017_LU02_csarnowski_2017_B2.c.08182.08182.3	74	630.061	UU	Natural	UU Natural	1730.67	1730.68	577.9	3	0.9	0.07201	24.41	0	Observed FDR	id
YLHPPPHLK-L2-UU	db|MBNL1|MBNL1_Del101	201017_LU02_csarnowski_2017_B2.c.08674.08674.3	201017_LU02_csarnowski_2017_B2.c.08531.08531.3	74	630.061	UU	Natural	UU Natural	1730.67	1730.68	577.9	3	1.3	0.05271	24.41	0	Observed FDR	id
YLHPPPHLK-L2-UU	db|MBNL1|MBNL1_Del101	201017_LU02_csarnowski_2017_A1.c.06895.06895.3	201017_LU02_csarnowski_2017_A1.c.06856.06856.3	74	630.061	UU	Natural	UU Natural	1730.67	1730.67	577.899	3	-0.2	0.08973	24.44	0	Observed FDR	id
YLHPPPHLK-L2-UU	db|MBNL1|MBNL1_Del101	201017_LU02_csarnowski_2017_A1.c.07287.07287.3	201017_LU02_csarnowski_2017_A1.c.07455.07455.3	74	630.061	UU	Natural	UU Natural	1730.67	1730.67	577.899	3	-0.2	0.04807	24.44	0	Observed FDR	id
ENCKYLHPPPHLK-L6-UU	db|MBNL1|MBNL1_Del101	201017_LU02_csarnowski_2017_B1.c.07076.07076.4	201017_LU02_csarnowski_2017_B1.c.07321.07321.4	74	630.061	UU	Natural	UU Natural	2261.89	2261.89	566.48	4	0.9	0.03182	24.45	0	Observed FDR	id
YFHPPAHLQAK-H3-U	db|MBNL1|MBNL1_Del101	201017_LU02_csarnowski_2017_A1.c.06670.06670.3	201017_LU02_csarnowski_2017_A1.c.06897.06897.3	243	324.036	U	Natural	U Natural	1631.71	1631.71	544.913	3	0.6	0.1063	24.45	0	Observed FDR	id
YFHPPAHLQAK-Y1-UU	db|MBNL1|MBNL1_Del101	201017_LU02_csarnowski_2017_A1.c.08670.08670.3	201017_LU02_csarnowski_2017_A1.c.09214.09214.3	241	630.061	UU	Natural	UU Natural	1937.74	1937.74	646.921	3	0.9	0.15388	24.49	0	Observed FDR	id
YLHPPPHLK-L2-U	db|MBNL1|MBNL1_Del101	201017_LU02_csarnowski_2017_B2.c.05068.05068.3	201017_LU02_csarnowski_2017_B2.c.04796.04796.3	74	324.036	U	Natural	U Natural	1424.65	1424.65	475.891	3	-0.3	0.09404	24.49	0	Observed FDR	id
YLHPPPHLK-L2-CGU	db|MBNL1|MBNL1_Del101	201017_LU02_csarnowski_2017_A2.c.07373.07373.3	201017_LU02_csarnowski_2017_A2.c.07146.07146.3	74	974.125	CGU	Natural	CGU Natural	2074.74	2074.74	692.588	3	0.7	0.07202	24.5	0	Observed FDR	id
AAQYQVNQAAAAQAAATAAAM-N7-CG	db|MBNL1|MBNL1_Del101	201017_LU02_csarnowski_2017_B1.c.26796.26796.3	201017_LU02_csarnowski_2017_B1.c.26676.26676.3	260	552.112	CG	Natural_-H5PO5	CG Natural_-H5PO5	2543.06	2543.06	848.696	3	-0.5	0.04967	24.53	0	Observed FDR	id
ENCKYLHPPPHLK-Y5-U	db|MBNL1|MBNL1_Del101	201017_LU02_csarnowski_2017_B2.c.08383.08383.4	201017_LU02_csarnowski_2017_B2.c.08399.08399.4	73	306.025	U	Natural_-H2O	U Natural_-H2O	1937.85	1937.85	485.47	4	-0.1	0.0508	24.56	0	Observed FDR	id
YLHPPPHLK-L2-UU	db|MBNL1|MBNL1_Del101	201017_LU02_csarnowski_2017_B2.c.08360.08360.3	201017_LU02_csarnowski_2017_B2.c.08531.08531.3	74	630.061	UU	Natural	UU Natural	1730.67	1730.68	577.9	3	0.9	0.09103	24.56	0	Observed FDR	id
YLHPPPHLK-L2-UU	db|MBNL1|MBNL1_Del101	201017_LU02_csarnowski_2017_A2.c.07561.07561.3	201017_LU02_csarnowski_2017_A2.c.07541.07541.3	74	630.061	UU	Natural	UU Natural	1730.67	1730.67	577.899	3	0.4	0.07629	24.57	0	Observed FDR	id
YLHPPPHLK-L2-CGU	db|MBNL1|MBNL1_Del101	201017_LU02_csarnowski_2017_A1.c.07057.07057.3	201017_LU02_csarnowski_2017_A1.c.07022.07022.3	74	974.125	CGU	Natural	CGU Natural	2074.74	2074.74	692.587	3	0.5	0.11496	24.58	0	Observed FDR	id
YLHPPPHLK-L2-UU	db|MBNL1|MBNL1_Del101	201017_LU02_csarnowski_2017_A1.c.06895.06895.3	201017_LU02_csarnowski_2017_A1.c.07132.07132.3	74	630.061	UU	Natural	UU Natural	1730.67	1730.67	577.899	3	-0.2	0.0562	24.58	0	Observed FDR	id
YLHPPPHLK-L2-UU	db|MBNL1|MBNL1_Del101	201017_LU02_csarnowski_2017_A2.c.08357.08357.3	201017_LU02_csarnowski_2017_A2.c.08099.08099.3	74	630.061	UU	Natural	UU Natural	1730.67	1730.67	577.899	3	0.1	0.15118	24.59	0	Observed FDR	id
YLHPPPHLK-L2-UU	db|MBNL1|MBNL1_Del101	201017_LU02_csarnowski_2017_A1.c.08837.08837.3	201017_LU02_csarnowski_2017_A1.c.08340.08340.3	74	630.061	UU	Natural	UU Natural	1730.67	1730.67	577.899	3	-0.3	0.06137	24.6	0	Observed FDR	id
YLHPPPHLK-Y1-U	db|MBNL1|MBNL1_Del101	201017_LU02_csarnowski_2017_A2.c.04553.04553.2	201017_LU02_csarnowski_2017_A2.c.04500.04500.2	73	324.036	U	Natural	U Natural	1424.65	1424.65	713.332	2	-0.1	0.07986	24.66	0	Observed FDR	id
VIACFDSLKGR-K9-U	db|MBNL1|MBNL1_Del101	201017_LU02_csarnowski_2017_B1.c.16872.16872.3	201017_LU02_csarnowski_2017_B1.c.16950.16950.3	63	306.025	U	Natural_-H2O	U Natural_-H2O	1570.69	1570.68	524.569	3	-0.1	0.05666	24.72	0	Observed FDR	id
VIACFDSLKGR-S7-U	db|MBNL1|MBNL1_Del101	201017_LU02_csarnowski_2017_B2.c.17373.17373.3	201017_LU02_csarnowski_2017_B2.c.17145.17145.3	61	306.025	U	Natural_-H2O	U Natural_-H2O	1570.69	1570.68	524.569	3	-0.7	0.05232	24.74	0	Observed FDR	id
YLHPPPHLK-L2-UU	db|MBNL1|MBNL1_Del101	201017_LU02_csarnowski_2017_B2.c.08906.08906.3	201017_LU02_csarnowski_2017_B2.c.09053.09053.3	74	630.061	UU	Natural	UU Natural	1730.67	1730.67	577.899	3	0	0.07396	24.75	0	Observed FDR	id
YLHPPPHLK-L2-UU	db|MBNL1|MBNL1_Del101	201017_LU02_csarnowski_2017_B1.c.08523.08523.3	201017_LU02_csarnowski_2017_B1.c.08886.08886.3	74	630.061	UU	Natural	UU Natural	1730.67	1730.67	577.899	3	0.2	0.06814	24.77	0	Observed FDR	id
YLHPPPHLK-L2-UU	db|MBNL1|MBNL1_Del101	201017_LU02_csarnowski_2017_A1.c.07287.07287.3	201017_LU02_csarnowski_2017_A1.c.07132.07132.3	74	630.061	UU	Natural	UU Natural	1730.67	1730.67	577.899	3	-0.2	0.05349	24.8	0	Observed FDR	id
ENCKYLHPPPHLK-C3-U	db|MBNL1|MBNL1_Del101	201017_LU02_csarnowski_2017_B1.c.03992.03992.4	201017_LU02_csarnowski_2017_B1.c.04432.04432.4	71	324.036	U	Natural	U Natural	1955.86	1955.86	489.973	4	-0.6	0.10301	24.9	0	Observed FDR	id
WLTLEVCR-L2-U	db|MBNL1|MBNL1_Del101	201017_LU02_csarnowski_2017_A2.c.18604.18604.2	201017_LU02_csarnowski_2017_A2.c.18957.18957.2	19	324.036	U	Natural	U Natural	1399.58	1399.59	700.801	2	1.7	0.0857	24.93	0	Observed FDR	id
YLHPPPHLK-L2-UU	db|MBNL1|MBNL1_Del101	201017_LU02_csarnowski_2017_B2.c.09280.09280.3	201017_LU02_csarnowski_2017_B2.c.08790.08790.3	74	630.061	UU	Natural	UU Natural	1730.67	1730.68	577.9	3	0.7	0.13296	24.95	0	Observed FDR	id
ENCKYLHPPPHLK-Y5-UU	db|MBNL1|MBNL1_Del101	201017_LU02_csarnowski_2017_A1.c.06314.06314.3	201017_LU02_csarnowski_2017_A1.c.05865.05865.3	73	630.061	UU	Natural	UU Natural	2261.89	2261.89	754.97	3	0.5	0.16625	24.96	0	Observed FDR	id
YLHPPPHLK-L2-UU	db|MBNL1|MBNL1_Del101	201017_LU02_csarnowski_2017_A1.c.08311.08311.3	201017_LU02_csarnowski_2017_A1.c.08045.08045.3	74	630.061	UU	Natural	UU Natural	1730.67	1730.67	577.899	3	0.1	0.0867	24.98	0	Observed FDR	id
YLHPPPHLK-L2-U	db|MBNL1|MBNL1_Del101	201017_LU02_csarnowski_2017_B1.c.04123.04123.2	201017_LU02_csarnowski_2017_B1.c.04105.04105.2	74	324.036	U	Natural	U Natural	1424.65	1424.65	713.333	2	1	0.12272	24.99	0	Observed FDR	id
YLHPPPHLK-L2-UU	db|MBNL1|MBNL1_Del101	201017_LU02_csarnowski_2017_A1.c.08583.08583.3	201017_LU02_csarnowski_2017_A1.c.08045.08045.3	74	630.061	UU	Natural	UU Natural	1730.67	1730.68	577.9	3	1	0.06636	24.99	0	Observed FDR	id
ENCKYLHPPPHLK-Y5-UU	db|MBNL1|MBNL1_Del101	201017_LU02_csarnowski_2017_A2.c.06616.06616.4	201017_LU02_csarnowski_2017_A2.c.06594.06594.4	73	630.061	UU	Natural	UU Natural	2261.89	2261.89	566.48	4	0.7	0.04278	25	0	Observed FDR	id
YLHPPPHLK-L2-U	db|MBNL1|MBNL1_Del101	201017_LU02_csarnowski_2017_B1.c.04419.04419.2	201017_LU02_csarnowski_2017_B1.c.04858.04858.2	74	324.036	U	Natural	U Natural	1424.65	1424.65	713.333	2	1.7	0.14038	25.03	0	Observed FDR	id
YFHPPAHLQAK-F2-CGU	db|MBNL1|MBNL1_Del101	201017_LU02_csarnowski_2017_A1.c.09380.09380.3	201017_LU02_csarnowski_2017_A1.c.09301.09301.3	242	974.125	CGU	Natural	CGU Natural	2281.8	2281.8	761.608	3	-0.2	0.08648	25.04	0	Observed FDR	id
YFHPPAHLQAK-F2-UU	db|MBNL1|MBNL1_Del101	201017_LU02_csarnowski_2017_B2.c.09328.09328.3	201017_LU02_csarnowski_2017_B2.c.09357.09357.3	242	630.061	UU	Natural	UU Natural	1937.74	1937.74	646.921	3	1	0.16585	25.04	0	Observed FDR	id
YFHPPAHLQAK-Y1-CGU	db|MBNL1|MBNL1_Del101	201017_LU02_csarnowski_2017_A2.c.08557.08557.3	201017_LU02_csarnowski_2017_A2.c.08850.08850.3	241	974.125	CGU	Natural	CGU Natural	2281.8	2281.8	761.609	3	0.4	0.08972	25.09	0	Observed FDR	id
YLHPPPHLK-L2-UU	db|MBNL1|MBNL1_Del101	201017_LU02_csarnowski_2017_B1.c.07632.07632.3	201017_LU02_csarnowski_2017_B1.c.07596.07596.3	74	630.061	UU	Natural	UU Natural	1730.67	1730.67	577.899	3	0.1	0.10079	25.09	0	Observed FDR	id
YLHPPPHLK-L2-UU	db|MBNL1|MBNL1_Del101	201017_LU02_csarnowski_2017_A2.c.06925.06925.3	201017_LU02_csarnowski_2017_A2.c.07300.07300.3	74	630.061	UU	Natural	UU Natural	1730.67	1730.68	577.9	3	0.5	0.0614	25.1	0	Observed FDR	id
YFHPPAHLQAK-Y1-U	db|MBNL1|MBNL1_Del101	201017_LU02_csarnowski_2017_A1.c.06137.06137.3	201017_LU02_csarnowski_2017_A1.c.06235.06235.3	241	324.036	U	Natural	U Natural	1631.71	1631.71	544.912	3	-1.3	0.13226	25.15	0	Observed FDR	id
YLHPPPHLK-L2-UU	db|MBNL1|MBNL1_Del101	201017_LU02_csarnowski_2017_B2.c.07978.07978.3	201017_LU02_csarnowski_2017_B2.c.07816.07816.3	74	630.061	UU	Natural	UU Natural	1730.67	1730.68	577.9	3	0.7	0.08126	25.15	0	Observed FDR	id
ENCKYLHPPPHLK-Y5-UU	db|MBNL1|MBNL1_Del101	201017_LU02_csarnowski_2017_B1.c.06642.06642.2	201017_LU02_csarnowski_2017_B1.c.06982.06982.2	73	630.061	UU	Natural	UU Natural	2261.89	2261.89	1131.95	2	0.2	0.15036	25.16	0	Observed FDR	id
YFHPPAHLQAK-F2-UU	db|MBNL1|MBNL1_Del101	201017_LU02_csarnowski_2017_B2.c.09328.09328.3	201017_LU02_csarnowski_2017_B2.c.09866.09866.3	242	630.061	UU	Natural	UU Natural	1937.74	1937.74	646.921	3	1	0.15713	25.17	0	Observed FDR	id
VIACFDSLKGR-K9-U	db|MBNL1|MBNL1_Del101	201017_LU02_csarnowski_2017_A2.c.14650.14650.2	201017_LU02_csarnowski_2017_A2.c.14643.14643.2	63	306.025	U	Natural_-H2O	U Natural_-H2O	1570.69	1570.69	786.352	2	2	0.04705	25.24	0	Observed FDR	id
YLHPPPHLK-H3-U	db|MBNL1|MBNL1_Del101	201017_LU02_csarnowski_2017_A2.c.04531.04531.3	201017_LU02_csarnowski_2017_A2.c.04111.04111.3	75	324.036	U	Natural	U Natural	1424.65	1424.65	475.89	3	-0.9	0.10053	25.24	0	Observed FDR	id
AAQYQVNQAAAAQAAATAAAM-Q5-U	db|MBNL1|MBNL1_Del101	201017_LU02_csarnowski_2017_B1.c.23822.23822.2	201017_LU02_csarnowski_2017_B1.c.23552.23552.2	258	324.036	U	Natural	U Natural	2314.99	2314.99	1158.5	2	-0.1	0.03511	25.26	0	Observed FDR	id
YFHPPAHLQAK-Y1-U	db|MBNL1|MBNL1_Del101	201017_LU02_csarnowski_2017_A2.c.05349.05349.3	201017_LU02_csarnowski_2017_A2.c.05363.05363.3	241	324.036	U	Natural	U Natural	1631.71	1631.71	544.912	3	-0.2	0.04958	25.27	0	Observed FDR	id
YFHPPAHLQAK-Y1-UU	db|MBNL1|MBNL1_Del101	201017_LU02_csarnowski_2017_A1.c.08958.08958.2	201017_LU02_csarnowski_2017_A1.c.08595.08595.2	241	630.061	UU	Natural	UU Natural	1937.74	1937.74	969.878	2	0.9	0.10679	25.28	0	Observed FDR	id
CKYFHPPAHLQAK-Y3-CG	db|MBNL1|MBNL1_Del101	201017_LU02_csarnowski_2017_A2.c.01661.01661.4	201017_LU02_csarnowski_2017_A2.c.01725.01725.4	241	668.099	CG	Natural	CG Natural	2263.9	2263.9	566.983	4	-1.3	0.12135	25.29	0	Observed FDR	id
YLHPPPHLK-L2-UU	db|MBNL1|MBNL1_Del101	201017_LU02_csarnowski_2017_B2.c.07978.07978.3	201017_LU02_csarnowski_2017_B2.c.08531.08531.3	74	630.061	UU	Natural	UU Natural	1730.67	1730.68	577.9	3	0.7	0.09516	25.3	0	Observed FDR	id
YLHPPPHLK-H3-U	db|MBNL1|MBNL1_Del101	201017_LU02_csarnowski_2017_B2.c.05068.05068.3	201017_LU02_csarnowski_2017_B2.c.05143.05143.3	75	324.036	U	Natural	U Natural	1424.65	1424.65	475.891	3	-0.3	0.09508	25.31	0	Observed FDR	id
YLHPPPHLK-L2-UU	db|MBNL1|MBNL1_Del101	201017_LU02_csarnowski_2017_A2.c.07561.07561.3	201017_LU02_csarnowski_2017_A2.c.07300.07300.3	74	630.061	UU	Natural	UU Natural	1730.67	1730.67	577.899	3	0.4	0.0605	25.31	0	Observed FDR	id
ENCKYLHPPPHLK-Y5-UU	db|MBNL1|MBNL1_Del101	201017_LU02_csarnowski_2017_B2.c.07179.07179.2	201017_LU02_csarnowski_2017_B2.c.06889.06889.2	73	630.061	UU	Natural	UU Natural	2261.89	2261.89	1131.95	2	-0.1	0.14211	25.33	0	Observed FDR	id
ENCKYLHPPPHLK-L6-UU	db|MBNL1|MBNL1_Del101	201017_LU02_csarnowski_2017_A1.c.06745.06745.4	201017_LU02_csarnowski_2017_A1.c.06559.06559.4	74	630.061	UU	Natural	UU Natural	2261.89	2261.88	566.479	4	-0.2	0.10782	25.35	0	Observed FDR	id
YLHPPPHLK-L2-U	db|MBNL1|MBNL1_Del101	201017_LU02_csarnowski_2017_A1.c.04389.04389.3	201017_LU02_csarnowski_2017_A1.c.03841.03841.3	74	324.036	U	Natural	U Natural	1424.65	1424.65	475.89	3	-1.2	0.06474	25.39	0	Observed FDR	id
YLHPPPHLK-L2-UU	db|MBNL1|MBNL1_Del101	201017_LU02_csarnowski_2017_A2.c.07839.07839.3	201017_LU02_csarnowski_2017_A2.c.07855.07855.3	74	630.061	UU	Natural	UU Natural	1730.67	1730.67	577.899	3	0.2	0.12351	25.41	0	Observed FDR	id
YLHPPPHLK-L2-UU	db|MBNL1|MBNL1_Del101	201017_LU02_csarnowski_2017_B2.c.08674.08674.3	201017_LU02_csarnowski_2017_B2.c.08790.08790.3	74	630.061	UU	Natural	UU Natural	1730.67	1730.68	577.9	3	1.3	0.0895	25.41	0	Observed FDR	id
ENCKYLHPPPHLK-K4-U	db|MBNL1|MBNL1_Del101	201017_LU02_csarnowski_2017_A2.c.07637.07637.4	201017_LU02_csarnowski_2017_A2.c.07353.07353.4	72	306.025	U	Natural_-H2O	U Natural_-H2O	1937.85	1937.85	485.47	4	-0.4	0.06441	25.42	0	Observed FDR	id
CKYFHPPAHLQAK-H5-CG	db|MBNL1|MBNL1_Del101	201017_LU02_csarnowski_2017_A2.c.04113.04113.5	201017_LU02_csarnowski_2017_A2.c.04169.04169.5	243	668.099	CG	Natural	CG Natural	2263.9	2263.9	453.788	5	-0.9	0.09783	25.44	0	Observed FDR	id
ENCKYLHPPPHLK-Y5-UU	db|MBNL1|MBNL1_Del101	201017_LU02_csarnowski_2017_A2.c.05552.05552.3	201017_LU02_csarnowski_2017_A2.c.05612.05612.3	73	630.061	UU	Natural	UU Natural	2261.89	2261.88	754.969	3	-1	0.07081	25.48	0	Observed FDR	id
YLHPPPHLK-L2-UU	db|MBNL1|MBNL1_Del101	201017_LU02_csarnowski_2017_B1.c.07632.07632.3	201017_LU02_csarnowski_2017_B1.c.07334.07334.3	74	630.061	UU	Natural	UU Natural	1730.67	1730.67	577.899	3	0.1	0.09102	25.48	0	Observed FDR	id
AAQYQVNQAAAAQAAATAAAM-Q5-U	db|MBNL1|MBNL1_Del101	201017_LU02_csarnowski_2017_B2.c.24068.24068.2	201017_LU02_csarnowski_2017_B2.c.23837.23837.2	258	324.036	U	Natural	U Natural	2314.99	2314.99	1158.5	2	0.1	0.03187	25.62	0	Observed FDR	id
YLHPPPHLK-L2-UU	db|MBNL1|MBNL1_Del101	201017_LU02_csarnowski_2017_B2.c.09884.09884.3	201017_LU02_csarnowski_2017_B2.c.09823.09823.3	74	630.061	UU	Natural	UU Natural	1730.67	1730.68	577.9	3	1.3	0.17172	25.63	0	Observed FDR	id
EKCKYFHPPAHLQAK-H7-CG	db|MBNL1|MBNL1_Del101	201017_LU02_csarnowski_2017_B2.c.06033.06033.5	201017_LU02_csarnowski_2017_B2.c.06049.06049.5	243	650.089	CG	Natural_-H2O	CG Natural_-H2O	2503.03	2503.03	501.614	5	0.7	0.08899	25.64	0	Observed FDR	id
ENCKYLHPPPHLK-K4-U	db|MBNL1|MBNL1_Del101	201017_LU02_csarnowski_2017_B1.c.04311.04311.4	201017_LU02_csarnowski_2017_B1.c.04432.04432.4	72	324.036	U	Natural	U Natural	1955.86	1955.86	489.973	4	1.1	0.08002	25.64	0	Observed FDR	id
YFHPPAHLQAK-F2-UU	db|MBNL1|MBNL1_Del101	201017_LU02_csarnowski_2017_A2.c.08760.08760.3	201017_LU02_csarnowski_2017_A2.c.08381.08381.3	242	630.061	UU	Natural	UU Natural	1937.74	1937.74	646.921	3	0.7	0.15143	25.7	0	Observed FDR	id
YFHPPAHLQAK-F2-UU	db|MBNL1|MBNL1_Del101	201017_LU02_csarnowski_2017_A2.c.08320.08320.3	201017_LU02_csarnowski_2017_A2.c.08769.08769.3	242	630.061	UU	Natural	UU Natural	1937.74	1937.74	646.922	3	1.6	0.1221	25.71	0	Observed FDR	id
YLHPPPHLK-L2-UU	db|MBNL1|MBNL1_Del101	201017_LU02_csarnowski_2017_B1.c.08256.08256.3	201017_LU02_csarnowski_2017_B1.c.08580.08580.3	74	630.061	UU	Natural	UU Natural	1730.67	1730.68	577.9	3	0.9	0.08343	25.73	0	Observed FDR	id
EKCKYFHPPAHLQAK-C3-UU	db|MBNL1|MBNL1_Del101	201017_LU02_csarnowski_2017_B2.c.05653.05653.4	201017_LU02_csarnowski_2017_B2.c.05706.05706.4	239	630.061	UU	Natural	UU Natural	2483	2483	621.759	4	1.2	0.15147	25.78	0	Observed FDR	id
CKYFHPPAHLQAK-Y3-UU	db|MBNL1|MBNL1_Del101	201017_LU02_csarnowski_2017_A1.c.07291.07291.2	201017_LU02_csarnowski_2017_A1.c.07289.07289.2	241	630.061	UU	Natural	UU Natural	2225.86	2225.86	1113.94	2	0.3	0.10588	25.82	0	Observed FDR	id
YLHPPPHLK-L2-UU	db|MBNL1|MBNL1_Del101	201017_LU02_csarnowski_2017_B1.c.07632.07632.3	201017_LU02_csarnowski_2017_B1.c.07923.07923.3	74	630.061	UU	Natural	UU Natural	1730.67	1730.67	577.899	3	0.1	0.09272	25.84	0	Observed FDR	id
YFHPPAHLQAK-F2-CGU	db|MBNL1|MBNL1_Del101	201017_LU02_csarnowski_2017_A1.c.09380.09380.3	201017_LU02_csarnowski_2017_A1.c.09771.09771.3	242	974.125	CGU	Natural	CGU Natural	2281.8	2281.8	761.608	3	-0.2	0.05571	25.87	0	Observed FDR	id
ENCKYLHPPPHLK-K4-UU	db|MBNL1|MBNL1_Del101	201017_LU02_csarnowski_2017_B1.c.06918.06918.2	201017_LU02_csarnowski_2017_B1.c.06982.06982.2	72	630.061	UU	Natural	UU Natural	2261.89	2261.88	1131.95	2	-0.6	0.16971	25.9	0	Observed FDR	id
YLHPPPHLK-L2-UU	db|MBNL1|MBNL1_Del101	201017_LU02_csarnowski_2017_A1.c.07774.07774.3	201017_LU02_csarnowski_2017_A1.c.08045.08045.3	74	630.061	UU	Natural	UU Natural	1730.67	1730.67	577.899	3	0	0.07175	25.91	0	Observed FDR	id
YLHPPPHLK-L2-CGU	db|MBNL1|MBNL1_Del101	201017_LU02_csarnowski_2017_A2.c.07804.07804.3	201017_LU02_csarnowski_2017_A2.c.07403.07403.3	74	974.125	CGU	Natural	CGU Natural	2074.74	2074.74	692.587	3	0.3	0.13089	25.93	0	Observed FDR	id
CSRENCKYLHPPPHLK-N5-UU	db|MBNL1|MBNL1_Del101	201017_LU02_csarnowski_2017_A2.c.04460.04460.4	201017_LU02_csarnowski_2017_A2.c.04451.04451.4	70	630.061	UU	Natural	UU Natural	2665.05	2665.05	667.27	4	0.3	0.14973	25.94	0	Observed FDR	id
YLHPPPHLK-L2-UU	db|MBNL1|MBNL1_Del101	201017_LU02_csarnowski_2017_A1.c.08583.08583.3	201017_LU02_csarnowski_2017_A1.c.08602.08602.3	74	630.061	UU	Natural	UU Natural	1730.67	1730.68	577.9	3	1	0.16935	25.96	0	Observed FDR	id
CKYFHPPAHLQAK-Y3-UU	db|MBNL1|MBNL1_Del101	201017_LU02_csarnowski_2017_A2.c.06710.06710.2	201017_LU02_csarnowski_2017_A2.c.06697.06697.2	241	630.061	UU	Natural	UU Natural	2225.86	2225.86	1113.94	2	-0.7	0.14055	26.02	0	Observed FDR	id
WLTLEVCR-W1-UU	db|MBNL1|MBNL1_Del101	201017_LU02_csarnowski_2017_A2.c.18653.18653.2	201017_LU02_csarnowski_2017_A2.c.18563.18563.2	18	550.095	UU	Natural_-HPO3	UU Natural_-HPO3	1625.64	1625.64	813.83	2	0.8	0.17421	26.02	0	Observed FDR	id
YLHPPPHLK-L2-UU	db|MBNL1|MBNL1_Del101	201017_LU02_csarnowski_2017_A2.c.05989.05989.2	201017_LU02_csarnowski_2017_A2.c.06018.06018.2	74	630.061	UU	Natural	UU Natural	1730.67	1730.68	866.345	2	0.5	0.15702	26.04	0	Observed FDR	id
YLHPPPHLK-L2-UU	db|MBNL1|MBNL1_Del101	201017_LU02_csarnowski_2017_A2.c.07561.07561.3	201017_LU02_csarnowski_2017_A2.c.07855.07855.3	74	630.061	UU	Natural	UU Natural	1730.67	1730.67	577.899	3	0.4	0.09629	26.09	0	Observed FDR	id
YLHPPPHLK-L2-UU	db|MBNL1|MBNL1_Del101	201017_LU02_csarnowski_2017_A2.c.06925.06925.3	201017_LU02_csarnowski_2017_A2.c.06655.06655.3	74	630.061	UU	Natural	UU Natural	1730.67	1730.68	577.9	3	0.5	0.09981	26.09	0	Observed FDR	id
YFHPPAHLQAK-F2-UU	db|MBNL1|MBNL1_Del101	201017_LU02_csarnowski_2017_B2.c.09875.09875.3	201017_LU02_csarnowski_2017_B2.c.09357.09357.3	242	630.061	UU	Natural	UU Natural	1937.74	1937.74	646.922	3	1.3	0.14508	26.1	0	Observed FDR	id
ENCKYLHPPPHLK-C3-UU	db|MBNL1|MBNL1_Del101	201017_LU02_csarnowski_2017_B1.c.06269.06269.4	201017_LU02_csarnowski_2017_B1.c.06498.06498.4	71	630.061	UU	Natural	UU Natural	2261.89	2261.88	566.479	4	-0.4	0.05869	26.13	0	Observed FDR	id
ENCKYLHPPPHLK-Y5-UU	db|MBNL1|MBNL1_Del101	201017_LU02_csarnowski_2017_B2.c.06846.06846.2	201017_LU02_csarnowski_2017_B2.c.06889.06889.2	73	630.061	UU	Natural	UU Natural	2261.89	2261.89	1131.95	2	0.1	0.09411	26.18	0	Observed FDR	id
YLHPPPHLK-L2-UU	db|MBNL1|MBNL1_Del101	201017_LU02_csarnowski_2017_B1.c.08523.08523.3	201017_LU02_csarnowski_2017_B1.c.08580.08580.3	74	630.061	UU	Natural	UU Natural	1730.67	1730.67	577.899	3	0.2	0.08952	26.18	0	Observed FDR	id
YLHPPPHLK-L2-UU	db|MBNL1|MBNL1_Del101	201017_LU02_csarnowski_2017_B2.c.08906.08906.3	201017_LU02_csarnowski_2017_B2.c.08531.08531.3	74	630.061	UU	Natural	UU Natural	1730.67	1730.67	577.899	3	0	0.06504	26.2	0	Observed FDR	id
VIACFDSLKGR-K9-U	db|MBNL1|MBNL1_Del101	201017_LU02_csarnowski_2017_B1.c.16872.16872.3	201017_LU02_csarnowski_2017_B1.c.17202.17202.3	63	306.025	U	Natural_-H2O	U Natural_-H2O	1570.69	1570.68	524.569	3	-0.1	0.04265	26.24	0	Observed FDR	id
YFHPPAHLQAK-H3-U	db|MBNL1|MBNL1_Del101	201017_LU02_csarnowski_2017_A1.c.06137.06137.3	201017_LU02_csarnowski_2017_A1.c.05723.05723.3	243	324.036	U	Natural	U Natural	1631.71	1631.71	544.912	3	-1.3	0.12727	26.33	0	Observed FDR	id
CKYFHPPAHLQAK-Y3-CG	db|MBNL1|MBNL1_Del101	201017_LU02_csarnowski_2017_B2.c.04529.04529.5	201017_LU02_csarnowski_2017_B2.c.04705.04705.5	241	668.099	CG	Natural	CG Natural	2263.9	2263.9	453.788	5	-0.1	0.09376	26.34	0	Observed FDR	id
YLHPPPHLK-L2-UU	db|MBNL1|MBNL1_Del101	201017_LU02_csarnowski_2017_B1.c.09427.09427.3	201017_LU02_csarnowski_2017_B1.c.09516.09516.3	74	630.061	UU	Natural	UU Natural	1730.67	1730.67	577.898	3	-1.5	0.17944	26.35	0	Observed FDR	id
YFHPPAHLQAK-F2-CGU	db|MBNL1|MBNL1_Del101	201017_LU02_csarnowski_2017_B1.c.10538.10538.3	201017_LU02_csarnowski_2017_B1.c.10072.10072.3	242	974.125	CGU	Natural	CGU Natural	2281.8	2281.8	761.609	3	0.3	0.05511	26.36	0	Observed FDR	id
YLHPPPHLK-L2-U	db|MBNL1|MBNL1_Del101	201017_LU02_csarnowski_2017_A2.c.04223.04223.2	201017_LU02_csarnowski_2017_A2.c.04188.04188.2	74	324.036	U	Natural	U Natural	1424.65	1424.65	713.333	2	0.3	0.15264	26.36	0	Observed FDR	id
YLHPPPHLK-L2-UU	db|MBNL1|MBNL1_Del101	201017_LU02_csarnowski_2017_B1.c.08256.08256.3	201017_LU02_csarnowski_2017_B1.c.07923.07923.3	74	630.061	UU	Natural	UU Natural	1730.67	1730.68	577.9	3	0.9	0.08495	26.41	0	Observed FDR	id
VIACFDSLKGR-D6-U	db|MBNL1|MBNL1_Del101	201017_LU02_csarnowski_2017_A2.c.14961.14961.3	201017_LU02_csarnowski_2017_A2.c.14681.14681.3	60	306.025	U	Natural_-H2O	U Natural_-H2O	1570.69	1570.69	524.57	3	0.1	0.04189	26.48	0	Observed FDR	id
YLHPPPHLK-L2-UU	db|MBNL1|MBNL1_Del101	201017_LU02_csarnowski_2017_A2.c.07839.07839.3	201017_LU02_csarnowski_2017_A2.c.08099.08099.3	74	630.061	UU	Natural	UU Natural	1730.67	1730.67	577.899	3	0.2	0.10665	26.48	0	Observed FDR	id
ENCKYLHPPPHLK-Y5-U	db|MBNL1|MBNL1_Del101	201017_LU02_csarnowski_2017_A1.c.08019.08019.4	201017_LU02_csarnowski_2017_A1.c.07926.07926.4	73	306.025	U	Natural_-H2O	U Natural_-H2O	1937.85	1937.85	485.47	4	-0.7	0.03103	26.5	0	Observed FDR	id
YLHPPPHLK-L2-UU	db|MBNL1|MBNL1_Del101	201017_LU02_csarnowski_2017_A2.c.07319.07319.3	201017_LU02_csarnowski_2017_A2.c.07006.07006.3	74	630.061	UU	Natural	UU Natural	1730.67	1730.68	577.9	3	0.7	0.09573	26.52	0	Observed FDR	id
YLHPPPHLK-L2-U	db|MBNL1|MBNL1_Del101	201017_LU02_csarnowski_2017_B1.c.04341.04341.3	201017_LU02_csarnowski_2017_B1.c.04059.04059.3	74	324.036	U	Natural	U Natural	1424.65	1424.65	475.891	3	0	0.05068	26.63	0	Observed FDR	id
YLHPPPHLK-Y1-UU	db|MBNL1|MBNL1_Del101	201017_LU02_csarnowski_2017_A2.c.06486.06486.2	201017_LU02_csarnowski_2017_A2.c.06245.06245.2	73	630.061	UU	Natural	UU Natural	1730.67	1730.68	866.345	2	0.4	0.13046	26.65	0	Observed FDR	id
ENCKYLHPPPHLK-L6-UU	db|MBNL1|MBNL1_Del101	201017_LU02_csarnowski_2017_A2.c.06360.06360.4	201017_LU02_csarnowski_2017_A2.c.06594.06594.4	74	630.061	UU	Natural	UU Natural	2261.89	2261.89	566.479	4	0.5	0.07066	26.66	0	Observed FDR	id
YLHPPPHLK-L2-UU	db|MBNL1|MBNL1_Del101	201017_LU02_csarnowski_2017_B2.c.07505.07505.3	201017_LU02_csarnowski_2017_B2.c.07816.07816.3	74	630.061	UU	Natural	UU Natural	1730.67	1730.68	577.9	3	0.6	0.09994	26.66	0	Observed FDR	id
VIACFDSLKGRCSR-L8-G	db|MBNL1|MBNL1_Del101	201017_LU02_csarnowski_2017_B2.c.01962.01962.5	201017_LU02_csarnowski_2017_B2.c.01546.01546.5	62	247.071	G	Natural_-H5PO5	G Natural_-H5PO5	1914.89	1914.9	383.987	5	1.6	0.12257	26.68	0	Observed FDR	id
YLHPPPHLK-L2-U	db|MBNL1|MBNL1_Del101	201017_LU02_csarnowski_2017_B2.c.04424.04424.3	201017_LU02_csarnowski_2017_B2.c.04354.04354.3	74	324.036	U	Natural	U Natural	1424.65	1424.65	475.891	3	-0.3	0.10836	26.68	0	Observed FDR	id
YFHPPAHLQAK-F2-UU	db|MBNL1|MBNL1_Del101	201017_LU02_csarnowski_2017_B2.c.09875.09875.3	201017_LU02_csarnowski_2017_B2.c.10247.10247.3	242	630.061	UU	Natural	UU Natural	1937.74	1937.74	646.922	3	1.3	0.16212	26.72	0	Observed FDR	id
ENCKYLHPPPHLK-L6-CG	db|MBNL1|MBNL1_Del101	201017_LU02_csarnowski_2017_B2.c.03579.03579.4	201017_LU02_csarnowski_2017_B2.c.03619.03619.4	74	668.099	CG	Natural	CG Natural	2299.92	2299.92	575.989	4	0.5	0.08663	26.74	0	Observed FDR	id
ENCKYLHPPPHLK-L6-U	db|MBNL1|MBNL1_Del101	201017_LU02_csarnowski_2017_A2.c.03927.03927.4	201017_LU02_csarnowski_2017_A2.c.03880.03880.4	74	306.025	U	Natural_-H2O	U Natural_-H2O	1937.85	1937.85	485.469	4	-1.6	0.07395	26.76	0	Observed FDR	id
YLHPPPHLK-L2-CGU	db|MBNL1|MBNL1_Del101	201017_LU02_csarnowski_2017_A2.c.07804.07804.3	201017_LU02_csarnowski_2017_A2.c.07788.07788.3	74	974.125	CGU	Natural	CGU Natural	2074.74	2074.74	692.587	3	0.3	0.13571	26.86	0	Observed FDR	id
YLHPPPHLK-L2-UU	db|MBNL1|MBNL1_Del101	201017_LU02_csarnowski_2017_B2.c.08360.08360.3	201017_LU02_csarnowski_2017_B2.c.08790.08790.3	74	630.061	UU	Natural	UU Natural	1730.67	1730.68	577.9	3	0.9	0.10318	26.89	0	Observed FDR	id
ENCKYLHPPPHLK-K4-UU	db|MBNL1|MBNL1_Del101	201017_LU02_csarnowski_2017_B2.c.06595.06595.2	201017_LU02_csarnowski_2017_B2.c.06889.06889.2	72	630.061	UU	Natural	UU Natural	2261.89	2261.89	1131.95	2	0.6	0.13624	26.92	0	Observed FDR	id
YLHPPPHLK-L2-UU	db|MBNL1|MBNL1_Del101	201017_LU02_csarnowski_2017_B2.c.07978.07978.3	201017_LU02_csarnowski_2017_B2.c.07498.07498.3	74	630.061	UU	Natural	UU Natural	1730.67	1730.68	577.9	3	0.7	0.11659	26.94	0	Observed FDR	id
WLTLEVCR-W1-U	db|MBNL1|MBNL1_Del101	201017_LU02_csarnowski_2017_A2.c.18604.18604.2	201017_LU02_csarnowski_2017_A2.c.18605.18605.2	18	324.036	U	Natural	U Natural	1399.58	1399.59	700.801	2	1.7	0.13956	27.02	0	Observed FDR	id
ENCKYLHPPPHLK-L6-CGU	db|MBNL1|MBNL1_Del101	201017_LU02_csarnowski_2017_A1.c.06254.06254.4	201017_LU02_csarnowski_2017_A1.c.06672.06672.4	74	938.103	CGU	Natural_-H4O2	CGU Natural_-H4O2	2569.93	2569.93	643.49	4	-0.3	0.1163	27.03	0	Observed FDR	id
YLHPPPHLK-L2-UU	db|MBNL1|MBNL1_Del101	201017_LU02_csarnowski_2017_A2.c.07319.07319.3	201017_LU02_csarnowski_2017_A2.c.07541.07541.3	74	630.061	UU	Natural	UU Natural	1730.67	1730.68	577.9	3	0.7	0.09927	27.05	0	Observed FDR	id
WLTLEVCR-W1-UU	db|MBNL1|MBNL1_Del101	201017_LU02_csarnowski_2017_A1.c.19875.19875.2	201017_LU02_csarnowski_2017_A1.c.19783.19783.2	18	550.095	UU	Natural_-HPO3	UU Natural_-HPO3	1625.64	1625.64	813.829	2	-0.5	0.14666	27.08	0	Observed FDR	id
YFHPPAHLQAK-F2-UU	db|MBNL1|MBNL1_Del101	201017_LU02_csarnowski_2017_A2.c.08320.08320.3	201017_LU02_csarnowski_2017_A2.c.08381.08381.3	242	630.061	UU	Natural	UU Natural	1937.74	1937.74	646.922	3	1.6	0.12399	27.08	0	Observed FDR	id
DTKWLTLEVCR-T6-U	db|MBNL1|MBNL1_Del101	201017_LU02_csarnowski_2017_B1.c.23432.23432.3	201017_LU02_csarnowski_2017_B1.c.23465.23465.3	20	306.025	U	Natural_-H2O	U Natural_-H2O	1725.74	1725.75	576.256	3	1.2	0.1434	27.09	0	Observed FDR	id
YLHPPPHLK-L2-U	db|MBNL1|MBNL1_Del101	201017_LU02_csarnowski_2017_B1.c.04911.04911.2	201017_LU02_csarnowski_2017_B1.c.04858.04858.2	74	324.036	U	Natural	U Natural	1424.65	1424.65	713.333	2	0.4	0.13813	27.13	0	Observed FDR	id
ENCKYLHPPPHLK-C3-U	db|MBNL1|MBNL1_Del101	201017_LU02_csarnowski_2017_A2.c.03576.03576.4	201017_LU02_csarnowski_2017_A2.c.03842.03842.4	71	324.036	U	Natural	U Natural	1955.86	1955.86	489.973	4	-0.4	0.07639	27.14	0	Observed FDR	id
YLHPPPHLK-L2-UU	db|MBNL1|MBNL1_Del101	201017_LU02_csarnowski_2017_A1.c.07287.07287.3	201017_LU02_csarnowski_2017_A1.c.06856.06856.3	74	630.061	UU	Natural	UU Natural	1730.67	1730.67	577.899	3	-0.2	0.10149	27.16	0	Observed FDR	id
YLHPPPHLK-H3-UU	db|MBNL1|MBNL1_Del101	201017_LU02_csarnowski_2017_A1.c.07539.07539.3	201017_LU02_csarnowski_2017_A1.c.07455.07455.3	75	630.061	UU	Natural	UU Natural	1730.67	1730.67	577.899	3	-0.6	0.08292	27.19	0	Observed FDR	id
VIACFDSLKGR-K9-U	db|MBNL1|MBNL1_Del101	201017_LU02_csarnowski_2017_A2.c.14650.14650.2	201017_LU02_csarnowski_2017_A2.c.14938.14938.2	63	306.025	U	Natural_-H2O	U Natural_-H2O	1570.69	1570.69	786.352	2	2	0.0985	27.21	0	Observed FDR	id
YFHPPAHLQAK-Y1-U	db|MBNL1|MBNL1_Del101	201017_LU02_csarnowski_2017_B1.c.06502.06502.3	201017_LU02_csarnowski_2017_B1.c.06528.06528.3	241	324.036	U	Natural	U Natural	1631.71	1631.71	544.912	3	-0.8	0.11998	27.21	0	Observed FDR	id
ENCKYLHPPPHLK-P8-UU	db|MBNL1|MBNL1_Del101	201017_LU02_csarnowski_2017_A2.c.05735.05735.2	201017_LU02_csarnowski_2017_A2.c.05771.05771.2	76	630.061	UU	Natural	UU Natural	2261.89	2261.88	1131.95	2	-0.7	0.12488	27.26	0	Observed FDR	id
YLHPPPHLK-L2-U	db|MBNL1|MBNL1_Del101	201017_LU02_csarnowski_2017_A2.c.04210.04210.3	201017_LU02_csarnowski_2017_A2.c.04111.04111.3	74	324.036	U	Natural	U Natural	1424.65	1424.65	475.891	3	-0.7	0.14076	27.33	0	Observed FDR	id
YFHPPAHLQAK-F2-U	db|MBNL1|MBNL1_Del101	201017_LU02_csarnowski_2017_B2.c.07471.07471.2	201017_LU02_csarnowski_2017_B2.c.07441.07441.2	242	324.036	U	Natural	U Natural	1631.71	1631.72	816.865	2	1	0.1613	27.34	0	Observed FDR	id
YLHPPPHLK-L2-UU	db|MBNL1|MBNL1_Del101	201017_LU02_csarnowski_2017_A1.c.08029.08029.3	201017_LU02_csarnowski_2017_A1.c.08045.08045.3	74	630.061	UU	Natural	UU Natural	1730.67	1730.67	577.899	3	-0.1	0.11027	27.34	0	Observed FDR	id
ENCKYLHPPPHLK-H7-U	db|MBNL1|MBNL1_Del101	201017_LU02_csarnowski_2017_B2.c.04798.04798.4	201017_LU02_csarnowski_2017_B2.c.04540.04540.4	75	324.036	U	Natural	U Natural	1955.86	1955.86	489.973	4	-0.2	0.1137	27.37	0	Observed FDR	id
CKYFHPPAHLQAK-Y3-U	db|MBNL1|MBNL1_Del101	201017_LU02_csarnowski_2017_B2.c.04781.04781.4	201017_LU02_csarnowski_2017_B2.c.05014.05014.4	241	324.036	U	Natural	U Natural	1919.84	1919.84	480.967	4	-0.1	0.1367	27.4	0	Observed FDR	id
ENCKYLHPPPHLK-K4-UU	db|MBNL1|MBNL1_Del101	201017_LU02_csarnowski_2017_B1.c.09225.09225.3	201017_LU02_csarnowski_2017_B1.c.09787.09787.3	72	612.051	UU	Natural_-H2O	UU Natural_-H2O	2243.87	2243.88	748.967	3	1.5	0.10467	27.46	0	Observed FDR	id
ENCKYLHPPPHLK-Y5-UU	db|MBNL1|MBNL1_Del101	201017_LU02_csarnowski_2017_B1.c.07076.07076.4	201017_LU02_csarnowski_2017_B1.c.06750.06750.4	73	630.061	UU	Natural	UU Natural	2261.89	2261.89	566.48	4	0.9	0.06849	27.47	0	Observed FDR	id
YFHPPAHLQAK-H3-UU	db|MBNL1|MBNL1_Del101	201017_LU02_csarnowski_2017_A1.c.08588.08588.2	201017_LU02_csarnowski_2017_A1.c.08977.08977.2	243	630.061	UU	Natural	UU Natural	1937.74	1937.74	969.877	2	-0.6	0.10284	27.53	0	Observed FDR	id
YLHPPPHLK-L2-U	db|MBNL1|MBNL1_Del101	201017_LU02_csarnowski_2017_B2.c.05069.05069.2	201017_LU02_csarnowski_2017_B2.c.04521.04521.2	74	324.036	U	Natural	U Natural	1424.65	1424.65	713.334	2	1.8	0.20729	27.62	0	Observed FDR	id
ENCKYLHPPPHLK-L6-U	db|MBNL1|MBNL1_Del101	201017_LU02_csarnowski_2017_B1.c.08386.08386.3	201017_LU02_csarnowski_2017_B1.c.08149.08149.3	74	306.025	U	Natural_-H2O	U Natural_-H2O	1937.85	1937.85	646.957	3	-0.6	0.09949	27.66	0	Observed FDR	id
ENCKYLHPPPHLK-Y5-UU	db|MBNL1|MBNL1_Del101	201017_LU02_csarnowski_2017_B1.c.06348.06348.3	201017_LU02_csarnowski_2017_B1.c.06811.06811.3	73	630.061	UU	Natural	UU Natural	2261.89	2261.89	754.97	3	1	0.09204	27.66	0	Observed FDR	id
FAHPADSTMIDTNDNTVTVCMDYIK-D22-UU	db|MBNL1|MBNL1_Del101	201017_LU02_csarnowski_2017_A2.c.18196.18196.3	201017_LU02_csarnowski_2017_A2.c.18415.18415.3	228	550.095	UU	Natural_-HPO3	UU Natural_-HPO3	3408.35	3408.35	1137.13	3	0.3	0.02394	27.69	0	Observed FDR	id
YLHPPPHLK-L2-UU	db|MBNL1|MBNL1_Del101	201017_LU02_csarnowski_2017_A1.c.08029.08029.3	201017_LU02_csarnowski_2017_A1.c.07775.07775.3	74	630.061	UU	Natural	UU Natural	1730.67	1730.67	577.899	3	-0.1	0.09827	27.7	0	Observed FDR	id
AAQYQVNQAAAAQAAATAAAM-Q8-CGUU	db|MBNL1|MBNL1_Del101	201017_LU02_csarnowski_2017_B1.c.28243.28243.3	201017_LU02_csarnowski_2017_B1.c.28047.28047.3	261	1200.18	CGUU	Natural_-HPO3	CGUU Natural_-HPO3	3191.14	3191.14	1064.72	3	-0.1	0.02855	27.71	0	Observed FDR	id
ENCKYLHPPPHLK-Y5-UU	db|MBNL1|MBNL1_Del101	201017_LU02_csarnowski_2017_B2.c.06846.06846.2	201017_LU02_csarnowski_2017_B2.c.07192.07192.2	73	630.061	UU	Natural	UU Natural	2261.89	2261.89	1131.95	2	0.1	0.15782	27.71	0	Observed FDR	id
ENCKYLHPPPHLK-H7-UU	db|MBNL1|MBNL1_Del101	201017_LU02_csarnowski_2017_A2.c.06731.06731.3	201017_LU02_csarnowski_2017_A2.c.06832.06832.3	75	630.061	UU	Natural	UU Natural	2261.89	2261.89	754.97	3	0.4	0.12374	27.72	0	Observed FDR	id
YLHPPPHLK-Y1-U	db|MBNL1|MBNL1_Del101	201017_LU02_csarnowski_2017_A2.c.03668.03668.2	201017_LU02_csarnowski_2017_A2.c.03903.03903.2	73	324.036	U	Natural	U Natural	1424.65	1424.65	713.332	2	0	0.21617	27.73	0	Observed FDR	id
ENCKYLHPPPHLK-L6-UU	db|MBNL1|MBNL1_Del101	201017_LU02_csarnowski_2017_B1.c.07330.07330.4	201017_LU02_csarnowski_2017_B1.c.07060.07060.4	74	630.061	UU	Natural	UU Natural	2261.89	2261.88	566.479	4	-0.4	0.09197	27.74	0	Observed FDR	id
YFHPPAHLQAK-F2-UU	db|MBNL1|MBNL1_Del101	201017_LU02_csarnowski_2017_A2.c.08821.08821.2	201017_LU02_csarnowski_2017_A2.c.08570.08570.2	242	630.061	UU	Natural	UU Natural	1937.74	1937.74	969.878	2	1.4	0.19867	27.74	0	Observed FDR	id
YLHPPPHLK-H3-U	db|MBNL1|MBNL1_Del101	201017_LU02_csarnowski_2017_B2.c.04424.04424.3	201017_LU02_csarnowski_2017_B2.c.04796.04796.3	75	324.036	U	Natural	U Natural	1424.65	1424.65	475.891	3	-0.3	0.11847	27.76	0	Observed FDR	id
ENCKYLHPPPHLK-Y5-UU	db|MBNL1|MBNL1_Del101	201017_LU02_csarnowski_2017_A2.c.05716.05716.4	201017_LU02_csarnowski_2017_A2.c.05873.05873.4	73	630.061	UU	Natural	UU Natural	2261.89	2261.89	566.479	4	0	0.0798	27.78	0	Observed FDR	id
ENCKYLHPPPHLK-Y5-UU	db|MBNL1|MBNL1_Del101	201017_LU02_csarnowski_2017_B2.c.06458.06458.4	201017_LU02_csarnowski_2017_B2.c.06448.06448.4	73	630.061	UU	Natural	UU Natural	2261.89	2261.88	566.478	4	-1.3	0.12759	27.8	0	Observed FDR	id
YFHPPAHLQAK-Y1-UU	db|MBNL1|MBNL1_Del101	201017_LU02_csarnowski_2017_B1.c.09935.09935.3	201017_LU02_csarnowski_2017_B1.c.09861.09861.3	241	630.061	UU	Natural	UU Natural	1937.74	1937.74	646.922	3	1.5	0.12595	27.8	0	Observed FDR	id
YLHPPPHLK-H3-UU	db|MBNL1|MBNL1_Del101	201017_LU02_csarnowski_2017_B2.c.07207.07207.2	201017_LU02_csarnowski_2017_B2.c.07252.07252.2	75	630.061	UU	Natural	UU Natural	1730.67	1730.68	866.346	2	1.6	0.15804	27.81	0	Observed FDR	id
ENCKYLHPPPHLK-Y5-U	db|MBNL1|MBNL1_Del101	201017_LU02_csarnowski_2017_B2.c.04430.04430.4	201017_LU02_csarnowski_2017_B2.c.04169.04169.4	73	324.036	U	Natural	U Natural	1955.86	1955.86	489.973	4	0.5	0.10941	27.82	0	Observed FDR	id
YFHPPAHLQAK-F2-UU	db|MBNL1|MBNL1_Del101	201017_LU02_csarnowski_2017_B1.c.09638.09638.3	201017_LU02_csarnowski_2017_B1.c.09861.09861.3	242	630.061	UU	Natural	UU Natural	1937.74	1937.74	646.921	3	0.8	0.14644	27.87	0	Observed FDR	id
CKYFHPPAHLQAK-Y3-CG	db|MBNL1|MBNL1_Del101	201017_LU02_csarnowski_2017_B2.c.04856.04856.5	201017_LU02_csarnowski_2017_B2.c.04705.04705.5	241	668.099	CG	Natural	CG Natural	2263.9	2263.9	453.788	5	-0.7	0.09208	27.92	0	Observed FDR	id
ENCKYLHPPPHLK-Y5-UU	db|MBNL1|MBNL1_Del101	201017_LU02_csarnowski_2017_B1.c.06080.06080.3	201017_LU02_csarnowski_2017_B1.c.06117.06117.3	73	630.061	UU	Natural	UU Natural	2261.89	2261.88	754.969	3	-1.4	0.12975	27.93	0	Observed FDR	id
VIACFDSLKGR-D6-U	db|MBNL1|MBNL1_Del101	201017_LU02_csarnowski_2017_A2.c.14961.14961.3	201017_LU02_csarnowski_2017_A2.c.14979.14979.3	60	306.025	U	Natural_-H2O	U Natural_-H2O	1570.69	1570.69	524.57	3	0.1	0.10357	27.98	0	Observed FDR	id
ENCKYLHPPPHLK-H7-UU	db|MBNL1|MBNL1_Del101	201017_LU02_csarnowski_2017_A2.c.06616.06616.4	201017_LU02_csarnowski_2017_A2.c.06361.06361.4	75	630.061	UU	Natural	UU Natural	2261.89	2261.89	566.48	4	0.7	0.09564	28.01	0	Observed FDR	id
YLHPPPHLK-L2-CGU	db|MBNL1|MBNL1_Del101	201017_LU02_csarnowski_2017_A1.c.07057.07057.3	201017_LU02_csarnowski_2017_A1.c.07383.07383.3	74	974.125	CGU	Natural	CGU Natural	2074.74	2074.74	692.587	3	0.5	0.1163	28.01	0	Observed FDR	id
ENCKYLHPPPHLK-H7-UU	db|MBNL1|MBNL1_Del101	201017_LU02_csarnowski_2017_B2.c.07331.07331.4	201017_LU02_csarnowski_2017_B2.c.07249.07249.4	75	630.061	UU	Natural	UU Natural	2261.89	2261.89	566.479	4	0.2	0.09245	28.06	0	Observed FDR	id
ENCKYLHPPPHLK-K4-U	db|MBNL1|MBNL1_Del101	201017_LU02_csarnowski_2017_B2.c.04430.04430.4	201017_LU02_csarnowski_2017_B2.c.04540.04540.4	72	324.036	U	Natural	U Natural	1955.86	1955.86	489.973	4	0.5	0.07121	28.13	0	Observed FDR	id
YFHPPAHLQAK-F2-UU	db|MBNL1|MBNL1_Del101	201017_LU02_csarnowski_2017_B2.c.09387.09387.2	201017_LU02_csarnowski_2017_B2.c.09766.09766.2	242	630.061	UU	Natural	UU Natural	1937.74	1937.74	969.878	2	1	0.15215	28.14	0	Observed FDR	id
YLHPPPHLK-L2-UU	db|MBNL1|MBNL1_Del101	201017_LU02_csarnowski_2017_A1.c.08029.08029.3	201017_LU02_csarnowski_2017_A1.c.08340.08340.3	74	630.061	UU	Natural	UU Natural	1730.67	1730.67	577.899	3	-0.1	0.09054	28.19	0	Observed FDR	id
YLHPPPHLK-L2-UU	db|MBNL1|MBNL1_Del101	201017_LU02_csarnowski_2017_A1.c.08583.08583.3	201017_LU02_csarnowski_2017_A1.c.08340.08340.3	74	630.061	UU	Natural	UU Natural	1730.67	1730.68	577.9	3	1	0.17083	28.21	0	Observed FDR	id
YFHPPAHLQAK-Y1-UU	db|MBNL1|MBNL1_Del101	201017_LU02_csarnowski_2017_A1.c.09201.09201.3	201017_LU02_csarnowski_2017_A1.c.09214.09214.3	241	630.061	UU	Natural	UU Natural	1937.74	1937.74	646.921	3	0.2	0.15433	28.23	0	Observed FDR	id
YLHPPPHLK-L2-UU	db|MBNL1|MBNL1_Del101	201017_LU02_csarnowski_2017_A1.c.08311.08311.3	201017_LU02_csarnowski_2017_A1.c.08340.08340.3	74	630.061	UU	Natural	UU Natural	1730.67	1730.67	577.899	3	0.1	0.12029	28.24	0	Observed FDR	id
EKCKYFHPPAHLQAK-H7-UU	db|MBNL1|MBNL1_Del101	201017_LU02_csarnowski_2017_A1.c.05482.05482.4	201017_LU02_csarnowski_2017_A1.c.05483.05483.4	243	630.061	UU	Natural	UU Natural	2483	2483	621.758	4	-0.1	0.16303	28.26	0	Observed FDR	id
YLHPPPHLK-Y1-UU	db|MBNL1|MBNL1_Del101	201017_LU02_csarnowski_2017_B2.c.08360.08360.3	201017_LU02_csarnowski_2017_B2.c.07816.07816.3	73	630.061	UU	Natural	UU Natural	1730.67	1730.68	577.9	3	0.9	0.10443	28.26	0	Observed FDR	id
YLHPPPHLK-L2-UU	db|MBNL1|MBNL1_Del101	201017_LU02_csarnowski_2017_A1.c.06372.06372.2	201017_LU02_csarnowski_2017_A1.c.06340.06340.2	74	630.061	UU	Natural	UU Natural	1730.67	1730.67	866.345	2	-0.1	0.13931	28.29	0	Observed FDR	id
ENCKYLHPPPHLK-C3-U	db|MBNL1|MBNL1_Del101	201017_LU02_csarnowski_2017_A1.c.03748.03748.4	201017_LU02_csarnowski_2017_A1.c.03780.03780.4	71	324.036	U	Natural	U Natural	1955.86	1955.86	489.973	4	-0.6	0.10783	28.3	0	Observed FDR	id
YFHPPAHLQAK-Y1-U	db|MBNL1|MBNL1_Del101	201017_LU02_csarnowski_2017_A1.c.05795.05795.3	201017_LU02_csarnowski_2017_A1.c.05723.05723.3	241	324.036	U	Natural	U Natural	1631.71	1631.71	544.912	3	-0.4	0.13447	28.3	0	Observed FDR	id
ENCKYLHPPPHLK-Y5-UU	db|MBNL1|MBNL1_Del101	201017_LU02_csarnowski_2017_B1.c.06858.06858.3	201017_LU02_csarnowski_2017_B1.c.07145.07145.3	73	630.061	UU	Natural	UU Natural	2261.89	2261.89	754.97	3	0.7	0.14534	28.32	0	Observed FDR	id
YLHPPPHLK-L2-UU	db|MBNL1|MBNL1_Del101	201017_LU02_csarnowski_2017_B2.c.09280.09280.3	201017_LU02_csarnowski_2017_B2.c.09823.09823.3	74	630.061	UU	Natural	UU Natural	1730.67	1730.68	577.9	3	0.7	0.1726	28.32	0	Observed FDR	id
YLHPPPHLK-L2-U	db|MBNL1|MBNL1_Del101	201017_LU02_csarnowski_2017_A1.c.04483.04483.2	201017_LU02_csarnowski_2017_A1.c.04758.04758.2	74	324.036	U	Natural	U Natural	1424.65	1424.65	713.333	2	0.6	0.20664	28.34	0	Observed FDR	id
YLHPPPHLK-L2-UU	db|MBNL1|MBNL1_Del101	201017_LU02_csarnowski_2017_A1.c.08583.08583.3	201017_LU02_csarnowski_2017_A1.c.08853.08853.3	74	630.061	UU	Natural	UU Natural	1730.67	1730.68	577.9	3	1	0.1825	28.36	0	Observed FDR	id
YLHPPPHLK-L2-UU	db|MBNL1|MBNL1_Del101	201017_LU02_csarnowski_2017_B2.c.08077.08077.2	201017_LU02_csarnowski_2017_B2.c.08615.08615.2	74	630.061	UU	Natural	UU Natural	1730.67	1730.68	866.346	2	1.1	0.15951	28.37	0	Observed FDR	id
ENCKYLHPPPHLK-L6-UU	db|MBNL1|MBNL1_Del101	201017_LU02_csarnowski_2017_A1.c.05957.05957.4	201017_LU02_csarnowski_2017_A1.c.05956.05956.4	74	630.061	UU	Natural	UU Natural	2261.89	2261.89	566.479	4	0.2	0.12565	28.38	0	Observed FDR	id
VIACFDSLKGR-K9-U	db|MBNL1|MBNL1_Del101	201017_LU02_csarnowski_2017_A1.c.16085.16085.2	201017_LU02_csarnowski_2017_A1.c.15810.15810.2	63	306.025	U	Natural_-H2O	U Natural_-H2O	1570.69	1570.69	786.351	2	1.4	0.0364	28.38	0	Observed FDR	id
YFHPPAHLQAK-F2-UU	db|MBNL1|MBNL1_Del101	201017_LU02_csarnowski_2017_A2.c.08291.08291.2	201017_LU02_csarnowski_2017_A2.c.08570.08570.2	242	630.061	UU	Natural	UU Natural	1937.74	1937.74	969.878	2	0.8	0.14295	28.39	0	Observed FDR	id
AAQYQVNQAAAAQAAATAAAM-V6-U	db|MBNL1|MBNL1_Del101	201017_LU02_csarnowski_2017_A2.c.20982.20982.2	201017_LU02_csarnowski_2017_A2.c.20976.20976.2	259	324.036	U	Natural	U Natural	2314.99	2314.99	1158.5	2	0.2	0.03098	28.41	0	Observed FDR	id
AAQYQVNQAAAAQAAATAAAM-Y4-U	db|MBNL1|MBNL1_Del101	201017_LU02_csarnowski_2017_A1.c.22208.22208.2	201017_LU02_csarnowski_2017_A1.c.22364.22364.2	257	324.036	U	Natural	U Natural	2314.99	2314.99	1158.5	2	-1.2	0.031	28.45	0	Observed FDR	id
YFHPPAHLQAK-Y1-U	db|MBNL1|MBNL1_Del101	201017_LU02_csarnowski_2017_A2.c.05914.05914.2	201017_LU02_csarnowski_2017_A2.c.05870.05870.2	241	324.036	U	Natural	U Natural	1631.71	1631.71	816.865	2	1	0.12088	28.45	0	Observed FDR	id
YLHPPPHLK-L2-UU	db|MBNL1|MBNL1_Del101	201017_LU02_csarnowski_2017_A2.c.06925.06925.3	201017_LU02_csarnowski_2017_A2.c.07006.07006.3	74	630.061	UU	Natural	UU Natural	1730.67	1730.68	577.9	3	0.5	0.08316	28.5	0	Observed FDR	id
YLHPPPHLK-Y1-U	db|MBNL1|MBNL1_Del101	201017_LU02_csarnowski_2017_A2.c.05031.05031.3	201017_LU02_csarnowski_2017_A2.c.05020.05020.3	73	324.036	U	Natural	U Natural	1424.65	1424.65	475.89	3	-0.7	0.05359	28.5	0	Observed FDR	id
ENCKYLHPPPHLK-Y5-U	db|MBNL1|MBNL1_Del101	201017_LU02_csarnowski_2017_A1.c.03748.03748.4	201017_LU02_csarnowski_2017_A1.c.04104.04104.4	73	324.036	U	Natural	U Natural	1955.86	1955.86	489.973	4	-0.6	0.11845	28.51	0	Observed FDR	id
YFHPPAHLQAK-H3-U	db|MBNL1|MBNL1_Del101	201017_LU02_csarnowski_2017_A2.c.05684.05684.3	201017_LU02_csarnowski_2017_A2.c.05691.05691.3	243	324.036	U	Natural	U Natural	1631.71	1631.71	544.912	3	-0.5	0.19	28.51	0	Observed FDR	id
YLHPPPHLK-L2-U	db|MBNL1|MBNL1_Del101	201017_LU02_csarnowski_2017_B2.c.04758.04758.3	201017_LU02_csarnowski_2017_B2.c.04796.04796.3	74	324.036	U	Natural	U Natural	1424.65	1424.65	475.89	3	-1.2	0.16511	28.53	0	Observed FDR	id
YLHPPPHLK-L2-UU	db|MBNL1|MBNL1_Del101	201017_LU02_csarnowski_2017_B2.c.07207.07207.2	201017_LU02_csarnowski_2017_B2.c.06958.06958.2	74	630.061	UU	Natural	UU Natural	1730.67	1730.68	866.346	2	1.6	0.16785	28.57	0	Observed FDR	id
YFHPPAHLQAK-F2-UU	db|MBNL1|MBNL1_Del101	201017_LU02_csarnowski_2017_B2.c.10746.10746.2	201017_LU02_csarnowski_2017_B2.c.10770.10770.2	242	630.061	UU	Natural	UU Natural	1937.74	1937.74	969.879	2	1.4	0.10193	28.58	0	Observed FDR	id
ENCKYLHPPPHLK-H7-UU	db|MBNL1|MBNL1_Del101	201017_LU02_csarnowski_2017_A2.c.06731.06731.3	201017_LU02_csarnowski_2017_A2.c.06544.06544.3	75	630.061	UU	Natural	UU Natural	2261.89	2261.89	754.97	3	0.4	0.14583	28.66	0	Observed FDR	id
VIACFDSLKGR-K9-U	db|MBNL1|MBNL1_Del101	201017_LU02_csarnowski_2017_B1.c.17100.17100.2	201017_LU02_csarnowski_2017_B1.c.17103.17103.2	63	306.025	U	Natural_-H2O	U Natural_-H2O	1570.69	1570.69	786.352	2	1.5	0.05062	28.7	0	Observed FDR	id
CKYFHPPAHLQAK-F4-UU	db|MBNL1|MBNL1_Del101	201017_LU02_csarnowski_2017_A1.c.07288.07288.4	201017_LU02_csarnowski_2017_A1.c.07311.07311.4	242	630.061	UU	Natural	UU Natural	2225.86	2225.86	557.474	4	0	0.15648	28.71	0	Observed FDR	id
YLHPPPHLK-L2-UU	db|MBNL1|MBNL1_Del101	201017_LU02_csarnowski_2017_B2.c.09650.09650.3	201017_LU02_csarnowski_2017_B2.c.09369.09369.3	74	630.061	UU	Natural	UU Natural	1730.67	1730.67	577.899	3	-0.1	0.22549	28.72	0	Observed FDR	id
ENCKYLHPPPHLK-K4-U	db|MBNL1|MBNL1_Del101	201017_LU02_csarnowski_2017_B1.c.04311.04311.4	201017_LU02_csarnowski_2017_B1.c.04031.04031.4	72	324.036	U	Natural	U Natural	1955.86	1955.86	489.973	4	1.1	0.11124	28.73	0	Observed FDR	id
YLHPPPHLK-L2-U	db|MBNL1|MBNL1_Del101	201017_LU02_csarnowski_2017_B1.c.04911.04911.2	201017_LU02_csarnowski_2017_B1.c.04396.04396.2	74	324.036	U	Natural	U Natural	1424.65	1424.65	713.333	2	0.4	0.12444	28.79	0	Observed FDR	id
YLHPPPHLK-L2-UU	db|MBNL1|MBNL1_Del101	201017_LU02_csarnowski_2017_A1.c.07539.07539.3	201017_LU02_csarnowski_2017_A1.c.07132.07132.3	74	630.061	UU	Natural	UU Natural	1730.67	1730.67	577.899	3	-0.6	0.0866	28.8	0	Observed FDR	id
YFHPPAHLQAK-F2-U	db|MBNL1|MBNL1_Del101	201017_LU02_csarnowski_2017_B1.c.06495.06495.2	201017_LU02_csarnowski_2017_B1.c.06512.06512.2	242	324.036	U	Natural	U Natural	1631.71	1631.72	816.866	2	2.2	0.15618	28.86	0	Observed FDR	id
VIACFDSLKGR-L8-U	db|MBNL1|MBNL1_Del101	201017_LU02_csarnowski_2017_B2.c.17100.17100.3	201017_LU02_csarnowski_2017_B2.c.17145.17145.3	62	306.025	U	Natural_-H2O	U Natural_-H2O	1570.69	1570.68	524.569	3	-0.7	0.08993	28.88	0	Observed FDR	id
EKCKYFHPPAHLQAK-Y5-UU	db|MBNL1|MBNL1_Del101	201017_LU02_csarnowski_2017_A1.c.05478.05478.3	201017_LU02_csarnowski_2017_A1.c.05495.05495.3	241	630.061	UU	Natural	UU Natural	2483	2483	828.675	3	0	0.14367	28.89	0	Observed FDR	id
YLHPPPHLK-Y1-UU	db|MBNL1|MBNL1_Del101	201017_LU02_csarnowski_2017_A2.c.07028.07028.2	201017_LU02_csarnowski_2017_A2.c.07360.07360.2	73	630.061	UU	Natural	UU Natural	1730.67	1730.67	866.345	2	-0.2	0.16827	28.89	0	Observed FDR	id
YFHPPAHLQAKIK-A10-U	db|MBNL1|MBNL1_Del101	201017_LU02_csarnowski_2017_A1.c.10284.10284.3	201017_LU02_csarnowski_2017_A1.c.10253.10253.3	250	306.025	U	Natural_-H2O	U Natural_-H2O	1854.88	1854.88	619.301	3	-0.9	0.03467	28.9	0	Observed FDR	id
YFHPPAHLQAKIK-A10-U	db|MBNL1|MBNL1_Del101	201017_LU02_csarnowski_2017_A2.c.09744.09744.3	201017_LU02_csarnowski_2017_A2.c.09724.09724.3	250	306.025	U	Natural_-H2O	U Natural_-H2O	1854.88	1854.88	619.302	3	0.7	0.14002	28.91	0	Observed FDR	id
YLHPPPHLK-L2-U	db|MBNL1|MBNL1_Del101	201017_LU02_csarnowski_2017_A1.c.04162.04162.2	201017_LU02_csarnowski_2017_A1.c.04112.04112.2	74	324.036	U	Natural	U Natural	1424.65	1424.65	713.333	2	0.7	0.25489	28.91	0	Observed FDR	id
YFHPPAHLQAK-Y1-UU	db|MBNL1|MBNL1_Del101	201017_LU02_csarnowski_2017_B2.c.10238.10238.2	201017_LU02_csarnowski_2017_B2.c.09766.09766.2	241	630.061	UU	Natural	UU Natural	1937.74	1937.74	969.878	2	0.9	0.1845	28.92	0	Observed FDR	id
YLHPPPHLK-L2-U	db|MBNL1|MBNL1_Del101	201017_LU02_csarnowski_2017_B1.c.04419.04419.2	201017_LU02_csarnowski_2017_B1.c.04396.04396.2	74	324.036	U	Natural	U Natural	1424.65	1424.65	713.333	2	1.7	0.18592	28.94	0	Observed FDR	id
YLHPPPHLK-L2-UU	db|MBNL1|MBNL1_Del101	201017_LU02_csarnowski_2017_B2.c.09280.09280.3	201017_LU02_csarnowski_2017_B2.c.09369.09369.3	74	630.061	UU	Natural	UU Natural	1730.67	1730.68	577.9	3	0.7	0.20428	28.95	0	Observed FDR	id
YLHPPPHLK-Y1-UU	db|MBNL1|MBNL1_Del101	201017_LU02_csarnowski_2017_B1.c.07164.07164.2	201017_LU02_csarnowski_2017_B1.c.07470.07470.2	73	630.061	UU	Natural	UU Natural	1730.67	1730.68	866.346	2	0.9	0.11431	28.95	0	Observed FDR	id
YFHPPAHLQAK-F2-UU	db|MBNL1|MBNL1_Del101	201017_LU02_csarnowski_2017_B1.c.09824.09824.2	201017_LU02_csarnowski_2017_B1.c.09710.09710.2	242	630.061	UU	Natural	UU Natural	1937.74	1937.74	969.876	2	-1.2	0.13861	29.03	0	Observed FDR	id
DTKWLTLEVCR-L5-C	db|MBNL1|MBNL1_Del101	201017_LU02_csarnowski_2017_A2.c.16424.16424.3	201017_LU02_csarnowski_2017_A2.c.16485.16485.3	19	321.036	C	Natural_-H2	C Natural_-H2	1740.75	1740.75	581.259	3	0.1	0.11347	29.06	0	Observed FDR	id
YFHPPAHLQAK-F2-UU	db|MBNL1|MBNL1_Del101	201017_LU02_csarnowski_2017_B1.c.09232.09232.3	201017_LU02_csarnowski_2017_B1.c.09305.09305.3	242	630.061	UU	Natural	UU Natural	1937.74	1937.74	646.922	3	1.8	0.15528	29.08	0	Observed FDR	id
YLHPPPHLK-L2-CGU	db|MBNL1|MBNL1_Del101	201017_LU02_csarnowski_2017_A2.c.06748.06748.3	201017_LU02_csarnowski_2017_A2.c.07146.07146.3	74	974.125	CGU	Natural	CGU Natural	2074.74	2074.74	692.588	3	0.9	0.10917	29.09	0	Observed FDR	id
YLHPPPHLK-L2-UU	db|MBNL1|MBNL1_Del101	201017_LU02_csarnowski_2017_B2.c.07505.07505.3	201017_LU02_csarnowski_2017_B2.c.07498.07498.3	74	630.061	UU	Natural	UU Natural	1730.67	1730.68	577.9	3	0.6	0.08877	29.09	0	Observed FDR	id
AAQYQVNQAAAAQAAATAAAM-Y4-UU	db|MBNL1|MBNL1_Del101	201017_LU02_csarnowski_2017_B1.c.23617.23617.2	201017_LU02_csarnowski_2017_B1.c.23860.23860.2	257	550.095	UU	Natural_-HPO3	UU Natural_-HPO3	2541.05	2541.05	1271.53	2	0.8	0.03276	29.11	0	Observed FDR	id
CKYFHPPAHLQAK-C1-CG	db|MBNL1|MBNL1_Del101	201017_LU02_csarnowski_2017_B1.c.04524.04524.5	201017_LU02_csarnowski_2017_B1.c.04587.04587.5	239	668.099	CG	Natural	CG Natural	2263.9	2263.91	453.789	5	1.7	0.07834	29.12	0	Observed FDR	id
YFHPPAHLQAK-F2-UU	db|MBNL1|MBNL1_Del101	201017_LU02_csarnowski_2017_B2.c.09975.09975.2	201017_LU02_csarnowski_2017_B2.c.09766.09766.2	242	630.061	UU	Natural	UU Natural	1937.74	1937.74	969.879	2	1.6	0.17771	29.15	0	Observed FDR	id
YLHPPPHLK-L2-U	db|MBNL1|MBNL1_Del101	201017_LU02_csarnowski_2017_B2.c.04193.04193.2	201017_LU02_csarnowski_2017_B2.c.04521.04521.2	74	324.036	U	Natural	U Natural	1424.65	1424.65	713.333	2	1.7	0.20148	29.19	0	Observed FDR	id
AAQYQVNQAAAAQAAATAAAM-Q8-UU	db|MBNL1|MBNL1_Del101	201017_LU02_csarnowski_2017_A2.c.21187.21187.3	201017_LU02_csarnowski_2017_A2.c.21008.21008.3	261	550.095	UU	Natural_-HPO3	UU Natural_-HPO3	2541.05	2541.05	848.025	3	1.3	0.03862	29.2	0	Observed FDR	id
ENCKYLHPPPHLK-C3-U	db|MBNL1|MBNL1_Del101	201017_LU02_csarnowski_2017_B1.c.08094.08094.3	201017_LU02_csarnowski_2017_B1.c.08149.08149.3	71	306.025	U	Natural_-H2O	U Natural_-H2O	1937.85	1937.85	646.958	3	1.3	0.11228	29.24	0	Observed FDR	id
YLHPPPHLK-L2-CGU	db|MBNL1|MBNL1_Del101	201017_LU02_csarnowski_2017_A1.c.07674.07674.3	201017_LU02_csarnowski_2017_A1.c.07936.07936.3	74	974.125	CGU	Natural	CGU Natural	2074.74	2074.74	692.587	3	-0.3	0.12778	29.25	0	Observed FDR	id
ENCKYLHPPPHLK-Y5-UU	db|MBNL1|MBNL1_Del101	201017_LU02_csarnowski_2017_A1.c.06964.06964.4	201017_LU02_csarnowski_2017_A1.c.06559.06559.4	73	630.061	UU	Natural	UU Natural	2261.89	2261.89	566.479	4	0	0.07332	29.27	0	Observed FDR	id
YFHPPAHLQAK-Y1-UU	db|MBNL1|MBNL1_Del101	201017_LU02_csarnowski_2017_A2.c.08760.08760.3	201017_LU02_csarnowski_2017_A2.c.08769.08769.3	241	630.061	UU	Natural	UU Natural	1937.74	1937.74	646.921	3	0.7	0.16484	29.27	0	Observed FDR	id
YFHPPAHLQAK-F2-UU	db|MBNL1|MBNL1_Del101	201017_LU02_csarnowski_2017_B1.c.09824.09824.2	201017_LU02_csarnowski_2017_B1.c.10007.10007.2	242	630.061	UU	Natural	UU Natural	1937.74	1937.74	969.876	2	-1.2	0.15977	29.28	0	Observed FDR	id
YFHPPAHLQAK-Y1-UU	db|MBNL1|MBNL1_Del101	201017_LU02_csarnowski_2017_B1.c.09236.09236.2	201017_LU02_csarnowski_2017_B1.c.09286.09286.2	241	630.061	UU	Natural	UU Natural	1937.74	1937.74	969.878	2	0.9	0.15871	29.29	0	Observed FDR	id
ENCKYLHPPPHLK-Y5-UU	db|MBNL1|MBNL1_Del101	201017_LU02_csarnowski_2017_B1.c.06642.06642.2	201017_LU02_csarnowski_2017_B1.c.06644.06644.2	73	630.061	UU	Natural	UU Natural	2261.89	2261.89	1131.95	2	0.2	0.16154	29.3	0	Observed FDR	id
ENCKYLHPPPHLK-K4-UU	db|MBNL1|MBNL1_Del101	201017_LU02_csarnowski_2017_A2.c.06233.06233.2	201017_LU02_csarnowski_2017_A2.c.05771.05771.2	72	630.061	UU	Natural	UU Natural	2261.89	2261.89	1131.95	2	1.1	0.14226	29.35	0	Observed FDR	id
YLHPPPHLK-L2-UU	db|MBNL1|MBNL1_Del101	201017_LU02_csarnowski_2017_B1.c.07164.07164.2	201017_LU02_csarnowski_2017_B1.c.07197.07197.2	74	630.061	UU	Natural	UU Natural	1730.67	1730.68	866.346	2	0.9	0.17904	29.41	0	Observed FDR	id
AAQYQVNQAAAAQAAATAAAM-Y4-U	db|MBNL1|MBNL1_Del101	201017_LU02_csarnowski_2017_A1.c.22208.22208.2	201017_LU02_csarnowski_2017_A1.c.22189.22189.2	257	324.036	U	Natural	U Natural	2314.99	2314.99	1158.5	2	-1.2	0.0444	29.44	0	Observed FDR	id
YLHPPPHLK-L2-CGU	db|MBNL1|MBNL1_Del101	201017_LU02_csarnowski_2017_A1.c.07427.07427.3	201017_LU02_csarnowski_2017_A1.c.07022.07022.3	74	974.125	CGU	Natural	CGU Natural	2074.74	2074.74	692.589	3	2.4	0.07802	29.45	0	Observed FDR	id
CKYFHPPAHLQAK-Y3-UU	db|MBNL1|MBNL1_Del101	201017_LU02_csarnowski_2017_A2.c.06909.06909.3	201017_LU02_csarnowski_2017_A2.c.06626.06626.3	241	630.061	UU	Natural	UU Natural	2225.86	2225.87	742.963	3	1	0.14621	29.52	0	Observed FDR	id
GTCSRPDTECKFAHPSK-C10-U	db|MBNL1|MBNL1_Del101	201017_LU02_csarnowski_2017_A2.c.04488.04488.4	201017_LU02_csarnowski_2017_A2.c.04593.04593.4	39	306.025	U	Natural_-H2O	U Natural_-H2O	2282.91	2282.91	571.735	4	-0.6	0.05901	29.55	0	Observed FDR	id
YFHPPAHLQAK-F2-UU	db|MBNL1|MBNL1_Del101	201017_LU02_csarnowski_2017_A2.c.08821.08821.2	201017_LU02_csarnowski_2017_A2.c.08860.08860.2	242	630.061	UU	Natural	UU Natural	1937.74	1937.74	969.878	2	1.4	0.19424	29.55	0	Observed FDR	id
YLHPPPHLK-L2-UU	db|MBNL1|MBNL1_Del101	201017_LU02_csarnowski_2017_A1.c.06646.06646.2	201017_LU02_csarnowski_2017_A1.c.06340.06340.2	74	630.061	UU	Natural	UU Natural	1730.67	1730.68	866.346	2	0.9	0.17014	29.62	0	Observed FDR	id
YLHPPPHLK-L2-UU	db|MBNL1|MBNL1_Del101	201017_LU02_csarnowski_2017_A2.c.06556.06556.3	201017_LU02_csarnowski_2017_A2.c.06655.06655.3	74	630.061	UU	Natural	UU Natural	1730.67	1730.67	577.899	3	-0.1	0.10931	29.67	0	Observed FDR	id
ENCKYLHPPPHLK-Y5-UU	db|MBNL1|MBNL1_Del101	201017_LU02_csarnowski_2017_B1.c.06615.06615.3	201017_LU02_csarnowski_2017_B1.c.07145.07145.3	73	630.061	UU	Natural	UU Natural	2261.89	2261.89	754.97	3	0.6	0.15331	29.7	0	Observed FDR	id
YLHPPPHLK-L2-U	db|MBNL1|MBNL1_Del101	201017_LU02_csarnowski_2017_A2.c.03913.03913.3	201017_LU02_csarnowski_2017_A2.c.03841.03841.3	74	324.036	U	Natural	U Natural	1424.65	1424.65	475.891	3	-0.5	0.10151	29.72	0	Observed FDR	id
ENCKYLHPPPHLK-L6-U	db|MBNL1|MBNL1_Del101	201017_LU02_csarnowski_2017_B2.c.04798.04798.4	201017_LU02_csarnowski_2017_B2.c.04169.04169.4	74	324.036	U	Natural	U Natural	1955.86	1955.86	489.973	4	-0.2	0.11918	29.73	0	Observed FDR	id
ENCKYLHPPPHLK-Y5-UU	db|MBNL1|MBNL1_Del101	201017_LU02_csarnowski_2017_A1.c.06069.06069.3	201017_LU02_csarnowski_2017_A1.c.05865.05865.3	73	630.061	UU	Natural	UU Natural	2261.89	2261.89	754.97	3	0.3	0.06518	29.75	0	Observed FDR	id
ENCKYLHPPPHLK-Y5-UU	db|MBNL1|MBNL1_Del101	201017_LU02_csarnowski_2017_A2.c.07237.07237.3	201017_LU02_csarnowski_2017_A2.c.06832.06832.3	73	630.061	UU	Natural	UU Natural	2261.89	2261.88	754.969	3	-0.3	0.08048	29.8	0	Observed FDR	id
VIACFDSLKGR-K9-U	db|MBNL1|MBNL1_Del101	201017_LU02_csarnowski_2017_A1.c.15830.15830.3	201017_LU02_csarnowski_2017_A1.c.15854.15854.3	63	306.025	U	Natural_-H2O	U Natural_-H2O	1570.69	1570.68	524.569	3	-0.5	0.10586	29.8	0	Observed FDR	id
ENCKYLHPPPHLK-Y5-U	db|MBNL1|MBNL1_Del101	201017_LU02_csarnowski_2017_A2.c.03827.03827.4	201017_LU02_csarnowski_2017_A2.c.03842.03842.4	73	324.036	U	Natural	U Natural	1955.86	1955.86	489.973	4	0	0.09112	29.83	0	Observed FDR	id
YLHPPPHLK-L2-UU	db|MBNL1|MBNL1_Del101	201017_LU02_csarnowski_2017_B2.c.08906.08906.3	201017_LU02_csarnowski_2017_B2.c.08790.08790.3	74	630.061	UU	Natural	UU Natural	1730.67	1730.67	577.899	3	0	0.09265	29.83	0	Observed FDR	id
ENCKYLHPPPHLK-Y5-UU	db|MBNL1|MBNL1_Del101	201017_LU02_csarnowski_2017_A1.c.06454.06454.4	201017_LU02_csarnowski_2017_A1.c.06285.06285.4	73	630.061	UU	Natural	UU Natural	2261.89	2261.89	566.479	4	-0.1	0.07284	29.85	0	Observed FDR	id
YLHPPPHLK-Y1-UU	db|MBNL1|MBNL1_Del101	201017_LU02_csarnowski_2017_B1.c.08288.08288.2	201017_LU02_csarnowski_2017_B1.c.08373.08373.2	73	630.061	UU	Natural	UU Natural	1730.67	1730.68	866.346	2	1.8	0.19066	29.85	0	Observed FDR	id
YFHPPAHLQAK-F2-UU	db|MBNL1|MBNL1_Del101	201017_LU02_csarnowski_2017_B2.c.10238.10238.2	201017_LU02_csarnowski_2017_B2.c.10770.10770.2	242	630.061	UU	Natural	UU Natural	1937.74	1937.74	969.878	2	0.9	0.19865	29.86	0	Observed FDR	id
YLHPPPHLK-L2-UU	db|MBNL1|MBNL1_Del101	201017_LU02_csarnowski_2017_A1.c.08311.08311.3	201017_LU02_csarnowski_2017_A1.c.08602.08602.3	74	630.061	UU	Natural	UU Natural	1730.67	1730.67	577.899	3	0.1	0.13972	29.91	0	Observed FDR	id
YLHPPPHLK-Y1-UU	db|MBNL1|MBNL1_Del101	201017_LU02_csarnowski_2017_A2.c.06216.06216.2	201017_LU02_csarnowski_2017_A2.c.06510.06510.2	73	630.061	UU	Natural	UU Natural	1730.67	1730.68	866.345	2	0.5	0.21514	29.93	0	Observed FDR	id
ENCKYLHPPPHLK-H7-UU	db|MBNL1|MBNL1_Del101	201017_LU02_csarnowski_2017_A2.c.06491.06491.3	201017_LU02_csarnowski_2017_A2.c.06544.06544.3	75	630.061	UU	Natural	UU Natural	2261.89	2261.89	754.97	3	0.6	0.18004	29.97	0	Observed FDR	id
YLHPPPHLK-L2-CGU	db|MBNL1|MBNL1_Del101	201017_LU02_csarnowski_2017_B1.c.08142.08142.3	201017_LU02_csarnowski_2017_B1.c.08322.08322.3	74	974.125	CGU	Natural	CGU Natural	2074.74	2074.74	692.587	3	-0.2	0.19912	30	0	Observed FDR	id
ENCKYLHPPPHLK-C3-UU	db|MBNL1|MBNL1_Del101	201017_LU02_csarnowski_2017_B2.c.06970.06970.4	201017_LU02_csarnowski_2017_B2.c.06671.06671.4	71	630.061	UU	Natural	UU Natural	2261.89	2261.89	566.48	4	0.7	0.06294	30.03	0	Observed FDR	id
ENCKYLHPPPHLK-K4-UU	db|MBNL1|MBNL1_Del101	201017_LU02_csarnowski_2017_B1.c.06749.06749.4	201017_LU02_csarnowski_2017_B1.c.06498.06498.4	72	630.061	UU	Natural	UU Natural	2261.89	2261.89	566.479	4	0	0.07606	30.03	0	Observed FDR	id
ENCKYLHPPPHLK-Y5-UU	db|MBNL1|MBNL1_Del101	201017_LU02_csarnowski_2017_A1.c.06745.06745.4	201017_LU02_csarnowski_2017_A1.c.06285.06285.4	73	630.061	UU	Natural	UU Natural	2261.89	2261.88	566.479	4	-0.2	0.1051	30.09	0	Observed FDR	id
YFHPPAHLQAK-Y1-UU	db|MBNL1|MBNL1_Del101	201017_LU02_csarnowski_2017_A1.c.09201.09201.3	201017_LU02_csarnowski_2017_A1.c.08711.08711.3	241	630.061	UU	Natural	UU Natural	1937.74	1937.74	646.921	3	0.2	0.16006	30.14	0	Observed FDR	id
YLHPPPHLK-L2-UU	db|MBNL1|MBNL1_Del101	201017_LU02_csarnowski_2017_A2.c.05989.05989.2	201017_LU02_csarnowski_2017_A2.c.06245.06245.2	74	630.061	UU	Natural	UU Natural	1730.67	1730.68	866.345	2	0.5	0.16681	30.14	0	Observed FDR	id
VIACFDSLKGR-K9-U	db|MBNL1|MBNL1_Del101	201017_LU02_csarnowski_2017_B2.c.17328.17328.2	201017_LU02_csarnowski_2017_B2.c.17329.17329.2	63	306.025	U	Natural_-H2O	U Natural_-H2O	1570.69	1570.69	786.351	2	1.3	0.06147	30.15	0	Observed FDR	id
YLHPPPHLK-L2-UU	db|MBNL1|MBNL1_Del101	201017_LU02_csarnowski_2017_B1.c.07164.07164.2	201017_LU02_csarnowski_2017_B1.c.06912.06912.2	74	630.061	UU	Natural	UU Natural	1730.67	1730.68	866.346	2	0.9	0.16488	30.17	0	Observed FDR	id
YLHPPPHLK-L2-UU	db|MBNL1|MBNL1_Del101	201017_LU02_csarnowski_2017_B2.c.07477.07477.2	201017_LU02_csarnowski_2017_B2.c.06958.06958.2	74	630.061	UU	Natural	UU Natural	1730.67	1730.68	866.346	2	1.2	0.21336	30.19	0	Observed FDR	id
YLHPPPHLK-L2-U	db|MBNL1|MBNL1_Del101	201017_LU02_csarnowski_2017_B2.c.04546.04546.2	201017_LU02_csarnowski_2017_B2.c.05004.05004.2	74	324.036	U	Natural	U Natural	1424.65	1424.65	713.333	2	0.6	0.19289	30.2	0	Observed FDR	id
YLHPPPHLK-L2-U	db|MBNL1|MBNL1_Del101	201017_LU02_csarnowski_2017_A2.c.04223.04223.2	201017_LU02_csarnowski_2017_A2.c.03903.03903.2	74	324.036	U	Natural	U Natural	1424.65	1424.65	713.333	2	0.3	0.19732	30.21	0	Observed FDR	id
YFHPPAHLQAK-H3-UU	db|MBNL1|MBNL1_Del101	201017_LU02_csarnowski_2017_A2.c.08556.08556.2	201017_LU02_csarnowski_2017_A2.c.08860.08860.2	243	630.061	UU	Natural	UU Natural	1937.74	1937.74	969.878	2	0.9	0.20149	30.22	0	Observed FDR	id
YFHPPAHLQAK-F2-UU	db|MBNL1|MBNL1_Del101	201017_LU02_csarnowski_2017_B2.c.10238.10238.2	201017_LU02_csarnowski_2017_B2.c.10043.10043.2	242	630.061	UU	Natural	UU Natural	1937.74	1937.74	969.878	2	0.9	0.10271	30.25	0	Observed FDR	id
YLHPPPHLK-H3-U	db|MBNL1|MBNL1_Del101	201017_LU02_csarnowski_2017_A1.c.04966.04966.3	201017_LU02_csarnowski_2017_A1.c.04566.04566.3	75	324.036	U	Natural	U Natural	1424.65	1424.65	475.89	3	-1	0.15074	30.26	0	Observed FDR	id
ENCKYLHPPPHLK-Y5-UU	db|MBNL1|MBNL1_Del101	201017_LU02_csarnowski_2017_A2.c.05997.05997.2	201017_LU02_csarnowski_2017_A2.c.05771.05771.2	73	630.061	UU	Natural	UU Natural	2261.89	2261.89	1131.95	2	0.2	0.11113	30.27	0	Observed FDR	id
VIACFDSLKGR-K9-U	db|MBNL1|MBNL1_Del101	201017_LU02_csarnowski_2017_B1.c.16857.16857.2	201017_LU02_csarnowski_2017_B1.c.17103.17103.2	63	306.025	U	Natural_-H2O	U Natural_-H2O	1570.69	1570.69	786.351	2	1.4	0.10673	30.28	0	Observed FDR	id
YLHPPPHLK-L2-UU	db|MBNL1|MBNL1_Del101	201017_LU02_csarnowski_2017_A1.c.07662.07662.2	201017_LU02_csarnowski_2017_A1.c.07166.07166.2	74	630.061	UU	Natural	UU Natural	1730.67	1730.67	866.345	2	0	0.1702	30.29	0	Observed FDR	id
AAQYQVNQAAAAQAAATAAAM-Y4-U	db|MBNL1|MBNL1_Del101	201017_LU02_csarnowski_2017_B2.c.24068.24068.2	201017_LU02_csarnowski_2017_B2.c.24035.24035.2	257	324.036	U	Natural	U Natural	2314.99	2314.99	1158.5	2	0.1	0.03269	30.34	0	Observed FDR	id
YFHPPAHLQAK-F2-UU	db|MBNL1|MBNL1_Del101	201017_LU02_csarnowski_2017_B2.c.10266.10266.3	201017_LU02_csarnowski_2017_B2.c.10247.10247.3	242	630.061	UU	Natural	UU Natural	1937.74	1937.74	646.921	3	0.6	0.13281	30.34	0	Observed FDR	id
ENCKYLHPPPHLK-L6-UU	db|MBNL1|MBNL1_Del101	201017_LU02_csarnowski_2017_B1.c.06269.06269.4	201017_LU02_csarnowski_2017_B1.c.06211.06211.4	74	630.061	UU	Natural	UU Natural	2261.89	2261.88	566.479	4	-0.4	0.15627	30.36	0	Observed FDR	id
YFHPPAHLQAK-Y1-UU	db|MBNL1|MBNL1_Del101	201017_LU02_csarnowski_2017_A1.c.09283.09283.2	201017_LU02_csarnowski_2017_A1.c.09305.09305.2	241	630.061	UU	Natural	UU Natural	1937.74	1937.74	969.877	2	0.1	0.15687	30.36	0	Observed FDR	id
YLHPPPHLK-L2-U	db|MBNL1|MBNL1_Del101	201017_LU02_csarnowski_2017_A1.c.04483.04483.2	201017_LU02_csarnowski_2017_A1.c.04457.04457.2	74	324.036	U	Natural	U Natural	1424.65	1424.65	713.333	2	0.6	0.19122	30.38	0	Observed FDR	id
VIACFDSLKGR-K9-U	db|MBNL1|MBNL1_Del101	201017_LU02_csarnowski_2017_A2.c.14935.14935.2	201017_LU02_csarnowski_2017_A2.c.14643.14643.2	63	306.025	U	Natural_-H2O	U Natural_-H2O	1570.69	1570.69	786.351	2	0.5	0.06434	30.39	0	Observed FDR	id
ENCKYLHPPPHLK-Y5-UU	db|MBNL1|MBNL1_Del101	201017_LU02_csarnowski_2017_B2.c.07672.07672.4	201017_LU02_csarnowski_2017_B2.c.07249.07249.4	73	630.061	UU	Natural	UU Natural	2261.89	2261.88	566.479	4	-0.6	0.14439	30.42	0	Observed FDR	id
YLHPPPHLK-H3-U	db|MBNL1|MBNL1_Del101	201017_LU02_csarnowski_2017_A1.c.03971.03971.3	201017_LU02_csarnowski_2017_A1.c.04315.04315.3	75	306.025	U	Natural_-H2O	U Natural_-H2O	1406.64	1406.64	469.887	3	-1.2	0.2471	30.46	0	Observed FDR	id
VIACFDSLKGR-K9-U	db|MBNL1|MBNL1_Del101	201017_LU02_csarnowski_2017_A1.c.16085.16085.2	201017_LU02_csarnowski_2017_A1.c.16077.16077.2	63	306.025	U	Natural_-H2O	U Natural_-H2O	1570.69	1570.69	786.351	2	1.4	0.08322	30.47	0	Observed FDR	id
ENCKYLHPPPHLK-K4-UU	db|MBNL1|MBNL1_Del101	201017_LU02_csarnowski_2017_B1.c.06374.06374.2	201017_LU02_csarnowski_2017_B1.c.06644.06644.2	72	630.061	UU	Natural	UU Natural	2261.89	2261.89	1131.95	2	0.2	0.1651	30.49	0	Observed FDR	id
VIACFDSLKGR-K9-U	db|MBNL1|MBNL1_Del101	201017_LU02_csarnowski_2017_B1.c.17100.17100.2	201017_LU02_csarnowski_2017_B1.c.16858.16858.2	63	306.025	U	Natural_-H2O	U Natural_-H2O	1570.69	1570.69	786.352	2	1.5	0.05587	30.5	0	Observed FDR	id
YLHPPPHLK-L2-UU	db|MBNL1|MBNL1_Del101	201017_LU02_csarnowski_2017_B1.c.08828.08828.3	201017_LU02_csarnowski_2017_B1.c.08886.08886.3	74	630.061	UU	Natural	UU Natural	1730.67	1730.67	577.899	3	0.2	0.10774	30.51	0	Observed FDR	id
YFHPPAHLQAK-Y1-UU	db|MBNL1|MBNL1_Del101	201017_LU02_csarnowski_2017_B2.c.09746.09746.2	201017_LU02_csarnowski_2017_B2.c.10043.10043.2	241	630.061	UU	Natural	UU Natural	1937.74	1937.74	969.878	2	0.7	0.1894	30.55	0	Observed FDR	id
YLHPPPHLK-Y1-UU	db|MBNL1|MBNL1_Del101	201017_LU02_csarnowski_2017_B2.c.08705.08705.2	201017_LU02_csarnowski_2017_B2.c.08615.08615.2	73	630.061	UU	Natural	UU Natural	1730.67	1730.68	866.346	2	1.7	0.13113	30.55	0	Observed FDR	id
AAQYQVNQAAAAQAAATAAAM-Y4-U	db|MBNL1|MBNL1_Del101	201017_LU02_csarnowski_2017_B2.c.23859.23859.2	201017_LU02_csarnowski_2017_B2.c.24035.24035.2	257	324.036	U	Natural	U Natural	2314.99	2314.99	1158.5	2	0	0.03541	30.57	0	Observed FDR	id
YLHPPPHLK-L2-UU	db|MBNL1|MBNL1_Del101	201017_LU02_csarnowski_2017_A1.c.07121.07121.2	201017_LU02_csarnowski_2017_A1.c.07166.07166.2	74	630.061	UU	Natural	UU Natural	1730.67	1730.67	866.345	2	0	0.14835	30.57	0	Observed FDR	id
YLHPPPHLK-L2-UU	db|MBNL1|MBNL1_Del101	201017_LU02_csarnowski_2017_B2.c.07746.07746.2	201017_LU02_csarnowski_2017_B2.c.08228.08228.2	74	630.061	UU	Natural	UU Natural	1730.67	1730.68	866.345	2	0.4	0.22673	30.57	0	Observed FDR	id
VIACFDSLKGR-K9-U	db|MBNL1|MBNL1_Del101	201017_LU02_csarnowski_2017_A1.c.15816.15816.2	201017_LU02_csarnowski_2017_A1.c.15810.15810.2	63	306.025	U	Natural_-H2O	U Natural_-H2O	1570.69	1570.69	786.351	2	0.5	0.04172	30.59	0	Observed FDR	id
YLHPPPHLK-L2-U	db|MBNL1|MBNL1_Del101	201017_LU02_csarnowski_2017_B2.c.04758.04758.3	201017_LU02_csarnowski_2017_B2.c.05143.05143.3	74	324.036	U	Natural	U Natural	1424.65	1424.65	475.89	3	-1.2	0.15149	30.6	0	Observed FDR	id
YLHPPPHLK-L2-UU	db|MBNL1|MBNL1_Del101	201017_LU02_csarnowski_2017_B1.c.07415.07415.2	201017_LU02_csarnowski_2017_B1.c.06912.06912.2	74	630.061	UU	Natural	UU Natural	1730.67	1730.68	866.346	2	0.9	0.21017	30.62	0	Observed FDR	id
YFHPPAHLQAK-F2-UU	db|MBNL1|MBNL1_Del101	201017_LU02_csarnowski_2017_A1.c.09283.09283.2	201017_LU02_csarnowski_2017_A1.c.08977.08977.2	242	630.061	UU	Natural	UU Natural	1937.74	1937.74	969.877	2	0.1	0.18014	30.67	0	Observed FDR	id
AAQYQVNQAAAAQAAATAAAM-Q8-UU	db|MBNL1|MBNL1_Del101	201017_LU02_csarnowski_2017_B1.c.23817.23817.3	201017_LU02_csarnowski_2017_B1.c.23827.23827.3	261	550.095	UU	Natural_-HPO3	UU Natural_-HPO3	2541.05	2541.05	848.025	3	2	0.06439	30.73	0	Observed FDR	id
ENCKYLHPPPHLK-K4-UU	db|MBNL1|MBNL1_Del101	201017_LU02_csarnowski_2017_A2.c.05716.05716.4	201017_LU02_csarnowski_2017_A2.c.06079.06079.4	72	630.061	UU	Natural	UU Natural	2261.89	2261.89	566.479	4	0	0.07934	30.75	0	Observed FDR	id
ENCKYLHPPPHLK-N2-UU	db|MBNL1|MBNL1_Del101	201017_LU02_csarnowski_2017_B2.c.06252.06252.3	201017_LU02_csarnowski_2017_B2.c.06283.06283.3	70	630.061	UU	Natural	UU Natural	2261.89	2261.88	754.969	3	-0.7	0.11293	30.81	0	Observed FDR	id
VIACFDSLKGR-L8-U	db|MBNL1|MBNL1_Del101	201017_LU02_csarnowski_2017_A1.c.15830.15830.3	201017_LU02_csarnowski_2017_A1.c.16152.16152.3	62	306.025	U	Natural_-H2O	U Natural_-H2O	1570.69	1570.68	524.569	3	-0.5	0.09903	30.82	0	Observed FDR	id
ENCKYLHPPPHLK-N2-UU	db|MBNL1|MBNL1_Del101	201017_LU02_csarnowski_2017_A2.c.05994.05994.3	201017_LU02_csarnowski_2017_A2.c.05612.05612.3	70	630.061	UU	Natural	UU Natural	2261.89	2261.89	754.971	3	1.4	0.17774	30.86	0	Observed FDR	id
YLHPPPHLK-L2-UU	db|MBNL1|MBNL1_Del101	201017_LU02_csarnowski_2017_A2.c.06556.06556.3	201017_LU02_csarnowski_2017_A2.c.07006.07006.3	74	630.061	UU	Natural	UU Natural	1730.67	1730.67	577.899	3	-0.1	0.08815	30.91	0	Observed FDR	id
YLHPPPHLK-L2-U	db|MBNL1|MBNL1_Del101	201017_LU02_csarnowski_2017_A2.c.03668.03668.2	201017_LU02_csarnowski_2017_A2.c.03636.03636.2	74	324.036	U	Natural	U Natural	1424.65	1424.65	713.332	2	0	0.20548	30.93	0	Observed FDR	id
YFHPPAHLQAK-H3-UU	db|MBNL1|MBNL1_Del101	201017_LU02_csarnowski_2017_B1.c.09824.09824.2	201017_LU02_csarnowski_2017_B1.c.09286.09286.2	243	630.061	UU	Natural	UU Natural	1937.74	1937.74	969.876	2	-1.2	0.16997	31.03	0	Observed FDR	id
YFHPPAHLQAK-F2-UU	db|MBNL1|MBNL1_Del101	201017_LU02_csarnowski_2017_A1.c.08958.08958.2	201017_LU02_csarnowski_2017_A1.c.09305.09305.2	242	630.061	UU	Natural	UU Natural	1937.74	1937.74	969.878	2	0.9	0.13103	31.06	0	Observed FDR	id
ENCKYLHPPPHLK-K4-UU	db|MBNL1|MBNL1_Del101	201017_LU02_csarnowski_2017_B2.c.06694.06694.4	201017_LU02_csarnowski_2017_B2.c.06944.06944.4	72	630.061	UU	Natural	UU Natural	2261.89	2261.89	566.48	4	0.8	0.07533	31.08	0	Observed FDR	id
ENCKYLHPPPHLK-L6-UU	db|MBNL1|MBNL1_Del101	201017_LU02_csarnowski_2017_A1.c.06184.06184.4	201017_LU02_csarnowski_2017_A1.c.06559.06559.4	74	630.061	UU	Natural	UU Natural	2261.89	2261.89	566.479	4	-0.1	0.07563	31.08	0	Observed FDR	id
ENCKYLHPPPHLK-Y5-UU	db|MBNL1|MBNL1_Del101	201017_LU02_csarnowski_2017_B1.c.07076.07076.4	201017_LU02_csarnowski_2017_B1.c.07060.07060.4	73	630.061	UU	Natural	UU Natural	2261.89	2261.89	566.48	4	0.9	0.08178	31.1	0	Observed FDR	id
YFHPPAHLQAK-Y1-UU	db|MBNL1|MBNL1_Del101	201017_LU02_csarnowski_2017_A1.c.08670.08670.3	201017_LU02_csarnowski_2017_A1.c.08711.08711.3	241	630.061	UU	Natural	UU Natural	1937.74	1937.74	646.921	3	0.9	0.15833	31.1	0	Observed FDR	id
YLHPPPHLK-L2-UU	db|MBNL1|MBNL1_Del101	201017_LU02_csarnowski_2017_B1.c.07702.07702.2	201017_LU02_csarnowski_2017_B1.c.07197.07197.2	74	630.061	UU	Natural	UU Natural	1730.67	1730.68	866.345	2	0.5	0.2244	31.1	0	Observed FDR	id
ENCKYLHPPPHLK-Y5-U	db|MBNL1|MBNL1_Del101	201017_LU02_csarnowski_2017_A1.c.04056.04056.4	201017_LU02_csarnowski_2017_A1.c.03780.03780.4	73	324.036	U	Natural	U Natural	1955.86	1955.86	489.973	4	0	0.12737	31.11	0	Observed FDR	id
ENCKYLHPPPHLK-Y5-UU	db|MBNL1|MBNL1_Del101	201017_LU02_csarnowski_2017_B1.c.06749.06749.4	201017_LU02_csarnowski_2017_B1.c.06750.06750.4	73	630.061	UU	Natural	UU Natural	2261.89	2261.89	566.479	4	0	0.08356	31.15	0	Observed FDR	id
ENCKYLHPPPHLK-Y5-UU	db|MBNL1|MBNL1_Del101	201017_LU02_csarnowski_2017_B2.c.06970.06970.4	201017_LU02_csarnowski_2017_B2.c.06944.06944.4	73	630.061	UU	Natural	UU Natural	2261.89	2261.89	566.48	4	0.7	0.07335	31.16	0	Observed FDR	id
ENCKYLHPPPHLK-L6-U	db|MBNL1|MBNL1_Del101	201017_LU02_csarnowski_2017_B1.c.08094.08094.3	201017_LU02_csarnowski_2017_B1.c.08430.08430.3	74	306.025	U	Natural_-H2O	U Natural_-H2O	1937.85	1937.85	646.958	3	1.3	0.11516	31.19	0	Observed FDR	id
YFHPPAHLQAK-Y1-U	db|MBNL1|MBNL1_Del101	201017_LU02_csarnowski_2017_A1.c.06142.06142.2	201017_LU02_csarnowski_2017_A1.c.06169.06169.2	241	324.036	U	Natural	U Natural	1631.71	1631.72	816.866	2	1.6	0.17566	31.23	0	Observed FDR	id
ENCKYLHPPPHLK-K4-UU	db|MBNL1|MBNL1_Del101	201017_LU02_csarnowski_2017_A1.c.07072.07072.3	201017_LU02_csarnowski_2017_A1.c.07133.07133.3	72	630.061	UU	Natural	UU Natural	2261.89	2261.88	754.969	3	-0.3	0.13966	31.24	0	Observed FDR	id
YLHPPPHLK-Y1-UU	db|MBNL1|MBNL1_Del101	201017_LU02_csarnowski_2017_A1.c.07413.07413.2	201017_LU02_csarnowski_2017_A1.c.07166.07166.2	73	630.061	UU	Natural	UU Natural	1730.67	1730.67	866.345	2	0.1	0.16975	31.26	0	Observed FDR	id
CKYFHPPAHLQAK-Y3-UU	db|MBNL1|MBNL1_Del101	201017_LU02_csarnowski_2017_A2.c.06909.06909.3	201017_LU02_csarnowski_2017_A2.c.07029.07029.3	241	630.061	UU	Natural	UU Natural	2225.86	2225.87	742.963	3	1	0.16498	31.28	0	Observed FDR	id
ENCKYLHPPPHLK-Y5-UU	db|MBNL1|MBNL1_Del101	201017_LU02_csarnowski_2017_B2.c.07331.07331.4	201017_LU02_csarnowski_2017_B2.c.07531.07531.4	73	630.061	UU	Natural	UU Natural	2261.89	2261.89	566.479	4	0.2	0.10216	31.29	0	Observed FDR	id
YFHPPAHLQAK-F2-UU	db|MBNL1|MBNL1_Del101	201017_LU02_csarnowski_2017_B2.c.10266.10266.3	201017_LU02_csarnowski_2017_B2.c.09866.09866.3	242	630.061	UU	Natural	UU Natural	1937.74	1937.74	646.921	3	0.6	0.13889	31.31	0	Observed FDR	id
ENCKYLHPPPHLK-Y5-UU	db|MBNL1|MBNL1_Del101	201017_LU02_csarnowski_2017_A2.c.05973.05973.4	201017_LU02_csarnowski_2017_A2.c.06361.06361.4	73	630.061	UU	Natural	UU Natural	2261.89	2261.89	566.48	4	1	0.08338	31.36	0	Observed FDR	id
YFHPPAHLQAK-Y1-UU	db|MBNL1|MBNL1_Del101	201017_LU02_csarnowski_2017_A1.c.08958.08958.2	201017_LU02_csarnowski_2017_A1.c.08977.08977.2	241	630.061	UU	Natural	UU Natural	1937.74	1937.74	969.878	2	0.9	0.12035	31.36	0	Observed FDR	id
YLHPPPHLK-L2-U	db|MBNL1|MBNL1_Del101	201017_LU02_csarnowski_2017_A1.c.04783.04783.2	201017_LU02_csarnowski_2017_A1.c.04457.04457.2	74	324.036	U	Natural	U Natural	1424.65	1424.65	713.333	2	0.5	0.27576	31.37	0	Observed FDR	id
YFHPPAHLQAK-F2-U	db|MBNL1|MBNL1_Del101	201017_LU02_csarnowski_2017_B2.c.06738.06738.2	201017_LU02_csarnowski_2017_B2.c.06753.06753.2	242	324.036	U	Natural	U Natural	1631.71	1631.71	816.865	2	0.8	0.16987	31.39	0	Observed FDR	id
YLHPPPHLK-L2-U	db|MBNL1|MBNL1_Del101	201017_LU02_csarnowski_2017_A2.c.03658.03658.3	201017_LU02_csarnowski_2017_A2.c.04111.04111.3	74	324.036	U	Natural	U Natural	1424.65	1424.65	475.89	3	-0.8	0.10413	31.4	0	Observed FDR	id
ENCKYLHPPPHLK-Y5-UU	db|MBNL1|MBNL1_Del101	201017_LU02_csarnowski_2017_B1.c.06749.06749.4	201017_LU02_csarnowski_2017_B1.c.07060.07060.4	73	630.061	UU	Natural	UU Natural	2261.89	2261.89	566.479	4	0	0.08135	31.42	0	Observed FDR	id
YLHPPPHLK-Y1-UU	db|MBNL1|MBNL1_Del101	201017_LU02_csarnowski_2017_B1.c.08568.08568.2	201017_LU02_csarnowski_2017_B1.c.08373.08373.2	73	630.061	UU	Natural	UU Natural	1730.67	1730.68	866.346	2	1.2	0.16071	31.42	0	Observed FDR	id
YLHPPPHLK-L2-UU	db|MBNL1|MBNL1_Del101	201017_LU02_csarnowski_2017_B1.c.07415.07415.2	201017_LU02_csarnowski_2017_B1.c.07197.07197.2	74	630.061	UU	Natural	UU Natural	1730.67	1730.68	866.346	2	0.9	0.20939	31.46	0	Observed FDR	id
YFHPPAHLQAK-F2-UU	db|MBNL1|MBNL1_Del101	201017_LU02_csarnowski_2017_B2.c.09875.09875.3	201017_LU02_csarnowski_2017_B2.c.09866.09866.3	242	630.061	UU	Natural	UU Natural	1937.74	1937.74	646.922	3	1.3	0.15026	31.47	0	Observed FDR	id
ENCKYLHPPPHLK-K4-UU	db|MBNL1|MBNL1_Del101	201017_LU02_csarnowski_2017_B2.c.06252.06252.3	201017_LU02_csarnowski_2017_B2.c.06507.06507.3	72	630.061	UU	Natural	UU Natural	2261.89	2261.88	754.969	3	-0.7	0.11376	31.51	0	Observed FDR	id
ENCKYLHPPPHLK-L6-UU	db|MBNL1|MBNL1_Del101	201017_LU02_csarnowski_2017_A2.c.06360.06360.4	201017_LU02_csarnowski_2017_A2.c.06361.06361.4	74	630.061	UU	Natural	UU Natural	2261.89	2261.89	566.479	4	0.5	0.08095	31.53	0	Observed FDR	id
YLHPPPHLK-L2-U	db|MBNL1|MBNL1_Del101	201017_LU02_csarnowski_2017_A2.c.06572.06572.2	201017_LU02_csarnowski_2017_A2.c.06588.06588.2	74	324.036	U	Natural	U Natural	1424.65	1424.65	713.333	2	0.5	0.22479	31.58	0	Observed FDR	id
YLHPPPHLK-L2-UU	db|MBNL1|MBNL1_Del101	201017_LU02_csarnowski_2017_B2.c.07207.07207.2	201017_LU02_csarnowski_2017_B2.c.07534.07534.2	74	630.061	UU	Natural	UU Natural	1730.67	1730.68	866.346	2	1.6	0.2188	31.59	0	Observed FDR	id
YLHPPPHLK-L2-U	db|MBNL1|MBNL1_Del101	201017_LU02_csarnowski_2017_A2.c.04223.04223.2	201017_LU02_csarnowski_2017_A2.c.04500.04500.2	74	324.036	U	Natural	U Natural	1424.65	1424.65	713.333	2	0.3	0.22208	31.61	0	Observed FDR	id
YLHPPPHLK-L2-U	db|MBNL1|MBNL1_Del101	201017_LU02_csarnowski_2017_B1.c.04123.04123.2	201017_LU02_csarnowski_2017_B1.c.04396.04396.2	74	324.036	U	Natural	U Natural	1424.65	1424.65	713.333	2	1	0.18443	31.62	0	Observed FDR	id
ENCKYLHPPPHLK-H7-UU	db|MBNL1|MBNL1_Del101	201017_LU02_csarnowski_2017_A1.c.06454.06454.4	201017_LU02_csarnowski_2017_A1.c.06851.06851.4	75	630.061	UU	Natural	UU Natural	2261.89	2261.89	566.479	4	-0.1	0.08144	31.65	0	Observed FDR	id
YLHPPPHLK-L2-U	db|MBNL1|MBNL1_Del101	201017_LU02_csarnowski_2017_A1.c.03826.03826.2	201017_LU02_csarnowski_2017_A1.c.04457.04457.2	74	324.036	U	Natural	U Natural	1424.65	1424.65	713.332	2	0.2	0.15108	31.73	0	Observed FDR	id
ENCKYLHPPPHLK-Y5-UU	db|MBNL1|MBNL1_Del101	201017_LU02_csarnowski_2017_A1.c.07072.07072.3	201017_LU02_csarnowski_2017_A1.c.06896.06896.3	73	630.061	UU	Natural	UU Natural	2261.89	2261.88	754.969	3	-0.3	0.13854	31.78	0	Observed FDR	id
VIACFDSLKGR-K9-U	db|MBNL1|MBNL1_Del101	201017_LU02_csarnowski_2017_B2.c.17328.17328.2	201017_LU02_csarnowski_2017_B2.c.17058.17058.2	63	306.025	U	Natural_-H2O	U Natural_-H2O	1570.69	1570.69	786.351	2	1.3	0.06383	31.8	0	Observed FDR	id
ENCKYLHPPPHLK-L6-UU	db|MBNL1|MBNL1_Del101	201017_LU02_csarnowski_2017_B2.c.07672.07672.4	201017_LU02_csarnowski_2017_B2.c.07531.07531.4	74	630.061	UU	Natural	UU Natural	2261.89	2261.88	566.479	4	-0.6	0.13106	31.81	0	Observed FDR	id
YLHPPPHLK-L2-U	db|MBNL1|MBNL1_Del101	201017_LU02_csarnowski_2017_A2.c.03915.03915.2	201017_LU02_csarnowski_2017_A2.c.03636.03636.2	74	324.036	U	Natural	U Natural	1424.65	1424.65	713.333	2	0.4	0.23203	31.89	0	Observed FDR	id
ENCKYLHPPPHLK-Y5-UU	db|MBNL1|MBNL1_Del101	201017_LU02_csarnowski_2017_B1.c.07163.07163.3	201017_LU02_csarnowski_2017_B1.c.07471.07471.3	73	630.061	UU	Natural	UU Natural	2261.89	2261.89	754.971	3	1.6	0.15791	31.94	0	Observed FDR	id
ENCKYLHPPPHLK-H7-UU	db|MBNL1|MBNL1_Del101	201017_LU02_csarnowski_2017_B1.c.06497.06497.4	201017_LU02_csarnowski_2017_B1.c.06750.06750.4	75	630.061	UU	Natural	UU Natural	2261.89	2261.89	566.479	4	0.1	0.06651	31.96	0	Observed FDR	id
ENCKYLHPPPHLK-H7-UU	db|MBNL1|MBNL1_Del101	201017_LU02_csarnowski_2017_B2.c.06480.06480.3	201017_LU02_csarnowski_2017_B2.c.06283.06283.3	75	630.061	UU	Natural	UU Natural	2261.89	2261.89	754.97	3	0.5	0.16374	31.98	0	Observed FDR	id
ENCKYLHPPPHLK-H7-UU	db|MBNL1|MBNL1_Del101	201017_LU02_csarnowski_2017_A1.c.06964.06964.4	201017_LU02_csarnowski_2017_A1.c.06851.06851.4	75	630.061	UU	Natural	UU Natural	2261.89	2261.89	566.479	4	0	0.08521	32	0	Observed FDR	id
ENCKYLHPPPHLK-L6-UU	db|MBNL1|MBNL1_Del101	201017_LU02_csarnowski_2017_B1.c.06858.06858.3	201017_LU02_csarnowski_2017_B1.c.06811.06811.3	74	630.061	UU	Natural	UU Natural	2261.89	2261.89	754.97	3	0.7	0.1546	32.04	0	Observed FDR	id
YLHPPPHLK-L2-UU	db|MBNL1|MBNL1_Del101	201017_LU02_csarnowski_2017_A1.c.06372.06372.2	201017_LU02_csarnowski_2017_A1.c.06610.06610.2	74	630.061	UU	Natural	UU Natural	1730.67	1730.67	866.345	2	-0.1	0.17435	32.05	0	Observed FDR	id
ENCKYLHPPPHLK-K4-UU	db|MBNL1|MBNL1_Del101	201017_LU02_csarnowski_2017_A1.c.06184.06184.4	201017_LU02_csarnowski_2017_A1.c.06285.06285.4	72	630.061	UU	Natural	UU Natural	2261.89	2261.89	566.479	4	-0.1	0.05954	32.06	0	Observed FDR	id
YLHPPPHLK-Y1-U	db|MBNL1|MBNL1_Del101	201017_LU02_csarnowski_2017_A2.c.03915.03915.2	201017_LU02_csarnowski_2017_A2.c.03903.03903.2	73	324.036	U	Natural	U Natural	1424.65	1424.65	713.333	2	0.4	0.21966	32.1	0	Observed FDR	id
FAHPADSTXIDTNDNTVTVCMDYIK-V19-UU	db|MBNL1|MBNL1_Del101	201017_LU02_csarnowski_2017_A1.c.17944.17944.3	201017_LU02_csarnowski_2017_A1.c.17960.17960.3	225	550.095	UU	Natural_-HPO3	UU Natural_-HPO3	3424.35	3424.35	1142.46	3	-0.1	0.02609	32.14	0	Observed FDR	id
ENCKYLHPPPHLK-K4-UU	db|MBNL1|MBNL1_Del101	201017_LU02_csarnowski_2017_A2.c.06360.06360.4	201017_LU02_csarnowski_2017_A2.c.06079.06079.4	72	630.061	UU	Natural	UU Natural	2261.89	2261.89	566.479	4	0.5	0.07753	32.16	0	Observed FDR	id
YLHPPPHLK-L2-U	db|MBNL1|MBNL1_Del101	201017_LU02_csarnowski_2017_B2.c.04193.04193.2	201017_LU02_csarnowski_2017_B2.c.04173.04173.2	74	324.036	U	Natural	U Natural	1424.65	1424.65	713.333	2	1.7	0.19042	32.17	0	Observed FDR	id
ENCKYLHPPPHLK-H7-U	db|MBNL1|MBNL1_Del101	201017_LU02_csarnowski_2017_A1.c.04056.04056.4	201017_LU02_csarnowski_2017_A1.c.04104.04104.4	75	324.036	U	Natural	U Natural	1955.86	1955.86	489.973	4	0	0.10054	32.18	0	Observed FDR	id
VIACFDSLKGR-K9-U	db|MBNL1|MBNL1_Del101	201017_LU02_csarnowski_2017_B2.c.17055.17055.2	201017_LU02_csarnowski_2017_B2.c.17329.17329.2	63	306.025	U	Natural_-H2O	U Natural_-H2O	1570.69	1570.69	786.352	2	1.8	0.07275	32.18	0	Observed FDR	id
YLHPPPHLK-L2-UU	db|MBNL1|MBNL1_Del101	201017_LU02_csarnowski_2017_A2.c.06216.06216.2	201017_LU02_csarnowski_2017_A2.c.06018.06018.2	74	630.061	UU	Natural	UU Natural	1730.67	1730.68	866.345	2	0.5	0.22596	32.24	0	Observed FDR	id
YLHPPPHLK-L2-UU	db|MBNL1|MBNL1_Del101	201017_LU02_csarnowski_2017_A2.c.06486.06486.2	201017_LU02_csarnowski_2017_A2.c.06018.06018.2	74	630.061	UU	Natural	UU Natural	1730.67	1730.68	866.345	2	0.4	0.21347	32.29	0	Observed FDR	id
ENCKYLHPPPHLK-K4-UU	db|MBNL1|MBNL1_Del101	201017_LU02_csarnowski_2017_A2.c.06491.06491.3	201017_LU02_csarnowski_2017_A2.c.06832.06832.3	72	630.061	UU	Natural	UU Natural	2261.89	2261.89	754.97	3	0.6	0.17209	32.33	0	Observed FDR	id
YLHPPPHLK-L2-UU	db|MBNL1|MBNL1_Del101	201017_LU02_csarnowski_2017_A2.c.07028.07028.2	201017_LU02_csarnowski_2017_A2.c.07070.07070.2	74	630.061	UU	Natural	UU Natural	1730.67	1730.67	866.345	2	-0.2	0.152	32.33	0	Observed FDR	id
VIACFDSLKGR-D6-U	db|MBNL1|MBNL1_Del101	201017_LU02_csarnowski_2017_A2.c.14692.14692.3	201017_LU02_csarnowski_2017_A2.c.14681.14681.3	60	306.025	U	Natural_-H2O	U Natural_-H2O	1570.69	1570.68	524.569	3	-0.5	0.08689	32.34	0	Observed FDR	id
YLHPPPHLK-L2-UU	db|MBNL1|MBNL1_Del101	201017_LU02_csarnowski_2017_B1.c.11404.11404.2	201017_LU02_csarnowski_2017_B1.c.11279.11279.2	74	630.061	UU	Natural	UU Natural	1730.67	1730.67	866.344	2	-1.3	0.13692	32.36	0	Observed FDR	id
YLHPPPHLK-Y1-U	db|MBNL1|MBNL1_Del101	201017_LU02_csarnowski_2017_A2.c.03658.03658.3	201017_LU02_csarnowski_2017_A2.c.03579.03579.3	73	324.036	U	Natural	U Natural	1424.65	1424.65	475.89	3	-0.8	0.11646	32.39	0	Observed FDR	id
ENCKYLHPPPHLK-Y5-UU	db|MBNL1|MBNL1_Del101	201017_LU02_csarnowski_2017_A1.c.06838.06838.3	201017_LU02_csarnowski_2017_A1.c.06609.06609.3	73	630.061	UU	Natural	UU Natural	2261.89	2261.89	754.97	3	0.5	0.13046	32.41	0	Observed FDR	id
VIACFDSLKGR-S7-U	db|MBNL1|MBNL1_Del101	201017_LU02_csarnowski_2017_A2.c.14692.14692.3	201017_LU02_csarnowski_2017_A2.c.14979.14979.3	61	306.025	U	Natural_-H2O	U Natural_-H2O	1570.69	1570.68	524.569	3	-0.5	0.09861	32.43	0	Observed FDR	id
YLHPPPHLK-L2-UU	db|MBNL1|MBNL1_Del101	201017_LU02_csarnowski_2017_A2.c.07320.07320.2	201017_LU02_csarnowski_2017_A2.c.07070.07070.2	74	630.061	UU	Natural	UU Natural	1730.67	1730.67	866.345	2	0.4	0.13143	32.43	0	Observed FDR	id
VIACFDSLKGR-K9-U	db|MBNL1|MBNL1_Del101	201017_LU02_csarnowski_2017_B1.c.16857.16857.2	201017_LU02_csarnowski_2017_B1.c.16858.16858.2	63	306.025	U	Natural_-H2O	U Natural_-H2O	1570.69	1570.69	786.351	2	1.4	0.10083	32.45	0	Observed FDR	id
ENCKYLHPPPHLK-Y5-U	db|MBNL1|MBNL1_Del101	201017_LU02_csarnowski_2017_A1.c.04083.04083.4	201017_LU02_csarnowski_2017_A1.c.04067.04067.4	73	306.025	U	Natural_-H2O	U Natural_-H2O	1937.85	1937.85	485.47	4	-0.4	0.16657	32.49	0	Observed FDR	id
YLHPPPHLK-L2-UU	db|MBNL1|MBNL1_Del101	201017_LU02_csarnowski_2017_B2.c.07746.07746.2	201017_LU02_csarnowski_2017_B2.c.07252.07252.2	74	630.061	UU	Natural	UU Natural	1730.67	1730.68	866.345	2	0.4	0.22375	32.49	0	Observed FDR	id
YFHPPAHLQAK-H3-UU	db|MBNL1|MBNL1_Del101	201017_LU02_csarnowski_2017_A2.c.08556.08556.2	201017_LU02_csarnowski_2017_A2.c.08570.08570.2	243	630.061	UU	Natural	UU Natural	1937.74	1937.74	969.878	2	0.9	0.1539	32.53	0	Observed FDR	id
YFHPPAHLQAKIK-A10-U	db|MBNL1|MBNL1_Del101	201017_LU02_csarnowski_2017_B1.c.11078.11078.3	201017_LU02_csarnowski_2017_B1.c.11100.11100.3	250	306.025	U	Natural_-H2O	U Natural_-H2O	1854.88	1854.88	619.302	3	0.7	0.13777	32.54	0	Observed FDR	id
YFHPPAHLQAK-Y1-UU	db|MBNL1|MBNL1_Del101	201017_LU02_csarnowski_2017_B1.c.09236.09236.2	201017_LU02_csarnowski_2017_B1.c.09710.09710.2	241	630.061	UU	Natural	UU Natural	1937.74	1937.74	969.878	2	0.9	0.18286	32.55	0	Observed FDR	id
VIACFDSLKGR-L8-U	db|MBNL1|MBNL1_Del101	201017_LU02_csarnowski_2017_A2.c.14935.14935.2	201017_LU02_csarnowski_2017_A2.c.14938.14938.2	62	306.025	U	Natural_-H2O	U Natural_-H2O	1570.69	1570.69	786.351	2	0.5	0.08638	32.58	0	Observed FDR	id
ENCKYLHPPPHLK-Y5-UU	db|MBNL1|MBNL1_Del101	201017_LU02_csarnowski_2017_B2.c.06694.06694.4	201017_LU02_csarnowski_2017_B2.c.06671.06671.4	73	630.061	UU	Natural	UU Natural	2261.89	2261.89	566.48	4	0.8	0.07188	32.59	0	Observed FDR	id
AAQYQVNQAAAAQAAATAAAM-Y4-UU	db|MBNL1|MBNL1_Del101	201017_LU02_csarnowski_2017_A2.c.21009.21009.2	201017_LU02_csarnowski_2017_A2.c.21029.21029.2	257	550.095	UU	Natural_-HPO3	UU Natural_-HPO3	2541.05	2541.05	1271.53	2	2.2	0.04092	32.68	0	Observed FDR	id
ENCKYLHPPPHLK-K4-UU	db|MBNL1|MBNL1_Del101	201017_LU02_csarnowski_2017_B1.c.06497.06497.4	201017_LU02_csarnowski_2017_B1.c.06498.06498.4	72	630.061	UU	Natural	UU Natural	2261.89	2261.89	566.479	4	0.1	0.07512	32.74	0	Observed FDR	id
ENCKYLHPPPHLK-L6-UU	db|MBNL1|MBNL1_Del101	201017_LU02_csarnowski_2017_A1.c.06745.06745.4	201017_LU02_csarnowski_2017_A1.c.06851.06851.4	74	630.061	UU	Natural	UU Natural	2261.89	2261.88	566.479	4	-0.2	0.10155	32.74	0	Observed FDR	id
ENCKYLHPPPHLK-K4-UU	db|MBNL1|MBNL1_Del101	201017_LU02_csarnowski_2017_B2.c.07001.07001.3	201017_LU02_csarnowski_2017_B2.c.06969.06969.3	72	630.061	UU	Natural	UU Natural	2261.89	2261.89	754.97	3	0.9	0.19375	32.75	0	Observed FDR	id
YLHPPPHLK-L2-U	db|MBNL1|MBNL1_Del101	201017_LU02_csarnowski_2017_A1.c.03826.03826.2	201017_LU02_csarnowski_2017_A1.c.04112.04112.2	74	324.036	U	Natural	U Natural	1424.65	1424.65	713.332	2	0.2	0.18688	32.84	0	Observed FDR	id
ENCKYLHPPPHLK-Y5-UU	db|MBNL1|MBNL1_Del101	201017_LU02_csarnowski_2017_A2.c.05994.05994.3	201017_LU02_csarnowski_2017_A2.c.06206.06206.3	73	630.061	UU	Natural	UU Natural	2261.89	2261.89	754.971	3	1.4	0.18008	32.9	0	Observed FDR	id
VIACFDSLKGR-K9-U	db|MBNL1|MBNL1_Del101	201017_LU02_csarnowski_2017_B2.c.17055.17055.2	201017_LU02_csarnowski_2017_B2.c.17058.17058.2	63	306.025	U	Natural_-H2O	U Natural_-H2O	1570.69	1570.69	786.352	2	1.8	0.07387	32.92	0	Observed FDR	id
ENCKYLHPPPHLK-Y5-UU	db|MBNL1|MBNL1_Del101	201017_LU02_csarnowski_2017_A2.c.05973.05973.4	201017_LU02_csarnowski_2017_A2.c.06079.06079.4	73	630.061	UU	Natural	UU Natural	2261.89	2261.89	566.48	4	1	0.07886	32.93	0	Observed FDR	id
ENCKYLHPPPHLK-Y5-UU	db|MBNL1|MBNL1_Del101	201017_LU02_csarnowski_2017_B2.c.07274.07274.3	201017_LU02_csarnowski_2017_B2.c.07267.07267.3	73	630.061	UU	Natural	UU Natural	2261.89	2261.89	754.97	3	1	0.1818	33.05	0	Observed FDR	id
YLHPPPHLK-L2-UU	db|MBNL1|MBNL1_Del101	201017_LU02_csarnowski_2017_B2.c.07746.07746.2	201017_LU02_csarnowski_2017_B2.c.07534.07534.2	74	630.061	UU	Natural	UU Natural	1730.67	1730.68	866.345	2	0.4	0.22383	33.05	0	Observed FDR	id
ENCKYLHPPPHLK-K4-UU	db|MBNL1|MBNL1_Del101	201017_LU02_csarnowski_2017_A1.c.06454.06454.4	201017_LU02_csarnowski_2017_A1.c.06559.06559.4	72	630.061	UU	Natural	UU Natural	2261.89	2261.89	566.479	4	-0.1	0.08446	33.1	0	Observed FDR	id
ENCKYLHPPPHLK-Y5-UU	db|MBNL1|MBNL1_Del101	201017_LU02_csarnowski_2017_B2.c.07001.07001.3	201017_LU02_csarnowski_2017_B2.c.06507.06507.3	73	630.061	UU	Natural	UU Natural	2261.89	2261.89	754.97	3	0.9	0.19869	33.13	0	Observed FDR	id
YLHPPPHLK-L2-U	db|MBNL1|MBNL1_Del101	201017_LU02_csarnowski_2017_B1.c.07338.07338.2	201017_LU02_csarnowski_2017_B1.c.07354.07354.2	74	324.036	U	Natural	U Natural	1424.65	1424.65	713.333	2	1.3	0.22555	33.23	0	Observed FDR	id
AAQYQVNQAAAAQAAATAAAM-Y4-UU	db|MBNL1|MBNL1_Del101	201017_LU02_csarnowski_2017_A2.c.21009.21009.2	201017_LU02_csarnowski_2017_A2.c.21241.21241.2	257	550.095	UU	Natural_-HPO3	UU Natural_-HPO3	2541.05	2541.05	1271.53	2	2.2	0.03962	33.24	0	Observed FDR	id
ENCKYLHPPPHLK-Y5-UU	db|MBNL1|MBNL1_Del101	201017_LU02_csarnowski_2017_A1.c.06838.06838.3	201017_LU02_csarnowski_2017_A1.c.06896.06896.3	73	630.061	UU	Natural	UU Natural	2261.89	2261.89	754.97	3	0.5	0.17003	33.28	0	Observed FDR	id
YLHPPPHLK-L2-UU	db|MBNL1|MBNL1_Del101	201017_LU02_csarnowski_2017_A2.c.06216.06216.2	201017_LU02_csarnowski_2017_A2.c.06245.06245.2	74	630.061	UU	Natural	UU Natural	1730.67	1730.68	866.345	2	0.5	0.21045	33.31	0	Observed FDR	id
ENCKYLHPPPHLK-K4-UU	db|MBNL1|MBNL1_Del101	201017_LU02_csarnowski_2017_B2.c.06970.06970.4	201017_LU02_csarnowski_2017_B2.c.07249.07249.4	72	630.061	UU	Natural	UU Natural	2261.89	2261.89	566.48	4	0.7	0.07085	33.33	0	Observed FDR	id
ENCKYLHPPPHLK-Y5-UU	db|MBNL1|MBNL1_Del101	201017_LU02_csarnowski_2017_A2.c.06221.06221.3	201017_LU02_csarnowski_2017_A2.c.06206.06206.3	73	630.061	UU	Natural	UU Natural	2261.89	2261.89	754.97	3	0.6	0.15931	33.33	0	Observed FDR	id
YFHPPAHLQAK-F2-UU	db|MBNL1|MBNL1_Del101	201017_LU02_csarnowski_2017_B2.c.09975.09975.2	201017_LU02_csarnowski_2017_B2.c.10043.10043.2	242	630.061	UU	Natural	UU Natural	1937.74	1937.74	969.879	2	1.6	0.17007	33.34	0	Observed FDR	id
ENCKYLHPPPHLK-Y5-UU	db|MBNL1|MBNL1_Del101	201017_LU02_csarnowski_2017_B1.c.07163.07163.3	201017_LU02_csarnowski_2017_B1.c.07145.07145.3	73	630.061	UU	Natural	UU Natural	2261.89	2261.89	754.971	3	1.6	0.15168	33.35	0	Observed FDR	id
ENCKYLHPPPHLK-K4-UU	db|MBNL1|MBNL1_Del101	201017_LU02_csarnowski_2017_A2.c.05973.05973.4	201017_LU02_csarnowski_2017_A2.c.05873.05873.4	72	630.061	UU	Natural	UU Natural	2261.89	2261.89	566.48	4	1	0.0734	33.36	0	Observed FDR	id
YLHPPPHLK-L2-UU	db|MBNL1|MBNL1_Del101	201017_LU02_csarnowski_2017_B1.c.07702.07702.2	201017_LU02_csarnowski_2017_B1.c.07797.07797.2	74	630.061	UU	Natural	UU Natural	1730.67	1730.68	866.345	2	0.5	0.15466	33.36	0	Observed FDR	id
YLHPPPHLK-Y1-U	db|MBNL1|MBNL1_Del101	201017_LU02_csarnowski_2017_A2.c.07134.07134.2	201017_LU02_csarnowski_2017_A2.c.06588.06588.2	73	324.036	U	Natural	U Natural	1424.65	1424.65	713.333	2	0.7	0.24537	33.51	0	Observed FDR	id
YLHPPPHLK-L2-U	db|MBNL1|MBNL1_Del101	201017_LU02_csarnowski_2017_A1.c.04162.04162.2	201017_LU02_csarnowski_2017_A1.c.04457.04457.2	74	324.036	U	Natural	U Natural	1424.65	1424.65	713.333	2	0.7	0.26716	33.55	0	Observed FDR	id
YLHPPPHLK-L2-U	db|MBNL1|MBNL1_Del101	201017_LU02_csarnowski_2017_A2.c.03775.03775.3	201017_LU02_csarnowski_2017_A2.c.04053.04053.3	74	306.025	U	Natural_-H2O	U Natural_-H2O	1406.64	1406.64	469.887	3	-1	0.25784	33.56	0	Observed FDR	id
ENCKYLHPPPHLK-K4-U	db|MBNL1|MBNL1_Del101	201017_LU02_csarnowski_2017_B2.c.04120.04120.4	201017_LU02_csarnowski_2017_B2.c.04540.04540.4	72	324.036	U	Natural	U Natural	1955.86	1955.86	489.973	4	0.2	0.12977	33.58	0	Observed FDR	id
ENCKYLHPPPHLK-H7-UU	db|MBNL1|MBNL1_Del101	201017_LU02_csarnowski_2017_A1.c.07371.07371.3	201017_LU02_csarnowski_2017_A1.c.07133.07133.3	75	630.061	UU	Natural	UU Natural	2261.89	2261.89	754.97	3	-0.1	0.17624	33.6	0	Observed FDR	id
YLHPPPHLK-L2-U	db|MBNL1|MBNL1_Del101	201017_LU02_csarnowski_2017_B1.c.04620.04620.3	201017_LU02_csarnowski_2017_B1.c.04638.04638.3	74	306.025	U	Natural_-H2O	U Natural_-H2O	1406.64	1406.64	469.888	3	0.5	0.21392	33.63	0	Observed FDR	id
CKYFHPPAHLQAK-K2-UU	db|MBNL1|MBNL1_Del101	201017_LU02_csarnowski_2017_A1.c.07227.07227.3	201017_LU02_csarnowski_2017_A1.c.06920.06920.3	240	630.061	UU	Natural	UU Natural	2225.86	2225.86	742.963	3	0.1	0.18884	33.64	0	Observed FDR	id
YLHPPPHLK-L2-U	db|MBNL1|MBNL1_Del101	201017_LU02_csarnowski_2017_A1.c.03971.03971.3	201017_LU02_csarnowski_2017_A1.c.03983.03983.3	74	306.025	U	Natural_-H2O	U Natural_-H2O	1406.64	1406.64	469.887	3	-1.2	0.27281	33.65	0	Observed FDR	id
YLHPPPHLK-L2-U	db|MBNL1|MBNL1_Del101	201017_LU02_csarnowski_2017_B1.c.04620.04620.3	201017_LU02_csarnowski_2017_B1.c.04286.04286.3	74	306.025	U	Natural_-H2O	U Natural_-H2O	1406.64	1406.64	469.888	3	0.5	0.21215	33.67	0	Observed FDR	id
YLHPPPHLK-H3-U	db|MBNL1|MBNL1_Del101	201017_LU02_csarnowski_2017_B2.c.04637.04637.3	201017_LU02_csarnowski_2017_B2.c.04381.04381.3	75	306.025	U	Natural_-H2O	U Natural_-H2O	1406.64	1406.64	469.887	3	-0.3	0.22283	33.68	0	Observed FDR	id
ENCKYLHPPPHLK-Y5-UU	db|MBNL1|MBNL1_Del101	201017_LU02_csarnowski_2017_B2.c.07274.07274.3	201017_LU02_csarnowski_2017_B2.c.07646.07646.3	73	630.061	UU	Natural	UU Natural	2261.89	2261.89	754.97	3	1	0.16974	33.69	0	Observed FDR	id
YLHPPPHLK-L2-U	db|MBNL1|MBNL1_Del101	201017_LU02_csarnowski_2017_A2.c.04039.04039.3	201017_LU02_csarnowski_2017_A2.c.03754.03754.3	74	306.025	U	Natural_-H2O	U Natural_-H2O	1406.64	1406.64	469.887	3	-1.4	0.25152	33.7	0	Observed FDR	id
YLHPPPHLK-L2-U	db|MBNL1|MBNL1_Del101	201017_LU02_csarnowski_2017_A1.c.04295.04295.3	201017_LU02_csarnowski_2017_A1.c.04315.04315.3	74	306.025	U	Natural_-H2O	U Natural_-H2O	1406.64	1406.64	469.887	3	-1.2	0.2657	33.83	0	Observed FDR	id
AAQYQVNQAAAAQAAATAAAM-V6-U	db|MBNL1|MBNL1_Del101	201017_LU02_csarnowski_2017_A2.c.20982.20982.2	201017_LU02_csarnowski_2017_A2.c.21148.21148.2	259	324.036	U	Natural	U Natural	2314.99	2314.99	1158.5	2	0.2	0.03285	33.84	0	Observed FDR	id
ENCKYLHPPPHLK-L6-UU	db|MBNL1|MBNL1_Del101	201017_LU02_csarnowski_2017_B1.c.06615.06615.3	201017_LU02_csarnowski_2017_B1.c.06811.06811.3	74	630.061	UU	Natural	UU Natural	2261.89	2261.89	754.97	3	0.6	0.14142	33.84	0	Observed FDR	id
ENCKYLHPPPHLK-K4-UU	db|MBNL1|MBNL1_Del101	201017_LU02_csarnowski_2017_A1.c.06838.06838.3	201017_LU02_csarnowski_2017_A1.c.07133.07133.3	72	630.061	UU	Natural	UU Natural	2261.89	2261.89	754.97	3	0.5	0.16875	33.85	0	Observed FDR	id
ENCKYLHPPPHLK-Y5-UU	db|MBNL1|MBNL1_Del101	201017_LU02_csarnowski_2017_A2.c.06221.06221.3	201017_LU02_csarnowski_2017_A2.c.06544.06544.3	73	630.061	UU	Natural	UU Natural	2261.89	2261.89	754.97	3	0.6	0.15951	33.85	0	Observed FDR	id
ENCKYLHPPPHLK-L6-UU	db|MBNL1|MBNL1_Del101	201017_LU02_csarnowski_2017_B2.c.06480.06480.3	201017_LU02_csarnowski_2017_B2.c.06969.06969.3	74	630.061	UU	Natural	UU Natural	2261.89	2261.89	754.97	3	0.5	0.1748	33.88	0	Observed FDR	id
ENCKYLHPPPHLK-L6-UU	db|MBNL1|MBNL1_Del101	201017_LU02_csarnowski_2017_B1.c.07163.07163.3	201017_LU02_csarnowski_2017_B1.c.06811.06811.3	74	630.061	UU	Natural	UU Natural	2261.89	2261.89	754.971	3	1.6	0.17263	33.88	0	Observed FDR	id
ENCKYLHPPPHLK-L6-UU	db|MBNL1|MBNL1_Del101	201017_LU02_csarnowski_2017_B1.c.06080.06080.3	201017_LU02_csarnowski_2017_B1.c.06543.06543.3	74	630.061	UU	Natural	UU Natural	2261.89	2261.88	754.969	3	-1.4	0.14919	33.93	0	Observed FDR	id
YLHPPPHLK-L2-UU	db|MBNL1|MBNL1_Del101	201017_LU02_csarnowski_2017_B1.c.07946.07946.2	201017_LU02_csarnowski_2017_B1.c.08373.08373.2	74	630.061	UU	Natural	UU Natural	1730.67	1730.68	866.345	2	0.5	0.22686	33.95	0	Observed FDR	id
AAQYQVNQAAAAQAAATAAAM-Y4-U	db|MBNL1|MBNL1_Del101	201017_LU02_csarnowski_2017_B2.c.23859.23859.2	201017_LU02_csarnowski_2017_B2.c.23837.23837.2	257	324.036	U	Natural	U Natural	2314.99	2314.99	1158.5	2	0	0.03852	33.96	0	Observed FDR	id
ENCKYLHPPPHLK-Y5-UU	db|MBNL1|MBNL1_Del101	201017_LU02_csarnowski_2017_A2.c.05737.05737.3	201017_LU02_csarnowski_2017_A2.c.06206.06206.3	73	630.061	UU	Natural	UU Natural	2261.89	2261.89	754.97	3	0.5	0.18637	33.99	0	Observed FDR	id
VIACFDSLKGR-L8-U	db|MBNL1|MBNL1_Del101	201017_LU02_csarnowski_2017_A1.c.16123.16123.3	201017_LU02_csarnowski_2017_A1.c.16152.16152.3	62	306.025	U	Natural_-H2O	U Natural_-H2O	1570.69	1570.69	524.57	3	0.2	0.12924	34	0	Observed FDR	id
ENCKYLHPPPHLK-K4-UU	db|MBNL1|MBNL1_Del101	201017_LU02_csarnowski_2017_B1.c.10043.10043.3	201017_LU02_csarnowski_2017_B1.c.09787.09787.3	72	612.051	UU	Natural_-H2O	UU Natural_-H2O	2243.87	2243.88	748.967	3	1	0.13588	34.03	0	Observed FDR	id
ENCKYLHPPPHLK-Y5-UU	db|MBNL1|MBNL1_Del101	201017_LU02_csarnowski_2017_A2.c.06491.06491.3	201017_LU02_csarnowski_2017_A2.c.06206.06206.3	73	630.061	UU	Natural	UU Natural	2261.89	2261.89	754.97	3	0.6	0.17002	34.03	0	Observed FDR	id
ENCKYLHPPPHLK-Y5-UU	db|MBNL1|MBNL1_Del101	201017_LU02_csarnowski_2017_B1.c.06348.06348.3	201017_LU02_csarnowski_2017_B1.c.06117.06117.3	73	630.061	UU	Natural	UU Natural	2261.89	2261.89	754.97	3	1	0.16036	34.03	0	Observed FDR	id
ENCKYLHPPPHLK-Y5-UU	db|MBNL1|MBNL1_Del101	201017_LU02_csarnowski_2017_B2.c.09230.09230.3	201017_LU02_csarnowski_2017_B2.c.09784.09784.3	73	630.061	UU	Natural	UU Natural	2261.89	2261.89	754.97	3	0.8	0.12407	34.05	0	Observed FDR	id
YLHPPPHLK-L2-U	db|MBNL1|MBNL1_Del101	201017_LU02_csarnowski_2017_A1.c.04162.04162.2	201017_LU02_csarnowski_2017_A1.c.04758.04758.2	74	324.036	U	Natural	U Natural	1424.65	1424.65	713.333	2	0.7	0.25873	34.08	0	Observed FDR	id
YFHPPAHLQAK-F2-UU	db|MBNL1|MBNL1_Del101	201017_LU02_csarnowski_2017_B2.c.09746.09746.2	201017_LU02_csarnowski_2017_B2.c.09766.09766.2	242	630.061	UU	Natural	UU Natural	1937.74	1937.74	969.878	2	0.7	0.17932	34.14	0	Observed FDR	id
YLHPPPHLK-L2-UU	db|MBNL1|MBNL1_Del101	201017_LU02_csarnowski_2017_B2.c.07746.07746.2	201017_LU02_csarnowski_2017_B2.c.07890.07890.2	74	630.061	UU	Natural	UU Natural	1730.67	1730.68	866.345	2	0.4	0.23858	34.14	0	Observed FDR	id
YLHPPPHLK-Y1-UU	db|MBNL1|MBNL1_Del101	201017_LU02_csarnowski_2017_B1.c.08288.08288.2	201017_LU02_csarnowski_2017_B1.c.08089.08089.2	73	630.061	UU	Natural	UU Natural	1730.67	1730.68	866.346	2	1.8	0.21004	34.15	0	Observed FDR	id
ENCKYLHPPPHLK-Y5-UU	db|MBNL1|MBNL1_Del101	201017_LU02_csarnowski_2017_B2.c.06480.06480.3	201017_LU02_csarnowski_2017_B2.c.06507.06507.3	73	630.061	UU	Natural	UU Natural	2261.89	2261.89	754.97	3	0.5	0.16731	34.23	0	Observed FDR	id
YLHPPPHLK-Y1-UU	db|MBNL1|MBNL1_Del101	201017_LU02_csarnowski_2017_A2.c.06486.06486.2	201017_LU02_csarnowski_2017_A2.c.06510.06510.2	73	630.061	UU	Natural	UU Natural	1730.67	1730.68	866.345	2	0.4	0.21293	34.25	0	Observed FDR	id
ENCKYLHPPPHLK-Y5-UU	db|MBNL1|MBNL1_Del101	201017_LU02_csarnowski_2017_A1.c.06592.06592.3	201017_LU02_csarnowski_2017_A1.c.06896.06896.3	73	630.061	UU	Natural	UU Natural	2261.89	2261.89	754.97	3	0.8	0.1835	34.28	0	Observed FDR	id
ENCKYLHPPPHLK-K4-UU	db|MBNL1|MBNL1_Del101	201017_LU02_csarnowski_2017_B2.c.07001.07001.3	201017_LU02_csarnowski_2017_B2.c.07267.07267.3	72	630.061	UU	Natural	UU Natural	2261.89	2261.89	754.97	3	0.9	0.18984	34.31	0	Observed FDR	id
ENCKYLHPPPHLK-L6-UU	db|MBNL1|MBNL1_Del101	201017_LU02_csarnowski_2017_A1.c.07371.07371.3	201017_LU02_csarnowski_2017_A1.c.06896.06896.3	74	630.061	UU	Natural	UU Natural	2261.89	2261.89	754.97	3	-0.1	0.16832	34.33	0	Observed FDR	id
YLHPPPHLK-L2-CGU	db|MBNL1|MBNL1_Del101	201017_LU02_csarnowski_2017_B1.c.08142.08142.3	201017_LU02_csarnowski_2017_B1.c.07925.07925.3	74	974.125	CGU	Natural	CGU Natural	2074.74	2074.74	692.587	3	-0.2	0.15007	34.35	0	Observed FDR	id
YLHPPPHLK-Y1-UU	db|MBNL1|MBNL1_Del101	201017_LU02_csarnowski_2017_A1.c.06646.06646.2	201017_LU02_csarnowski_2017_A1.c.06610.06610.2	73	630.061	UU	Natural	UU Natural	1730.67	1730.68	866.346	2	0.9	0.20658	34.36	0	Observed FDR	id
AAQYQVNQAAAAQAAATAAAM-V6-UU	db|MBNL1|MBNL1_Del101	201017_LU02_csarnowski_2017_A1.c.22246.22246.2	201017_LU02_csarnowski_2017_A1.c.22437.22437.2	259	550.095	UU	Natural_-HPO3	UU Natural_-HPO3	2541.05	2541.05	1271.53	2	0.3	0.04286	34.39	0	Observed FDR	id
YLHPPPHLK-L2-UU	db|MBNL1|MBNL1_Del101	201017_LU02_csarnowski_2017_A2.c.06702.06702.2	201017_LU02_csarnowski_2017_A2.c.06245.06245.2	74	630.061	UU	Natural	UU Natural	1730.67	1730.68	866.345	2	0.4	0.22042	34.4	0	Observed FDR	id
ENCKYLHPPPHLK-Y5-UU	db|MBNL1|MBNL1_Del101	201017_LU02_csarnowski_2017_A2.c.05737.05737.3	201017_LU02_csarnowski_2017_A2.c.05612.05612.3	73	630.061	UU	Natural	UU Natural	2261.89	2261.89	754.97	3	0.5	0.18748	34.42	0	Observed FDR	id
VIACFDSLKGR-K9-U	db|MBNL1|MBNL1_Del101	201017_LU02_csarnowski_2017_A1.c.16123.16123.3	201017_LU02_csarnowski_2017_A1.c.15854.15854.3	63	306.025	U	Natural_-H2O	U Natural_-H2O	1570.69	1570.69	524.57	3	0.2	0.13092	34.49	0	Observed FDR	id
ENCKYLHPPPHLK-Y5-UU	db|MBNL1|MBNL1_Del101	201017_LU02_csarnowski_2017_A1.c.09113.09113.3	201017_LU02_csarnowski_2017_A1.c.09590.09590.3	73	630.061	UU	Natural	UU Natural	2261.89	2261.89	754.97	3	0.3	0.1526	34.53	0	Observed FDR	id
WLTLEVCR-L2-U	db|MBNL1|MBNL1_Del101	201017_LU02_csarnowski_2017_B2.c.17567.17567.2	201017_LU02_csarnowski_2017_B2.c.17571.17571.2	19	324.036	U	Natural	U Natural	1399.58	1399.59	700.801	2	1.6	0.19586	34.54	0	Observed FDR	id
YLHPPPHLK-L2-UU	db|MBNL1|MBNL1_Del101	201017_LU02_csarnowski_2017_B2.c.08418.08418.2	201017_LU02_csarnowski_2017_B2.c.08615.08615.2	74	630.061	UU	Natural	UU Natural	1730.67	1730.68	866.346	2	0.9	0.24966	34.57	0	Observed FDR	id
ENCKYLHPPPHLK-K4-U	db|MBNL1|MBNL1_Del101	201017_LU02_csarnowski_2017_B2.c.04120.04120.4	201017_LU02_csarnowski_2017_B2.c.04169.04169.4	72	324.036	U	Natural	U Natural	1955.86	1955.86	489.973	4	0.2	0.10763	34.59	0	Observed FDR	id
YLHPPPHLK-L2-UU	db|MBNL1|MBNL1_Del101	201017_LU02_csarnowski_2017_A2.c.07320.07320.2	201017_LU02_csarnowski_2017_A2.c.07360.07360.2	74	630.061	UU	Natural	UU Natural	1730.67	1730.67	866.345	2	0.4	0.18205	34.65	0	Observed FDR	id
WLTLEVCR-W1-U	db|MBNL1|MBNL1_Del101	201017_LU02_csarnowski_2017_A2.c.15261.15261.2	201017_LU02_csarnowski_2017_A2.c.15271.15271.2	18	324.036	U	Natural	U Natural	1399.58	1399.58	700.8	2	-0.2	0.18529	34.73	0	Observed FDR	id
YLHPPPHLK-L2-U	db|MBNL1|MBNL1_Del101	201017_LU02_csarnowski_2017_A1.c.04162.04162.2	201017_LU02_csarnowski_2017_A1.c.03793.03793.2	74	324.036	U	Natural	U Natural	1424.65	1424.65	713.333	2	0.7	0.26107	34.76	0	Observed FDR	id
YLHPPPHLK-L2-UU	db|MBNL1|MBNL1_Del101	201017_LU02_csarnowski_2017_B1.c.07946.07946.2	201017_LU02_csarnowski_2017_B1.c.07797.07797.2	74	630.061	UU	Natural	UU Natural	1730.67	1730.68	866.345	2	0.5	0.16646	34.77	0	Observed FDR	id
YLHPPPHLK-L2-U	db|MBNL1|MBNL1_Del101	201017_LU02_csarnowski_2017_A2.c.03775.03775.3	201017_LU02_csarnowski_2017_A2.c.03754.03754.3	74	306.025	U	Natural_-H2O	U Natural_-H2O	1406.64	1406.64	469.887	3	-1	0.27118	34.88	0	Observed FDR	id
AAQYQVNQAAAAQAAATAAAM-Y4-UU	db|MBNL1|MBNL1_Del101	201017_LU02_csarnowski_2017_A1.c.22435.22435.2	201017_LU02_csarnowski_2017_A1.c.22437.22437.2	257	550.095	UU	Natural_-HPO3	UU Natural_-HPO3	2541.05	2541.05	1271.53	2	1.7	0.04248	34.9	0	Observed FDR	id
YLHPPPHLK-L2-U	db|MBNL1|MBNL1_Del101	201017_LU02_csarnowski_2017_B1.c.04249.04249.3	201017_LU02_csarnowski_2017_B1.c.04638.04638.3	74	306.025	U	Natural_-H2O	U Natural_-H2O	1406.64	1406.64	469.887	3	-1.3	0.24186	34.92	0	Observed FDR	id
ENCKYLHPPPHLK-K4-UU	db|MBNL1|MBNL1_Del101	201017_LU02_csarnowski_2017_B1.c.06615.06615.3	201017_LU02_csarnowski_2017_B1.c.06117.06117.3	72	630.061	UU	Natural	UU Natural	2261.89	2261.89	754.97	3	0.6	0.14981	35.01	0	Observed FDR	id
ENCKYLHPPPHLK-Y5-UU	db|MBNL1|MBNL1_Del101	201017_LU02_csarnowski_2017_A1.c.06592.06592.3	201017_LU02_csarnowski_2017_A1.c.06609.06609.3	73	630.061	UU	Natural	UU Natural	2261.89	2261.89	754.97	3	0.8	0.1832	35.02	0	Observed FDR	id
ENCKYLHPPPHLK-Y5-UU	db|MBNL1|MBNL1_Del101	201017_LU02_csarnowski_2017_B2.c.06720.06720.3	201017_LU02_csarnowski_2017_B2.c.06507.06507.3	73	630.061	UU	Natural	UU Natural	2261.89	2261.89	754.97	3	0.8	0.14882	35.05	0	Observed FDR	id
AAQYQVNQAAAAQAAATAAAM-Y4-UU	db|MBNL1|MBNL1_Del101	201017_LU02_csarnowski_2017_B1.c.23617.23617.2	201017_LU02_csarnowski_2017_B1.c.23624.23624.2	257	550.095	UU	Natural_-HPO3	UU Natural_-HPO3	2541.05	2541.05	1271.53	2	0.8	0.04307	35.12	0	Observed FDR	id
ENCKYLHPPPHLK-Y5-UU	db|MBNL1|MBNL1_Del101	201017_LU02_csarnowski_2017_B2.c.06720.06720.3	201017_LU02_csarnowski_2017_B2.c.07267.07267.3	73	630.061	UU	Natural	UU Natural	2261.89	2261.89	754.97	3	0.8	0.17289	35.17	0	Observed FDR	id
ENCKYLHPPPHLK-K4-UU	db|MBNL1|MBNL1_Del101	201017_LU02_csarnowski_2017_A1.c.09064.09064.3	201017_LU02_csarnowski_2017_A1.c.09128.09128.3	72	612.051	UU	Natural_-H2O	UU Natural_-H2O	2243.87	2243.87	748.966	3	-0.1	0.15417	35.18	0	Observed FDR	id
YLHPPPHLK-L2-U	db|MBNL1|MBNL1_Del101	201017_LU02_csarnowski_2017_A1.c.07576.07576.2	201017_LU02_csarnowski_2017_A1.c.07577.07577.2	74	324.036	U	Natural	U Natural	1424.65	1424.65	713.332	2	-0.6	0.23405	35.23	0	Observed FDR	id
YLHPPPHLK-Y1-UU	db|MBNL1|MBNL1_Del101	201017_LU02_csarnowski_2017_B2.c.12856.12856.2	201017_LU02_csarnowski_2017_B2.c.12774.12774.2	73	630.061	UU	Natural	UU Natural	1730.67	1730.68	866.346	2	1.1	0.16596	35.29	0	Observed FDR	id
ENCKYLHPPPHLK-L6-UU	db|MBNL1|MBNL1_Del101	201017_LU02_csarnowski_2017_B2.c.07274.07274.3	201017_LU02_csarnowski_2017_B2.c.06969.06969.3	74	630.061	UU	Natural	UU Natural	2261.89	2261.89	754.97	3	1	0.18604	35.31	0	Observed FDR	id
YLHPPPHLK-L2-UU	db|MBNL1|MBNL1_Del101	201017_LU02_csarnowski_2017_B2.c.08077.08077.2	201017_LU02_csarnowski_2017_B2.c.07890.07890.2	74	630.061	UU	Natural	UU Natural	1730.67	1730.68	866.346	2	1.1	0.22942	35.35	0	Observed FDR	id
YLHPPPHLK-L2-U	db|MBNL1|MBNL1_Del101	201017_LU02_csarnowski_2017_A1.c.04783.04783.2	201017_LU02_csarnowski_2017_A1.c.04758.04758.2	74	324.036	U	Natural	U Natural	1424.65	1424.65	713.333	2	0.5	0.26738	35.37	0	Observed FDR	id
AAQYQVNQAAAAQAAATAAAM-Y4-UU	db|MBNL1|MBNL1_Del101	201017_LU02_csarnowski_2017_A1.c.22435.22435.2	201017_LU02_csarnowski_2017_A1.c.22247.22247.2	257	550.095	UU	Natural_-HPO3	UU Natural_-HPO3	2541.05	2541.05	1271.53	2	1.7	0.04803	35.38	0	Observed FDR	id
ENCKYLHPPPHLK-Y5-UU	db|MBNL1|MBNL1_Del101	201017_LU02_csarnowski_2017_A1.c.09113.09113.3	201017_LU02_csarnowski_2017_A1.c.09612.09612.3	73	630.061	UU	Natural	UU Natural	2261.89	2261.89	754.97	3	0.3	0.15546	35.38	0	Observed FDR	id
ENCKYLHPPPHLK-Y5-UU	db|MBNL1|MBNL1_Del101	201017_LU02_csarnowski_2017_A1.c.06314.06314.3	201017_LU02_csarnowski_2017_A1.c.06333.06333.3	73	630.061	UU	Natural	UU Natural	2261.89	2261.89	754.97	3	0.5	0.18026	35.38	0	Observed FDR	id
ENCKYLHPPPHLK-Y5-UU	db|MBNL1|MBNL1_Del101	201017_LU02_csarnowski_2017_B2.c.06720.06720.3	201017_LU02_csarnowski_2017_B2.c.06969.06969.3	73	630.061	UU	Natural	UU Natural	2261.89	2261.89	754.97	3	0.8	0.17566	35.39	0	Observed FDR	id
YLHPPPHLK-L2-UU	db|MBNL1|MBNL1_Del101	201017_LU02_csarnowski_2017_B2.c.08418.08418.2	201017_LU02_csarnowski_2017_B2.c.08228.08228.2	74	630.061	UU	Natural	UU Natural	1730.67	1730.68	866.346	2	0.9	0.17314	35.42	0	Observed FDR	id
ENCKYLHPPPHLK-Y5-UU	db|MBNL1|MBNL1_Del101	201017_LU02_csarnowski_2017_A1.c.06314.06314.3	201017_LU02_csarnowski_2017_A1.c.06609.06609.3	73	630.061	UU	Natural	UU Natural	2261.89	2261.89	754.97	3	0.5	0.17467	35.55	0	Observed FDR	id
YLHPPPHLK-L2-U	db|MBNL1|MBNL1_Del101	201017_LU02_csarnowski_2017_B1.c.04249.04249.3	201017_LU02_csarnowski_2017_B1.c.04286.04286.3	74	306.025	U	Natural_-H2O	U Natural_-H2O	1406.64	1406.64	469.887	3	-1.3	0.24734	35.67	0	Observed FDR	id
YLHPPPHLK-L2-U	db|MBNL1|MBNL1_Del101	201017_LU02_csarnowski_2017_B2.c.04546.04546.2	201017_LU02_csarnowski_2017_B2.c.04521.04521.2	74	324.036	U	Natural	U Natural	1424.65	1424.65	713.333	2	0.6	0.26373	35.7	0	Observed FDR	id
YLHPPPHLK-L2-U	db|MBNL1|MBNL1_Del101	201017_LU02_csarnowski_2017_A2.c.04039.04039.3	201017_LU02_csarnowski_2017_A2.c.04053.04053.3	74	306.025	U	Natural_-H2O	U Natural_-H2O	1406.64	1406.64	469.887	3	-1.4	0.25889	35.7	0	Observed FDR	id
YLHPPPHLK-L2-U	db|MBNL1|MBNL1_Del101	201017_LU02_csarnowski_2017_A1.c.04295.04295.3	201017_LU02_csarnowski_2017_A1.c.03983.03983.3	74	306.025	U	Natural_-H2O	U Natural_-H2O	1406.64	1406.64	469.887	3	-1.2	0.27127	35.76	0	Observed FDR	id
YLHPPPHLK-L2-UU	db|MBNL1|MBNL1_Del101	201017_LU02_csarnowski_2017_B1.c.07702.07702.2	201017_LU02_csarnowski_2017_B1.c.07470.07470.2	74	630.061	UU	Natural	UU Natural	1730.67	1730.68	866.345	2	0.5	0.22365	35.82	0	Observed FDR	id
ENCKYLHPPPHLK-Y5-UU	db|MBNL1|MBNL1_Del101	201017_LU02_csarnowski_2017_B1.c.06858.06858.3	201017_LU02_csarnowski_2017_B1.c.06543.06543.3	73	630.061	UU	Natural	UU Natural	2261.89	2261.89	754.97	3	0.7	0.15911	35.87	0	Observed FDR	id
YLHPPPHLK-L2-UU	db|MBNL1|MBNL1_Del101	201017_LU02_csarnowski_2017_A1.c.07662.07662.2	201017_LU02_csarnowski_2017_A1.c.07681.07681.2	74	630.061	UU	Natural	UU Natural	1730.67	1730.67	866.345	2	0	0.25225	35.99	0	Observed FDR	id
ENCKYLHPPPHLK-Y5-UU	db|MBNL1|MBNL1_Del101	201017_LU02_csarnowski_2017_A1.c.09113.09113.3	201017_LU02_csarnowski_2017_A1.c.09125.09125.3	73	630.061	UU	Natural	UU Natural	2261.89	2261.89	754.97	3	0.3	0.1571	36.02	0	Observed FDR	id
YLHPPPHLK-L2-UU	db|MBNL1|MBNL1_Del101	201017_LU02_csarnowski_2017_B1.c.07946.07946.2	201017_LU02_csarnowski_2017_B1.c.08089.08089.2	74	630.061	UU	Natural	UU Natural	1730.67	1730.68	866.345	2	0.5	0.22682	36.03	0	Observed FDR	id
ENCKYLHPPPHLK-H7-UU	db|MBNL1|MBNL1_Del101	201017_LU02_csarnowski_2017_B1.c.06348.06348.3	201017_LU02_csarnowski_2017_B1.c.06543.06543.3	75	630.061	UU	Natural	UU Natural	2261.89	2261.89	754.97	3	1	0.18582	36.04	0	Observed FDR	id
YLHPPPHLK-Y1-UU	db|MBNL1|MBNL1_Del101	201017_LU02_csarnowski_2017_A2.c.06486.06486.2	201017_LU02_csarnowski_2017_A2.c.06752.06752.2	73	630.061	UU	Natural	UU Natural	1730.67	1730.68	866.345	2	0.4	0.2315	36.1	0	Observed FDR	id
ENCKYLHPPPHLK-L6-UU	db|MBNL1|MBNL1_Del101	201017_LU02_csarnowski_2017_A1.c.06069.06069.3	201017_LU02_csarnowski_2017_A1.c.06333.06333.3	74	630.061	UU	Natural	UU Natural	2261.89	2261.89	754.97	3	0.3	0.18928	36.21	0	Observed FDR	id
YLHPPPHLK-L2-UU	db|MBNL1|MBNL1_Del101	201017_LU02_csarnowski_2017_B1.c.07415.07415.2	201017_LU02_csarnowski_2017_B1.c.07470.07470.2	74	630.061	UU	Natural	UU Natural	1730.67	1730.68	866.346	2	0.9	0.21979	36.23	0	Observed FDR	id
ENCKYLHPPPHLK-K4-UU	db|MBNL1|MBNL1_Del101	201017_LU02_csarnowski_2017_A1.c.06592.06592.3	201017_LU02_csarnowski_2017_A1.c.06333.06333.3	72	630.061	UU	Natural	UU Natural	2261.89	2261.89	754.97	3	0.8	0.19616	36.28	0	Observed FDR	id
YLHPPPHLK-L2-UU	db|MBNL1|MBNL1_Del101	201017_LU02_csarnowski_2017_A2.c.07562.07562.2	201017_LU02_csarnowski_2017_A2.c.07070.07070.2	74	630.061	UU	Natural	UU Natural	1730.67	1730.68	866.346	2	0.7	0.26337	36.32	0	Observed FDR	id
YLHPPPHLK-L2-UU	db|MBNL1|MBNL1_Del101	201017_LU02_csarnowski_2017_A1.c.07907.07907.2	201017_LU02_csarnowski_2017_A1.c.07984.07984.2	74	630.061	UU	Natural	UU Natural	1730.67	1730.68	866.346	2	1.1	0.2302	36.36	0	Observed FDR	id
YLHPPPHLK-L2-UU	db|MBNL1|MBNL1_Del101	201017_LU02_csarnowski_2017_B2.c.08705.08705.2	201017_LU02_csarnowski_2017_B2.c.08228.08228.2	74	630.061	UU	Natural	UU Natural	1730.67	1730.68	866.346	2	1.7	0.25216	36.44	0	Observed FDR	id
YLHPPPHLK-L2-UU	db|MBNL1|MBNL1_Del101	201017_LU02_csarnowski_2017_A1.c.07413.07413.2	201017_LU02_csarnowski_2017_A1.c.06904.06904.2	74	630.061	UU	Natural	UU Natural	1730.67	1730.67	866.345	2	0.1	0.25154	36.47	0	Observed FDR	id
ENCKYLHPPPHLK-Y5-UU	db|MBNL1|MBNL1_Del101	201017_LU02_csarnowski_2017_A1.c.09113.09113.3	201017_LU02_csarnowski_2017_A1.c.08609.08609.3	73	630.061	UU	Natural	UU Natural	2261.89	2261.89	754.97	3	0.3	0.16612	36.66	0	Observed FDR	id
YLHPPPHLK-H3-U	db|MBNL1|MBNL1_Del101	201017_LU02_csarnowski_2017_B2.c.04295.04295.3	201017_LU02_csarnowski_2017_B2.c.04381.04381.3	75	306.025	U	Natural_-H2O	U Natural_-H2O	1406.64	1406.64	469.888	3	1.5	0.23819	36.67	0	Observed FDR	id
YLHPPPHLK-L2-UU	db|MBNL1|MBNL1_Del101	201017_LU02_csarnowski_2017_B2.c.08418.08418.2	201017_LU02_csarnowski_2017_B2.c.07890.07890.2	74	630.061	UU	Natural	UU Natural	1730.67	1730.68	866.346	2	0.9	0.25718	36.75	0	Observed FDR	id
YLHPPPHLK-L2-UU	db|MBNL1|MBNL1_Del101	201017_LU02_csarnowski_2017_A1.c.06646.06646.2	201017_LU02_csarnowski_2017_A1.c.06904.06904.2	74	630.061	UU	Natural	UU Natural	1730.67	1730.68	866.346	2	0.9	0.1963	36.87	0	Observed FDR	id
ENCKYLHPPPHLK-K4-UU	db|MBNL1|MBNL1_Del101	201017_LU02_csarnowski_2017_A2.c.08164.08164.3	201017_LU02_csarnowski_2017_A2.c.08203.08203.3	72	630.061	UU	Natural	UU Natural	2261.89	2261.88	754.969	3	-0.6	0.13154	36.88	0	Observed FDR	id
YLHPPPHLK-L2-UU	db|MBNL1|MBNL1_Del101	201017_LU02_csarnowski_2017_B2.c.07477.07477.2	201017_LU02_csarnowski_2017_B2.c.07252.07252.2	74	630.061	UU	Natural	UU Natural	1730.67	1730.68	866.346	2	1.2	0.22374	36.99	0	Observed FDR	id
YLHPPPHLK-L2-U	db|MBNL1|MBNL1_Del101	201017_LU02_csarnowski_2017_A2.c.06572.06572.2	201017_LU02_csarnowski_2017_A2.c.07135.07135.2	74	324.036	U	Natural	U Natural	1424.65	1424.65	713.333	2	0.5	0.24969	37.06	0	Observed FDR	id
YLHPPPHLK-L2-UU	db|MBNL1|MBNL1_Del101	201017_LU02_csarnowski_2017_A1.c.07121.07121.2	201017_LU02_csarnowski_2017_A1.c.06904.06904.2	74	630.061	UU	Natural	UU Natural	1730.67	1730.67	866.345	2	0	0.23657	37.11	0	Observed FDR	id
YLHPPPHLK-L2-UU	db|MBNL1|MBNL1_Del101	201017_LU02_csarnowski_2017_A1.c.07413.07413.2	201017_LU02_csarnowski_2017_A1.c.07442.07442.2	74	630.061	UU	Natural	UU Natural	1730.67	1730.67	866.345	2	0.1	0.25968	37.12	0	Observed FDR	id
YLHPPPHLK-Y1-UU	db|MBNL1|MBNL1_Del101	201017_LU02_csarnowski_2017_A1.c.07413.07413.2	201017_LU02_csarnowski_2017_A1.c.07681.07681.2	73	630.061	UU	Natural	UU Natural	1730.67	1730.67	866.345	2	0.1	0.25363	37.12	0	Observed FDR	id
YLHPPPHLK-L2-UU	db|MBNL1|MBNL1_Del101	201017_LU02_csarnowski_2017_B1.c.07946.07946.2	201017_LU02_csarnowski_2017_B1.c.07470.07470.2	74	630.061	UU	Natural	UU Natural	1730.67	1730.68	866.345	2	0.5	0.22959	37.13	0	Observed FDR	id
AAQYQVNQAAAAQAAATAAAM-Y4-UU	db|MBNL1|MBNL1_Del101	201017_LU02_csarnowski_2017_B1.c.23840.23840.2	201017_LU02_csarnowski_2017_B1.c.23860.23860.2	257	550.095	UU	Natural_-HPO3	UU Natural_-HPO3	2541.05	2541.05	1271.53	2	0.9	0.0512	37.14	0	Observed FDR	id
YLHPPPHLK-L2-U	db|MBNL1|MBNL1_Del101	201017_LU02_csarnowski_2017_A2.c.07134.07134.2	201017_LU02_csarnowski_2017_A2.c.07135.07135.2	74	324.036	U	Natural	U Natural	1424.65	1424.65	713.333	2	0.7	0.27871	37.15	0	Observed FDR	id
YLHPPPHLK-L2-U	db|MBNL1|MBNL1_Del101	201017_LU02_csarnowski_2017_B1.c.07878.07878.2	201017_LU02_csarnowski_2017_B1.c.07883.07883.2	74	324.036	U	Natural	U Natural	1424.65	1424.65	713.333	2	1.5	0.25345	37.15	0	Observed FDR	id
YLHPPPHLK-Y1-UU	db|MBNL1|MBNL1_Del101	201017_LU02_csarnowski_2017_B1.c.08568.08568.2	201017_LU02_csarnowski_2017_B1.c.08089.08089.2	73	630.061	UU	Natural	UU Natural	1730.67	1730.68	866.346	2	1.2	0.20778	37.28	0	Observed FDR	id
YLHPPPHLK-L2-UU	db|MBNL1|MBNL1_Del101	201017_LU02_csarnowski_2017_A2.c.06702.06702.2	201017_LU02_csarnowski_2017_A2.c.06510.06510.2	74	630.061	UU	Natural	UU Natural	1730.67	1730.68	866.345	2	0.4	0.22431	37.37	0	Observed FDR	id
AAQYQVNQAAAAQAAATAAAM-A9-UU	db|MBNL1|MBNL1_Del101	201017_LU02_csarnowski_2017_B1.c.23840.23840.2	201017_LU02_csarnowski_2017_B1.c.23624.23624.2	262	550.095	UU	Natural_-HPO3	UU Natural_-HPO3	2541.05	2541.05	1271.53	2	0.9	0.05172	37.48	0	Observed FDR	id
CKYFHPPAHLQAK-Y3-UU	db|MBNL1|MBNL1_Del101	201017_LU02_csarnowski_2017_A1.c.07227.07227.3	201017_LU02_csarnowski_2017_A1.c.07237.07237.3	241	630.061	UU	Natural	UU Natural	2225.86	2225.86	742.963	3	0.1	0.20062	37.52	0	Observed FDR	id
YLHPPPHLK-L2-UU	db|MBNL1|MBNL1_Del101	201017_LU02_csarnowski_2017_A2.c.07028.07028.2	201017_LU02_csarnowski_2017_A2.c.06510.06510.2	74	630.061	UU	Natural	UU Natural	1730.67	1730.67	866.345	2	-0.2	0.2552	37.56	0	Observed FDR	id
YLHPPPHLK-L2-UU	db|MBNL1|MBNL1_Del101	201017_LU02_csarnowski_2017_B1.c.08288.08288.2	201017_LU02_csarnowski_2017_B1.c.07797.07797.2	74	630.061	UU	Natural	UU Natural	1730.67	1730.68	866.346	2	1.8	0.22103	37.56	0	Observed FDR	id
YLHPPPHLK-L2-UU	db|MBNL1|MBNL1_Del101	201017_LU02_csarnowski_2017_A1.c.07121.07121.2	201017_LU02_csarnowski_2017_A1.c.07442.07442.2	74	630.061	UU	Natural	UU Natural	1730.67	1730.67	866.345	2	0	0.24323	37.62	0	Observed FDR	id
AAQYQVNQAAAAQAAATAAAM-Y4-U	db|MBNL1|MBNL1_Del101	201017_LU02_csarnowski_2017_B1.c.24457.24457.2	201017_LU02_csarnowski_2017_B1.c.24471.24471.2	257	324.036	U	Natural	U Natural	2314.99	2314.99	1158.5	2	2	0.03358	37.64	0	Observed FDR	id
YLHPPPHLK-L2-UU	db|MBNL1|MBNL1_Del101	201017_LU02_csarnowski_2017_A1.c.11954.11954.2	201017_LU02_csarnowski_2017_A1.c.11955.11955.2	74	630.061	UU	Natural	UU Natural	1730.67	1730.67	866.345	2	0.1	0.2105	37.66	0	Observed FDR	id
YLHPPPHLK-L2-UU	db|MBNL1|MBNL1_Del101	201017_LU02_csarnowski_2017_B1.c.07702.07702.2	201017_LU02_csarnowski_2017_B1.c.08089.08089.2	74	630.061	UU	Natural	UU Natural	1730.67	1730.68	866.345	2	0.5	0.22671	37.86	0	Observed FDR	id
YLHPPPHLK-L2-UU	db|MBNL1|MBNL1_Del101	201017_LU02_csarnowski_2017_A2.c.07028.07028.2	201017_LU02_csarnowski_2017_A2.c.06752.06752.2	74	630.061	UU	Natural	UU Natural	1730.67	1730.67	866.345	2	-0.2	0.25742	37.93	0	Observed FDR	id
YLHPPPHLK-L2-UU	db|MBNL1|MBNL1_Del101	201017_LU02_csarnowski_2017_A2.c.06702.06702.2	201017_LU02_csarnowski_2017_A2.c.07070.07070.2	74	630.061	UU	Natural	UU Natural	1730.67	1730.68	866.345	2	0.4	0.22843	37.96	0	Observed FDR	id
YLHPPPHLK-L2-UU	db|MBNL1|MBNL1_Del101	201017_LU02_csarnowski_2017_A1.c.06866.06866.2	201017_LU02_csarnowski_2017_A1.c.06610.06610.2	74	630.061	UU	Natural	UU Natural	1730.67	1730.67	866.345	2	-0.1	0.23545	38.11	0	Observed FDR	id
YLHPPPHLK-L2-UU	db|MBNL1|MBNL1_Del101	201017_LU02_csarnowski_2017_B1.c.07415.07415.2	201017_LU02_csarnowski_2017_B1.c.07797.07797.2	74	630.061	UU	Natural	UU Natural	1730.67	1730.68	866.346	2	0.9	0.23764	38.13	0	Observed FDR	id
AAQYQVNQAAAAQAAATAAAM-V6-UU	db|MBNL1|MBNL1_Del101	201017_LU02_csarnowski_2017_A1.c.22246.22246.2	201017_LU02_csarnowski_2017_A1.c.22247.22247.2	259	550.095	UU	Natural_-HPO3	UU Natural_-HPO3	2541.05	2541.05	1271.53	2	0.3	0.06223	38.14	0	Observed FDR	id
YLHPPPHLK-Y1-UU	db|MBNL1|MBNL1_Del101	201017_LU02_csarnowski_2017_B2.c.11541.11541.2	201017_LU02_csarnowski_2017_B2.c.11438.11438.2	73	630.061	UU	Natural	UU Natural	1730.67	1730.68	866.345	2	0.4	0.18782	38.18	0	Observed FDR	id
YLHPPPHLK-L2-UU	db|MBNL1|MBNL1_Del101	201017_LU02_csarnowski_2017_A1.c.07907.07907.2	201017_LU02_csarnowski_2017_A1.c.07442.07442.2	74	630.061	UU	Natural	UU Natural	1730.67	1730.68	866.346	2	1.1	0.25161	38.22	0	Observed FDR	id
YLHPPPHLK-L2-UU	db|MBNL1|MBNL1_Del101	201017_LU02_csarnowski_2017_A1.c.07662.07662.2	201017_LU02_csarnowski_2017_A1.c.07984.07984.2	74	630.061	UU	Natural	UU Natural	1730.67	1730.67	866.345	2	0	0.25466	38.26	0	Observed FDR	id
YLHPPPHLK-L2-UU	db|MBNL1|MBNL1_Del101	201017_LU02_csarnowski_2017_A1.c.06866.06866.2	201017_LU02_csarnowski_2017_A1.c.06904.06904.2	74	630.061	UU	Natural	UU Natural	1730.67	1730.67	866.345	2	-0.1	0.19791	38.28	0	Observed FDR	id
YLHPPPHLK-L2-U	db|MBNL1|MBNL1_Del101	201017_LU02_csarnowski_2017_B2.c.04546.04546.2	201017_LU02_csarnowski_2017_B2.c.04173.04173.2	74	324.036	U	Natural	U Natural	1424.65	1424.65	713.333	2	0.6	0.26579	38.36	0	Observed FDR	id
ENCKYLHPPPHLK-Y5-UU	db|MBNL1|MBNL1_Del101	201017_LU02_csarnowski_2017_B1.c.06615.06615.3	201017_LU02_csarnowski_2017_B1.c.06543.06543.3	73	630.061	UU	Natural	UU Natural	2261.89	2261.89	754.97	3	0.6	0.17027	38.55	0	Observed FDR	id
YLHPPPHLK-L2-UU	db|MBNL1|MBNL1_Del101	201017_LU02_csarnowski_2017_A1.c.07662.07662.2	201017_LU02_csarnowski_2017_A1.c.07442.07442.2	74	630.061	UU	Natural	UU Natural	1730.67	1730.67	866.345	2	0	0.25945	38.57	0	Observed FDR	id
YLHPPPHLK-Y1-UU	db|MBNL1|MBNL1_Del101	201017_LU02_csarnowski_2017_A2.c.07562.07562.2	201017_LU02_csarnowski_2017_A2.c.07360.07360.2	73	630.061	UU	Natural	UU Natural	1730.67	1730.68	866.346	2	0.7	0.26272	38.6	0	Observed FDR	id
YLHPPPHLK-L2-UU	db|MBNL1|MBNL1_Del101	201017_LU02_csarnowski_2017_B2.c.08077.08077.2	201017_LU02_csarnowski_2017_B2.c.08228.08228.2	74	630.061	UU	Natural	UU Natural	1730.67	1730.68	866.346	2	1.1	0.25946	38.88	0	Observed FDR	id
AAQYQVNQAAAAQAAATAAAM-Y4-UU	db|MBNL1|MBNL1_Del101	201017_LU02_csarnowski_2017_B2.c.24100.24100.2	201017_LU02_csarnowski_2017_B2.c.24067.24067.2	257	550.095	UU	Natural_-HPO3	UU Natural_-HPO3	2541.05	2541.05	1271.53	2	0.1	0.05079	39	0	Observed FDR	id
YLHPPPHLK-L2-UU	db|MBNL1|MBNL1_Del101	201017_LU02_csarnowski_2017_B2.c.07477.07477.2	201017_LU02_csarnowski_2017_B2.c.07534.07534.2	74	630.061	UU	Natural	UU Natural	1730.67	1730.68	866.346	2	1.2	0.22521	39.06	0	Observed FDR	id
AAQYQVNQAAAAQAAATAAAM-Y4-UU	db|MBNL1|MBNL1_Del101	201017_LU02_csarnowski_2017_B1.c.24476.24476.2	201017_LU02_csarnowski_2017_B1.c.24484.24484.2	257	550.095	UU	Natural_-HPO3	UU Natural_-HPO3	2541.05	2541.05	1271.53	2	0	0.05161	39.23	0	Observed FDR	id
YLHPPPHLK-L2-UU	db|MBNL1|MBNL1_Del101	201017_LU02_csarnowski_2017_B2.c.08077.08077.2	201017_LU02_csarnowski_2017_B2.c.07534.07534.2	74	630.061	UU	Natural	UU Natural	1730.67	1730.68	866.346	2	1.1	0.22707	39.27	0	Observed FDR	id
YLHPPPHLK-Y1-UU	db|MBNL1|MBNL1_Del101	201017_LU02_csarnowski_2017_B2.c.07477.07477.2	201017_LU02_csarnowski_2017_B2.c.07890.07890.2	73	630.061	UU	Natural	UU Natural	1730.67	1730.68	866.346	2	1.2	0.24102	39.5	0	Observed FDR	id
AAQYQVNQAAAAQAAATAAAM-Y4-UU	db|MBNL1|MBNL1_Del101	201017_LU02_csarnowski_2017_B2.c.24100.24100.2	201017_LU02_csarnowski_2017_B2.c.23863.23863.2	257	550.095	UU	Natural_-HPO3	UU Natural_-HPO3	2541.05	2541.05	1271.53	2	0.1	0.0547	39.55	0	Observed FDR	id
YLHPPPHLK-L2-UU	db|MBNL1|MBNL1_Del101	201017_LU02_csarnowski_2017_A1.c.06866.06866.2	201017_LU02_csarnowski_2017_A1.c.07166.07166.2	74	630.061	UU	Natural	UU Natural	1730.67	1730.67	866.345	2	-0.1	0.23373	39.64	0	Observed FDR	id
YLHPPPHLK-L2-UU	db|MBNL1|MBNL1_Del101	201017_LU02_csarnowski_2017_A2.c.07320.07320.2	201017_LU02_csarnowski_2017_A2.c.06752.06752.2	74	630.061	UU	Natural	UU Natural	1730.67	1730.67	866.345	2	0.4	0.25653	39.65	0	Observed FDR	id
YLHPPPHLK-L2-UU	db|MBNL1|MBNL1_Del101	201017_LU02_csarnowski_2017_A2.c.11171.11171.2	201017_LU02_csarnowski_2017_A2.c.11180.11180.2	74	630.061	UU	Natural	UU Natural	1730.67	1730.68	866.345	2	0.5	0.23394	39.73	0	Observed FDR	id
YLHPPPHLK-L2-UU	db|MBNL1|MBNL1_Del101	201017_LU02_csarnowski_2017_A1.c.07907.07907.2	201017_LU02_csarnowski_2017_A1.c.07681.07681.2	74	630.061	UU	Natural	UU Natural	1730.67	1730.68	866.346	2	1.1	0.24148	39.74	0	Observed FDR	id
YLHPPPHLK-L2-UU	db|MBNL1|MBNL1_Del101	201017_LU02_csarnowski_2017_A2.c.06702.06702.2	201017_LU02_csarnowski_2017_A2.c.06752.06752.2	74	630.061	UU	Natural	UU Natural	1730.67	1730.68	866.345	2	0.4	0.24451	39.98	0	Observed FDR	id
YLHPPPHLK-L2-UU	db|MBNL1|MBNL1_Del101	201017_LU02_csarnowski_2017_B1.c.12740.12740.2	201017_LU02_csarnowski_2017_B1.c.12764.12764.2	74	630.061	UU	Natural	UU Natural	1730.67	1730.68	866.346	2	0.6	0.23797	40.51	0	Observed FDR	id
FAHPADSTMIDTNDNTVTVCMDYIK-C20-UU	db|MBNL1|MBNL1_Del101	201017_LU02_csarnowski_2017_A1.c.19442.19442.3	201017_LU02_csarnowski_2017_A1.c.19452.19452.3	226	550.095	UU	Natural_-HPO3	UU Natural_-HPO3	3408.35	3408.35	1137.12	3	-1.2	0.04022	41.94	0	Observed FDR	id
FAHPADSTMIDTNDNTVTVCMDYIK-M21-UU	db|MBNL1|MBNL1_Del101	201017_LU02_csarnowski_2017_B1.c.20682.20682.3	201017_LU02_csarnowski_2017_B1.c.20675.20675.3	227	550.095	UU	Natural_-HPO3	UU Natural_-HPO3	3408.35	3408.35	1137.13	3	1	0.04806	42.81	0	Observed FDR	id

## Sheet: Mb1_RNxQ_output_Tfr_withpeponly
Id	Protein	Light_spectrum	Heavy_spectrum	AbsPos1	RNA_Mr	RNA_composition	Neutral_Loss	Isobaric_RNA_Composition	Mr_Calculated	Mr_measured	Mz	z	Error_rel_ppm	TIC	ld-score	FDR_score	FDR_type	FDR_level
AAQYQVNQAAAAQAAATAAAM-M21-Peptide	db|MBNL1|MBNL1_Del101	201017_LU02_csarnowski_2017_A1.c.21696.21696.2	201017_LU02_csarnowski_2017_A1.c.21696.21696.2	274	0	Peptide	Peptide Only	Peptide Peptide Only	1990.95	1990.96	996.487	2	3.1	0.04703	26.95	0	Observed FDR	id
AAQYQVNQAAAAQAAATAAAM-A20-Peptide	db|MBNL1|MBNL1_Del101	201017_LU02_csarnowski_2017_B2.c.28614.28614.2	201017_LU02_csarnowski_2017_B2.c.28614.28614.2	273	0	Peptide	Peptide Only	Peptide Peptide Only	1990.95	1990.95	996.485	2	0.7	0.08507	42.36	0	Observed FDR	id
AAQYQVNQAAAAQAAATAAAM-A20-Peptide	db|MBNL1|MBNL1_Del101	201017_LU02_csarnowski_2017_B2.c.22602.22602.2	201017_LU02_csarnowski_2017_B2.c.22602.22602.2	273	0	Peptide	Peptide Only	Peptide Peptide Only	1990.95	1990.96	996.486	2	1.7	0.08371	43.14	0	Observed FDR	id
AAQYQVNQAAAAQAAATAAAX-A20-Peptide	db|MBNL1|MBNL1_Del101	201017_LU02_csarnowski_2017_A1.c.20438.20438.3	201017_LU02_csarnowski_2017_A1.c.20438.20438.3	273	0	Peptide	Peptide Only	Peptide Peptide Only	2006.95	2006.95	669.991	3	0.4	0.12189	32.92	0	Observed FDR	id
AAQYQVNQAAAAQAAATAAAX-A20-Peptide	db|MBNL1|MBNL1_Del101	201017_LU02_csarnowski_2017_A1.c.19631.19631.3	201017_LU02_csarnowski_2017_A1.c.19631.19631.3	273	0	Peptide	Peptide Only	Peptide Peptide Only	2006.95	2006.95	669.991	3	0.6	0.1259	30.28	0	Observed FDR	id
AAQYQVNQAAAAQAAATAAAX-A20-Peptide	db|MBNL1|MBNL1_Del101	201017_LU02_csarnowski_2017_A2.c.19132.19132.3	201017_LU02_csarnowski_2017_A2.c.19132.19132.3	273	0	Peptide	Peptide Only	Peptide Peptide Only	2006.95	2006.95	669.991	3	1.4	0.11596	32.56	0	Observed FDR	id
AAQYQVNQAAAAQAAATAAAX-A20-Peptide	db|MBNL1|MBNL1_Del101	201017_LU02_csarnowski_2017_B2.c.20823.20823.2	201017_LU02_csarnowski_2017_B2.c.20823.20823.2	273	0	Peptide	Peptide Only	Peptide Peptide Only	2006.95	2006.95	1004.48	2	1.6	0.03308	30.69	0	Observed FDR	id
IKAAQYQVNQAAAAQAAATAAAX-A22-Peptide	db|MBNL1|MBNL1_Del101	201017_LU02_csarnowski_2017_B2.c.19631.19631.3	201017_LU02_csarnowski_2017_B2.c.19631.19631.3	273	0	Peptide	Peptide Only	Peptide Peptide Only	2248.13	2248.13	750.384	3	1.2	0.05944	33.43	0	Observed FDR	id
IKAAQYQVNQAAAAQAAATAAAX-A22-Peptide	db|MBNL1|MBNL1_Del101	201017_LU02_csarnowski_2017_B2.c.18346.18346.3	201017_LU02_csarnowski_2017_B2.c.18346.18346.3	273	0	Peptide	Peptide Only	Peptide Peptide Only	2248.13	2248.13	750.385	3	1.9	0.06124	26.53	0.00333333	Observed FDR	id
IKAAQYQVNQAAAAQAAATAAAX-A22-Peptide	db|MBNL1|MBNL1_Del101	201017_LU02_csarnowski_2017_B1.c.16149.16149.3	201017_LU02_csarnowski_2017_B1.c.16149.16149.3	273	0	Peptide	Peptide Only	Peptide Peptide Only	2248.13	2248.13	750.386	3	2.8	0.06068	42.29	0	Observed FDR	id
AAQYQVNQAAAAQAAATAAAX-A19-Peptide	db|MBNL1|MBNL1_Del101	201017_LU02_csarnowski_2017_A1.c.19453.19453.2	201017_LU02_csarnowski_2017_A1.c.19453.19453.2	272	0	Peptide	Peptide Only	Peptide Peptide Only	2006.95	2006.95	1004.48	2	1	0.04706	35.91	0	Observed FDR	id
AAQYQVNQAAAAQAAATAAAX-A19-Peptide	db|MBNL1|MBNL1_Del101	201017_LU02_csarnowski_2017_B2.c.20928.20928.3	201017_LU02_csarnowski_2017_B2.c.20928.20928.3	272	0	Peptide	Peptide Only	Peptide Peptide Only	2006.95	2006.95	669.99	3	-0.7	0.12361	26.42	0.00333333	Observed FDR	id
AAQYQVNQAAAAQAAATAAAX-A19-Peptide	db|MBNL1|MBNL1_Del101	201017_LU02_csarnowski_2017_B2.c.22045.22045.2	201017_LU02_csarnowski_2017_B2.c.22045.22045.2	272	0	Peptide	Peptide Only	Peptide Peptide Only	2006.95	2006.95	1004.48	2	0.7	0.06006	38.65	0	Observed FDR	id
AAQYQVNQAAAAQAAATAAAX-A19-Peptide	db|MBNL1|MBNL1_Del101	201017_LU02_csarnowski_2017_B1.c.20560.20560.2	201017_LU02_csarnowski_2017_B1.c.20560.20560.2	272	0	Peptide	Peptide Only	Peptide Peptide Only	2006.95	2006.95	1004.48	2	0.7	0.0569	39.29	0	Observed FDR	id
AAQYQVNQAAAAQAAATAAAX-A19-Peptide	db|MBNL1|MBNL1_Del101	201017_LU02_csarnowski_2017_B1.c.21266.21266.2	201017_LU02_csarnowski_2017_B1.c.21266.21266.2	272	0	Peptide	Peptide Only	Peptide Peptide Only	2006.95	2006.95	1004.48	2	2	0.05991	36.12	0	Observed FDR	id
AAQYQVNQAAAAQAAATAAAX-A18-Peptide	db|MBNL1|MBNL1_Del101	201017_LU02_csarnowski_2017_A1.c.16638.16638.2	201017_LU02_csarnowski_2017_A1.c.16638.16638.2	271	0	Peptide	Peptide Only	Peptide Peptide Only	2006.95	2006.95	1004.48	2	0.5	0.10235	53.03	0	Observed FDR	id
AAQYQVNQAAAAQAAATAAAX-A18-Peptide	db|MBNL1|MBNL1_Del101	201017_LU02_csarnowski_2017_A2.c.15836.15836.2	201017_LU02_csarnowski_2017_A2.c.15836.15836.2	271	0	Peptide	Peptide Only	Peptide Peptide Only	2006.95	2006.95	1004.48	2	1.3	0.10065	45.78	0	Observed FDR	id
IKAAQYQVNQAAAAQAAATAAAX-A20-Peptide	db|MBNL1|MBNL1_Del101	201017_LU02_csarnowski_2017_B1.c.15750.15750.3	201017_LU02_csarnowski_2017_B1.c.15750.15750.3	271	0	Peptide	Peptide Only	Peptide Peptide Only	2248.13	2248.13	750.384	3	0.6	0.08925	45.38	0	Observed FDR	id
IKAAQYQVNQAAAAQAAATAAAX-A20-Peptide	db|MBNL1|MBNL1_Del101	201017_LU02_csarnowski_2017_B1.c.19227.19227.3	201017_LU02_csarnowski_2017_B1.c.19227.19227.3	271	0	Peptide	Peptide Only	Peptide Peptide Only	2248.13	2248.13	750.385	3	1.5	0.0709	34.53	0	Observed FDR	id
AAQYQVNQAAAAQAAATAAAM-T17-Peptide	db|MBNL1|MBNL1_Del101	201017_LU02_csarnowski_2017_A1.c.20634.20634.2	201017_LU02_csarnowski_2017_A1.c.20634.20634.2	270	0	Peptide	Peptide Only	Peptide Peptide Only	1990.95	1990.95	996.484	2	-0.7	0.1002	44.93	0	Observed FDR	id
AAQYQVNQAAAAQAAATAAAM-T17-Peptide	db|MBNL1|MBNL1_Del101	201017_LU02_csarnowski_2017_A1.c.21873.21873.2	201017_LU02_csarnowski_2017_A1.c.21873.21873.2	270	0	Peptide	Peptide Only	Peptide Peptide Only	1990.95	1990.96	996.486	2	1.5	0.04695	27.71	0	Observed FDR	id
AAQYQVNQAAAAQAAATAAAM-T17-Peptide	db|MBNL1|MBNL1_Del101	201017_LU02_csarnowski_2017_A1.c.20514.20514.3	201017_LU02_csarnowski_2017_A1.c.20514.20514.3	270	0	Peptide	Peptide Only	Peptide Peptide Only	1990.95	1990.96	664.66	3	2.3	0.1007	41.18	0	Observed FDR	id
AAQYQVNQAAAAQAAATAAAM-T17-Peptide	db|MBNL1|MBNL1_Del101	201017_LU02_csarnowski_2017_B1.c.21680.21680.3	201017_LU02_csarnowski_2017_B1.c.21680.21680.3	270	0	Peptide	Peptide Only	Peptide Peptide Only	1990.95	1990.96	664.66	3	1.8	0.09739	51.53	0	Observed FDR	id
AAQYQVNQAAAAQAAATAAAX-T17-Peptide	db|MBNL1|MBNL1_Del101	201017_LU02_csarnowski_2017_A2.c.15557.15557.2	201017_LU02_csarnowski_2017_A2.c.15557.15557.2	270	0	Peptide	Peptide Only	Peptide Peptide Only	2006.95	2006.95	1004.48	2	2.4	0.0623	39.6	0	Observed FDR	id
IKAAQYQVNQAAAAQAAATAAAM-T19-Peptide	db|MBNL1|MBNL1_Del101	201017_LU02_csarnowski_2017_A2.c.17040.17040.3	201017_LU02_csarnowski_2017_A2.c.17040.17040.3	270	0	Peptide	Peptide Only	Peptide Peptide Only	2232.13	2232.13	745.053	3	0.9	0.06932	35.44	0	Observed FDR	id
IKAAQYQVNQAAAAQAAATAAAM-T19-Peptide	db|MBNL1|MBNL1_Del101	201017_LU02_csarnowski_2017_B2.c.22096.22096.3	201017_LU02_csarnowski_2017_B2.c.22096.22096.3	270	0	Peptide	Peptide Only	Peptide Peptide Only	2232.13	2232.13	745.052	3	-0.1	0.05772	30.46	0	Observed FDR	id
IKAAQYQVNQAAAAQAAATAAAM-T19-Peptide	db|MBNL1|MBNL1_Del101	201017_LU02_csarnowski_2017_B2.c.23300.23300.2	201017_LU02_csarnowski_2017_B2.c.23300.23300.2	270	0	Peptide	Peptide Only	Peptide Peptide Only	2232.13	2232.13	1117.07	2	0.9	0.08655	39.36	0	Observed FDR	id
IKAAQYQVNQAAAAQAAATAAAM-T19-Peptide	db|MBNL1|MBNL1_Del101	201017_LU02_csarnowski_2017_B2.c.19476.19476.3	201017_LU02_csarnowski_2017_B2.c.19476.19476.3	270	0	Peptide	Peptide Only	Peptide Peptide Only	2232.13	2232.14	745.053	3	1.3	0.06317	36.34	0	Observed FDR	id
IKAAQYQVNQAAAAQAAATAAAM-T19-Peptide	db|MBNL1|MBNL1_Del101	201017_LU02_csarnowski_2017_B1.c.19159.19159.3	201017_LU02_csarnowski_2017_B1.c.19159.19159.3	270	0	Peptide	Peptide Only	Peptide Peptide Only	2232.13	2232.14	745.053	3	1.3	0.06522	31.21	0	Observed FDR	id
IKAAQYQVNQAAAAQAAATAAAM-T19-Peptide	db|MBNL1|MBNL1_Del101	201017_LU02_csarnowski_2017_B1.c.19476.19476.3	201017_LU02_csarnowski_2017_B1.c.19476.19476.3	270	0	Peptide	Peptide Only	Peptide Peptide Only	2232.13	2232.14	745.053	3	1.6	0.06747	35.91	0	Observed FDR	id
AAQYQVNQAAAAQAAATAAAM-A16-Peptide	db|MBNL1|MBNL1_Del101	201017_LU02_csarnowski_2017_B2.c.22119.22119.2	201017_LU02_csarnowski_2017_B2.c.22119.22119.2	269	0	Peptide	Peptide Only	Peptide Peptide Only	1990.95	1990.96	996.485	2	1.1	0.09773	44.12	0	Observed FDR	id
AAQYQVNQAAAAQAAATAAAM-A16-Peptide	db|MBNL1|MBNL1_Del101	201017_LU02_csarnowski_2017_B2.c.22128.22128.3	201017_LU02_csarnowski_2017_B2.c.22128.22128.3	269	0	Peptide	Peptide Only	Peptide Peptide Only	1990.95	1990.96	664.66	3	1.6	0.09548	47.2	0	Observed FDR	id
AAQYQVNQAAAAQAAATAAAM-A16-Peptide	db|MBNL1|MBNL1_Del101	201017_LU02_csarnowski_2017_B1.c.22288.22288.3	201017_LU02_csarnowski_2017_B1.c.22288.22288.3	269	0	Peptide	Peptide Only	Peptide Peptide Only	1990.95	1990.95	664.659	3	1	0.10131	32.56	0	Observed FDR	id
AAQYQVNQAAAAQAAATAAAM-A16-Peptide	db|MBNL1|MBNL1_Del101	201017_LU02_csarnowski_2017_B1.c.22998.22998.2	201017_LU02_csarnowski_2017_B1.c.22998.22998.2	269	0	Peptide	Peptide Only	Peptide Peptide Only	1990.95	1990.96	996.486	2	2	0.06106	34.34	0	Observed FDR	id
AAQYQVNQAAAAQAAATAAAX-A16-Peptide	db|MBNL1|MBNL1_Del101	201017_LU02_csarnowski_2017_A1.c.19217.19217.2	201017_LU02_csarnowski_2017_A1.c.19217.19217.2	269	0	Peptide	Peptide Only	Peptide Peptide Only	2006.95	2006.94	1004.48	2	-1.7	0.0539	40.52	0	Observed FDR	id
AAQYQVNQAAAAQAAATAAAX-A16-Peptide	db|MBNL1|MBNL1_Del101	201017_LU02_csarnowski_2017_A1.c.20729.20729.2	201017_LU02_csarnowski_2017_A1.c.20729.20729.2	269	0	Peptide	Peptide Only	Peptide Peptide Only	2006.95	2006.95	1004.48	2	0.7	0.06929	37.65	0	Observed FDR	id
AAQYQVNQAAAAQAAATAAAX-A16-Peptide	db|MBNL1|MBNL1_Del101	201017_LU02_csarnowski_2017_B2.c.18226.18226.2	201017_LU02_csarnowski_2017_B2.c.18226.18226.2	269	0	Peptide	Peptide Only	Peptide Peptide Only	2006.95	2006.95	1004.48	2	1.6	0.07473	50.18	0	Observed FDR	id
IKAAQYQVNQAAAAQAAATAAAM-A18-Peptide	db|MBNL1|MBNL1_Del101	201017_LU02_csarnowski_2017_B2.c.19733.19733.3	201017_LU02_csarnowski_2017_B2.c.19733.19733.3	269	0	Peptide	Peptide Only	Peptide Peptide Only	2232.13	2232.13	745.053	3	0.9	0.07069	30.1	0	Observed FDR	id
IKAAQYQVNQAAAAQAAATAAAM-A18-Peptide	db|MBNL1|MBNL1_Del101	201017_LU02_csarnowski_2017_B1.c.19497.19497.2	201017_LU02_csarnowski_2017_B1.c.19497.19497.2	269	0	Peptide	Peptide Only	Peptide Peptide Only	2232.13	2232.13	1117.08	2	1.1	0.06146	29.72	0	Observed FDR	id
IKAAQYQVNQAAAAQAAATAAAM-A18-Peptide	db|MBNL1|MBNL1_Del101	201017_LU02_csarnowski_2017_B1.c.19178.19178.2	201017_LU02_csarnowski_2017_B1.c.19178.19178.2	269	0	Peptide	Peptide Only	Peptide Peptide Only	2232.13	2232.13	1117.08	2	1.3	0.06747	38.45	0	Observed FDR	id
AAQYQVNQAAAAQAAATAAAM-A15-Peptide	db|MBNL1|MBNL1_Del101	201017_LU02_csarnowski_2017_A2.c.19505.19505.2	201017_LU02_csarnowski_2017_A2.c.19505.19505.2	268	0	Peptide	Peptide Only	Peptide Peptide Only	1990.95	1990.95	996.485	2	0.8	0.08882	43.28	0	Observed FDR	id
AAQYQVNQAAAAQAAATAAAM-A15-Peptide	db|MBNL1|MBNL1_Del101	201017_LU02_csarnowski_2017_A2.c.19296.19296.3	201017_LU02_csarnowski_2017_A2.c.19296.19296.3	268	0	Peptide	Peptide Only	Peptide Peptide Only	1990.95	1990.96	664.66	3	1.2	0.10106	39.07	0	Observed FDR	id
AAQYQVNQAAAAQAAATAAAM-A15-Peptide	db|MBNL1|MBNL1_Del101	201017_LU02_csarnowski_2017_B2.c.22361.22361.2	201017_LU02_csarnowski_2017_B2.c.22361.22361.2	268	0	Peptide	Peptide Only	Peptide Peptide Only	1990.95	1990.96	996.486	2	1.9	0.0825	46.34	0	Observed FDR	id
AAQYQVNQAAAAQAAATAAAM-A15-Peptide	db|MBNL1|MBNL1_Del101	201017_LU02_csarnowski_2017_B1.c.22166.22166.2	201017_LU02_csarnowski_2017_B1.c.22166.22166.2	268	0	Peptide	Peptide Only	Peptide Peptide Only	1990.95	1990.95	996.485	2	0.6	0.09536	48.8	0	Observed FDR	id
AAQYQVNQAAAAQAAATAAAX-A15-Peptide	db|MBNL1|MBNL1_Del101	201017_LU02_csarnowski_2017_B2.c.17900.17900.2	201017_LU02_csarnowski_2017_B2.c.17900.17900.2	268	0	Peptide	Peptide Only	Peptide Peptide Only	2006.95	2006.95	1004.48	2	1.1	0.11409	53.61	0	Observed FDR	id
IKAAQYQVNQAAAAQAAATAAAM-A17-Peptide	db|MBNL1|MBNL1_Del101	201017_LU02_csarnowski_2017_A1.c.18070.18070.3	201017_LU02_csarnowski_2017_A1.c.18070.18070.3	268	0	Peptide	Peptide Only	Peptide Peptide Only	2232.13	2232.14	745.053	3	1.3	0.07319	32.36	0	Observed FDR	id
IKAAQYQVNQAAAAQAAATAAAM-A17-Peptide	db|MBNL1|MBNL1_Del101	201017_LU02_csarnowski_2017_A1.c.18619.18619.3	201017_LU02_csarnowski_2017_A1.c.18619.18619.3	268	0	Peptide	Peptide Only	Peptide Peptide Only	2232.13	2232.14	745.053	3	1.3	0.06975	28.42	0	Observed FDR	id
IKAAQYQVNQAAAAQAAATAAAM-A17-Peptide	db|MBNL1|MBNL1_Del101	201017_LU02_csarnowski_2017_A1.c.18291.18291.3	201017_LU02_csarnowski_2017_A1.c.18291.18291.3	268	0	Peptide	Peptide Only	Peptide Peptide Only	2232.13	2232.14	745.053	3	1.4	0.06942	34.21	0	Observed FDR	id
IKAAQYQVNQAAAAQAAATAAAM-A17-Peptide	db|MBNL1|MBNL1_Del101	201017_LU02_csarnowski_2017_A2.c.17268.17268.3	201017_LU02_csarnowski_2017_A2.c.17268.17268.3	268	0	Peptide	Peptide Only	Peptide Peptide Only	2232.13	2232.14	745.053	3	1.3	0.06747	30.83	0	Observed FDR	id
IKAAQYQVNQAAAAQAAATAAAM-A17-Peptide	db|MBNL1|MBNL1_Del101	201017_LU02_csarnowski_2017_B2.c.19478.19478.2	201017_LU02_csarnowski_2017_B2.c.19478.19478.2	268	0	Peptide	Peptide Only	Peptide Peptide Only	2232.13	2232.13	1117.07	2	0.3	0.07846	37.73	0	Observed FDR	id
IKAAQYQVNQAAAAQAAATAAAM-A17-Peptide	db|MBNL1|MBNL1_Del101	201017_LU02_csarnowski_2017_B2.c.28512.28512.3	201017_LU02_csarnowski_2017_B2.c.28512.28512.3	268	0	Peptide	Peptide Only	Peptide Peptide Only	2232.13	2232.14	745.053	3	1.5	0.05499	31.11	0	Observed FDR	id
AAQYQVNQAAAAQAAATAAAM-A14-Peptide	db|MBNL1|MBNL1_Del101	201017_LU02_csarnowski_2017_A1.c.21321.21321.2	201017_LU02_csarnowski_2017_A1.c.21321.21321.2	267	0	Peptide	Peptide Only	Peptide Peptide Only	1990.95	1990.95	996.484	2	-0.2	0.06506	40.35	0	Observed FDR	id
AAQYQVNQAAAAQAAATAAAM-A14-Peptide	db|MBNL1|MBNL1_Del101	201017_LU02_csarnowski_2017_A1.c.21070.21070.2	201017_LU02_csarnowski_2017_A1.c.21070.21070.2	267	0	Peptide	Peptide Only	Peptide Peptide Only	1990.95	1990.96	996.486	2	1.4	0.06247	39.26	0	Observed FDR	id
AAQYQVNQAAAAQAAATAAAM-A14-Peptide	db|MBNL1|MBNL1_Del101	201017_LU02_csarnowski_2017_B2.c.22373.22373.3	201017_LU02_csarnowski_2017_B2.c.22373.22373.3	267	0	Peptide	Peptide Only	Peptide Peptide Only	1990.95	1990.95	664.659	3	0.5	0.07338	36.73	0	Observed FDR	id
AAQYQVNQAAAAQAAATAAAM-A14-Peptide	db|MBNL1|MBNL1_Del101	201017_LU02_csarnowski_2017_B2.c.22934.22934.2	201017_LU02_csarnowski_2017_B2.c.22934.22934.2	267	0	Peptide	Peptide Only	Peptide Peptide Only	1990.95	1990.95	996.485	2	0.7	0.06795	36.27	0	Observed FDR	id
AAQYQVNQAAAAQAAATAAAM-A14-Peptide	db|MBNL1|MBNL1_Del101	201017_LU02_csarnowski_2017_B1.c.21905.21905.2	201017_LU02_csarnowski_2017_B1.c.21905.21905.2	267	0	Peptide	Peptide Only	Peptide Peptide Only	1990.95	1990.96	996.486	2	1.2	0.08567	43.31	0	Observed FDR	id
AAQYQVNQAAAAQAAATAAAX-A14-Peptide	db|MBNL1|MBNL1_Del101	201017_LU02_csarnowski_2017_B2.c.21506.21506.2	201017_LU02_csarnowski_2017_B2.c.21506.21506.2	267	0	Peptide	Peptide Only	Peptide Peptide Only	2006.95	2006.95	1004.48	2	2	0.03419	27.53	0	Observed FDR	id
IKAAQYQVNQAAAAQAAATAAAM-A16-Peptide	db|MBNL1|MBNL1_Del101	201017_LU02_csarnowski_2017_B1.c.24420.24420.2	201017_LU02_csarnowski_2017_B1.c.24420.24420.2	267	0	Peptide	Peptide Only	Peptide Peptide Only	2232.13	2232.14	1117.08	2	2.5	0.09433	48.5	0	Observed FDR	id
AAQYQVNQAAAAQAAATAAAM-Q13-Peptide	db|MBNL1|MBNL1_Del101	201017_LU02_csarnowski_2017_A1.c.20757.20757.3	201017_LU02_csarnowski_2017_A1.c.20757.20757.3	266	0	Peptide	Peptide Only	Peptide Peptide Only	1990.95	1990.95	664.659	3	0.9	0.09218	40.34	0	Observed FDR	id
AAQYQVNQAAAAQAAATAAAM-Q13-Peptide	db|MBNL1|MBNL1_Del101	201017_LU02_csarnowski_2017_A1.c.20839.20839.2	201017_LU02_csarnowski_2017_A1.c.20839.20839.2	266	0	Peptide	Peptide Only	Peptide Peptide Only	1990.95	1990.96	996.486	2	1.4	0.08458	43	0	Observed FDR	id
AAQYQVNQAAAAQAAATAAAM-Q13-Peptide	db|MBNL1|MBNL1_Del101	201017_LU02_csarnowski_2017_A2.c.20449.20449.2	201017_LU02_csarnowski_2017_A2.c.20449.20449.2	266	0	Peptide	Peptide Only	Peptide Peptide Only	1990.95	1990.95	996.484	2	0.1	0.05086	27.19	0	Observed FDR	id
AAQYQVNQAAAAQAAATAAAM-Q13-Peptide	db|MBNL1|MBNL1_Del101	201017_LU02_csarnowski_2017_A2.c.19736.19736.2	201017_LU02_csarnowski_2017_A2.c.19736.19736.2	266	0	Peptide	Peptide Only	Peptide Peptide Only	1990.95	1990.96	996.486	2	1.8	0.07224	41.64	0	Observed FDR	id
AAQYQVNQAAAAQAAATAAAM-Q13-Peptide	db|MBNL1|MBNL1_Del101	201017_LU02_csarnowski_2017_B2.c.28615.28615.3	201017_LU02_csarnowski_2017_B2.c.28615.28615.3	266	0	Peptide	Peptide Only	Peptide Peptide Only	1990.95	1990.95	664.659	3	0.7	0.05258	28.2	0	Observed FDR	id
AAQYQVNQAAAAQAAATAAAM-Q13-Peptide	db|MBNL1|MBNL1_Del101	201017_LU02_csarnowski_2017_B1.c.21654.21654.2	201017_LU02_csarnowski_2017_B1.c.21654.21654.2	266	0	Peptide	Peptide Only	Peptide Peptide Only	1990.95	1990.96	996.485	2	1.1	0.04561	30.09	0	Observed FDR	id
AAQYQVNQAAAAQAAATAAAM-Q13-Peptide	db|MBNL1|MBNL1_Del101	201017_LU02_csarnowski_2017_B1.c.22558.22558.2	201017_LU02_csarnowski_2017_B1.c.22558.22558.2	266	0	Peptide	Peptide Only	Peptide Peptide Only	1990.95	1990.96	996.486	2	1.4	0.06243	39.96	0	Observed FDR	id
AAQYQVNQAAAAQAAATAAAX-Q13-Peptide	db|MBNL1|MBNL1_Del101	201017_LU02_csarnowski_2017_A1.c.16870.16870.3	201017_LU02_csarnowski_2017_A1.c.16870.16870.3	266	0	Peptide	Peptide Only	Peptide Peptide Only	2006.95	2006.95	669.991	3	0.3	0.11747	38.73	0	Observed FDR	id
AAQYQVNQAAAAQAAATAAAX-Q13-Peptide	db|MBNL1|MBNL1_Del101	201017_LU02_csarnowski_2017_A1.c.20008.20008.2	201017_LU02_csarnowski_2017_A1.c.20008.20008.2	266	0	Peptide	Peptide Only	Peptide Peptide Only	2006.95	2006.95	1004.48	2	1.2	0.06345	41.92	0	Observed FDR	id
AAQYQVNQAAAAQAAATAAAX-Q13-Peptide	db|MBNL1|MBNL1_Del101	201017_LU02_csarnowski_2017_B2.c.21279.21279.3	201017_LU02_csarnowski_2017_B2.c.21279.21279.3	266	0	Peptide	Peptide Only	Peptide Peptide Only	2006.95	2006.95	669.992	3	2.1	0.10847	26.15	0.00333333	Observed FDR	id
IKAAQYQVNQAAAAQAAATAAAM-Q15-Peptide	db|MBNL1|MBNL1_Del101	201017_LU02_csarnowski_2017_B2.c.23287.23287.3	201017_LU02_csarnowski_2017_B2.c.23287.23287.3	266	0	Peptide	Peptide Only	Peptide Peptide Only	2232.13	2232.13	745.053	3	1.1	0.06669	34.27	0	Observed FDR	id
IKAAQYQVNQAAAAQAAATAAAX-Q15-Peptide	db|MBNL1|MBNL1_Del101	201017_LU02_csarnowski_2017_A1.c.18331.18331.3	201017_LU02_csarnowski_2017_A1.c.18331.18331.3	266	0	Peptide	Peptide Only	Peptide Peptide Only	2248.13	2248.13	750.383	3	-0.2	0.07189	33.16	0	Observed FDR	id
AAQYQVNQAAAAQAAATAAAX-A12-Peptide	db|MBNL1|MBNL1_Del101	201017_LU02_csarnowski_2017_B2.c.21765.21765.2	201017_LU02_csarnowski_2017_B2.c.21765.21765.2	265	0	Peptide	Peptide Only	Peptide Peptide Only	2006.95	2006.95	1004.48	2	1.2	0.05127	30.17	0	Observed FDR	id
AAQYQVNQAAAAQAAATAAAX-A12-Peptide	db|MBNL1|MBNL1_Del101	201017_LU02_csarnowski_2017_B1.c.17762.17762.3	201017_LU02_csarnowski_2017_B1.c.17762.17762.3	265	0	Peptide	Peptide Only	Peptide Peptide Only	2006.95	2006.95	669.992	3	2.4	0.11667	38.48	0	Observed FDR	id
IKAAQYQVNQAAAAQAAATAAAM-A14-Peptide	db|MBNL1|MBNL1_Del101	201017_LU02_csarnowski_2017_B2.c.28514.28514.2	201017_LU02_csarnowski_2017_B2.c.28514.28514.2	265	0	Peptide	Peptide Only	Peptide Peptide Only	2232.13	2232.13	1117.08	2	1.2	0.05178	28.9	0	Observed FDR	id
IKAAQYQVNQAAAAQAAATAAAX-A14-Peptide	db|MBNL1|MBNL1_Del101	201017_LU02_csarnowski_2017_A2.c.13670.13670.2	201017_LU02_csarnowski_2017_A2.c.13670.13670.2	265	0	Peptide	Peptide Only	Peptide Peptide Only	2248.13	2248.13	1125.07	2	1.3	0.06461	31.51	0	Observed FDR	id
AAQYQVNQAAAAQAAATAAAM-A11-Peptide	db|MBNL1|MBNL1_Del101	201017_LU02_csarnowski_2017_A2.c.19587.19587.3	201017_LU02_csarnowski_2017_A2.c.19587.19587.3	264	0	Peptide	Peptide Only	Peptide Peptide Only	1990.95	1990.95	664.659	3	0.1	0.07067	35.68	0	Observed FDR	id
AAQYQVNQAAAAQAAATAAAX-A11-Peptide	db|MBNL1|MBNL1_Del101	201017_LU02_csarnowski_2017_A1.c.19130.19130.3	201017_LU02_csarnowski_2017_A1.c.19130.19130.3	264	0	Peptide	Peptide Only	Peptide Peptide Only	2006.95	2006.95	669.99	3	-0.4	0.10556	25.43	0.00952381	Observed FDR	id
AAQYQVNQAAAAQAAATAAAX-A11-Peptide	db|MBNL1|MBNL1_Del101	201017_LU02_csarnowski_2017_A1.c.16623.16623.3	201017_LU02_csarnowski_2017_A1.c.16623.16623.3	264	0	Peptide	Peptide Only	Peptide Peptide Only	2006.95	2006.95	669.991	3	0.4	0.12072	33.78	0	Observed FDR	id
AAQYQVNQAAAAQAAATAAAX-A11-Peptide	db|MBNL1|MBNL1_Del101	201017_LU02_csarnowski_2017_A1.c.20483.20483.2	201017_LU02_csarnowski_2017_A1.c.20483.20483.2	264	0	Peptide	Peptide Only	Peptide Peptide Only	2006.95	2006.95	1004.48	2	1.8	0.05587	39.94	0	Observed FDR	id
AAQYQVNQAAAAQAAATAAAX-A11-Peptide	db|MBNL1|MBNL1_Del101	201017_LU02_csarnowski_2017_A1.c.20263.20263.2	201017_LU02_csarnowski_2017_A1.c.20263.20263.2	264	0	Peptide	Peptide Only	Peptide Peptide Only	2006.95	2006.95	1004.48	2	2.5	0.07027	36.66	0	Observed FDR	id
AAQYQVNQAAAAQAAATAAAX-A11-Peptide	db|MBNL1|MBNL1_Del101	201017_LU02_csarnowski_2017_A2.c.18587.18587.3	201017_LU02_csarnowski_2017_A2.c.18587.18587.3	264	0	Peptide	Peptide Only	Peptide Peptide Only	2006.95	2006.95	669.992	3	1.5	0.1089	27.94	0	Observed FDR	id
AAQYQVNQAAAAQAAATAAAX-A11-Peptide	db|MBNL1|MBNL1_Del101	201017_LU02_csarnowski_2017_A2.c.15556.15556.3	201017_LU02_csarnowski_2017_A2.c.15556.15556.3	264	0	Peptide	Peptide Only	Peptide Peptide Only	2006.95	2006.95	669.992	3	1.6	0.1234	37.9	0	Observed FDR	id
AAQYQVNQAAAAQAAATAAAX-A11-Peptide	db|MBNL1|MBNL1_Del101	201017_LU02_csarnowski_2017_A2.c.18358.18358.2	201017_LU02_csarnowski_2017_A2.c.18358.18358.2	264	0	Peptide	Peptide Only	Peptide Peptide Only	2006.95	2006.95	1004.48	2	2.3	0.0499	42.93	0	Observed FDR	id
AAQYQVNQAAAAQAAATAAAX-A11-Peptide	db|MBNL1|MBNL1_Del101	201017_LU02_csarnowski_2017_B2.c.22326.22326.3	201017_LU02_csarnowski_2017_B2.c.22326.22326.3	264	0	Peptide	Peptide Only	Peptide Peptide Only	2006.95	2006.95	669.992	3	2.5	0.07555	28.93	0	Observed FDR	id
IKAAQYQVNQAAAAQAAATAAAM-A13-Peptide	db|MBNL1|MBNL1_Del101	201017_LU02_csarnowski_2017_A1.c.18312.18312.2	201017_LU02_csarnowski_2017_A1.c.18312.18312.2	264	0	Peptide	Peptide Only	Peptide Peptide Only	2232.13	2232.13	1117.08	2	1.1	0.06241	33.12	0	Observed FDR	id
IKAAQYQVNQAAAAQAAATAAAM-A13-Peptide	db|MBNL1|MBNL1_Del101	201017_LU02_csarnowski_2017_A2.c.17051.17051.2	201017_LU02_csarnowski_2017_A2.c.17051.17051.2	264	0	Peptide	Peptide Only	Peptide Peptide Only	2232.13	2232.13	1117.07	2	0.9	0.06656	39.95	0	Observed FDR	id
AAQYQVNQAAAAQAAATAAAM-A10-Peptide	db|MBNL1|MBNL1_Del101	201017_LU02_csarnowski_2017_A2.c.20085.20085.2	201017_LU02_csarnowski_2017_A2.c.20085.20085.2	263	0	Peptide	Peptide Only	Peptide Peptide Only	1990.95	1990.95	996.485	2	0.3	0.06152	39.65	0	Observed FDR	id
AAQYQVNQAAAAQAAATAAAX-A10-Peptide	db|MBNL1|MBNL1_Del101	201017_LU02_csarnowski_2017_A1.c.18554.18554.3	201017_LU02_csarnowski_2017_A1.c.18554.18554.3	263	0	Peptide	Peptide Only	Peptide Peptide Only	2006.95	2006.95	669.991	3	0.1	0.11755	29.14	0	Observed FDR	id
AAQYQVNQAAAAQAAATAAAX-A10-Peptide	db|MBNL1|MBNL1_Del101	201017_LU02_csarnowski_2017_A1.c.17118.17118.2	201017_LU02_csarnowski_2017_A1.c.17118.17118.2	263	0	Peptide	Peptide Only	Peptide Peptide Only	2006.95	2006.95	1004.48	2	0.3	0.0712	36.94	0	Observed FDR	id
AAQYQVNQAAAAQAAATAAAX-A10-Peptide	db|MBNL1|MBNL1_Del101	201017_LU02_csarnowski_2017_A2.c.18841.18841.2	201017_LU02_csarnowski_2017_A2.c.18841.18841.2	263	0	Peptide	Peptide Only	Peptide Peptide Only	2006.95	2006.95	1004.48	2	0.7	0.05648	36.3	0	Observed FDR	id
AAQYQVNQAAAAQAAATAAAX-A10-Peptide	db|MBNL1|MBNL1_Del101	201017_LU02_csarnowski_2017_A2.c.19090.19090.2	201017_LU02_csarnowski_2017_A2.c.19090.19090.2	263	0	Peptide	Peptide Only	Peptide Peptide Only	2006.95	2006.95	1004.48	2	1.6	0.08269	38.23	0	Observed FDR	id
AAQYQVNQAAAAQAAATAAAX-A10-Peptide	db|MBNL1|MBNL1_Del101	201017_LU02_csarnowski_2017_B2.c.17899.17899.3	201017_LU02_csarnowski_2017_B2.c.17899.17899.3	263	0	Peptide	Peptide Only	Peptide Peptide Only	2006.95	2006.95	669.992	3	1.5	0.12237	38.92	0	Observed FDR	id
AAQYQVNQAAAAQAAATAAAX-A10-Peptide	db|MBNL1|MBNL1_Del101	201017_LU02_csarnowski_2017_B1.c.17760.17760.2	201017_LU02_csarnowski_2017_B1.c.17760.17760.2	263	0	Peptide	Peptide Only	Peptide Peptide Only	2006.95	2006.95	1004.48	2	2.4	0.08676	52.67	0	Observed FDR	id
IKAAQYQVNQAAAAQAAATAAAM-A12-Peptide	db|MBNL1|MBNL1_Del101	201017_LU02_csarnowski_2017_A1.c.18084.18084.2	201017_LU02_csarnowski_2017_A1.c.18084.18084.2	263	0	Peptide	Peptide Only	Peptide Peptide Only	2232.13	2232.13	1117.07	2	0.7	0.06713	38.39	0	Observed FDR	id
IKAAQYQVNQAAAAQAAATAAAX-A12-Peptide	db|MBNL1|MBNL1_Del101	201017_LU02_csarnowski_2017_A1.c.14868.14868.2	201017_LU02_csarnowski_2017_A1.c.14868.14868.2	263	0	Peptide	Peptide Only	Peptide Peptide Only	2248.13	2248.13	1125.07	2	-0.5	0.09072	43.29	0	Observed FDR	id
IKAAQYQVNQAAAAQAAATAAAX-A12-Peptide	db|MBNL1|MBNL1_Del101	201017_LU02_csarnowski_2017_B1.c.15769.15769.2	201017_LU02_csarnowski_2017_B1.c.15769.15769.2	263	0	Peptide	Peptide Only	Peptide Peptide Only	2248.13	2248.13	1125.07	2	1	0.06494	40.11	0	Observed FDR	id
IKAAQYQVNQAAAAQAAATAAAX-A12-Peptide	db|MBNL1|MBNL1_Del101	201017_LU02_csarnowski_2017_B1.c.24427.24427.3	201017_LU02_csarnowski_2017_B1.c.24427.24427.3	263	0	Peptide	Peptide Only	Peptide Peptide Only	2248.13	2248.13	750.384	3	1.1	0.09244	38.55	0	Observed FDR	id
AAQYQVNQAAAAQAAATAAAM-A9-UU	db|MBNL1|MBNL1_Del101	201017_LU02_csarnowski_2017_B1.c.23840.23840.2	201017_LU02_csarnowski_2017_B1.c.23624.23624.2	262	550.095	UU	Natural_-HPO3	UU Natural_-HPO3	2541.05	2541.05	1271.53	2	0.9	0.05172	37.48	0	Observed FDR	id
AAQYQVNQAAAAQAAATAAAX-A9-Peptide	db|MBNL1|MBNL1_Del101	201017_LU02_csarnowski_2017_A2.c.15816.15816.3	201017_LU02_csarnowski_2017_A2.c.15816.15816.3	262	0	Peptide	Peptide Only	Peptide Peptide Only	2006.95	2006.95	669.992	3	2.1	0.1191	34.19	0	Observed FDR	id
AAQYQVNQAAAAQAAATAAAX-A9-Peptide	db|MBNL1|MBNL1_Del101	201017_LU02_csarnowski_2017_B2.c.21128.21128.2	201017_LU02_csarnowski_2017_B2.c.21128.21128.2	262	0	Peptide	Peptide Only	Peptide Peptide Only	2006.95	2006.95	1004.48	2	1.7	0.03832	32.48	0	Observed FDR	id
AAQYQVNQAAAAQAAATAAAX-A9-Peptide	db|MBNL1|MBNL1_Del101	201017_LU02_csarnowski_2017_B1.c.20911.20911.2	201017_LU02_csarnowski_2017_B1.c.20911.20911.2	262	0	Peptide	Peptide Only	Peptide Peptide Only	2006.95	2006.95	1004.48	2	0.6	0.04753	37.24	0	Observed FDR	id
AAQYQVNQAAAAQAAATAAAX-A9-Peptide	db|MBNL1|MBNL1_Del101	201017_LU02_csarnowski_2017_B1.c.18027.18027.2	201017_LU02_csarnowski_2017_B1.c.18027.18027.2	262	0	Peptide	Peptide Only	Peptide Peptide Only	2006.95	2006.95	1004.48	2	0.8	0.08473	56.22	0	Observed FDR	id
IKAAQYQVNQAAAAQAAATAAAX-A11-Peptide	db|MBNL1|MBNL1_Del101	201017_LU02_csarnowski_2017_A1.c.14845.14845.3	201017_LU02_csarnowski_2017_A1.c.14845.14845.3	262	0	Peptide	Peptide Only	Peptide Peptide Only	2248.13	2248.13	750.384	3	0.6	0.08902	44.53	0	Observed FDR	id
IKAAQYQVNQAAAAQAAATAAAX-A11-Peptide	db|MBNL1|MBNL1_Del101	201017_LU02_csarnowski_2017_B2.c.15988.15988.2	201017_LU02_csarnowski_2017_B2.c.15988.15988.2	262	0	Peptide	Peptide Only	Peptide Peptide Only	2248.13	2248.13	1125.07	2	-0.6	0.1107	37.34	0	Observed FDR	id
AAQYQVNQAAAAQAAATAAAM-Q8-CGUU	db|MBNL1|MBNL1_Del101	201017_LU02_csarnowski_2017_B1.c.28243.28243.3	201017_LU02_csarnowski_2017_B1.c.28047.28047.3	261	1200.18	CGUU	Natural_-HPO3	CGUU Natural_-HPO3	3191.14	3191.14	1064.72	3	-0.1	0.02855	27.71	0	Observed FDR	id
AAQYQVNQAAAAQAAATAAAM-Q8-UU	db|MBNL1|MBNL1_Del101	201017_LU02_csarnowski_2017_A2.c.21187.21187.3	201017_LU02_csarnowski_2017_A2.c.21008.21008.3	261	550.095	UU	Natural_-HPO3	UU Natural_-HPO3	2541.05	2541.05	848.025	3	1.3	0.03862	29.2	0	Observed FDR	id
AAQYQVNQAAAAQAAATAAAM-Q8-UU	db|MBNL1|MBNL1_Del101	201017_LU02_csarnowski_2017_B1.c.23817.23817.3	201017_LU02_csarnowski_2017_B1.c.23827.23827.3	261	550.095	UU	Natural_-HPO3	UU Natural_-HPO3	2541.05	2541.05	848.025	3	2	0.06439	30.73	0	Observed FDR	id
AAQYQVNQAAAAQAAATAAAX-Q8-Peptide	db|MBNL1|MBNL1_Del101	201017_LU02_csarnowski_2017_A1.c.16876.16876.2	201017_LU02_csarnowski_2017_A1.c.16876.16876.2	261	0	Peptide	Peptide Only	Peptide Peptide Only	2006.95	2006.95	1004.48	2	1.1	0.10366	57.43	0	Observed FDR	id
AAQYQVNQAAAAQAAATAAAX-Q8-Peptide	db|MBNL1|MBNL1_Del101	201017_LU02_csarnowski_2017_B2.c.19451.19451.2	201017_LU02_csarnowski_2017_B2.c.19451.19451.2	261	0	Peptide	Peptide Only	Peptide Peptide Only	2006.95	2006.95	1004.48	2	1.1	0.0661	34.58	0	Observed FDR	id
AAQYQVNQAAAAQAAATAAAX-Q8-Peptide	db|MBNL1|MBNL1_Del101	201017_LU02_csarnowski_2017_B1.c.21492.21492.3	201017_LU02_csarnowski_2017_B1.c.21492.21492.3	261	0	Peptide	Peptide Only	Peptide Peptide Only	2006.95	2006.95	669.991	3	0.8	0.12475	31.21	0	Observed FDR	id
AAQYQVNQAAAAQAAATAAAX-N7-Peptide	db|MBNL1|MBNL1_Del101	201017_LU02_csarnowski_2017_A1.c.19369.19369.3	201017_LU02_csarnowski_2017_A1.c.19369.19369.3	260	0	Peptide	Peptide Only	Peptide Peptide Only	2006.95	2006.95	669.99	3	-0.2	0.12749	30.36	0	Observed FDR	id
AAQYQVNQAAAAQAAATAAAX-N7-Peptide	db|MBNL1|MBNL1_Del101	201017_LU02_csarnowski_2017_A2.c.18869.18869.3	201017_LU02_csarnowski_2017_A2.c.18869.18869.3	260	0	Peptide	Peptide Only	Peptide Peptide Only	2006.95	2006.95	669.99	3	-0.6	0.11267	32.28	0	Observed FDR	id
AAQYQVNQAAAAQAAATAAAX-N7-Peptide	db|MBNL1|MBNL1_Del101	201017_LU02_csarnowski_2017_A2.c.16405.16405.3	201017_LU02_csarnowski_2017_A2.c.16405.16405.3	260	0	Peptide	Peptide Only	Peptide Peptide Only	2006.95	2006.95	669.991	3	0.3	0.12122	26.07	0.00333333	Observed FDR	id
AAQYQVNQAAAAQAAATAAAX-N7-Peptide	db|MBNL1|MBNL1_Del101	201017_LU02_csarnowski_2017_A2.c.18363.18363.3	201017_LU02_csarnowski_2017_A2.c.18363.18363.3	260	0	Peptide	Peptide Only	Peptide Peptide Only	2006.95	2006.95	669.991	3	0.3	0.11748	34.15	0	Observed FDR	id
AAQYQVNQAAAAQAAATAAAX-N7-Peptide	db|MBNL1|MBNL1_Del101	201017_LU02_csarnowski_2017_A2.c.17304.17304.3	201017_LU02_csarnowski_2017_A2.c.17304.17304.3	260	0	Peptide	Peptide Only	Peptide Peptide Only	2006.95	2006.95	669.991	3	0.7	0.11953	31.87	0	Observed FDR	id
AAQYQVNQAAAAQAAATAAAX-N7-Peptide	db|MBNL1|MBNL1_Del101	201017_LU02_csarnowski_2017_B2.c.18269.18269.3	201017_LU02_csarnowski_2017_B2.c.18269.18269.3	260	0	Peptide	Peptide Only	Peptide Peptide Only	2006.95	2006.95	669.991	3	1	0.10856	31.22	0	Observed FDR	id
AAQYQVNQAAAAQAAATAAAX-N7-Peptide	db|MBNL1|MBNL1_Del101	201017_LU02_csarnowski_2017_B2.c.22075.22075.3	201017_LU02_csarnowski_2017_B2.c.22075.22075.3	260	0	Peptide	Peptide Only	Peptide Peptide Only	2006.95	2006.95	669.992	3	2	0.11626	33.11	0	Observed FDR	id
AAQYQVNQAAAAQAAATAAAX-N7-Peptide	db|MBNL1|MBNL1_Del101	201017_LU02_csarnowski_2017_B1.c.21213.21213.3	201017_LU02_csarnowski_2017_B1.c.21213.21213.3	260	0	Peptide	Peptide Only	Peptide Peptide Only	2006.95	2006.95	669.99	3	-0.2	0.12989	27.37	0	Observed FDR	id
AAQYQVNQAAAAQAAATAAAX-N7-Peptide	db|MBNL1|MBNL1_Del101	201017_LU02_csarnowski_2017_B1.c.20561.20561.3	201017_LU02_csarnowski_2017_B1.c.20561.20561.3	260	0	Peptide	Peptide Only	Peptide Peptide Only	2006.95	2006.95	669.991	3	1.1	0.13786	30.03	0	Observed FDR	id
AAQYQVNQAAAAQAAATAAAM-V6-U	db|MBNL1|MBNL1_Del101	201017_LU02_csarnowski_2017_A2.c.20982.20982.2	201017_LU02_csarnowski_2017_A2.c.21148.21148.2	259	324.036	U	Natural	U Natural	2314.99	2314.99	1158.5	2	0.2	0.03285	33.84	0	Observed FDR	id
AAQYQVNQAAAAQAAATAAAM-V6-U	db|MBNL1|MBNL1_Del101	201017_LU02_csarnowski_2017_A2.c.20982.20982.2	201017_LU02_csarnowski_2017_A2.c.20976.20976.2	259	324.036	U	Natural	U Natural	2314.99	2314.99	1158.5	2	0.2	0.03098	28.41	0	Observed FDR	id
AAQYQVNQAAAAQAAATAAAM-V6-UU	db|MBNL1|MBNL1_Del101	201017_LU02_csarnowski_2017_A1.c.22246.22246.2	201017_LU02_csarnowski_2017_A1.c.22437.22437.2	259	550.095	UU	Natural_-HPO3	UU Natural_-HPO3	2541.05	2541.05	1271.53	2	0.3	0.04286	34.39	0	Observed FDR	id
AAQYQVNQAAAAQAAATAAAM-V6-UU	db|MBNL1|MBNL1_Del101	201017_LU02_csarnowski_2017_A1.c.22246.22246.2	201017_LU02_csarnowski_2017_A1.c.22247.22247.2	259	550.095	UU	Natural_-HPO3	UU Natural_-HPO3	2541.05	2541.05	1271.53	2	0.3	0.06223	38.14	0	Observed FDR	id
AAQYQVNQAAAAQAAATAAAM-V6-UU	db|MBNL1|MBNL1_Del101	201017_LU02_csarnowski_2017_A2.c.21200.21200.2	201017_LU02_csarnowski_2017_A2.c.21241.21241.2	259	550.095	UU	Natural_-HPO3	UU Natural_-HPO3	2541.05	2541.06	1271.54	2	2.8	0.02983	31.19	0	Observed FDR	id
AAQYQVNQAAAAQAAATAAAM-Q5-U	db|MBNL1|MBNL1_Del101	201017_LU02_csarnowski_2017_B2.c.24068.24068.2	201017_LU02_csarnowski_2017_B2.c.23837.23837.2	258	324.036	U	Natural	U Natural	2314.99	2314.99	1158.5	2	0.1	0.03187	25.62	0.00647249	Observed FDR	id
AAQYQVNQAAAAQAAATAAAM-Y4-U	db|MBNL1|MBNL1_Del101	201017_LU02_csarnowski_2017_A1.c.22208.22208.2	201017_LU02_csarnowski_2017_A1.c.22364.22364.2	257	324.036	U	Natural	U Natural	2314.99	2314.99	1158.5	2	-1.2	0.031	28.45	0	Observed FDR	id
AAQYQVNQAAAAQAAATAAAM-Y4-U	db|MBNL1|MBNL1_Del101	201017_LU02_csarnowski_2017_A1.c.22208.22208.2	201017_LU02_csarnowski_2017_A1.c.22189.22189.2	257	324.036	U	Natural	U Natural	2314.99	2314.99	1158.5	2	-1.2	0.0444	29.44	0	Observed FDR	id
AAQYQVNQAAAAQAAATAAAM-Y4-U	db|MBNL1|MBNL1_Del101	201017_LU02_csarnowski_2017_B2.c.23859.23859.2	201017_LU02_csarnowski_2017_B2.c.23837.23837.2	257	324.036	U	Natural	U Natural	2314.99	2314.99	1158.5	2	0	0.03852	33.96	0	Observed FDR	id
AAQYQVNQAAAAQAAATAAAM-Y4-U	db|MBNL1|MBNL1_Del101	201017_LU02_csarnowski_2017_B2.c.23859.23859.2	201017_LU02_csarnowski_2017_B2.c.24035.24035.2	257	324.036	U	Natural	U Natural	2314.99	2314.99	1158.5	2	0	0.03541	30.57	0	Observed FDR	id
AAQYQVNQAAAAQAAATAAAM-Y4-U	db|MBNL1|MBNL1_Del101	201017_LU02_csarnowski_2017_B2.c.24068.24068.2	201017_LU02_csarnowski_2017_B2.c.24035.24035.2	257	324.036	U	Natural	U Natural	2314.99	2314.99	1158.5	2	0.1	0.03269	30.34	0	Observed FDR	id
AAQYQVNQAAAAQAAATAAAM-Y4-U	db|MBNL1|MBNL1_Del101	201017_LU02_csarnowski_2017_B1.c.23591.23591.2	201017_LU02_csarnowski_2017_B1.c.23796.23796.2	257	324.036	U	Natural	U Natural	2314.99	2314.99	1158.5	2	-1.7	0.02851	33.93	0	Observed FDR	id
AAQYQVNQAAAAQAAATAAAM-Y4-U	db|MBNL1|MBNL1_Del101	201017_LU02_csarnowski_2017_B1.c.23591.23591.2	201017_LU02_csarnowski_2017_B1.c.23552.23552.2	257	324.036	U	Natural	U Natural	2314.99	2314.99	1158.5	2	-1.7	0.02791	30.71	0	Observed FDR	id
AAQYQVNQAAAAQAAATAAAM-Y4-U	db|MBNL1|MBNL1_Del101	201017_LU02_csarnowski_2017_B1.c.24457.24457.2	201017_LU02_csarnowski_2017_B1.c.24471.24471.2	257	324.036	U	Natural	U Natural	2314.99	2314.99	1158.5	2	2	0.03358	37.64	0	Observed FDR	id
AAQYQVNQAAAAQAAATAAAM-Y4-UU	db|MBNL1|MBNL1_Del101	201017_LU02_csarnowski_2017_A1.c.22435.22435.2	201017_LU02_csarnowski_2017_A1.c.22437.22437.2	257	550.095	UU	Natural_-HPO3	UU Natural_-HPO3	2541.05	2541.05	1271.53	2	1.7	0.04248	34.9	0	Observed FDR	id
AAQYQVNQAAAAQAAATAAAM-Y4-UU	db|MBNL1|MBNL1_Del101	201017_LU02_csarnowski_2017_A1.c.22435.22435.2	201017_LU02_csarnowski_2017_A1.c.22247.22247.2	257	550.095	UU	Natural_-HPO3	UU Natural_-HPO3	2541.05	2541.05	1271.53	2	1.7	0.04803	35.38	0	Observed FDR	id
AAQYQVNQAAAAQAAATAAAM-Y4-UU	db|MBNL1|MBNL1_Del101	201017_LU02_csarnowski_2017_A2.c.21009.21009.2	201017_LU02_csarnowski_2017_A2.c.21029.21029.2	257	550.095	UU	Natural_-HPO3	UU Natural_-HPO3	2541.05	2541.05	1271.53	2	2.2	0.04092	32.68	0	Observed FDR	id
AAQYQVNQAAAAQAAATAAAM-Y4-UU	db|MBNL1|MBNL1_Del101	201017_LU02_csarnowski_2017_A2.c.21009.21009.2	201017_LU02_csarnowski_2017_A2.c.21241.21241.2	257	550.095	UU	Natural_-HPO3	UU Natural_-HPO3	2541.05	2541.05	1271.53	2	2.2	0.03962	33.24	0	Observed FDR	id
AAQYQVNQAAAAQAAATAAAM-Y4-UU	db|MBNL1|MBNL1_Del101	201017_LU02_csarnowski_2017_A2.c.21200.21200.2	201017_LU02_csarnowski_2017_A2.c.21029.21029.2	257	550.095	UU	Natural_-HPO3	UU Natural_-HPO3	2541.05	2541.06	1271.54	2	2.8	0.03727	36.07	0	Observed FDR	id
AAQYQVNQAAAAQAAATAAAM-Y4-UU	db|MBNL1|MBNL1_Del101	201017_LU02_csarnowski_2017_B2.c.24100.24100.2	201017_LU02_csarnowski_2017_B2.c.24067.24067.2	257	550.095	UU	Natural_-HPO3	UU Natural_-HPO3	2541.05	2541.05	1271.53	2	0.1	0.05079	39	0	Observed FDR	id
AAQYQVNQAAAAQAAATAAAM-Y4-UU	db|MBNL1|MBNL1_Del101	201017_LU02_csarnowski_2017_B2.c.24100.24100.2	201017_LU02_csarnowski_2017_B2.c.23863.23863.2	257	550.095	UU	Natural_-HPO3	UU Natural_-HPO3	2541.05	2541.05	1271.53	2	0.1	0.0547	39.55	0	Observed FDR	id
AAQYQVNQAAAAQAAATAAAM-Y4-UU	db|MBNL1|MBNL1_Del101	201017_LU02_csarnowski_2017_B2.c.23870.23870.2	201017_LU02_csarnowski_2017_B2.c.24067.24067.2	257	550.095	UU	Natural_-HPO3	UU Natural_-HPO3	2541.05	2541.05	1271.54	2	2.6	0.05966	44.39	0	Observed FDR	id
AAQYQVNQAAAAQAAATAAAM-Y4-UU	db|MBNL1|MBNL1_Del101	201017_LU02_csarnowski_2017_B2.c.23870.23870.2	201017_LU02_csarnowski_2017_B2.c.23863.23863.2	257	550.095	UU	Natural_-HPO3	UU Natural_-HPO3	2541.05	2541.05	1271.54	2	2.6	0.05524	44.14	0	Observed FDR	id
AAQYQVNQAAAAQAAATAAAM-Y4-UU	db|MBNL1|MBNL1_Del101	201017_LU02_csarnowski_2017_B2.c.24306.24306.2	201017_LU02_csarnowski_2017_B2.c.24067.24067.2	257	550.095	UU	Natural_-HPO3	UU Natural_-HPO3	2541.05	2541.06	1271.54	2	3.3	0.03444	32.82	0	Observed FDR	id
AAQYQVNQAAAAQAAATAAAM-Y4-UU	db|MBNL1|MBNL1_Del101	201017_LU02_csarnowski_2017_B1.c.24476.24476.2	201017_LU02_csarnowski_2017_B1.c.24484.24484.2	257	550.095	UU	Natural_-HPO3	UU Natural_-HPO3	2541.05	2541.05	1271.53	2	0	0.05161	39.23	0	Observed FDR	id
AAQYQVNQAAAAQAAATAAAM-Y4-UU	db|MBNL1|MBNL1_Del101	201017_LU02_csarnowski_2017_B1.c.23617.23617.2	201017_LU02_csarnowski_2017_B1.c.23860.23860.2	257	550.095	UU	Natural_-HPO3	UU Natural_-HPO3	2541.05	2541.05	1271.53	2	0.8	0.03276	29.11	0	Observed FDR	id
AAQYQVNQAAAAQAAATAAAM-Y4-UU	db|MBNL1|MBNL1_Del101	201017_LU02_csarnowski_2017_B1.c.23617.23617.2	201017_LU02_csarnowski_2017_B1.c.23624.23624.2	257	550.095	UU	Natural_-HPO3	UU Natural_-HPO3	2541.05	2541.05	1271.53	2	0.8	0.04307	35.12	0	Observed FDR	id
AAQYQVNQAAAAQAAATAAAM-Y4-UU	db|MBNL1|MBNL1_Del101	201017_LU02_csarnowski_2017_B1.c.23840.23840.2	201017_LU02_csarnowski_2017_B1.c.23860.23860.2	257	550.095	UU	Natural_-HPO3	UU Natural_-HPO3	2541.05	2541.05	1271.53	2	0.9	0.0512	37.14	0	Observed FDR	id
AAQYQVNQAAAAQAAATAAAX-Y4-Peptide	db|MBNL1|MBNL1_Del101	201017_LU02_csarnowski_2017_A1.c.19961.19961.3	201017_LU02_csarnowski_2017_A1.c.19961.19961.3	257	0	Peptide	Peptide Only	Peptide Peptide Only	2006.95	2006.95	669.993	3	3.3	0.10457	31.4	0	Observed FDR	id
IKAAQYQVNQAAAAQAAATAAAM-Y6-U	db|MBNL1|MBNL1_Del101	201017_LU02_csarnowski_2017_B1.c.23894.23894.2	201017_LU02_csarnowski_2017_B1.c.23905.23905.2	257	306.025	U	Natural_-H2O	U Natural_-H2O	2538.16	2538.16	1270.09	2	2.9	0.02324	31.86	0	Observed FDR	id
AAQYQVNQAAAAQAAATAAAX-A2-Peptide	db|MBNL1|MBNL1_Del101	201017_LU02_csarnowski_2017_A1.c.20194.20194.3	201017_LU02_csarnowski_2017_A1.c.20194.20194.3	255	0	Peptide	Peptide Only	Peptide Peptide Only	2006.95	2006.95	669.991	3	0.4	0.11814	32.21	0	Observed FDR	id
AAQYQVNQAAAAQAAATAAAX-A2-Peptide	db|MBNL1|MBNL1_Del101	201017_LU02_csarnowski_2017_A2.c.18133.18133.2	201017_LU02_csarnowski_2017_A2.c.18133.18133.2	255	0	Peptide	Peptide Only	Peptide Peptide Only	2006.95	2006.95	1004.48	2	0.3	0.03182	27.02	0	Observed FDR	id
AAQYQVNQAAAAQAAATAAAX-A2-Peptide	db|MBNL1|MBNL1_Del101	201017_LU02_csarnowski_2017_B2.c.21801.21801.3	201017_LU02_csarnowski_2017_B2.c.21801.21801.3	255	0	Peptide	Peptide Only	Peptide Peptide Only	2006.95	2006.95	669.991	3	1.4	0.10835	30.07	0	Observed FDR	id
AAQYQVNQAAAAQAAATAAAX-A1-Peptide	db|MBNL1|MBNL1_Del101	201017_LU02_csarnowski_2017_A2.c.18576.18576.2	201017_LU02_csarnowski_2017_A2.c.18576.18576.2	254	0	Peptide	Peptide Only	Peptide Peptide Only	2006.95	2006.95	1004.48	2	0.9	0.0598	37.25	0	Observed FDR	id
AAQYQVNQAAAAQAAATAAAX-A1-Peptide	db|MBNL1|MBNL1_Del101	201017_LU02_csarnowski_2017_B2.c.22284.22284.2	201017_LU02_csarnowski_2017_B2.c.22284.22284.2	254	0	Peptide	Peptide Only	Peptide Peptide Only	2006.95	2006.95	1004.48	2	0	0.04997	31.05	0	Observed FDR	id
IKAAQYQVNQAAAAQAAATAAAM-K2-U	db|MBNL1|MBNL1_Del101	201017_LU02_csarnowski_2017_A1.c.22480.22480.2	201017_LU02_csarnowski_2017_A1.c.22481.22481.2	253	306.025	U	Natural_-H2O	U Natural_-H2O	2538.16	2538.16	1270.09	2	2.5	0.04083	40.58	0	Observed FDR	id
IKAAQYQVNQAAAAQAAATAAAX-I1-Peptide	db|MBNL1|MBNL1_Del101	201017_LU02_csarnowski_2017_A2.c.13651.13651.3	201017_LU02_csarnowski_2017_A2.c.13651.13651.3	252	0	Peptide	Peptide Only	Peptide Peptide Only	2248.13	2248.13	750.383	3	-0.3	0.06743	33.96	0	Observed FDR	id
IKAAQYQVNQAAAAQAAATAAAX-I1-Peptide	db|MBNL1|MBNL1_Del101	201017_LU02_csarnowski_2017_B2.c.15953.15953.3	201017_LU02_csarnowski_2017_B2.c.15953.15953.3	252	0	Peptide	Peptide Only	Peptide Peptide Only	2248.13	2248.13	750.384	3	0.4	0.07482	36.49	0	Observed FDR	id
CKYFHPPAHLQAK-K13-Peptide	db|MBNL1|MBNL1_Del101	201017_LU02_csarnowski_2017_A1.c.09398.09398.3	201017_LU02_csarnowski_2017_A1.c.09398.09398.3	251	0	Peptide	Peptide Only	Peptide Peptide Only	1595.8	1595.8	532.942	3	-1	0.24939	37.69	0	Observed FDR	id
CKYFHPPAHLQAK-K13-Peptide	db|MBNL1|MBNL1_Del101	201017_LU02_csarnowski_2017_A2.c.04147.04147.3	201017_LU02_csarnowski_2017_A2.c.04147.04147.3	251	0	Peptide	Peptide Only	Peptide Peptide Only	1595.8	1595.8	532.942	3	-0.2	0.27564	38.15	0	Observed FDR	id
CKYFHPPAHLQAK-K13-Peptide	db|MBNL1|MBNL1_Del101	201017_LU02_csarnowski_2017_B1.c.04441.04441.3	201017_LU02_csarnowski_2017_B1.c.04441.04441.3	251	0	Peptide	Peptide Only	Peptide Peptide Only	1595.8	1595.8	532.942	3	0.4	0.17242	29.37	0	Observed FDR	id
CKYFHPPAHLQAK-K13-Peptide	db|MBNL1|MBNL1_Del101	201017_LU02_csarnowski_2017_B1.c.10127.10127.3	201017_LU02_csarnowski_2017_B1.c.10127.10127.3	251	0	Peptide	Peptide Only	Peptide Peptide Only	1595.8	1595.8	532.943	3	0.6	0.25348	38.42	0	Observed FDR	id
CKYFHPPAHLQAK-A12-Peptide	db|MBNL1|MBNL1_Del101	201017_LU02_csarnowski_2017_B1.c.04284.04284.4	201017_LU02_csarnowski_2017_B1.c.04284.04284.4	250	0	Peptide	Peptide Only	Peptide Peptide Only	1595.8	1595.8	399.958	4	-0.3	0.21257	37.92	0	Observed FDR	id
YFHPPAHLQAK-F2-CGU	db|MBNL1|MBNL1_Del101	201017_LU02_csarnowski_2017_A1.c.09380.09380.3	201017_LU02_csarnowski_2017_A1.c.09771.09771.3	245	974.125	CGU	Natural	CGU Natural	2281.8	2281.8	761.608	3	-0.2	0.05571	25.87	0.00647249	Observed FDR	id
CKYFHPPAHLQAK-P6-Peptide	db|MBNL1|MBNL1_Del101	201017_LU02_csarnowski_2017_A2.c.08928.08928.3	201017_LU02_csarnowski_2017_A2.c.08928.08928.3	244	0	Peptide	Peptide Only	Peptide Peptide Only	1595.8	1595.8	532.942	3	-0.2	0.26294	38.48	0	Observed FDR	id
CKYFHPPAHLQAK-H5-CG	db|MBNL1|MBNL1_Del101	201017_LU02_csarnowski_2017_A2.c.04113.04113.5	201017_LU02_csarnowski_2017_A2.c.04169.04169.5	243	668.099	CG	Natural	CG Natural	2263.9	2263.9	453.788	5	-0.9	0.09783	25.44	0.00952381	Observed FDR	id
CKYFHPPAHLQAK-H5-UU	db|MBNL1|MBNL1_Del101	201017_LU02_csarnowski_2017_A1.c.06996.06996.4	201017_LU02_csarnowski_2017_A1.c.07311.07311.4	243	630.061	UU	Natural	UU Natural	2225.86	2225.86	557.473	4	-1.7	0.15059	31.55	0	Observed FDR	id
EKCKYFHPPAHLQAK-H7-CG	db|MBNL1|MBNL1_Del101	201017_LU02_csarnowski_2017_B2.c.06033.06033.5	201017_LU02_csarnowski_2017_B2.c.06049.06049.5	243	650.089	CG	Natural_-H2O	CG Natural_-H2O	2503.03	2503.03	501.614	5	0.7	0.08899	25.64	0.00647249	Observed FDR	id
EKCKYFHPPAHLQAK-H7-Peptide	db|MBNL1|MBNL1_Del101	201017_LU02_csarnowski_2017_A2.c.03040.03040.5	201017_LU02_csarnowski_2017_A2.c.03040.03040.5	243	0	Peptide	Peptide Only	Peptide Peptide Only	1852.94	1852.94	371.596	5	-0.8	0.13825	40.39	0	Observed FDR	id
EKCKYFHPPAHLQAK-H7-UU	db|MBNL1|MBNL1_Del101	201017_LU02_csarnowski_2017_A1.c.05482.05482.4	201017_LU02_csarnowski_2017_A1.c.05483.05483.4	243	630.061	UU	Natural	UU Natural	2483	2483	621.758	4	-0.1	0.16303	28.26	0	Observed FDR	id
CKYFHPPAHLQAK-F4-Peptide	db|MBNL1|MBNL1_Del101	201017_LU02_csarnowski_2017_A2.c.03634.03634.4	201017_LU02_csarnowski_2017_A2.c.03634.03634.4	242	0	Peptide	Peptide Only	Peptide Peptide Only	1595.8	1595.8	399.958	4	-1.7	0.20376	38.03	0	Observed FDR	id
CKYFHPPAHLQAK-F4-Peptide	db|MBNL1|MBNL1_Del101	201017_LU02_csarnowski_2017_B1.c.03977.03977.4	201017_LU02_csarnowski_2017_B1.c.03977.03977.4	242	0	Peptide	Peptide Only	Peptide Peptide Only	1595.8	1595.8	399.958	4	-0.6	0.1862	38.04	0	Observed FDR	id
CKYFHPPAHLQAK-F4-UU	db|MBNL1|MBNL1_Del101	201017_LU02_csarnowski_2017_A1.c.07288.07288.4	201017_LU02_csarnowski_2017_A1.c.07311.07311.4	242	630.061	UU	Natural	UU Natural	2225.86	2225.86	557.474	4	0	0.15648	28.71	0	Observed FDR	id
CKYFHPPAHLQAK-Y3-CG	db|MBNL1|MBNL1_Del101	201017_LU02_csarnowski_2017_B2.c.04856.04856.5	201017_LU02_csarnowski_2017_B2.c.04705.04705.5	241	668.099	CG	Natural	CG Natural	2263.9	2263.9	453.788	5	-0.7	0.09208	27.92	0	Observed FDR	id
CKYFHPPAHLQAK-Y3-CG	db|MBNL1|MBNL1_Del101	201017_LU02_csarnowski_2017_B2.c.04529.04529.5	201017_LU02_csarnowski_2017_B2.c.04705.04705.5	241	668.099	CG	Natural	CG Natural	2263.9	2263.9	453.788	5	-0.1	0.09376	26.34	0.00333333	Observed FDR	id
CKYFHPPAHLQAK-Y3-Peptide	db|MBNL1|MBNL1_Del101	201017_LU02_csarnowski_2017_A1.c.03703.03703.4	201017_LU02_csarnowski_2017_A1.c.03703.03703.4	241	0	Peptide	Peptide Only	Peptide Peptide Only	1595.8	1595.8	399.958	4	-0.6	0.15766	37.67	0	Observed FDR	id
CKYFHPPAHLQAK-Y3-Peptide	db|MBNL1|MBNL1_Del101	201017_LU02_csarnowski_2017_A2.c.03882.03882.3	201017_LU02_csarnowski_2017_A2.c.03882.03882.3	241	0	Peptide	Peptide Only	Peptide Peptide Only	1595.8	1595.8	532.942	3	-1.1	0.19204	29.55	0	Observed FDR	id
CKYFHPPAHLQAK-Y3-Peptide	db|MBNL1|MBNL1_Del101	201017_LU02_csarnowski_2017_A2.c.03901.03901.4	201017_LU02_csarnowski_2017_A2.c.03901.03901.4	241	0	Peptide	Peptide Only	Peptide Peptide Only	1595.8	1595.8	399.959	4	-0.1	0.23042	41.11	0	Observed FDR	id
CKYFHPPAHLQAK-Y3-U	db|MBNL1|MBNL1_Del101	201017_LU02_csarnowski_2017_B2.c.04781.04781.4	201017_LU02_csarnowski_2017_B2.c.05014.05014.4	241	324.036	U	Natural	U Natural	1919.84	1919.84	480.967	4	-0.1	0.1367	27.4	0	Observed FDR	id
CKYFHPPAHLQAK-Y3-UU	db|MBNL1|MBNL1_Del101	201017_LU02_csarnowski_2017_A1.c.07227.07227.3	201017_LU02_csarnowski_2017_A1.c.07237.07237.3	241	630.061	UU	Natural	UU Natural	2225.86	2225.86	742.963	3	0.1	0.20062	37.52	0	Observed FDR	id
CKYFHPPAHLQAK-Y3-UU	db|MBNL1|MBNL1_Del101	201017_LU02_csarnowski_2017_A1.c.07291.07291.2	201017_LU02_csarnowski_2017_A1.c.07289.07289.2	241	630.061	UU	Natural	UU Natural	2225.86	2225.86	1113.94	2	0.3	0.10588	25.82	0.00647249	Observed FDR	id
CKYFHPPAHLQAK-Y3-UU	db|MBNL1|MBNL1_Del101	201017_LU02_csarnowski_2017_A2.c.06710.06710.2	201017_LU02_csarnowski_2017_A2.c.06697.06697.2	241	630.061	UU	Natural	UU Natural	2225.86	2225.86	1113.94	2	-0.7	0.14055	26.02	0.00647249	Observed FDR	id
CKYFHPPAHLQAK-Y3-UU	db|MBNL1|MBNL1_Del101	201017_LU02_csarnowski_2017_A2.c.06909.06909.3	201017_LU02_csarnowski_2017_A2.c.07029.07029.3	241	630.061	UU	Natural	UU Natural	2225.86	2225.87	742.963	3	1	0.16498	31.28	0	Observed FDR	id
CKYFHPPAHLQAK-Y3-UU	db|MBNL1|MBNL1_Del101	201017_LU02_csarnowski_2017_A2.c.06909.06909.3	201017_LU02_csarnowski_2017_A2.c.06626.06626.3	241	630.061	UU	Natural	UU Natural	2225.86	2225.87	742.963	3	1	0.14621	29.52	0	Observed FDR	id
EKCKYFHPPAHLQAK-Y5-UU	db|MBNL1|MBNL1_Del101	201017_LU02_csarnowski_2017_A1.c.05478.05478.3	201017_LU02_csarnowski_2017_A1.c.05495.05495.3	241	630.061	UU	Natural	UU Natural	2483	2483	828.675	3	0	0.14367	28.89	0	Observed FDR	id
CKYFHPPAHLQAK-K2-UU	db|MBNL1|MBNL1_Del101	201017_LU02_csarnowski_2017_A1.c.07227.07227.3	201017_LU02_csarnowski_2017_A1.c.06920.06920.3	240	630.061	UU	Natural	UU Natural	2225.86	2225.86	742.963	3	0.1	0.18884	33.64	0	Observed FDR	id
CKYFHPPAHLQAK-C1-CG	db|MBNL1|MBNL1_Del101	201017_LU02_csarnowski_2017_B1.c.04524.04524.5	201017_LU02_csarnowski_2017_B1.c.04587.04587.5	239	668.099	CG	Natural	CG Natural	2263.9	2263.91	453.789	5	1.7	0.07834	29.12	0	Observed FDR	id
CKYFHPPAHLQAK-C1-Peptide	db|MBNL1|MBNL1_Del101	201017_LU02_csarnowski_2017_A1.c.04339.04339.4	201017_LU02_csarnowski_2017_A1.c.04339.04339.4	239	0	Peptide	Peptide Only	Peptide Peptide Only	1595.8	1595.8	399.958	4	-1	0.2318	40.31	0	Observed FDR	id
CKYFHPPAHLQAK-C1-Peptide	db|MBNL1|MBNL1_Del101	201017_LU02_csarnowski_2017_A1.c.03998.03998.4	201017_LU02_csarnowski_2017_A1.c.03998.03998.4	239	0	Peptide	Peptide Only	Peptide Peptide Only	1595.8	1595.8	399.958	4	-0.9	0.21444	40.59	0	Observed FDR	id
CKYFHPPAHLQAK-C1-Peptide	db|MBNL1|MBNL1_Del101	201017_LU02_csarnowski_2017_A1.c.04361.04361.3	201017_LU02_csarnowski_2017_A1.c.04361.04361.3	239	0	Peptide	Peptide Only	Peptide Peptide Only	1595.8	1595.8	532.942	3	-0.4	0.27118	36.75	0	Observed FDR	id
CKYFHPPAHLQAK-C1-Peptide	db|MBNL1|MBNL1_Del101	201017_LU02_csarnowski_2017_A2.c.04179.04179.4	201017_LU02_csarnowski_2017_A2.c.04179.04179.4	239	0	Peptide	Peptide Only	Peptide Peptide Only	1595.8	1595.8	399.958	4	-1	0.22063	40.81	0	Observed FDR	id
CKYFHPPAHLQAK-C1-Peptide	db|MBNL1|MBNL1_Del101	201017_LU02_csarnowski_2017_A2.c.04072.04072.2	201017_LU02_csarnowski_2017_A2.c.04072.04072.2	239	0	Peptide	Peptide Only	Peptide Peptide Only	1595.8	1595.8	798.91	2	0.7	0.20972	32.47	0	Observed FDR	id
CKYFHPPAHLQAK-C1-Peptide	db|MBNL1|MBNL1_Del101	201017_LU02_csarnowski_2017_B2.c.10278.10278.3	201017_LU02_csarnowski_2017_B2.c.10278.10278.3	239	0	Peptide	Peptide Only	Peptide Peptide Only	1595.8	1595.8	532.942	3	-0.3	0.25643	37.99	0	Observed FDR	id
CKYFHPPAHLQAK-C1-Peptide	db|MBNL1|MBNL1_Del101	201017_LU02_csarnowski_2017_B2.c.04737.04737.4	201017_LU02_csarnowski_2017_B2.c.04737.04737.4	239	0	Peptide	Peptide Only	Peptide Peptide Only	1595.8	1595.8	399.958	4	-0.3	0.22048	39.85	0	Observed FDR	id
CKYFHPPAHLQAK-C1-Peptide	db|MBNL1|MBNL1_Del101	201017_LU02_csarnowski_2017_B2.c.04384.04384.4	201017_LU02_csarnowski_2017_B2.c.04384.04384.4	239	0	Peptide	Peptide Only	Peptide Peptide Only	1595.8	1595.8	399.959	4	-0.2	0.22562	40.86	0	Observed FDR	id
CKYFHPPAHLQAK-C1-Peptide	db|MBNL1|MBNL1_Del101	201017_LU02_csarnowski_2017_B2.c.04623.04623.3	201017_LU02_csarnowski_2017_B2.c.04623.04623.3	239	0	Peptide	Peptide Only	Peptide Peptide Only	1595.8	1595.8	532.942	3	-0.1	0.27027	36.44	0	Observed FDR	id
CKYFHPPAHLQAK-C1-Peptide	db|MBNL1|MBNL1_Del101	201017_LU02_csarnowski_2017_B2.c.04076.04076.4	201017_LU02_csarnowski_2017_B2.c.04076.04076.4	239	0	Peptide	Peptide Only	Peptide Peptide Only	1595.8	1595.8	399.959	4	0	0.17381	36.69	0	Observed FDR	id
CKYFHPPAHLQAK-C1-Peptide	db|MBNL1|MBNL1_Del101	201017_LU02_csarnowski_2017_B1.c.04611.04611.4	201017_LU02_csarnowski_2017_B1.c.04611.04611.4	239	0	Peptide	Peptide Only	Peptide Peptide Only	1595.8	1595.8	399.958	4	-0.6	0.23117	41.61	0	Observed FDR	id
EKCKYFHPPAHLQAK-C3-UU	db|MBNL1|MBNL1_Del101	201017_LU02_csarnowski_2017_B2.c.05653.05653.4	201017_LU02_csarnowski_2017_B2.c.05706.05706.4	239	630.061	UU	Natural	UU Natural	2483	2483	621.759	4	1.2	0.15147	25.78	0.00647249	Observed FDR	id
EKCKYFHPPAHLQAK-K2-Peptide	db|MBNL1|MBNL1_Del101	201017_LU02_csarnowski_2017_A2.c.03048.03048.3	201017_LU02_csarnowski_2017_A2.c.03048.03048.3	238	0	Peptide	Peptide Only	Peptide Peptide Only	1852.94	1852.94	618.655	3	0.1	0.17381	27.1	0	Observed FDR	id
EKCKYFHPPAHLQAK-K2-Peptide	db|MBNL1|MBNL1_Del101	201017_LU02_csarnowski_2017_B2.c.03602.03602.3	201017_LU02_csarnowski_2017_B2.c.03602.03602.3	238	0	Peptide	Peptide Only	Peptide Peptide Only	1852.94	1852.94	618.655	3	0.8	0.18217	30.07	0	Observed FDR	id
EKCKYFHPPAHLQAK-K2-Peptide	db|MBNL1|MBNL1_Del101	201017_LU02_csarnowski_2017_B1.c.03512.03512.3	201017_LU02_csarnowski_2017_B1.c.03512.03512.3	238	0	Peptide	Peptide Only	Peptide Peptide Only	1852.94	1852.94	618.654	3	-1	0.10894	28.12	0	Observed FDR	id
EKCKYFHPPAHLQAK-E1-Peptide	db|MBNL1|MBNL1_Del101	201017_LU02_csarnowski_2017_A1.c.03280.03280.4	201017_LU02_csarnowski_2017_A1.c.03280.03280.4	237	0	Peptide	Peptide Only	Peptide Peptide Only	1852.94	1852.94	464.242	4	-2	0.21148	38.23	0	Observed FDR	id
EKCKYFHPPAHLQAK-E1-Peptide	db|MBNL1|MBNL1_Del101	201017_LU02_csarnowski_2017_A2.c.03001.03001.4	201017_LU02_csarnowski_2017_A2.c.03001.03001.4	237	0	Peptide	Peptide Only	Peptide Peptide Only	1852.94	1852.94	464.243	4	-0.9	0.14156	35.4	0	Observed FDR	id
EKCKYFHPPAHLQAK-E1-Peptide	db|MBNL1|MBNL1_Del101	201017_LU02_csarnowski_2017_B2.c.03591.03591.5	201017_LU02_csarnowski_2017_B2.c.03591.03591.5	237	0	Peptide	Peptide Only	Peptide Peptide Only	1852.94	1852.94	371.596	5	-0.4	0.13223	41.83	0	Observed FDR	id
EKCKYFHPPAHLQAK-E1-Peptide	db|MBNL1|MBNL1_Del101	201017_LU02_csarnowski_2017_B2.c.03608.03608.4	201017_LU02_csarnowski_2017_B2.c.03608.03608.4	237	0	Peptide	Peptide Only	Peptide Peptide Only	1852.94	1852.94	464.243	4	0	0.22495	40.17	0	Observed FDR	id
EKCKYFHPPAHLQAK-E1-Peptide	db|MBNL1|MBNL1_Del101	201017_LU02_csarnowski_2017_B1.c.03538.03538.5	201017_LU02_csarnowski_2017_B1.c.03538.03538.5	237	0	Peptide	Peptide Only	Peptide Peptide Only	1852.94	1852.94	371.595	5	-1.3	0.13763	41.31	0	Observed FDR	id
EKCKYFHPPAHLQAK-E1-Peptide	db|MBNL1|MBNL1_Del101	201017_LU02_csarnowski_2017_B1.c.03489.03489.4	201017_LU02_csarnowski_2017_B1.c.03489.03489.4	237	0	Peptide	Peptide Only	Peptide Peptide Only	1852.94	1852.94	464.243	4	-0.2	0.21125	40.9	0	Observed FDR	id
FAHPADSTMIDTNDNTVTVCMDYIK-K25-Peptide	db|MBNL1|MBNL1_Del101	201017_LU02_csarnowski_2017_A1.c.18512.18512.3	201017_LU02_csarnowski_2017_A1.c.18512.18512.3	231	0	Peptide	Peptide Only	Peptide Peptide Only	2858.26	2858.25	953.759	3	-0.9	0.07995	45.73	0	Observed FDR	id
FAHPADSTMIDTNDNTVTVCMDYIK-K25-Peptide	db|MBNL1|MBNL1_Del101	201017_LU02_csarnowski_2017_A1.c.19734.19734.3	201017_LU02_csarnowski_2017_A1.c.19734.19734.3	231	0	Peptide	Peptide Only	Peptide Peptide Only	2858.26	2858.25	953.759	3	-0.6	0.08738	39.99	0	Observed FDR	id
FAHPADSTMIDTNDNTVTVCMDYIK-K25-Peptide	db|MBNL1|MBNL1_Del101	201017_LU02_csarnowski_2017_A1.c.28058.28058.3	201017_LU02_csarnowski_2017_A1.c.28058.28058.3	231	0	Peptide	Peptide Only	Peptide Peptide Only	2858.26	2858.25	953.759	3	-0.6	0.08453	40.49	0	Observed FDR	id
FAHPADSTMIDTNDNTVTVCMDYIK-K25-Peptide	db|MBNL1|MBNL1_Del101	201017_LU02_csarnowski_2017_A1.c.19170.19170.3	201017_LU02_csarnowski_2017_A1.c.19170.19170.3	231	0	Peptide	Peptide Only	Peptide Peptide Only	2858.26	2858.26	953.76	3	-0.4	0.09382	42.57	0	Observed FDR	id
FAHPADSTMIDTNDNTVTVCMDYIK-K25-Peptide	db|MBNL1|MBNL1_Del101	201017_LU02_csarnowski_2017_A1.c.23325.23325.3	201017_LU02_csarnowski_2017_A1.c.23325.23325.3	231	0	Peptide	Peptide Only	Peptide Peptide Only	2858.26	2858.26	953.76	3	0	0.07159	38.55	0	Observed FDR	id
FAHPADSTMIDTNDNTVTVCMDYIK-K25-Peptide	db|MBNL1|MBNL1_Del101	201017_LU02_csarnowski_2017_A1.c.24475.24475.3	201017_LU02_csarnowski_2017_A1.c.24475.24475.3	231	0	Peptide	Peptide Only	Peptide Peptide Only	2858.26	2858.26	953.76	3	0.2	0.06645	39.96	0	Observed FDR	id
FAHPADSTMIDTNDNTVTVCMDYIK-K25-Peptide	db|MBNL1|MBNL1_Del101	201017_LU02_csarnowski_2017_A1.c.27953.27953.3	201017_LU02_csarnowski_2017_A1.c.27953.27953.3	231	0	Peptide	Peptide Only	Peptide Peptide Only	2858.26	2858.26	953.76	3	0.2	0.0863	41.31	0	Observed FDR	id
FAHPADSTMIDTNDNTVTVCMDYIK-K25-Peptide	db|MBNL1|MBNL1_Del101	201017_LU02_csarnowski_2017_A1.c.20453.20453.3	201017_LU02_csarnowski_2017_A1.c.20453.20453.3	231	0	Peptide	Peptide Only	Peptide Peptide Only	2858.26	2858.26	953.76	3	0.3	0.09332	41.63	0	Observed FDR	id
FAHPADSTMIDTNDNTVTVCMDYIK-K25-Peptide	db|MBNL1|MBNL1_Del101	201017_LU02_csarnowski_2017_A1.c.19085.19085.4	201017_LU02_csarnowski_2017_A1.c.19085.19085.4	231	0	Peptide	Peptide Only	Peptide Peptide Only	2858.26	2858.26	715.572	4	0.4	0.06942	32.75	0	Observed FDR	id
FAHPADSTMIDTNDNTVTVCMDYIK-K25-Peptide	db|MBNL1|MBNL1_Del101	201017_LU02_csarnowski_2017_A1.c.28893.28893.3	201017_LU02_csarnowski_2017_A1.c.28893.28893.3	231	0	Peptide	Peptide Only	Peptide Peptide Only	2858.26	2858.26	953.76	3	0.7	0.08991	42.44	0	Observed FDR	id
FAHPADSTMIDTNDNTVTVCMDYIK-K25-Peptide	db|MBNL1|MBNL1_Del101	201017_LU02_csarnowski_2017_A1.c.21159.21159.3	201017_LU02_csarnowski_2017_A1.c.21159.21159.3	231	0	Peptide	Peptide Only	Peptide Peptide Only	2858.26	2858.26	953.761	3	0.7	0.08968	42.37	0	Observed FDR	id
FAHPADSTMIDTNDNTVTVCMDYIK-K25-Peptide	db|MBNL1|MBNL1_Del101	201017_LU02_csarnowski_2017_A1.c.26623.26623.3	201017_LU02_csarnowski_2017_A1.c.26623.26623.3	231	0	Peptide	Peptide Only	Peptide Peptide Only	2858.26	2858.26	953.761	3	0.9	0.08765	42.04	0	Observed FDR	id
FAHPADSTMIDTNDNTVTVCMDYIK-K25-Peptide	db|MBNL1|MBNL1_Del101	201017_LU02_csarnowski_2017_A1.c.24278.24278.3	201017_LU02_csarnowski_2017_A1.c.24278.24278.3	231	0	Peptide	Peptide Only	Peptide Peptide Only	2858.26	2858.26	953.761	3	0.9	0.07456	38.54	0	Observed FDR	id
FAHPADSTMIDTNDNTVTVCMDYIK-K25-Peptide	db|MBNL1|MBNL1_Del101	201017_LU02_csarnowski_2017_A1.c.25173.25173.3	201017_LU02_csarnowski_2017_A1.c.25173.25173.3	231	0	Peptide	Peptide Only	Peptide Peptide Only	2858.26	2858.26	953.761	3	1	0.08809	42.17	0	Observed FDR	id
FAHPADSTMIDTNDNTVTVCMDYIK-K25-Peptide	db|MBNL1|MBNL1_Del101	201017_LU02_csarnowski_2017_A1.c.28152.28152.3	201017_LU02_csarnowski_2017_A1.c.28152.28152.3	231	0	Peptide	Peptide Only	Peptide Peptide Only	2858.26	2858.26	953.761	3	1	0.08814	41.7	0	Observed FDR	id
FAHPADSTMIDTNDNTVTVCMDYIK-K25-Peptide	db|MBNL1|MBNL1_Del101	201017_LU02_csarnowski_2017_A1.c.21364.21364.3	201017_LU02_csarnowski_2017_A1.c.21364.21364.3	231	0	Peptide	Peptide Only	Peptide Peptide Only	2858.26	2858.26	953.761	3	1.1	0.09244	41.91	0	Observed FDR	id
FAHPADSTMIDTNDNTVTVCMDYIK-K25-Peptide	db|MBNL1|MBNL1_Del101	201017_LU02_csarnowski_2017_A1.c.21775.21775.3	201017_LU02_csarnowski_2017_A1.c.21775.21775.3	231	0	Peptide	Peptide Only	Peptide Peptide Only	2858.26	2858.26	953.761	3	1.1	0.07845	40.57	0	Observed FDR	id
FAHPADSTMIDTNDNTVTVCMDYIK-K25-Peptide	db|MBNL1|MBNL1_Del101	201017_LU02_csarnowski_2017_A1.c.22567.22567.3	201017_LU02_csarnowski_2017_A1.c.22567.22567.3	231	0	Peptide	Peptide Only	Peptide Peptide Only	2858.26	2858.26	953.761	3	1.1	0.07159	43.55	0	Observed FDR	id
FAHPADSTMIDTNDNTVTVCMDYIK-K25-Peptide	db|MBNL1|MBNL1_Del101	201017_LU02_csarnowski_2017_A1.c.25824.25824.3	201017_LU02_csarnowski_2017_A1.c.25824.25824.3	231	0	Peptide	Peptide Only	Peptide Peptide Only	2858.26	2858.26	953.761	3	1.1	0.07686	40.3	0	Observed FDR	id
FAHPADSTMIDTNDNTVTVCMDYIK-K25-Peptide	db|MBNL1|MBNL1_Del101	201017_LU02_csarnowski_2017_A1.c.27384.27384.3	201017_LU02_csarnowski_2017_A1.c.27384.27384.3	231	0	Peptide	Peptide Only	Peptide Peptide Only	2858.26	2858.26	953.761	3	1.1	0.08467	42.27	0	Observed FDR	id
FAHPADSTMIDTNDNTVTVCMDYIK-K25-Peptide	db|MBNL1|MBNL1_Del101	201017_LU02_csarnowski_2017_A1.c.27800.27800.3	201017_LU02_csarnowski_2017_A1.c.27800.27800.3	231	0	Peptide	Peptide Only	Peptide Peptide Only	2858.26	2858.26	953.761	3	1.1	0.08848	41.26	0	Observed FDR	id
FAHPADSTMIDTNDNTVTVCMDYIK-K25-Peptide	db|MBNL1|MBNL1_Del101	201017_LU02_csarnowski_2017_A1.c.28417.28417.3	201017_LU02_csarnowski_2017_A1.c.28417.28417.3	231	0	Peptide	Peptide Only	Peptide Peptide Only	2858.26	2858.26	953.761	3	1.2	0.08814	43.07	0	Observed FDR	id
FAHPADSTMIDTNDNTVTVCMDYIK-K25-Peptide	db|MBNL1|MBNL1_Del101	201017_LU02_csarnowski_2017_A1.c.28709.28709.3	201017_LU02_csarnowski_2017_A1.c.28709.28709.3	231	0	Peptide	Peptide Only	Peptide Peptide Only	2858.26	2858.26	953.761	3	1.3	0.08663	43.08	0	Observed FDR	id
FAHPADSTMIDTNDNTVTVCMDYIK-K25-Peptide	db|MBNL1|MBNL1_Del101	201017_LU02_csarnowski_2017_A1.c.23512.23512.3	201017_LU02_csarnowski_2017_A1.c.23512.23512.3	231	0	Peptide	Peptide Only	Peptide Peptide Only	2858.26	2858.26	953.761	3	1.4	0.07369	39.52	0	Observed FDR	id
FAHPADSTMIDTNDNTVTVCMDYIK-K25-Peptide	db|MBNL1|MBNL1_Del101	201017_LU02_csarnowski_2017_A1.c.24837.24837.3	201017_LU02_csarnowski_2017_A1.c.24837.24837.3	231	0	Peptide	Peptide Only	Peptide Peptide Only	2858.26	2858.26	953.761	3	1.4	0.0691	32.88	0	Observed FDR	id
FAHPADSTMIDTNDNTVTVCMDYIK-K25-Peptide	db|MBNL1|MBNL1_Del101	201017_LU02_csarnowski_2017_A1.c.25345.25345.3	201017_LU02_csarnowski_2017_A1.c.25345.25345.3	231	0	Peptide	Peptide Only	Peptide Peptide Only	2858.26	2858.26	953.761	3	1.4	0.09227	44.42	0	Observed FDR	id
FAHPADSTMIDTNDNTVTVCMDYIK-K25-Peptide	db|MBNL1|MBNL1_Del101	201017_LU02_csarnowski_2017_A1.c.23722.23722.3	201017_LU02_csarnowski_2017_A1.c.23722.23722.3	231	0	Peptide	Peptide Only	Peptide Peptide Only	2858.26	2858.26	953.761	3	1.5	0.07482	40.33	0	Observed FDR	id
FAHPADSTMIDTNDNTVTVCMDYIK-K25-Peptide	db|MBNL1|MBNL1_Del101	201017_LU02_csarnowski_2017_A1.c.23162.23162.3	201017_LU02_csarnowski_2017_A1.c.23162.23162.3	231	0	Peptide	Peptide Only	Peptide Peptide Only	2858.26	2858.26	953.762	3	2	0.08494	43.26	0	Observed FDR	id
FAHPADSTMIDTNDNTVTVCMDYIK-K25-Peptide	db|MBNL1|MBNL1_Del101	201017_LU02_csarnowski_2017_A2.c.26920.26920.3	201017_LU02_csarnowski_2017_A2.c.26920.26920.3	231	0	Peptide	Peptide Only	Peptide Peptide Only	2858.26	2858.25	953.759	3	-0.4	0.08801	41.93	0	Observed FDR	id
FAHPADSTMIDTNDNTVTVCMDYIK-K25-Peptide	db|MBNL1|MBNL1_Del101	201017_LU02_csarnowski_2017_A2.c.24507.24507.3	201017_LU02_csarnowski_2017_A2.c.24507.24507.3	231	0	Peptide	Peptide Only	Peptide Peptide Only	2858.26	2858.26	953.76	3	0.3	0.08127	41.05	0	Observed FDR	id
FAHPADSTMIDTNDNTVTVCMDYIK-K25-Peptide	db|MBNL1|MBNL1_Del101	201017_LU02_csarnowski_2017_A2.c.19395.19395.3	201017_LU02_csarnowski_2017_A2.c.19395.19395.3	231	0	Peptide	Peptide Only	Peptide Peptide Only	2858.26	2858.26	953.761	3	0.8	0.08835	42	0	Observed FDR	id
FAHPADSTMIDTNDNTVTVCMDYIK-K25-Peptide	db|MBNL1|MBNL1_Del101	201017_LU02_csarnowski_2017_A2.c.27025.27025.3	201017_LU02_csarnowski_2017_A2.c.27025.27025.3	231	0	Peptide	Peptide Only	Peptide Peptide Only	2858.26	2858.26	953.761	3	0.9	0.09158	44.72	0	Observed FDR	id
FAHPADSTMIDTNDNTVTVCMDYIK-K25-Peptide	db|MBNL1|MBNL1_Del101	201017_LU02_csarnowski_2017_A2.c.23521.23521.3	201017_LU02_csarnowski_2017_A2.c.23521.23521.3	231	0	Peptide	Peptide Only	Peptide Peptide Only	2858.26	2858.26	953.761	3	1	0.08115	43.69	0	Observed FDR	id
FAHPADSTMIDTNDNTVTVCMDYIK-K25-Peptide	db|MBNL1|MBNL1_Del101	201017_LU02_csarnowski_2017_A2.c.24827.24827.3	201017_LU02_csarnowski_2017_A2.c.24827.24827.3	231	0	Peptide	Peptide Only	Peptide Peptide Only	2858.26	2858.26	953.761	3	1.1	0.08353	43.09	0	Observed FDR	id
FAHPADSTMIDTNDNTVTVCMDYIK-K25-Peptide	db|MBNL1|MBNL1_Del101	201017_LU02_csarnowski_2017_A2.c.25938.25938.3	201017_LU02_csarnowski_2017_A2.c.25938.25938.3	231	0	Peptide	Peptide Only	Peptide Peptide Only	2858.26	2858.26	953.761	3	1.1	0.08254	43.65	0	Observed FDR	id
FAHPADSTMIDTNDNTVTVCMDYIK-K25-Peptide	db|MBNL1|MBNL1_Del101	201017_LU02_csarnowski_2017_A2.c.26828.26828.3	201017_LU02_csarnowski_2017_A2.c.26828.26828.3	231	0	Peptide	Peptide Only	Peptide Peptide Only	2858.26	2858.26	953.761	3	1.1	0.08718	43.04	0	Observed FDR	id
FAHPADSTMIDTNDNTVTVCMDYIK-K25-Peptide	db|MBNL1|MBNL1_Del101	201017_LU02_csarnowski_2017_A2.c.24016.24016.3	201017_LU02_csarnowski_2017_A2.c.24016.24016.3	231	0	Peptide	Peptide Only	Peptide Peptide Only	2858.26	2858.26	953.761	3	1.2	0.07861	41.59	0	Observed FDR	id
FAHPADSTMIDTNDNTVTVCMDYIK-K25-Peptide	db|MBNL1|MBNL1_Del101	201017_LU02_csarnowski_2017_A2.c.25669.25669.3	201017_LU02_csarnowski_2017_A2.c.25669.25669.3	231	0	Peptide	Peptide Only	Peptide Peptide Only	2858.26	2858.26	953.761	3	1.2	0.08011	43.96	0	Observed FDR	id
FAHPADSTMIDTNDNTVTVCMDYIK-K25-Peptide	db|MBNL1|MBNL1_Del101	201017_LU02_csarnowski_2017_A2.c.22728.22728.3	201017_LU02_csarnowski_2017_A2.c.22728.22728.3	231	0	Peptide	Peptide Only	Peptide Peptide Only	2858.26	2858.26	953.761	3	1.4	0.07821	40.45	0	Observed FDR	id
FAHPADSTMIDTNDNTVTVCMDYIK-K25-Peptide	db|MBNL1|MBNL1_Del101	201017_LU02_csarnowski_2017_A2.c.22106.22106.3	201017_LU02_csarnowski_2017_A2.c.22106.22106.3	231	0	Peptide	Peptide Only	Peptide Peptide Only	2858.26	2858.26	953.762	3	1.8	0.08715	43.4	0	Observed FDR	id
FAHPADSTMIDTNDNTVTVCMDYIK-K25-Peptide	db|MBNL1|MBNL1_Del101	201017_LU02_csarnowski_2017_A2.c.26461.26461.3	201017_LU02_csarnowski_2017_A2.c.26461.26461.3	231	0	Peptide	Peptide Only	Peptide Peptide Only	2858.26	2858.26	953.762	3	2	0.08355	40.79	0	Observed FDR	id
FAHPADSTMIDTNDNTVTVCMDYIK-K25-Peptide	db|MBNL1|MBNL1_Del101	201017_LU02_csarnowski_2017_A2.c.20270.20270.3	201017_LU02_csarnowski_2017_A2.c.20270.20270.3	231	0	Peptide	Peptide Only	Peptide Peptide Only	2858.26	2858.26	953.762	3	2.1	0.08887	40.65	0	Observed FDR	id
FAHPADSTMIDTNDNTVTVCMDYIK-K25-Peptide	db|MBNL1|MBNL1_Del101	201017_LU02_csarnowski_2017_B2.c.20474.20474.3	201017_LU02_csarnowski_2017_B2.c.20474.20474.3	231	0	Peptide	Peptide Only	Peptide Peptide Only	2858.26	2858.26	953.76	3	-0.1	0.09644	42.14	0	Observed FDR	id
FAHPADSTMIDTNDNTVTVCMDYIK-K25-Peptide	db|MBNL1|MBNL1_Del101	201017_LU02_csarnowski_2017_B2.c.29850.29850.3	201017_LU02_csarnowski_2017_B2.c.29850.29850.3	231	0	Peptide	Peptide Only	Peptide Peptide Only	2858.26	2858.26	953.76	3	0	0.06655	34.2	0	Observed FDR	id
FAHPADSTMIDTNDNTVTVCMDYIK-K25-Peptide	db|MBNL1|MBNL1_Del101	201017_LU02_csarnowski_2017_B2.c.20789.20789.3	201017_LU02_csarnowski_2017_B2.c.20789.20789.3	231	0	Peptide	Peptide Only	Peptide Peptide Only	2858.26	2858.26	953.76	3	0.1	0.08599	40.45	0	Observed FDR	id
FAHPADSTMIDTNDNTVTVCMDYIK-K25-Peptide	db|MBNL1|MBNL1_Del101	201017_LU02_csarnowski_2017_B2.c.30459.30459.3	201017_LU02_csarnowski_2017_B2.c.30459.30459.3	231	0	Peptide	Peptide Only	Peptide Peptide Only	2858.26	2858.26	953.76	3	0.5	0.09142	44.41	0	Observed FDR	id
FAHPADSTMIDTNDNTVTVCMDYIK-K25-Peptide	db|MBNL1|MBNL1_Del101	201017_LU02_csarnowski_2017_B2.c.21595.21595.3	201017_LU02_csarnowski_2017_B2.c.21595.21595.3	231	0	Peptide	Peptide Only	Peptide Peptide Only	2858.26	2858.26	953.76	3	0.5	0.09044	42.06	0	Observed FDR	id
FAHPADSTMIDTNDNTVTVCMDYIK-K25-Peptide	db|MBNL1|MBNL1_Del101	201017_LU02_csarnowski_2017_B2.c.27911.27911.3	201017_LU02_csarnowski_2017_B2.c.27911.27911.3	231	0	Peptide	Peptide Only	Peptide Peptide Only	2858.26	2858.26	953.76	3	0.6	0.06716	38.81	0	Observed FDR	id
FAHPADSTMIDTNDNTVTVCMDYIK-K25-Peptide	db|MBNL1|MBNL1_Del101	201017_LU02_csarnowski_2017_B2.c.30749.30749.3	201017_LU02_csarnowski_2017_B2.c.30749.30749.3	231	0	Peptide	Peptide Only	Peptide Peptide Only	2858.26	2858.26	953.76	3	0.6	0.09022	39.82	0	Observed FDR	id
FAHPADSTMIDTNDNTVTVCMDYIK-K25-Peptide	db|MBNL1|MBNL1_Del101	201017_LU02_csarnowski_2017_B2.c.24138.24138.3	201017_LU02_csarnowski_2017_B2.c.24138.24138.3	231	0	Peptide	Peptide Only	Peptide Peptide Only	2858.26	2858.26	953.761	3	0.8	0.08448	43.89	0	Observed FDR	id
FAHPADSTMIDTNDNTVTVCMDYIK-K25-Peptide	db|MBNL1|MBNL1_Del101	201017_LU02_csarnowski_2017_B2.c.18319.18319.3	201017_LU02_csarnowski_2017_B2.c.18319.18319.3	231	0	Peptide	Peptide Only	Peptide Peptide Only	2858.26	2858.26	953.761	3	1	0.0843	46.24	0	Observed FDR	id
FAHPADSTMIDTNDNTVTVCMDYIK-K25-Peptide	db|MBNL1|MBNL1_Del101	201017_LU02_csarnowski_2017_B2.c.26176.26176.3	201017_LU02_csarnowski_2017_B2.c.26176.26176.3	231	0	Peptide	Peptide Only	Peptide Peptide Only	2858.26	2858.26	953.761	3	1.1	0.08087	41.61	0	Observed FDR	id
FAHPADSTMIDTNDNTVTVCMDYIK-K25-Peptide	db|MBNL1|MBNL1_Del101	201017_LU02_csarnowski_2017_B2.c.30650.30650.3	201017_LU02_csarnowski_2017_B2.c.30650.30650.3	231	0	Peptide	Peptide Only	Peptide Peptide Only	2858.26	2858.26	953.761	3	1.1	0.08566	41.49	0	Observed FDR	id
FAHPADSTMIDTNDNTVTVCMDYIK-K25-Peptide	db|MBNL1|MBNL1_Del101	201017_LU02_csarnowski_2017_B2.c.29719.29719.3	201017_LU02_csarnowski_2017_B2.c.29719.29719.3	231	0	Peptide	Peptide Only	Peptide Peptide Only	2858.26	2858.26	953.761	3	1.2	0.08766	41.24	0	Observed FDR	id
FAHPADSTMIDTNDNTVTVCMDYIK-K25-Peptide	db|MBNL1|MBNL1_Del101	201017_LU02_csarnowski_2017_B2.c.29425.29425.3	201017_LU02_csarnowski_2017_B2.c.29425.29425.3	231	0	Peptide	Peptide Only	Peptide Peptide Only	2858.26	2858.26	953.761	3	1.2	0.08111	41.06	0	Observed FDR	id
FAHPADSTMIDTNDNTVTVCMDYIK-K25-Peptide	db|MBNL1|MBNL1_Del101	201017_LU02_csarnowski_2017_B2.c.25974.25974.3	201017_LU02_csarnowski_2017_B2.c.25974.25974.3	231	0	Peptide	Peptide Only	Peptide Peptide Only	2858.26	2858.26	953.761	3	1.3	0.0859	43.26	0	Observed FDR	id
FAHPADSTMIDTNDNTVTVCMDYIK-K25-Peptide	db|MBNL1|MBNL1_Del101	201017_LU02_csarnowski_2017_B2.c.27597.27597.3	201017_LU02_csarnowski_2017_B2.c.27597.27597.3	231	0	Peptide	Peptide Only	Peptide Peptide Only	2858.26	2858.26	953.761	3	1.3	0.07522	41.23	0	Observed FDR	id
FAHPADSTMIDTNDNTVTVCMDYIK-K25-Peptide	db|MBNL1|MBNL1_Del101	201017_LU02_csarnowski_2017_B2.c.21817.21817.3	201017_LU02_csarnowski_2017_B2.c.21817.21817.3	231	0	Peptide	Peptide Only	Peptide Peptide Only	2858.26	2858.26	953.761	3	1.5	0.08868	41.78	0	Observed FDR	id
FAHPADSTMIDTNDNTVTVCMDYIK-K25-Peptide	db|MBNL1|MBNL1_Del101	201017_LU02_csarnowski_2017_B2.c.25576.25576.3	201017_LU02_csarnowski_2017_B2.c.25576.25576.3	231	0	Peptide	Peptide Only	Peptide Peptide Only	2858.26	2858.26	953.761	3	1.6	0.05525	36.19	0	Observed FDR	id
FAHPADSTMIDTNDNTVTVCMDYIK-K25-Peptide	db|MBNL1|MBNL1_Del101	201017_LU02_csarnowski_2017_B2.c.26930.26930.3	201017_LU02_csarnowski_2017_B2.c.26930.26930.3	231	0	Peptide	Peptide Only	Peptide Peptide Only	2858.26	2858.26	953.761	3	1.6	0.08621	43.71	0	Observed FDR	id
FAHPADSTMIDTNDNTVTVCMDYIK-K25-Peptide	db|MBNL1|MBNL1_Del101	201017_LU02_csarnowski_2017_B2.c.30229.30229.3	201017_LU02_csarnowski_2017_B2.c.30229.30229.3	231	0	Peptide	Peptide Only	Peptide Peptide Only	2858.26	2858.26	953.761	3	1.7	0.09146	41.72	0	Observed FDR	id
FAHPADSTMIDTNDNTVTVCMDYIK-K25-Peptide	db|MBNL1|MBNL1_Del101	201017_LU02_csarnowski_2017_B2.c.24959.24959.3	201017_LU02_csarnowski_2017_B2.c.24959.24959.3	231	0	Peptide	Peptide Only	Peptide Peptide Only	2858.26	2858.26	953.762	3	1.8	0.08429	44.43	0	Observed FDR	id
FAHPADSTMIDTNDNTVTVCMDYIK-K25-Peptide	db|MBNL1|MBNL1_Del101	201017_LU02_csarnowski_2017_B2.c.30321.30321.3	201017_LU02_csarnowski_2017_B2.c.30321.30321.3	231	0	Peptide	Peptide Only	Peptide Peptide Only	2858.26	2858.26	953.762	3	1.9	0.07963	42.96	0	Observed FDR	id
FAHPADSTMIDTNDNTVTVCMDYIK-K25-Peptide	db|MBNL1|MBNL1_Del101	201017_LU02_csarnowski_2017_B2.c.30131.30131.3	201017_LU02_csarnowski_2017_B2.c.30131.30131.3	231	0	Peptide	Peptide Only	Peptide Peptide Only	2858.26	2858.26	953.762	3	2.1	0.0844	33.49	0	Observed FDR	id
FAHPADSTMIDTNDNTVTVCMDYIK-K25-Peptide	db|MBNL1|MBNL1_Del101	201017_LU02_csarnowski_2017_B1.c.20913.20913.3	201017_LU02_csarnowski_2017_B1.c.20913.20913.3	231	0	Peptide	Peptide Only	Peptide Peptide Only	2858.26	2858.25	953.759	3	-1.3	0.093	42.24	0	Observed FDR	id
FAHPADSTMIDTNDNTVTVCMDYIK-K25-Peptide	db|MBNL1|MBNL1_Del101	201017_LU02_csarnowski_2017_B1.c.19827.19827.3	201017_LU02_csarnowski_2017_B1.c.19827.19827.3	231	0	Peptide	Peptide Only	Peptide Peptide Only	2858.26	2858.25	953.759	3	-0.5	0.07956	45.13	0	Observed FDR	id
FAHPADSTMIDTNDNTVTVCMDYIK-K25-Peptide	db|MBNL1|MBNL1_Del101	201017_LU02_csarnowski_2017_B1.c.20293.20293.3	201017_LU02_csarnowski_2017_B1.c.20293.20293.3	231	0	Peptide	Peptide Only	Peptide Peptide Only	2858.26	2858.26	953.76	3	-0.3	0.09471	43.34	0	Observed FDR	id
FAHPADSTMIDTNDNTVTVCMDYIK-K25-Peptide	db|MBNL1|MBNL1_Del101	201017_LU02_csarnowski_2017_B1.c.30040.30040.3	201017_LU02_csarnowski_2017_B1.c.30040.30040.3	231	0	Peptide	Peptide Only	Peptide Peptide Only	2858.26	2858.26	953.76	3	-0.2	0.09491	41.45	0	Observed FDR	id
FAHPADSTMIDTNDNTVTVCMDYIK-K25-Peptide	db|MBNL1|MBNL1_Del101	201017_LU02_csarnowski_2017_B1.c.21151.21151.3	201017_LU02_csarnowski_2017_B1.c.21151.21151.3	231	0	Peptide	Peptide Only	Peptide Peptide Only	2858.26	2858.26	953.76	3	0.3	0.08979	41.43	0	Observed FDR	id
FAHPADSTMIDTNDNTVTVCMDYIK-K25-Peptide	db|MBNL1|MBNL1_Del101	201017_LU02_csarnowski_2017_B1.c.21243.21243.4	201017_LU02_csarnowski_2017_B1.c.21243.21243.4	231	0	Peptide	Peptide Only	Peptide Peptide Only	2858.26	2858.26	715.572	4	0.4	0.04906	27.13	0	Observed FDR	id
FAHPADSTMIDTNDNTVTVCMDYIK-K25-Peptide	db|MBNL1|MBNL1_Del101	201017_LU02_csarnowski_2017_B1.c.25391.25391.3	201017_LU02_csarnowski_2017_B1.c.25391.25391.3	231	0	Peptide	Peptide Only	Peptide Peptide Only	2858.26	2858.26	953.76	3	0.5	0.07351	41.33	0	Observed FDR	id
FAHPADSTMIDTNDNTVTVCMDYIK-K25-Peptide	db|MBNL1|MBNL1_Del101	201017_LU02_csarnowski_2017_B1.c.27207.27207.3	201017_LU02_csarnowski_2017_B1.c.27207.27207.3	231	0	Peptide	Peptide Only	Peptide Peptide Only	2858.26	2858.26	953.76	3	0.7	0.08518	43.68	0	Observed FDR	id
FAHPADSTMIDTNDNTVTVCMDYIK-K25-Peptide	db|MBNL1|MBNL1_Del101	201017_LU02_csarnowski_2017_B1.c.22163.22163.3	201017_LU02_csarnowski_2017_B1.c.22163.22163.3	231	0	Peptide	Peptide Only	Peptide Peptide Only	2858.26	2858.26	953.761	3	0.8	0.09067	43.09	0	Observed FDR	id
FAHPADSTMIDTNDNTVTVCMDYIK-K25-Peptide	db|MBNL1|MBNL1_Del101	201017_LU02_csarnowski_2017_B1.c.29666.29666.3	201017_LU02_csarnowski_2017_B1.c.29666.29666.3	231	0	Peptide	Peptide Only	Peptide Peptide Only	2858.26	2858.26	953.761	3	1	0.08505	42.64	0	Observed FDR	id
FAHPADSTMIDTNDNTVTVCMDYIK-K25-Peptide	db|MBNL1|MBNL1_Del101	201017_LU02_csarnowski_2017_B1.c.25601.25601.3	201017_LU02_csarnowski_2017_B1.c.25601.25601.3	231	0	Peptide	Peptide Only	Peptide Peptide Only	2858.26	2858.26	953.761	3	1.1	0.06979	38.44	0	Observed FDR	id
FAHPADSTMIDTNDNTVTVCMDYIK-K25-Peptide	db|MBNL1|MBNL1_Del101	201017_LU02_csarnowski_2017_B1.c.27706.27706.3	201017_LU02_csarnowski_2017_B1.c.27706.27706.3	231	0	Peptide	Peptide Only	Peptide Peptide Only	2858.26	2858.26	953.761	3	1.1	0.07488	41.73	0	Observed FDR	id
FAHPADSTMIDTNDNTVTVCMDYIK-K25-Peptide	db|MBNL1|MBNL1_Del101	201017_LU02_csarnowski_2017_B1.c.28633.28633.3	201017_LU02_csarnowski_2017_B1.c.28633.28633.3	231	0	Peptide	Peptide Only	Peptide Peptide Only	2858.26	2858.26	953.761	3	1.1	0.08043	43.44	0	Observed FDR	id
FAHPADSTMIDTNDNTVTVCMDYIK-K25-Peptide	db|MBNL1|MBNL1_Del101	201017_LU02_csarnowski_2017_B1.c.29519.29519.3	201017_LU02_csarnowski_2017_B1.c.29519.29519.3	231	0	Peptide	Peptide Only	Peptide Peptide Only	2858.26	2858.26	953.761	3	1.2	0.07543	45.18	0	Observed FDR	id
FAHPADSTMIDTNDNTVTVCMDYIK-K25-Peptide	db|MBNL1|MBNL1_Del101	201017_LU02_csarnowski_2017_B1.c.29949.29949.3	201017_LU02_csarnowski_2017_B1.c.29949.29949.3	231	0	Peptide	Peptide Only	Peptide Peptide Only	2858.26	2858.26	953.761	3	1.2	0.07508	37.02	0	Observed FDR	id
FAHPADSTMIDTNDNTVTVCMDYIK-K25-Peptide	db|MBNL1|MBNL1_Del101	201017_LU02_csarnowski_2017_B1.c.26061.26061.3	201017_LU02_csarnowski_2017_B1.c.26061.26061.3	231	0	Peptide	Peptide Only	Peptide Peptide Only	2858.26	2858.26	953.761	3	1.3	0.0802	38.08	0	Observed FDR	id
FAHPADSTMIDTNDNTVTVCMDYIK-K25-Peptide	db|MBNL1|MBNL1_Del101	201017_LU02_csarnowski_2017_B1.c.28490.28490.3	201017_LU02_csarnowski_2017_B1.c.28490.28490.3	231	0	Peptide	Peptide Only	Peptide Peptide Only	2858.26	2858.26	953.761	3	1.3	0.07105	40.53	0	Observed FDR	id
FAHPADSTMIDTNDNTVTVCMDYIK-K25-Peptide	db|MBNL1|MBNL1_Del101	201017_LU02_csarnowski_2017_B1.c.30605.30605.3	201017_LU02_csarnowski_2017_B1.c.30605.30605.3	231	0	Peptide	Peptide Only	Peptide Peptide Only	2858.26	2858.26	953.761	3	1.5	0.0848	43.33	0	Observed FDR	id
FAHPADSTMIDTNDNTVTVCMDYIK-K25-Peptide	db|MBNL1|MBNL1_Del101	201017_LU02_csarnowski_2017_B1.c.22891.22891.3	201017_LU02_csarnowski_2017_B1.c.22891.22891.3	231	0	Peptide	Peptide Only	Peptide Peptide Only	2858.26	2858.26	953.761	3	1.6	0.09526	41.91	0	Observed FDR	id
FAHPADSTMIDTNDNTVTVCMDYIK-K25-Peptide	db|MBNL1|MBNL1_Del101	201017_LU02_csarnowski_2017_B1.c.26812.26812.3	201017_LU02_csarnowski_2017_B1.c.26812.26812.3	231	0	Peptide	Peptide Only	Peptide Peptide Only	2858.26	2858.26	953.761	3	1.6	0.0621	38.3	0	Observed FDR	id
FAHPADSTMIDTNDNTVTVCMDYIK-K25-Peptide	db|MBNL1|MBNL1_Del101	201017_LU02_csarnowski_2017_B1.c.23596.23596.3	201017_LU02_csarnowski_2017_B1.c.23596.23596.3	231	0	Peptide	Peptide Only	Peptide Peptide Only	2858.26	2858.26	953.761	3	1.6	0.08285	40.65	0	Observed FDR	id
FAHPADSTMIDTNDNTVTVCMDYIK-K25-Peptide	db|MBNL1|MBNL1_Del101	201017_LU02_csarnowski_2017_B1.c.28342.28342.3	201017_LU02_csarnowski_2017_B1.c.28342.28342.3	231	0	Peptide	Peptide Only	Peptide Peptide Only	2858.26	2858.26	953.761	3	1.6	0.0817	43.22	0	Observed FDR	id
FAHPADSTMIDTNDNTVTVCMDYIK-K25-Peptide	db|MBNL1|MBNL1_Del101	201017_LU02_csarnowski_2017_B1.c.24308.24308.3	201017_LU02_csarnowski_2017_B1.c.24308.24308.3	231	0	Peptide	Peptide Only	Peptide Peptide Only	2858.26	2858.26	953.762	3	1.8	0.08946	44	0	Observed FDR	id
FAHPADSTMIDTNDNTVTVCMDYIK-K25-Peptide	db|MBNL1|MBNL1_Del101	201017_LU02_csarnowski_2017_B1.c.23116.23116.3	201017_LU02_csarnowski_2017_B1.c.23116.23116.3	231	0	Peptide	Peptide Only	Peptide Peptide Only	2858.26	2858.26	953.762	3	2.3	0.08474	41.33	0	Observed FDR	id
FAHPADSTMIDTNDNTVTVCMDYIK-K25-Peptide	db|MBNL1|MBNL1_Del101	201017_LU02_csarnowski_2017_B1.c.29066.29066.3	201017_LU02_csarnowski_2017_B1.c.29066.29066.3	231	0	Peptide	Peptide Only	Peptide Peptide Only	2858.26	2858.26	953.762	3	2.3	0.07831	42	0	Observed FDR	id
FAHPADSTMIDTNDNTVTVCMDYIK-K25-Peptide	db|MBNL1|MBNL1_Del101	201017_LU02_csarnowski_2017_B1.c.20798.20798.4	201017_LU02_csarnowski_2017_B1.c.20798.20798.4	231	0	Peptide	Peptide Only	Peptide Peptide Only	2858.26	2858.26	715.574	4	2.8	0.05915	33.52	0	Observed FDR	id
FAHPADSTMIDTNDNTVTVCXDYIK-K25-Peptide	db|MBNL1|MBNL1_Del101	201017_LU02_csarnowski_2017_A1.c.17750.17750.3	201017_LU02_csarnowski_2017_A1.c.17750.17750.3	231	0	Peptide	Peptide Only	Peptide Peptide Only	2874.25	2874.25	959.092	3	0.8	0.06867	40.35	0	Observed FDR	id
FAHPADSTMIDTNDNTVTVCXDYIK-K25-Peptide	db|MBNL1|MBNL1_Del101	201017_LU02_csarnowski_2017_A1.c.22116.22116.3	201017_LU02_csarnowski_2017_A1.c.22116.22116.3	231	0	Peptide	Peptide Only	Peptide Peptide Only	2874.25	2874.25	959.092	3	0.9	0.08241	43.15	0	Observed FDR	id
FAHPADSTMIDTNDNTVTVCXDYIK-K25-Peptide	db|MBNL1|MBNL1_Del101	201017_LU02_csarnowski_2017_A1.c.23277.23277.3	201017_LU02_csarnowski_2017_A1.c.23277.23277.3	231	0	Peptide	Peptide Only	Peptide Peptide Only	2874.25	2874.25	959.093	3	1.1	0.06333	41.33	0	Observed FDR	id
FAHPADSTMIDTNDNTVTVCXDYIK-K25-Peptide	db|MBNL1|MBNL1_Del101	201017_LU02_csarnowski_2017_A2.c.24926.24926.3	201017_LU02_csarnowski_2017_A2.c.24926.24926.3	231	0	Peptide	Peptide Only	Peptide Peptide Only	2874.25	2874.25	959.092	3	0.4	0.05577	43.02	0	Observed FDR	id
FAHPADSTMIDTNDNTVTVCXDYIK-K25-Peptide	db|MBNL1|MBNL1_Del101	201017_LU02_csarnowski_2017_A2.c.18764.18764.3	201017_LU02_csarnowski_2017_A2.c.18764.18764.3	231	0	Peptide	Peptide Only	Peptide Peptide Only	2874.25	2874.25	959.092	3	0.9	0.05689	41.4	0	Observed FDR	id
FAHPADSTMIDTNDNTVTVCXDYIK-K25-Peptide	db|MBNL1|MBNL1_Del101	201017_LU02_csarnowski_2017_A2.c.19512.19512.3	201017_LU02_csarnowski_2017_A2.c.19512.19512.3	231	0	Peptide	Peptide Only	Peptide Peptide Only	2874.25	2874.25	959.093	3	1.1	0.06238	37.55	0	Observed FDR	id
FAHPADSTMIDTNDNTVTVCXDYIK-K25-Peptide	db|MBNL1|MBNL1_Del101	201017_LU02_csarnowski_2017_A2.c.26535.26535.3	201017_LU02_csarnowski_2017_A2.c.26535.26535.3	231	0	Peptide	Peptide Only	Peptide Peptide Only	2874.25	2874.25	959.093	3	1.3	0.06896	41.47	0	Observed FDR	id
FAHPADSTMIDTNDNTVTVCXDYIK-K25-Peptide	db|MBNL1|MBNL1_Del101	201017_LU02_csarnowski_2017_B2.c.20544.20544.3	201017_LU02_csarnowski_2017_B2.c.20544.20544.3	231	0	Peptide	Peptide Only	Peptide Peptide Only	2874.25	2874.25	959.091	3	-1	0.0594	37.48	0	Observed FDR	id
FAHPADSTMIDTNDNTVTVCXDYIK-K25-Peptide	db|MBNL1|MBNL1_Del101	201017_LU02_csarnowski_2017_B2.c.20961.20961.3	201017_LU02_csarnowski_2017_B2.c.20961.20961.3	231	0	Peptide	Peptide Only	Peptide Peptide Only	2874.25	2874.25	959.092	3	0.6	0.05937	40.07	0	Observed FDR	id
FAHPADSTMIDTNDNTVTVCXDYIK-K25-Peptide	db|MBNL1|MBNL1_Del101	201017_LU02_csarnowski_2017_B2.c.20343.20343.3	201017_LU02_csarnowski_2017_B2.c.20343.20343.3	231	0	Peptide	Peptide Only	Peptide Peptide Only	2874.25	2874.25	959.093	3	1.1	0.05729	41.49	0	Observed FDR	id
FAHPADSTMIDTNDNTVTVCXDYIK-K25-Peptide	db|MBNL1|MBNL1_Del101	201017_LU02_csarnowski_2017_B2.c.28054.28054.3	201017_LU02_csarnowski_2017_B2.c.28054.28054.3	231	0	Peptide	Peptide Only	Peptide Peptide Only	2874.25	2874.25	959.093	3	1.1	0.06067	38.1	0	Observed FDR	id
FAHPADSTMIDTNDNTVTVCXDYIK-K25-Peptide	db|MBNL1|MBNL1_Del101	201017_LU02_csarnowski_2017_B2.c.17562.17562.4	201017_LU02_csarnowski_2017_B2.c.17562.17562.4	231	0	Peptide	Peptide Only	Peptide Peptide Only	2874.25	2874.25	719.571	4	1.2	0.0677	37.55	0	Observed FDR	id
FAHPADSTMIDTNDNTVTVCXDYIK-K25-Peptide	db|MBNL1|MBNL1_Del101	201017_LU02_csarnowski_2017_B2.c.24308.24308.3	201017_LU02_csarnowski_2017_B2.c.24308.24308.3	231	0	Peptide	Peptide Only	Peptide Peptide Only	2874.25	2874.26	959.093	3	1.9	0.06835	43.86	0	Observed FDR	id
FAHPADSTMIDTNDNTVTVCXDYIK-K25-Peptide	db|MBNL1|MBNL1_Del101	201017_LU02_csarnowski_2017_B2.c.27086.27086.3	201017_LU02_csarnowski_2017_B2.c.27086.27086.3	231	0	Peptide	Peptide Only	Peptide Peptide Only	2874.25	2874.26	959.094	3	2.1	0.04835	35.89	0	Observed FDR	id
FAHPADSTMIDTNDNTVTVCXDYIK-K25-Peptide	db|MBNL1|MBNL1_Del101	201017_LU02_csarnowski_2017_B1.c.20253.20253.3	201017_LU02_csarnowski_2017_B1.c.20253.20253.3	231	0	Peptide	Peptide Only	Peptide Peptide Only	2874.25	2874.25	959.092	3	0.6	0.06186	40.7	0	Observed FDR	id
FAHPADSTMIDTNDNTVTVCXDYIK-K25-Peptide	db|MBNL1|MBNL1_Del101	201017_LU02_csarnowski_2017_B1.c.21329.21329.3	201017_LU02_csarnowski_2017_B1.c.21329.21329.3	231	0	Peptide	Peptide Only	Peptide Peptide Only	2874.25	2874.25	959.092	3	0.8	0.06621	42.48	0	Observed FDR	id
FAHPADSTMIDTNDNTVTVCXDYIK-K25-Peptide	db|MBNL1|MBNL1_Del101	201017_LU02_csarnowski_2017_B1.c.19423.19423.3	201017_LU02_csarnowski_2017_B1.c.19423.19423.3	231	0	Peptide	Peptide Only	Peptide Peptide Only	2874.25	2874.25	959.092	3	0.9	0.05242	41.74	0	Observed FDR	id
FAHPADSTMIDTNDNTVTVCXDYIK-K25-Peptide	db|MBNL1|MBNL1_Del101	201017_LU02_csarnowski_2017_B1.c.28045.28045.3	201017_LU02_csarnowski_2017_B1.c.28045.28045.3	231	0	Peptide	Peptide Only	Peptide Peptide Only	2874.25	2874.25	959.093	3	1.2	0.06145	38.54	0	Observed FDR	id
FAHPADSTMIDTNDNTVTVCXDYIK-K25-Peptide	db|MBNL1|MBNL1_Del101	201017_LU02_csarnowski_2017_B1.c.29084.29084.3	201017_LU02_csarnowski_2017_B1.c.29084.29084.3	231	0	Peptide	Peptide Only	Peptide Peptide Only	2874.25	2874.26	959.094	3	2.3	0.05765	41.24	0	Observed FDR	id
FAHPADSTXIDTNDNTVTVCMDYIK-K25-Peptide	db|MBNL1|MBNL1_Del101	201017_LU02_csarnowski_2017_B1.c.18371.18371.3	201017_LU02_csarnowski_2017_B1.c.18371.18371.3	231	0	Peptide	Peptide Only	Peptide Peptide Only	2874.25	2874.25	959.09	3	-1.2	0.08329	41.2	0	Observed FDR	id
FAHPADSTXIDTNDNTVTVCMDYIK-K25-Peptide	db|MBNL1|MBNL1_Del101	201017_LU02_csarnowski_2017_B1.c.18632.18632.3	201017_LU02_csarnowski_2017_B1.c.18632.18632.3	231	0	Peptide	Peptide Only	Peptide Peptide Only	2874.25	2874.25	959.091	3	-0.2	0.08498	42.39	0	Observed FDR	id
YLHPPPHLK-L2-CGU	db|MBNL1|MBNL1_Del101	201017_LU02_csarnowski_2017_A1.c.07674.07674.3	201017_LU02_csarnowski_2017_A1.c.07936.07936.3	231	974.125	CGU	Natural	CGU Natural	2074.74	2074.74	692.587	3	-0.3	0.12778	29.25	0	Observed FDR	id
YLHPPPHLK-L2-CGU	db|MBNL1|MBNL1_Del101	201017_LU02_csarnowski_2017_A1.c.07427.07427.3	201017_LU02_csarnowski_2017_A1.c.07022.07022.3	231	974.125	CGU	Natural	CGU Natural	2074.74	2074.74	692.589	3	2.4	0.07802	29.45	0	Observed FDR	id
FAHPADSTMIDTNDNTVTVCMDYIK-I24-Peptide	db|MBNL1|MBNL1_Del101	201017_LU02_csarnowski_2017_A1.c.19374.19374.3	201017_LU02_csarnowski_2017_A1.c.19374.19374.3	230	0	Peptide	Peptide Only	Peptide Peptide Only	2858.26	2858.25	953.759	3	-0.8	0.08869	42.68	0	Observed FDR	id
FAHPADSTMIDTNDNTVTVCMDYIK-I24-Peptide	db|MBNL1|MBNL1_Del101	201017_LU02_csarnowski_2017_A1.c.18981.18981.3	201017_LU02_csarnowski_2017_A1.c.18981.18981.3	230	0	Peptide	Peptide Only	Peptide Peptide Only	2858.26	2858.25	953.759	3	-0.7	0.09478	45.04	0	Observed FDR	id
FAHPADSTMIDTNDNTVTVCMDYIK-I24-Peptide	db|MBNL1|MBNL1_Del101	201017_LU02_csarnowski_2017_A1.c.24988.24988.3	201017_LU02_csarnowski_2017_A1.c.24988.24988.3	230	0	Peptide	Peptide Only	Peptide Peptide Only	2858.26	2858.26	953.76	3	0.3	0.08212	42.92	0	Observed FDR	id
FAHPADSTMIDTNDNTVTVCMDYIK-I24-Peptide	db|MBNL1|MBNL1_Del101	201017_LU02_csarnowski_2017_A1.c.28514.28514.3	201017_LU02_csarnowski_2017_A1.c.28514.28514.3	230	0	Peptide	Peptide Only	Peptide Peptide Only	2858.26	2858.26	953.76	3	0.4	0.07507	44.41	0	Observed FDR	id
FAHPADSTMIDTNDNTVTVCMDYIK-I24-Peptide	db|MBNL1|MBNL1_Del101	201017_LU02_csarnowski_2017_A1.c.22781.22781.3	201017_LU02_csarnowski_2017_A1.c.22781.22781.3	230	0	Peptide	Peptide Only	Peptide Peptide Only	2858.26	2858.26	953.76	3	0.5	0.06388	39.47	0	Observed FDR	id
FAHPADSTMIDTNDNTVTVCMDYIK-I24-Peptide	db|MBNL1|MBNL1_Del101	201017_LU02_csarnowski_2017_A1.c.19990.19990.3	201017_LU02_csarnowski_2017_A1.c.19990.19990.3	230	0	Peptide	Peptide Only	Peptide Peptide Only	2858.26	2858.26	953.76	3	0.6	0.09468	44.68	0	Observed FDR	id
FAHPADSTMIDTNDNTVTVCMDYIK-I24-Peptide	db|MBNL1|MBNL1_Del101	201017_LU02_csarnowski_2017_A1.c.20929.20929.3	201017_LU02_csarnowski_2017_A1.c.20929.20929.3	230	0	Peptide	Peptide Only	Peptide Peptide Only	2858.26	2858.26	953.761	3	0.8	0.09236	42.93	0	Observed FDR	id
FAHPADSTMIDTNDNTVTVCMDYIK-I24-Peptide	db|MBNL1|MBNL1_Del101	201017_LU02_csarnowski_2017_A1.c.27527.27527.3	201017_LU02_csarnowski_2017_A1.c.27527.27527.3	230	0	Peptide	Peptide Only	Peptide Peptide Only	2858.26	2858.26	953.761	3	0.8	0.08352	44.15	0	Observed FDR	id
FAHPADSTMIDTNDNTVTVCMDYIK-I24-Peptide	db|MBNL1|MBNL1_Del101	201017_LU02_csarnowski_2017_A1.c.27663.27663.3	201017_LU02_csarnowski_2017_A1.c.27663.27663.3	230	0	Peptide	Peptide Only	Peptide Peptide Only	2858.26	2858.26	953.761	3	0.8	0.08912	42.64	0	Observed FDR	id
FAHPADSTMIDTNDNTVTVCMDYIK-I24-Peptide	db|MBNL1|MBNL1_Del101	201017_LU02_csarnowski_2017_A1.c.26321.26321.3	201017_LU02_csarnowski_2017_A1.c.26321.26321.3	230	0	Peptide	Peptide Only	Peptide Peptide Only	2858.26	2858.26	953.761	3	0.9	0.08122	40.91	0	Observed FDR	id
FAHPADSTMIDTNDNTVTVCMDYIK-I24-Peptide	db|MBNL1|MBNL1_Del101	201017_LU02_csarnowski_2017_A1.c.22969.22969.3	201017_LU02_csarnowski_2017_A1.c.22969.22969.3	230	0	Peptide	Peptide Only	Peptide Peptide Only	2858.26	2858.26	953.761	3	0.9	0.08258	40.55	0	Observed FDR	id
FAHPADSTMIDTNDNTVTVCMDYIK-I24-Peptide	db|MBNL1|MBNL1_Del101	201017_LU02_csarnowski_2017_A1.c.21578.21578.3	201017_LU02_csarnowski_2017_A1.c.21578.21578.3	230	0	Peptide	Peptide Only	Peptide Peptide Only	2858.26	2858.26	953.761	3	1	0.09059	43.39	0	Observed FDR	id
FAHPADSTMIDTNDNTVTVCMDYIK-I24-Peptide	db|MBNL1|MBNL1_Del101	201017_LU02_csarnowski_2017_A1.c.21956.21956.3	201017_LU02_csarnowski_2017_A1.c.21956.21956.3	230	0	Peptide	Peptide Only	Peptide Peptide Only	2858.26	2858.26	953.761	3	1.3	0.08873	42.92	0	Observed FDR	id
FAHPADSTMIDTNDNTVTVCMDYIK-I24-Peptide	db|MBNL1|MBNL1_Del101	201017_LU02_csarnowski_2017_A1.c.28800.28800.3	201017_LU02_csarnowski_2017_A1.c.28800.28800.3	230	0	Peptide	Peptide Only	Peptide Peptide Only	2858.26	2858.26	953.761	3	1.3	0.08828	43.22	0	Observed FDR	id
FAHPADSTMIDTNDNTVTVCMDYIK-I24-Peptide	db|MBNL1|MBNL1_Del101	201017_LU02_csarnowski_2017_A1.c.18207.18207.3	201017_LU02_csarnowski_2017_A1.c.18207.18207.3	230	0	Peptide	Peptide Only	Peptide Peptide Only	2858.26	2858.26	953.761	3	1.5	0.07919	43.91	0	Observed FDR	id
FAHPADSTMIDTNDNTVTVCMDYIK-I24-Peptide	db|MBNL1|MBNL1_Del101	201017_LU02_csarnowski_2017_A1.c.22187.22187.3	201017_LU02_csarnowski_2017_A1.c.22187.22187.3	230	0	Peptide	Peptide Only	Peptide Peptide Only	2858.26	2858.26	953.762	3	1.9	0.08558	42.95	0	Observed FDR	id
FAHPADSTMIDTNDNTVTVCMDYIK-I24-Peptide	db|MBNL1|MBNL1_Del101	201017_LU02_csarnowski_2017_A2.c.18408.18408.3	201017_LU02_csarnowski_2017_A2.c.18408.18408.3	230	0	Peptide	Peptide Only	Peptide Peptide Only	2858.26	2858.25	953.758	3	-1.9	0.08057	41.64	0	Observed FDR	id
FAHPADSTMIDTNDNTVTVCMDYIK-I24-Peptide	db|MBNL1|MBNL1_Del101	201017_LU02_csarnowski_2017_A2.c.17815.17815.3	201017_LU02_csarnowski_2017_A2.c.17815.17815.3	230	0	Peptide	Peptide Only	Peptide Peptide Only	2858.26	2858.26	953.76	3	-0.4	0.09245	43.57	0	Observed FDR	id
FAHPADSTMIDTNDNTVTVCMDYIK-I24-Peptide	db|MBNL1|MBNL1_Del101	201017_LU02_csarnowski_2017_A2.c.17987.17987.3	201017_LU02_csarnowski_2017_A2.c.17987.17987.3	230	0	Peptide	Peptide Only	Peptide Peptide Only	2858.26	2858.26	953.76	3	-0.4	0.08946	42.44	0	Observed FDR	id
FAHPADSTMIDTNDNTVTVCMDYIK-I24-Peptide	db|MBNL1|MBNL1_Del101	201017_LU02_csarnowski_2017_A2.c.27436.27436.3	201017_LU02_csarnowski_2017_A2.c.27436.27436.3	230	0	Peptide	Peptide Only	Peptide Peptide Only	2858.26	2858.26	953.76	3	0	0.08689	42.95	0	Observed FDR	id
FAHPADSTMIDTNDNTVTVCMDYIK-I24-Peptide	db|MBNL1|MBNL1_Del101	201017_LU02_csarnowski_2017_A2.c.18637.18637.3	201017_LU02_csarnowski_2017_A2.c.18637.18637.3	230	0	Peptide	Peptide Only	Peptide Peptide Only	2858.26	2858.26	953.76	3	0.4	0.09408	44.14	0	Observed FDR	id
FAHPADSTMIDTNDNTVTVCMDYIK-I24-Peptide	db|MBNL1|MBNL1_Del101	201017_LU02_csarnowski_2017_A2.c.19842.19842.3	201017_LU02_csarnowski_2017_A2.c.19842.19842.3	230	0	Peptide	Peptide Only	Peptide Peptide Only	2858.26	2858.26	953.76	3	0.6	0.08725	40.86	0	Observed FDR	id
FAHPADSTMIDTNDNTVTVCMDYIK-I24-Peptide	db|MBNL1|MBNL1_Del101	201017_LU02_csarnowski_2017_A2.c.27713.27713.3	201017_LU02_csarnowski_2017_A2.c.27713.27713.3	230	0	Peptide	Peptide Only	Peptide Peptide Only	2858.26	2858.26	953.76	3	0.6	0.08557	43.78	0	Observed FDR	id
FAHPADSTMIDTNDNTVTVCMDYIK-I24-Peptide	db|MBNL1|MBNL1_Del101	201017_LU02_csarnowski_2017_A2.c.27513.27513.3	201017_LU02_csarnowski_2017_A2.c.27513.27513.3	230	0	Peptide	Peptide Only	Peptide Peptide Only	2858.26	2858.26	953.76	3	0.7	0.08548	43.19	0	Observed FDR	id
FAHPADSTMIDTNDNTVTVCMDYIK-I24-Peptide	db|MBNL1|MBNL1_Del101	201017_LU02_csarnowski_2017_A2.c.17895.17895.4	201017_LU02_csarnowski_2017_A2.c.17895.17895.4	230	0	Peptide	Peptide Only	Peptide Peptide Only	2858.26	2858.26	715.573	4	1	0.06577	34.83	0	Observed FDR	id
FAHPADSTMIDTNDNTVTVCMDYIK-I24-Peptide	db|MBNL1|MBNL1_Del101	201017_LU02_csarnowski_2017_A2.c.17144.17144.3	201017_LU02_csarnowski_2017_A2.c.17144.17144.3	230	0	Peptide	Peptide Only	Peptide Peptide Only	2858.26	2858.26	953.761	3	1.1	0.07793	45.41	0	Observed FDR	id
FAHPADSTMIDTNDNTVTVCMDYIK-I24-Peptide	db|MBNL1|MBNL1_Del101	201017_LU02_csarnowski_2017_A2.c.19618.19618.3	201017_LU02_csarnowski_2017_A2.c.19618.19618.3	230	0	Peptide	Peptide Only	Peptide Peptide Only	2858.26	2858.26	953.761	3	1.1	0.08949	42.83	0	Observed FDR	id
FAHPADSTMIDTNDNTVTVCMDYIK-I24-Peptide	db|MBNL1|MBNL1_Del101	201017_LU02_csarnowski_2017_A2.c.21900.21900.3	201017_LU02_csarnowski_2017_A2.c.21900.21900.3	230	0	Peptide	Peptide Only	Peptide Peptide Only	2858.26	2858.26	953.761	3	1.1	0.08396	41.8	0	Observed FDR	id
FAHPADSTMIDTNDNTVTVCMDYIK-I24-Peptide	db|MBNL1|MBNL1_Del101	201017_LU02_csarnowski_2017_A2.c.24351.24351.3	201017_LU02_csarnowski_2017_A2.c.24351.24351.3	230	0	Peptide	Peptide Only	Peptide Peptide Only	2858.26	2858.26	953.761	3	1.2	0.08475	42.47	0	Observed FDR	id
FAHPADSTMIDTNDNTVTVCMDYIK-I24-Peptide	db|MBNL1|MBNL1_Del101	201017_LU02_csarnowski_2017_A2.c.27219.27219.3	201017_LU02_csarnowski_2017_A2.c.27219.27219.3	230	0	Peptide	Peptide Only	Peptide Peptide Only	2858.26	2858.26	953.761	3	1.2	0.08692	42.43	0	Observed FDR	id
FAHPADSTMIDTNDNTVTVCMDYIK-I24-Peptide	db|MBNL1|MBNL1_Del101	201017_LU02_csarnowski_2017_A2.c.27609.27609.3	201017_LU02_csarnowski_2017_A2.c.27609.27609.3	230	0	Peptide	Peptide Only	Peptide Peptide Only	2858.26	2858.26	953.761	3	1.2	0.091	44.36	0	Observed FDR	id
FAHPADSTMIDTNDNTVTVCMDYIK-I24-Peptide	db|MBNL1|MBNL1_Del101	201017_LU02_csarnowski_2017_A2.c.17590.17590.3	201017_LU02_csarnowski_2017_A2.c.17590.17590.3	230	0	Peptide	Peptide Only	Peptide Peptide Only	2858.26	2858.26	953.761	3	1.2	0.08823	43.65	0	Observed FDR	id
FAHPADSTMIDTNDNTVTVCMDYIK-I24-Peptide	db|MBNL1|MBNL1_Del101	201017_LU02_csarnowski_2017_A2.c.21480.21480.3	201017_LU02_csarnowski_2017_A2.c.21480.21480.3	230	0	Peptide	Peptide Only	Peptide Peptide Only	2858.26	2858.26	953.761	3	1.2	0.08285	43.05	0	Observed FDR	id
FAHPADSTMIDTNDNTVTVCMDYIK-I24-Peptide	db|MBNL1|MBNL1_Del101	201017_LU02_csarnowski_2017_A2.c.25801.25801.3	201017_LU02_csarnowski_2017_A2.c.25801.25801.3	230	0	Peptide	Peptide Only	Peptide Peptide Only	2858.26	2858.26	953.761	3	1.2	0.08036	41.49	0	Observed FDR	id
FAHPADSTMIDTNDNTVTVCMDYIK-I24-Peptide	db|MBNL1|MBNL1_Del101	201017_LU02_csarnowski_2017_A2.c.26337.26337.3	201017_LU02_csarnowski_2017_A2.c.26337.26337.3	230	0	Peptide	Peptide Only	Peptide Peptide Only	2858.26	2858.26	953.761	3	1.3	0.08766	41.94	0	Observed FDR	id
FAHPADSTMIDTNDNTVTVCMDYIK-I24-Peptide	db|MBNL1|MBNL1_Del101	201017_LU02_csarnowski_2017_A2.c.24193.24193.3	201017_LU02_csarnowski_2017_A2.c.24193.24193.3	230	0	Peptide	Peptide Only	Peptide Peptide Only	2858.26	2858.26	953.761	3	1.6	0.07696	41.79	0	Observed FDR	id
FAHPADSTMIDTNDNTVTVCMDYIK-I24-Peptide	db|MBNL1|MBNL1_Del101	201017_LU02_csarnowski_2017_A2.c.21079.21079.3	201017_LU02_csarnowski_2017_A2.c.21079.21079.3	230	0	Peptide	Peptide Only	Peptide Peptide Only	2858.26	2858.26	953.762	3	1.8	0.0733	42.07	0	Observed FDR	id
FAHPADSTMIDTNDNTVTVCMDYIK-I24-Peptide	db|MBNL1|MBNL1_Del101	201017_LU02_csarnowski_2017_A2.c.25537.25537.3	201017_LU02_csarnowski_2017_A2.c.25537.25537.3	230	0	Peptide	Peptide Only	Peptide Peptide Only	2858.26	2858.26	953.762	3	2.4	0.08113	42.69	0	Observed FDR	id
FAHPADSTMIDTNDNTVTVCMDYIK-I24-Peptide	db|MBNL1|MBNL1_Del101	201017_LU02_csarnowski_2017_B2.c.21305.21305.3	201017_LU02_csarnowski_2017_B2.c.21305.21305.3	230	0	Peptide	Peptide Only	Peptide Peptide Only	2858.26	2858.26	953.76	3	0.2	0.0862	42.76	0	Observed FDR	id
FAHPADSTMIDTNDNTVTVCMDYIK-I24-Peptide	db|MBNL1|MBNL1_Del101	201017_LU02_csarnowski_2017_B2.c.28527.28527.3	201017_LU02_csarnowski_2017_B2.c.28527.28527.3	230	0	Peptide	Peptide Only	Peptide Peptide Only	2858.26	2858.26	953.76	3	0.7	0.07355	39.71	0	Observed FDR	id
FAHPADSTMIDTNDNTVTVCMDYIK-I24-Peptide	db|MBNL1|MBNL1_Del101	201017_LU02_csarnowski_2017_B2.c.30040.30040.3	201017_LU02_csarnowski_2017_B2.c.30040.30040.3	230	0	Peptide	Peptide Only	Peptide Peptide Only	2858.26	2858.26	953.761	3	0.8	0.08153	43.51	0	Observed FDR	id
FAHPADSTMIDTNDNTVTVCMDYIK-I24-Peptide	db|MBNL1|MBNL1_Del101	201017_LU02_csarnowski_2017_B2.c.20186.20186.3	201017_LU02_csarnowski_2017_B2.c.20186.20186.3	230	0	Peptide	Peptide Only	Peptide Peptide Only	2858.26	2858.26	953.761	3	1.1	0.08747	43.41	0	Observed FDR	id
FAHPADSTMIDTNDNTVTVCMDYIK-I24-Peptide	db|MBNL1|MBNL1_Del101	201017_LU02_csarnowski_2017_B2.c.23096.23096.3	201017_LU02_csarnowski_2017_B2.c.23096.23096.3	230	0	Peptide	Peptide Only	Peptide Peptide Only	2858.26	2858.26	953.761	3	1.2	0.08358	42.31	0	Observed FDR	id
FAHPADSTMIDTNDNTVTVCMDYIK-I24-Peptide	db|MBNL1|MBNL1_Del101	201017_LU02_csarnowski_2017_B2.c.26369.26369.3	201017_LU02_csarnowski_2017_B2.c.26369.26369.3	230	0	Peptide	Peptide Only	Peptide Peptide Only	2858.26	2858.26	953.761	3	1.2	0.08099	45	0	Observed FDR	id
FAHPADSTMIDTNDNTVTVCMDYIK-I24-Peptide	db|MBNL1|MBNL1_Del101	201017_LU02_csarnowski_2017_B2.c.19901.19901.3	201017_LU02_csarnowski_2017_B2.c.19901.19901.3	230	0	Peptide	Peptide Only	Peptide Peptide Only	2858.26	2858.26	953.761	3	1.3	0.07702	44.48	0	Observed FDR	id
FAHPADSTMIDTNDNTVTVCMDYIK-I24-Peptide	db|MBNL1|MBNL1_Del101	201017_LU02_csarnowski_2017_B2.c.20588.20588.4	201017_LU02_csarnowski_2017_B2.c.20588.20588.4	230	0	Peptide	Peptide Only	Peptide Peptide Only	2858.26	2858.26	715.573	4	1.4	0.07403	37.36	0	Observed FDR	id
FAHPADSTMIDTNDNTVTVCMDYIK-I24-Peptide	db|MBNL1|MBNL1_Del101	201017_LU02_csarnowski_2017_B2.c.22360.22360.3	201017_LU02_csarnowski_2017_B2.c.22360.22360.3	230	0	Peptide	Peptide Only	Peptide Peptide Only	2858.26	2858.26	953.761	3	1.6	0.08739	43.74	0	Observed FDR	id
FAHPADSTMIDTNDNTVTVCMDYIK-I24-Peptide	db|MBNL1|MBNL1_Del101	201017_LU02_csarnowski_2017_B2.c.22601.22601.3	201017_LU02_csarnowski_2017_B2.c.22601.22601.3	230	0	Peptide	Peptide Only	Peptide Peptide Only	2858.26	2858.26	953.762	3	1.8	0.08907	43.78	0	Observed FDR	id
FAHPADSTMIDTNDNTVTVCMDYIK-I24-Peptide	db|MBNL1|MBNL1_Del101	201017_LU02_csarnowski_2017_B1.c.20464.20464.3	201017_LU02_csarnowski_2017_B1.c.20464.20464.3	230	0	Peptide	Peptide Only	Peptide Peptide Only	2858.26	2858.25	953.759	3	-1.4	0.09021	43.77	0	Observed FDR	id
FAHPADSTMIDTNDNTVTVCMDYIK-I24-Peptide	db|MBNL1|MBNL1_Del101	201017_LU02_csarnowski_2017_B1.c.21010.21010.4	201017_LU02_csarnowski_2017_B1.c.21010.21010.4	230	0	Peptide	Peptide Only	Peptide Peptide Only	2858.26	2858.26	715.572	4	0.6	0.07286	36.52	0	Observed FDR	id
FAHPADSTMIDTNDNTVTVCMDYIK-I24-Peptide	db|MBNL1|MBNL1_Del101	201017_LU02_csarnowski_2017_B1.c.30507.30507.3	201017_LU02_csarnowski_2017_B1.c.30507.30507.3	230	0	Peptide	Peptide Only	Peptide Peptide Only	2858.26	2858.26	953.76	3	0.6	0.08168	44.82	0	Observed FDR	id
FAHPADSTMIDTNDNTVTVCMDYIK-I24-Peptide	db|MBNL1|MBNL1_Del101	201017_LU02_csarnowski_2017_B1.c.30302.30302.3	201017_LU02_csarnowski_2017_B1.c.30302.30302.3	230	0	Peptide	Peptide Only	Peptide Peptide Only	2858.26	2858.26	953.76	3	0.7	0.08501	38.03	0	Observed FDR	id
FAHPADSTMIDTNDNTVTVCMDYIK-I24-Peptide	db|MBNL1|MBNL1_Del101	201017_LU02_csarnowski_2017_B1.c.24075.24075.3	201017_LU02_csarnowski_2017_B1.c.24075.24075.3	230	0	Peptide	Peptide Only	Peptide Peptide Only	2858.26	2858.26	953.761	3	0.7	0.08538	43.61	0	Observed FDR	id
FAHPADSTMIDTNDNTVTVCMDYIK-I24-Peptide	db|MBNL1|MBNL1_Del101	201017_LU02_csarnowski_2017_B1.c.30211.30211.3	201017_LU02_csarnowski_2017_B1.c.30211.30211.3	230	0	Peptide	Peptide Only	Peptide Peptide Only	2858.26	2858.26	953.761	3	0.9	0.09243	43.08	0	Observed FDR	id
FAHPADSTMIDTNDNTVTVCMDYIK-I24-Peptide	db|MBNL1|MBNL1_Del101	201017_LU02_csarnowski_2017_B1.c.21914.21914.3	201017_LU02_csarnowski_2017_B1.c.21914.21914.3	230	0	Peptide	Peptide Only	Peptide Peptide Only	2858.26	2858.26	953.761	3	1.1	0.09821	43.97	0	Observed FDR	id
FAHPADSTMIDTNDNTVTVCMDYIK-I24-Peptide	db|MBNL1|MBNL1_Del101	201017_LU02_csarnowski_2017_B1.c.19533.19533.3	201017_LU02_csarnowski_2017_B1.c.19533.19533.3	230	0	Peptide	Peptide Only	Peptide Peptide Only	2858.26	2858.26	953.761	3	1.2	0.08134	42.1	0	Observed FDR	id
FAHPADSTMIDTNDNTVTVCMDYIK-I24-Peptide	db|MBNL1|MBNL1_Del101	201017_LU02_csarnowski_2017_B1.c.28781.28781.3	201017_LU02_csarnowski_2017_B1.c.28781.28781.3	230	0	Peptide	Peptide Only	Peptide Peptide Only	2858.26	2858.26	953.761	3	1.2	0.08157	43.18	0	Observed FDR	id
FAHPADSTMIDTNDNTVTVCMDYIK-I24-Peptide	db|MBNL1|MBNL1_Del101	201017_LU02_csarnowski_2017_B1.c.20202.20202.4	201017_LU02_csarnowski_2017_B1.c.20202.20202.4	230	0	Peptide	Peptide Only	Peptide Peptide Only	2858.26	2858.26	715.573	4	1.3	0.06776	32.76	0	Observed FDR	id
FAHPADSTMIDTNDNTVTVCMDYIK-I24-Peptide	db|MBNL1|MBNL1_Del101	201017_LU02_csarnowski_2017_B1.c.23333.23333.3	201017_LU02_csarnowski_2017_B1.c.23333.23333.3	230	0	Peptide	Peptide Only	Peptide Peptide Only	2858.26	2858.26	953.761	3	1.6	0.09053	42.57	0	Observed FDR	id
FAHPADSTMIDTNDNTVTVCMDYIK-I24-Peptide	db|MBNL1|MBNL1_Del101	201017_LU02_csarnowski_2017_B1.c.26636.26636.3	201017_LU02_csarnowski_2017_B1.c.26636.26636.3	230	0	Peptide	Peptide Only	Peptide Peptide Only	2858.26	2858.26	953.761	3	1.6	0.07631	40.68	0	Observed FDR	id
FAHPADSTMIDTNDNTVTVCMDYIK-I24-Peptide	db|MBNL1|MBNL1_Del101	201017_LU02_csarnowski_2017_B1.c.29357.29357.3	201017_LU02_csarnowski_2017_B1.c.29357.29357.3	230	0	Peptide	Peptide Only	Peptide Peptide Only	2858.26	2858.26	953.761	3	1.7	0.09277	44.94	0	Observed FDR	id
FAHPADSTMIDTNDNTVTVCMDYIK-I24-Peptide	db|MBNL1|MBNL1_Del101	201017_LU02_csarnowski_2017_B1.c.27533.27533.3	201017_LU02_csarnowski_2017_B1.c.27533.27533.3	230	0	Peptide	Peptide Only	Peptide Peptide Only	2858.26	2858.26	953.762	3	1.8	0.08402	43.31	0	Observed FDR	id
FAHPADSTMIDTNDNTVTVCMDYIK-I24-Peptide	db|MBNL1|MBNL1_Del101	201017_LU02_csarnowski_2017_B1.c.24986.24986.3	201017_LU02_csarnowski_2017_B1.c.24986.24986.3	230	0	Peptide	Peptide Only	Peptide Peptide Only	2858.26	2858.26	953.762	3	1.8	0.06965	41.76	0	Observed FDR	id
FAHPADSTMIDTNDNTVTVCMDYIK-I24-Peptide	db|MBNL1|MBNL1_Del101	201017_LU02_csarnowski_2017_B1.c.30799.30799.3	201017_LU02_csarnowski_2017_B1.c.30799.30799.3	230	0	Peptide	Peptide Only	Peptide Peptide Only	2858.26	2858.26	953.762	3	2	0.08668	44.36	0	Observed FDR	id
FAHPADSTMIDTNDNTVTVCXDYIK-I24-Peptide	db|MBNL1|MBNL1_Del101	201017_LU02_csarnowski_2017_A2.c.17241.17241.3	201017_LU02_csarnowski_2017_A2.c.17241.17241.3	230	0	Peptide	Peptide Only	Peptide Peptide Only	2874.25	2874.25	959.092	3	0.6	0.05668	38.38	0	Observed FDR	id
FAHPADSTMIDTNDNTVTVCXDYIK-I24-Peptide	db|MBNL1|MBNL1_Del101	201017_LU02_csarnowski_2017_A2.c.16749.16749.3	201017_LU02_csarnowski_2017_A2.c.16749.16749.3	230	0	Peptide	Peptide Only	Peptide Peptide Only	2874.25	2874.25	959.092	3	0.8	0.07549	41.72	0	Observed FDR	id
FAHPADSTMIDTNDNTVTVCXDYIK-I24-Peptide	db|MBNL1|MBNL1_Del101	201017_LU02_csarnowski_2017_A2.c.25486.25486.3	201017_LU02_csarnowski_2017_A2.c.25486.25486.3	230	0	Peptide	Peptide Only	Peptide Peptide Only	2874.25	2874.26	959.094	3	2.3	0.05278	38.33	0	Observed FDR	id
FAHPADSTMIDTNDNTVTVCXDYIK-I24-Peptide	db|MBNL1|MBNL1_Del101	201017_LU02_csarnowski_2017_B2.c.27731.27731.3	201017_LU02_csarnowski_2017_B2.c.27731.27731.3	230	0	Peptide	Peptide Only	Peptide Peptide Only	2874.25	2874.25	959.092	3	0.4	0.06186	37.37	0	Observed FDR	id
FAHPADSTMIDTNDNTVTVCXDYIK-I24-Peptide	db|MBNL1|MBNL1_Del101	201017_LU02_csarnowski_2017_B2.c.21497.21497.3	201017_LU02_csarnowski_2017_B2.c.21497.21497.3	230	0	Peptide	Peptide Only	Peptide Peptide Only	2874.25	2874.25	959.092	3	0.9	0.05315	42.01	0	Observed FDR	id
FAHPADSTMIDTNDNTVTVCXDYIK-I24-Peptide	db|MBNL1|MBNL1_Del101	201017_LU02_csarnowski_2017_B2.c.19732.19732.3	201017_LU02_csarnowski_2017_B2.c.19732.19732.3	230	0	Peptide	Peptide Only	Peptide Peptide Only	2874.25	2874.25	959.092	3	0.9	0.07446	41.89	0	Observed FDR	id
FAHPADSTMIDTNDNTVTVCXDYIK-I24-Peptide	db|MBNL1|MBNL1_Del101	201017_LU02_csarnowski_2017_B1.c.22088.22088.3	201017_LU02_csarnowski_2017_B1.c.22088.22088.3	230	0	Peptide	Peptide Only	Peptide Peptide Only	2874.25	2874.25	959.092	3	0.4	0.06664	40.23	0	Observed FDR	id
FAHPADSTMIDTNDNTVTVCXDYIK-I24-Peptide	db|MBNL1|MBNL1_Del101	201017_LU02_csarnowski_2017_B1.c.21060.21060.3	201017_LU02_csarnowski_2017_B1.c.21060.21060.3	230	0	Peptide	Peptide Only	Peptide Peptide Only	2874.25	2874.25	959.092	3	0.6	0.06567	40.85	0	Observed FDR	id
FAHPADSTMIDTNDNTVTVCXDYIK-I24-Peptide	db|MBNL1|MBNL1_Del101	201017_LU02_csarnowski_2017_B1.c.29371.29371.3	201017_LU02_csarnowski_2017_B1.c.29371.29371.3	230	0	Peptide	Peptide Only	Peptide Peptide Only	2874.25	2874.26	959.093	3	1.8	0.06214	43.11	0	Observed FDR	id
FAHPADSTXIDTNDNTVTVCMDYIK-I24-Peptide	db|MBNL1|MBNL1_Del101	201017_LU02_csarnowski_2017_B2.c.18681.18681.3	201017_LU02_csarnowski_2017_B2.c.18681.18681.3	230	0	Peptide	Peptide Only	Peptide Peptide Only	2874.25	2874.25	959.092	3	0.4	0.08611	40.41	0	Observed FDR	id
FAHPADSTMIDTNDNTVTVCMDYIK-Y23-Peptide	db|MBNL1|MBNL1_Del101	201017_LU02_csarnowski_2017_A1.c.25509.25509.3	201017_LU02_csarnowski_2017_A1.c.25509.25509.3	229	0	Peptide	Peptide Only	Peptide Peptide Only	2858.26	2858.26	953.761	3	0.9	0.08594	43.37	0	Observed FDR	id
FAHPADSTMIDTNDNTVTVCMDYIK-Y23-Peptide	db|MBNL1|MBNL1_Del101	201017_LU02_csarnowski_2017_A1.c.18769.18769.3	201017_LU02_csarnowski_2017_A1.c.18769.18769.3	229	0	Peptide	Peptide Only	Peptide Peptide Only	2858.26	2858.26	953.761	3	1.4	0.07265	41.99	0	Observed FDR	id
FAHPADSTMIDTNDNTVTVCMDYIK-Y23-Peptide	db|MBNL1|MBNL1_Del101	201017_LU02_csarnowski_2017_A1.c.27235.27235.3	201017_LU02_csarnowski_2017_A1.c.27235.27235.3	229	0	Peptide	Peptide Only	Peptide Peptide Only	2858.26	2858.26	953.761	3	1.6	0.06484	46.31	0	Observed FDR	id
FAHPADSTMIDTNDNTVTVCMDYIK-Y23-Peptide	db|MBNL1|MBNL1_Del101	201017_LU02_csarnowski_2017_A2.c.17769.17769.4	201017_LU02_csarnowski_2017_A2.c.17769.17769.4	229	0	Peptide	Peptide Only	Peptide Peptide Only	2858.26	2858.26	715.572	4	-0.3	0.07606	37.03	0	Observed FDR	id
FAHPADSTMIDTNDNTVTVCMDYIK-Y23-Peptide	db|MBNL1|MBNL1_Del101	201017_LU02_csarnowski_2017_A2.c.23124.23124.3	201017_LU02_csarnowski_2017_A2.c.23124.23124.3	229	0	Peptide	Peptide Only	Peptide Peptide Only	2858.26	2858.26	953.76	3	0.7	0.07735	42.89	0	Observed FDR	id
FAHPADSTMIDTNDNTVTVCMDYIK-Y23-Peptide	db|MBNL1|MBNL1_Del101	201017_LU02_csarnowski_2017_A2.c.25115.25115.3	201017_LU02_csarnowski_2017_A2.c.25115.25115.3	229	0	Peptide	Peptide Only	Peptide Peptide Only	2858.26	2858.26	953.761	3	1.2	0.09046	44.52	0	Observed FDR	id
FAHPADSTMIDTNDNTVTVCMDYIK-Y23-Peptide	db|MBNL1|MBNL1_Del101	201017_LU02_csarnowski_2017_A2.c.26592.26592.3	201017_LU02_csarnowski_2017_A2.c.26592.26592.3	229	0	Peptide	Peptide Only	Peptide Peptide Only	2858.26	2858.26	953.761	3	1.5	0.06386	38.53	0	Observed FDR	id
FAHPADSTMIDTNDNTVTVCMDYIK-Y23-Peptide	db|MBNL1|MBNL1_Del101	201017_LU02_csarnowski_2017_A2.c.22556.22556.3	201017_LU02_csarnowski_2017_A2.c.22556.22556.3	229	0	Peptide	Peptide Only	Peptide Peptide Only	2858.26	2858.26	953.761	3	1.6	0.06207	37.94	0	Observed FDR	id
FAHPADSTMIDTNDNTVTVCMDYIK-Y23-Peptide	db|MBNL1|MBNL1_Del101	201017_LU02_csarnowski_2017_B2.c.27758.27758.3	201017_LU02_csarnowski_2017_B2.c.27758.27758.3	229	0	Peptide	Peptide Only	Peptide Peptide Only	2858.26	2858.26	953.761	3	0.7	0.06447	39.27	0	Observed FDR	id
FAHPADSTMIDTNDNTVTVCMDYIK-Y23-Peptide	db|MBNL1|MBNL1_Del101	201017_LU02_csarnowski_2017_B2.c.27279.27279.3	201017_LU02_csarnowski_2017_B2.c.27279.27279.3	229	0	Peptide	Peptide Only	Peptide Peptide Only	2858.26	2858.26	953.761	3	1.1	0.06968	44.89	0	Observed FDR	id
FAHPADSTMIDTNDNTVTVCMDYIK-Y23-Peptide	db|MBNL1|MBNL1_Del101	201017_LU02_csarnowski_2017_B2.c.21473.21473.2	201017_LU02_csarnowski_2017_B2.c.21473.21473.2	229	0	Peptide	Peptide Only	Peptide Peptide Only	2858.26	2858.26	1430.14	2	2.3	0.04639	29.95	0	Observed FDR	id
FAHPADSTMIDTNDNTVTVCMDYIK-Y23-Peptide	db|MBNL1|MBNL1_Del101	201017_LU02_csarnowski_2017_B1.c.20674.20674.3	201017_LU02_csarnowski_2017_B1.c.20674.20674.3	229	0	Peptide	Peptide Only	Peptide Peptide Only	2858.26	2858.26	953.76	3	0	0.0881	42.94	0	Observed FDR	id
FAHPADSTMIDTNDNTVTVCXDYIK-Y23-Peptide	db|MBNL1|MBNL1_Del101	201017_LU02_csarnowski_2017_A1.c.16391.16391.4	201017_LU02_csarnowski_2017_A1.c.16391.16391.4	229	0	Peptide	Peptide Only	Peptide Peptide Only	2874.25	2874.25	719.57	4	-0.4	0.07811	41.87	0	Observed FDR	id
FAHPADSTMIDTNDNTVTVCXDYIK-Y23-Peptide	db|MBNL1|MBNL1_Del101	201017_LU02_csarnowski_2017_A1.c.16545.16545.3	201017_LU02_csarnowski_2017_A1.c.16545.16545.3	229	0	Peptide	Peptide Only	Peptide Peptide Only	2874.25	2874.25	959.092	3	0.2	0.08901	42.1	0	Observed FDR	id
FAHPADSTMIDTNDNTVTVCXDYIK-Y23-Peptide	db|MBNL1|MBNL1_Del101	201017_LU02_csarnowski_2017_A1.c.26873.26873.3	201017_LU02_csarnowski_2017_A1.c.26873.26873.3	229	0	Peptide	Peptide Only	Peptide Peptide Only	2874.25	2874.25	959.092	3	0.3	0.0647	42.1	0	Observed FDR	id
FAHPADSTMIDTNDNTVTVCXDYIK-Y23-Peptide	db|MBNL1|MBNL1_Del101	201017_LU02_csarnowski_2017_A1.c.22723.22723.3	201017_LU02_csarnowski_2017_A1.c.22723.22723.3	229	0	Peptide	Peptide Only	Peptide Peptide Only	2874.25	2874.25	959.092	3	0.4	0.08141	43.14	0	Observed FDR	id
FAHPADSTMIDTNDNTVTVCXDYIK-Y23-Peptide	db|MBNL1|MBNL1_Del101	201017_LU02_csarnowski_2017_A1.c.21063.21063.3	201017_LU02_csarnowski_2017_A1.c.21063.21063.3	229	0	Peptide	Peptide Only	Peptide Peptide Only	2874.25	2874.25	959.092	3	0.5	0.06749	41.62	0	Observed FDR	id
FAHPADSTMIDTNDNTVTVCXDYIK-Y23-Peptide	db|MBNL1|MBNL1_Del101	201017_LU02_csarnowski_2017_A1.c.25313.25313.3	201017_LU02_csarnowski_2017_A1.c.25313.25313.3	229	0	Peptide	Peptide Only	Peptide Peptide Only	2874.25	2874.25	959.092	3	0.5	0.07616	43.06	0	Observed FDR	id
FAHPADSTMIDTNDNTVTVCXDYIK-Y23-Peptide	db|MBNL1|MBNL1_Del101	201017_LU02_csarnowski_2017_A1.c.18741.18741.3	201017_LU02_csarnowski_2017_A1.c.18741.18741.3	229	0	Peptide	Peptide Only	Peptide Peptide Only	2874.25	2874.25	959.092	3	0.6	0.07059	43.84	0	Observed FDR	id
FAHPADSTMIDTNDNTVTVCXDYIK-Y23-Peptide	db|MBNL1|MBNL1_Del101	201017_LU02_csarnowski_2017_A1.c.17989.17989.3	201017_LU02_csarnowski_2017_A1.c.17989.17989.3	229	0	Peptide	Peptide Only	Peptide Peptide Only	2874.25	2874.25	959.092	3	0.8	0.07142	40.93	0	Observed FDR	id
FAHPADSTMIDTNDNTVTVCXDYIK-Y23-Peptide	db|MBNL1|MBNL1_Del101	201017_LU02_csarnowski_2017_A1.c.20833.20833.3	201017_LU02_csarnowski_2017_A1.c.20833.20833.3	229	0	Peptide	Peptide Only	Peptide Peptide Only	2874.25	2874.25	959.092	3	0.8	0.06962	41.74	0	Observed FDR	id
FAHPADSTMIDTNDNTVTVCXDYIK-Y23-Peptide	db|MBNL1|MBNL1_Del101	201017_LU02_csarnowski_2017_A1.c.24403.24403.3	201017_LU02_csarnowski_2017_A1.c.24403.24403.3	229	0	Peptide	Peptide Only	Peptide Peptide Only	2874.25	2874.25	959.093	3	1.1	0.07162	42.29	0	Observed FDR	id
FAHPADSTMIDTNDNTVTVCXDYIK-Y23-Peptide	db|MBNL1|MBNL1_Del101	201017_LU02_csarnowski_2017_A1.c.28646.28646.3	201017_LU02_csarnowski_2017_A1.c.28646.28646.3	229	0	Peptide	Peptide Only	Peptide Peptide Only	2874.25	2874.25	959.093	3	1.2	0.0676	34.11	0	Observed FDR	id
FAHPADSTMIDTNDNTVTVCXDYIK-Y23-Peptide	db|MBNL1|MBNL1_Del101	201017_LU02_csarnowski_2017_A1.c.21300.21300.3	201017_LU02_csarnowski_2017_A1.c.21300.21300.3	229	0	Peptide	Peptide Only	Peptide Peptide Only	2874.25	2874.26	959.093	3	1.5	0.08227	43.68	0	Observed FDR	id
FAHPADSTMIDTNDNTVTVCXDYIK-Y23-Peptide	db|MBNL1|MBNL1_Del101	201017_LU02_csarnowski_2017_A2.c.27690.27690.3	201017_LU02_csarnowski_2017_A2.c.27690.27690.3	229	0	Peptide	Peptide Only	Peptide Peptide Only	2874.25	2874.25	959.091	3	-0.7	0.06288	33.55	0	Observed FDR	id
FAHPADSTMIDTNDNTVTVCXDYIK-Y23-Peptide	db|MBNL1|MBNL1_Del101	201017_LU02_csarnowski_2017_A2.c.18082.18082.3	201017_LU02_csarnowski_2017_A2.c.18082.18082.3	229	0	Peptide	Peptide Only	Peptide Peptide Only	2874.25	2874.25	959.091	3	-0.3	0.05981	40.71	0	Observed FDR	id
FAHPADSTMIDTNDNTVTVCXDYIK-Y23-Peptide	db|MBNL1|MBNL1_Del101	201017_LU02_csarnowski_2017_A2.c.19962.19962.3	201017_LU02_csarnowski_2017_A2.c.19962.19962.3	229	0	Peptide	Peptide Only	Peptide Peptide Only	2874.25	2874.25	959.091	3	-0.1	0.06125	40.77	0	Observed FDR	id
FAHPADSTMIDTNDNTVTVCXDYIK-Y23-Peptide	db|MBNL1|MBNL1_Del101	201017_LU02_csarnowski_2017_A2.c.25060.25060.3	201017_LU02_csarnowski_2017_A2.c.25060.25060.3	229	0	Peptide	Peptide Only	Peptide Peptide Only	2874.25	2874.25	959.092	3	0.3	0.06148	38.19	0	Observed FDR	id
FAHPADSTMIDTNDNTVTVCXDYIK-Y23-Peptide	db|MBNL1|MBNL1_Del101	201017_LU02_csarnowski_2017_A2.c.21414.21414.3	201017_LU02_csarnowski_2017_A2.c.21414.21414.3	229	0	Peptide	Peptide Only	Peptide Peptide Only	2874.25	2874.25	959.092	3	0.9	0.06926	42.33	0	Observed FDR	id
FAHPADSTMIDTNDNTVTVCXDYIK-Y23-Peptide	db|MBNL1|MBNL1_Del101	201017_LU02_csarnowski_2017_A2.c.22256.22256.3	201017_LU02_csarnowski_2017_A2.c.22256.22256.3	229	0	Peptide	Peptide Only	Peptide Peptide Only	2874.25	2874.25	959.092	3	0.9	0.05482	37.56	0	Observed FDR	id
FAHPADSTMIDTNDNTVTVCXDYIK-Y23-Peptide	db|MBNL1|MBNL1_Del101	201017_LU02_csarnowski_2017_A2.c.25340.25340.3	201017_LU02_csarnowski_2017_A2.c.25340.25340.3	229	0	Peptide	Peptide Only	Peptide Peptide Only	2874.25	2874.25	959.092	3	0.9	0.05772	37.71	0	Observed FDR	id
FAHPADSTMIDTNDNTVTVCXDYIK-Y23-Peptide	db|MBNL1|MBNL1_Del101	201017_LU02_csarnowski_2017_A2.c.17451.17451.3	201017_LU02_csarnowski_2017_A2.c.17451.17451.3	229	0	Peptide	Peptide Only	Peptide Peptide Only	2874.25	2874.25	959.092	3	1	0.05872	39.33	0	Observed FDR	id
FAHPADSTMIDTNDNTVTVCXDYIK-Y23-Peptide	db|MBNL1|MBNL1_Del101	201017_LU02_csarnowski_2017_A2.c.20608.20608.3	201017_LU02_csarnowski_2017_A2.c.20608.20608.3	229	0	Peptide	Peptide Only	Peptide Peptide Only	2874.25	2874.25	959.093	3	1.1	0.06002	37.56	0	Observed FDR	id
FAHPADSTMIDTNDNTVTVCXDYIK-Y23-Peptide	db|MBNL1|MBNL1_Del101	201017_LU02_csarnowski_2017_A2.c.20186.20186.3	201017_LU02_csarnowski_2017_A2.c.20186.20186.3	229	0	Peptide	Peptide Only	Peptide Peptide Only	2874.25	2874.25	959.093	3	1.1	0.06887	40.17	0	Observed FDR	id
FAHPADSTMIDTNDNTVTVCXDYIK-Y23-Peptide	db|MBNL1|MBNL1_Del101	201017_LU02_csarnowski_2017_A2.c.25889.25889.3	201017_LU02_csarnowski_2017_A2.c.25889.25889.3	229	0	Peptide	Peptide Only	Peptide Peptide Only	2874.25	2874.25	959.093	3	1.1	0.07615	42.77	0	Observed FDR	id
FAHPADSTMIDTNDNTVTVCXDYIK-Y23-Peptide	db|MBNL1|MBNL1_Del101	201017_LU02_csarnowski_2017_A2.c.24589.24589.3	201017_LU02_csarnowski_2017_A2.c.24589.24589.3	229	0	Peptide	Peptide Only	Peptide Peptide Only	2874.25	2874.25	959.093	3	1.3	0.06871	45.4	0	Observed FDR	id
FAHPADSTMIDTNDNTVTVCXDYIK-Y23-Peptide	db|MBNL1|MBNL1_Del101	201017_LU02_csarnowski_2017_A2.c.25741.25741.3	201017_LU02_csarnowski_2017_A2.c.25741.25741.3	229	0	Peptide	Peptide Only	Peptide Peptide Only	2874.25	2874.26	959.093	3	1.9	0.07288	40.89	0	Observed FDR	id
FAHPADSTMIDTNDNTVTVCXDYIK-Y23-Peptide	db|MBNL1|MBNL1_Del101	201017_LU02_csarnowski_2017_B2.c.21224.21224.3	201017_LU02_csarnowski_2017_B2.c.21224.21224.3	229	0	Peptide	Peptide Only	Peptide Peptide Only	2874.25	2874.25	959.091	3	-0.9	0.06174	40.53	0	Observed FDR	id
FAHPADSTMIDTNDNTVTVCXDYIK-Y23-Peptide	db|MBNL1|MBNL1_Del101	201017_LU02_csarnowski_2017_B2.c.24107.24107.3	201017_LU02_csarnowski_2017_B2.c.24107.24107.3	229	0	Peptide	Peptide Only	Peptide Peptide Only	2874.25	2874.25	959.092	3	0.7	0.06948	42.71	0	Observed FDR	id
FAHPADSTMIDTNDNTVTVCXDYIK-Y23-Peptide	db|MBNL1|MBNL1_Del101	201017_LU02_csarnowski_2017_B2.c.17821.17821.3	201017_LU02_csarnowski_2017_B2.c.17821.17821.3	229	0	Peptide	Peptide Only	Peptide Peptide Only	2874.25	2874.25	959.092	3	1	0.08631	43.93	0	Observed FDR	id
FAHPADSTMIDTNDNTVTVCXDYIK-Y23-Peptide	db|MBNL1|MBNL1_Del101	201017_LU02_csarnowski_2017_B2.c.18450.18450.3	201017_LU02_csarnowski_2017_B2.c.18450.18450.3	229	0	Peptide	Peptide Only	Peptide Peptide Only	2874.25	2874.25	959.093	3	1.1	0.07361	41.91	0	Observed FDR	id
FAHPADSTMIDTNDNTVTVCXDYIK-Y23-Peptide	db|MBNL1|MBNL1_Del101	201017_LU02_csarnowski_2017_B2.c.23028.23028.3	201017_LU02_csarnowski_2017_B2.c.23028.23028.3	229	0	Peptide	Peptide Only	Peptide Peptide Only	2874.25	2874.26	959.093	3	1.5	0.07118	41.62	0	Observed FDR	id
FAHPADSTMIDTNDNTVTVCXDYIK-Y23-Peptide	db|MBNL1|MBNL1_Del101	201017_LU02_csarnowski_2017_B2.c.22506.22506.3	201017_LU02_csarnowski_2017_B2.c.22506.22506.3	229	0	Peptide	Peptide Only	Peptide Peptide Only	2874.25	2874.26	959.094	3	2.2	0.06358	39.49	0	Observed FDR	id
FAHPADSTMIDTNDNTVTVCXDYIK-Y23-Peptide	db|MBNL1|MBNL1_Del101	201017_LU02_csarnowski_2017_B1.c.20614.20614.3	201017_LU02_csarnowski_2017_B1.c.20614.20614.3	229	0	Peptide	Peptide Only	Peptide Peptide Only	2874.25	2874.25	959.091	3	-0.1	0.06152	42.14	0	Observed FDR	id
FAHPADSTMIDTNDNTVTVCXDYIK-Y23-Peptide	db|MBNL1|MBNL1_Del101	201017_LU02_csarnowski_2017_B1.c.30493.30493.3	201017_LU02_csarnowski_2017_B1.c.30493.30493.3	229	0	Peptide	Peptide Only	Peptide Peptide Only	2874.25	2874.25	959.092	3	0.3	0.07013	30.81	0	Observed FDR	id
FAHPADSTMIDTNDNTVTVCXDYIK-Y23-Peptide	db|MBNL1|MBNL1_Del101	201017_LU02_csarnowski_2017_B1.c.19720.19720.3	201017_LU02_csarnowski_2017_B1.c.19720.19720.3	229	0	Peptide	Peptide Only	Peptide Peptide Only	2874.25	2874.25	959.092	3	0.4	0.06248	42.95	0	Observed FDR	id
FAHPADSTMIDTNDNTVTVCXDYIK-Y23-Peptide	db|MBNL1|MBNL1_Del101	201017_LU02_csarnowski_2017_B1.c.21828.21828.3	201017_LU02_csarnowski_2017_B1.c.21828.21828.3	229	0	Peptide	Peptide Only	Peptide Peptide Only	2874.25	2874.25	959.092	3	0.6	0.07185	40.87	0	Observed FDR	id
FAHPADSTMIDTNDNTVTVCXDYIK-Y23-Peptide	db|MBNL1|MBNL1_Del101	201017_LU02_csarnowski_2017_B1.c.18856.18856.3	201017_LU02_csarnowski_2017_B1.c.18856.18856.3	229	0	Peptide	Peptide Only	Peptide Peptide Only	2874.25	2874.25	959.092	3	0.8	0.06349	41.83	0	Observed FDR	id
FAHPADSTMIDTNDNTVTVCXDYIK-Y23-Peptide	db|MBNL1|MBNL1_Del101	201017_LU02_csarnowski_2017_B1.c.24117.24117.3	201017_LU02_csarnowski_2017_B1.c.24117.24117.3	229	0	Peptide	Peptide Only	Peptide Peptide Only	2874.25	2874.25	959.092	3	0.8	0.05974	42.53	0	Observed FDR	id
FAHPADSTMIDTNDNTVTVCXDYIK-Y23-Peptide	db|MBNL1|MBNL1_Del101	201017_LU02_csarnowski_2017_B1.c.25020.25020.3	201017_LU02_csarnowski_2017_B1.c.25020.25020.3	229	0	Peptide	Peptide Only	Peptide Peptide Only	2874.25	2874.25	959.093	3	1.1	0.05284	39.45	0	Observed FDR	id
FAHPADSTMIDTNDNTVTVCXDYIK-Y23-Peptide	db|MBNL1|MBNL1_Del101	201017_LU02_csarnowski_2017_B1.c.22564.22564.3	201017_LU02_csarnowski_2017_B1.c.22564.22564.3	229	0	Peptide	Peptide Only	Peptide Peptide Only	2874.25	2874.25	959.093	3	1.2	0.06107	40.94	0	Observed FDR	id
FAHPADSTMIDTNDNTVTVCXDYIK-Y23-Peptide	db|MBNL1|MBNL1_Del101	201017_LU02_csarnowski_2017_B1.c.22892.22892.3	201017_LU02_csarnowski_2017_B1.c.22892.22892.3	229	0	Peptide	Peptide Only	Peptide Peptide Only	2874.25	2874.26	959.093	3	1.5	0.06091	43.29	0	Observed FDR	id
FAHPADSTMIDTNDNTVTVCXDYIK-Y23-Peptide	db|MBNL1|MBNL1_Del101	201017_LU02_csarnowski_2017_B1.c.22322.22322.3	201017_LU02_csarnowski_2017_B1.c.22322.22322.3	229	0	Peptide	Peptide Only	Peptide Peptide Only	2874.25	2874.26	959.093	3	1.6	0.06735	42.63	0	Observed FDR	id
FAHPADSTMIDTNDNTVTVCXDYIK-Y23-Peptide	db|MBNL1|MBNL1_Del101	201017_LU02_csarnowski_2017_B1.c.25429.25429.3	201017_LU02_csarnowski_2017_B1.c.25429.25429.3	229	0	Peptide	Peptide Only	Peptide Peptide Only	2874.25	2874.26	959.094	3	2.5	0.06708	41.78	0	Observed FDR	id
FAHPADSTXIDTNDNTVTVCMDYIKGR-Y23-Peptide	db|MBNL1|MBNL1_Del101	201017_LU02_csarnowski_2017_A2.c.14252.14252.4	201017_LU02_csarnowski_2017_A2.c.14252.14252.4	229	0	Peptide	Peptide Only	Peptide Peptide Only	3087.37	3087.38	772.852	4	0.7	0.0648	34.5	0	Observed FDR	id
FAHPADSTXIDTNDNTVTVCMDYIK-Y23-Peptide	db|MBNL1|MBNL1_Del101	201017_LU02_csarnowski_2017_A2.c.16280.16280.3	201017_LU02_csarnowski_2017_A2.c.16280.16280.3	229	0	Peptide	Peptide Only	Peptide Peptide Only	2874.25	2874.25	959.092	3	0.6	0.08375	41.65	0	Observed FDR	id
YLHPPPHLK-L2-CGU	db|MBNL1|MBNL1_Del101	201017_LU02_csarnowski_2017_A2.c.07804.07804.3	201017_LU02_csarnowski_2017_A2.c.07788.07788.3	229	974.125	CGU	Natural	CGU Natural	2074.74	2074.74	692.587	3	0.3	0.13571	26.86	0	Observed FDR	id
YLHPPPHLK-L2-CGU	db|MBNL1|MBNL1_Del101	201017_LU02_csarnowski_2017_B1.c.08142.08142.3	201017_LU02_csarnowski_2017_B1.c.08322.08322.3	229	974.125	CGU	Natural	CGU Natural	2074.74	2074.74	692.587	3	-0.2	0.19912	30	0	Observed FDR	id
FAHPADSTMIDTNDNTVTVCMDYIK-D22-Peptide	db|MBNL1|MBNL1_Del101	201017_LU02_csarnowski_2017_A1.c.20299.20299.2	201017_LU02_csarnowski_2017_A1.c.20299.20299.2	228	0	Peptide	Peptide Only	Peptide Peptide Only	2858.26	2858.26	1430.14	2	0.5	0.073	29.56	0	Observed FDR	id
FAHPADSTMIDTNDNTVTVCMDYIK-D22-Peptide	db|MBNL1|MBNL1_Del101	201017_LU02_csarnowski_2017_B2.c.21757.21757.2	201017_LU02_csarnowski_2017_B2.c.21757.21757.2	228	0	Peptide	Peptide Only	Peptide Peptide Only	2858.26	2858.26	1430.14	2	-0.1	0.04481	30.86	0	Observed FDR	id
FAHPADSTMIDTNDNTVTVCMDYIK-D22-Peptide	db|MBNL1|MBNL1_Del101	201017_LU02_csarnowski_2017_B2.c.23510.23510.3	201017_LU02_csarnowski_2017_B2.c.23510.23510.3	228	0	Peptide	Peptide Only	Peptide Peptide Only	2858.26	2858.26	953.761	3	1.1	0.08799	41.96	0	Observed FDR	id
FAHPADSTMIDTNDNTVTVCMDYIK-D22-Peptide	db|MBNL1|MBNL1_Del101	201017_LU02_csarnowski_2017_B2.c.24528.24528.3	201017_LU02_csarnowski_2017_B2.c.24528.24528.3	228	0	Peptide	Peptide Only	Peptide Peptide Only	2858.26	2858.26	953.761	3	1.4	0.0844	41.21	0	Observed FDR	id
FAHPADSTMIDTNDNTVTVCMDYIK-D22-Peptide	db|MBNL1|MBNL1_Del101	201017_LU02_csarnowski_2017_B2.c.20778.20778.4	201017_LU02_csarnowski_2017_B2.c.20778.20778.4	228	0	Peptide	Peptide Only	Peptide Peptide Only	2858.26	2858.26	715.573	4	1.5	0.05679	31.3	0	Observed FDR	id
FAHPADSTMIDTNDNTVTVCMDYIK-D22-Peptide	db|MBNL1|MBNL1_Del101	201017_LU02_csarnowski_2017_B2.c.23721.23721.3	201017_LU02_csarnowski_2017_B2.c.23721.23721.3	228	0	Peptide	Peptide Only	Peptide Peptide Only	2858.26	2858.26	953.761	3	1.6	0.07613	41.57	0	Observed FDR	id
FAHPADSTMIDTNDNTVTVCMDYIK-D22-Peptide	db|MBNL1|MBNL1_Del101	201017_LU02_csarnowski_2017_B2.c.20424.20424.4	201017_LU02_csarnowski_2017_B2.c.20424.20424.4	228	0	Peptide	Peptide Only	Peptide Peptide Only	2858.26	2858.26	715.573	4	1.9	0.07121	33.6	0	Observed FDR	id
FAHPADSTMIDTNDNTVTVCMDYIK-D22-Peptide	db|MBNL1|MBNL1_Del101	201017_LU02_csarnowski_2017_B1.c.28188.28188.3	201017_LU02_csarnowski_2017_B1.c.28188.28188.3	228	0	Peptide	Peptide Only	Peptide Peptide Only	2858.26	2858.26	953.761	3	1.2	0.07462	44.85	0	Observed FDR	id
FAHPADSTMIDTNDNTVTVCMDYIK-D22-UU	db|MBNL1|MBNL1_Del101	201017_LU02_csarnowski_2017_A2.c.18196.18196.3	201017_LU02_csarnowski_2017_A2.c.18415.18415.3	228	550.095	UU	Natural_-HPO3	UU Natural_-HPO3	3408.35	3408.35	1137.13	3	0.3	0.02394	27.69	0	Observed FDR	id
FAHPADSTMIDTNDNTVTVCXDYIK-D22-Peptide	db|MBNL1|MBNL1_Del101	201017_LU02_csarnowski_2017_A1.c.19366.19366.3	201017_LU02_csarnowski_2017_A1.c.19366.19366.3	228	0	Peptide	Peptide Only	Peptide Peptide Only	2874.25	2874.25	959.091	3	-0.5	0.06837	41.76	0	Observed FDR	id
FAHPADSTMIDTNDNTVTVCXDYIK-D22-Peptide	db|MBNL1|MBNL1_Del101	201017_LU02_csarnowski_2017_A1.c.28133.28133.3	201017_LU02_csarnowski_2017_A1.c.28133.28133.3	228	0	Peptide	Peptide Only	Peptide Peptide Only	2874.25	2874.25	959.091	3	-0.1	0.07131	35.24	0	Observed FDR	id
FAHPADSTMIDTNDNTVTVCXDYIK-D22-Peptide	db|MBNL1|MBNL1_Del101	201017_LU02_csarnowski_2017_A1.c.19153.19153.3	201017_LU02_csarnowski_2017_A1.c.19153.19153.3	228	0	Peptide	Peptide Only	Peptide Peptide Only	2874.25	2874.25	959.092	3	0.1	0.06392	43.1	0	Observed FDR	id
FAHPADSTMIDTNDNTVTVCXDYIK-D22-Peptide	db|MBNL1|MBNL1_Del101	201017_LU02_csarnowski_2017_A1.c.25484.25484.3	201017_LU02_csarnowski_2017_A1.c.25484.25484.3	228	0	Peptide	Peptide Only	Peptide Peptide Only	2874.25	2874.25	959.092	3	0.5	0.06927	41.13	0	Observed FDR	id
FAHPADSTMIDTNDNTVTVCXDYIK-D22-Peptide	db|MBNL1|MBNL1_Del101	201017_LU02_csarnowski_2017_A1.c.18217.18217.3	201017_LU02_csarnowski_2017_A1.c.18217.18217.3	228	0	Peptide	Peptide Only	Peptide Peptide Only	2874.25	2874.25	959.092	3	0.6	0.05776	41.89	0	Observed FDR	id
FAHPADSTMIDTNDNTVTVCXDYIK-D22-Peptide	db|MBNL1|MBNL1_Del101	201017_LU02_csarnowski_2017_A1.c.18484.18484.3	201017_LU02_csarnowski_2017_A1.c.18484.18484.3	228	0	Peptide	Peptide Only	Peptide Peptide Only	2874.25	2874.25	959.092	3	0.6	0.06054	40.81	0	Observed FDR	id
FAHPADSTMIDTNDNTVTVCXDYIK-D22-Peptide	db|MBNL1|MBNL1_Del101	201017_LU02_csarnowski_2017_A1.c.26119.26119.3	201017_LU02_csarnowski_2017_A1.c.26119.26119.3	228	0	Peptide	Peptide Only	Peptide Peptide Only	2874.25	2874.25	959.092	3	0.6	0.06882	42.5	0	Observed FDR	id
FAHPADSTMIDTNDNTVTVCXDYIK-D22-Peptide	db|MBNL1|MBNL1_Del101	201017_LU02_csarnowski_2017_A1.c.21511.21511.3	201017_LU02_csarnowski_2017_A1.c.21511.21511.3	228	0	Peptide	Peptide Only	Peptide Peptide Only	2874.25	2874.25	959.092	3	0.7	0.08384	42.99	0	Observed FDR	id
FAHPADSTMIDTNDNTVTVCXDYIK-D22-Peptide	db|MBNL1|MBNL1_Del101	201017_LU02_csarnowski_2017_A1.c.21715.21715.3	201017_LU02_csarnowski_2017_A1.c.21715.21715.3	228	0	Peptide	Peptide Only	Peptide Peptide Only	2874.25	2874.25	959.092	3	0.9	0.06255	41.38	0	Observed FDR	id
FAHPADSTMIDTNDNTVTVCXDYIK-D22-Peptide	db|MBNL1|MBNL1_Del101	201017_LU02_csarnowski_2017_A1.c.27628.27628.3	201017_LU02_csarnowski_2017_A1.c.27628.27628.3	228	0	Peptide	Peptide Only	Peptide Peptide Only	2874.25	2874.25	959.092	3	0.9	0.06129	42.72	0	Observed FDR	id
FAHPADSTMIDTNDNTVTVCXDYIK-D22-Peptide	db|MBNL1|MBNL1_Del101	201017_LU02_csarnowski_2017_A1.c.23096.23096.3	201017_LU02_csarnowski_2017_A1.c.23096.23096.3	228	0	Peptide	Peptide Only	Peptide Peptide Only	2874.25	2874.25	959.092	3	0.9	0.06909	41.67	0	Observed FDR	id
FAHPADSTMIDTNDNTVTVCXDYIK-D22-Peptide	db|MBNL1|MBNL1_Del101	201017_LU02_csarnowski_2017_A1.c.27759.27759.3	201017_LU02_csarnowski_2017_A1.c.27759.27759.3	228	0	Peptide	Peptide Only	Peptide Peptide Only	2874.25	2874.25	959.092	3	0.9	0.05792	44.22	0	Observed FDR	id
FAHPADSTMIDTNDNTVTVCXDYIK-D22-Peptide	db|MBNL1|MBNL1_Del101	201017_LU02_csarnowski_2017_A1.c.22311.22311.3	201017_LU02_csarnowski_2017_A1.c.22311.22311.3	228	0	Peptide	Peptide Only	Peptide Peptide Only	2874.25	2874.25	959.093	3	1.2	0.07132	41.4	0	Observed FDR	id
FAHPADSTMIDTNDNTVTVCXDYIK-D22-Peptide	db|MBNL1|MBNL1_Del101	201017_LU02_csarnowski_2017_A1.c.21882.21882.3	201017_LU02_csarnowski_2017_A1.c.21882.21882.3	228	0	Peptide	Peptide Only	Peptide Peptide Only	2874.25	2874.25	959.093	3	1.3	0.07976	44.65	0	Observed FDR	id
FAHPADSTMIDTNDNTVTVCXDYIK-D22-Peptide	db|MBNL1|MBNL1_Del101	201017_LU02_csarnowski_2017_A1.c.27486.27486.3	201017_LU02_csarnowski_2017_A1.c.27486.27486.3	228	0	Peptide	Peptide Only	Peptide Peptide Only	2874.25	2874.26	959.093	3	1.5	0.06605	42.85	0	Observed FDR	id
FAHPADSTMIDTNDNTVTVCXDYIK-D22-Peptide	db|MBNL1|MBNL1_Del101	201017_LU02_csarnowski_2017_A1.c.25945.25945.3	201017_LU02_csarnowski_2017_A1.c.25945.25945.3	228	0	Peptide	Peptide Only	Peptide Peptide Only	2874.25	2874.26	959.093	3	1.6	0.0713	42.08	0	Observed FDR	id
FAHPADSTMIDTNDNTVTVCXDYIK-D22-Peptide	db|MBNL1|MBNL1_Del101	201017_LU02_csarnowski_2017_A1.c.22519.22519.3	201017_LU02_csarnowski_2017_A1.c.22519.22519.3	228	0	Peptide	Peptide Only	Peptide Peptide Only	2874.25	2874.26	959.093	3	1.9	0.07693	42.13	0	Observed FDR	id
FAHPADSTMIDTNDNTVTVCXDYIK-D22-Peptide	db|MBNL1|MBNL1_Del101	201017_LU02_csarnowski_2017_A1.c.20622.20622.3	201017_LU02_csarnowski_2017_A1.c.20622.20622.3	228	0	Peptide	Peptide Only	Peptide Peptide Only	2874.25	2874.26	959.093	3	2	0.06398	42.07	0	Observed FDR	id
FAHPADSTMIDTNDNTVTVCXDYIK-D22-Peptide	db|MBNL1|MBNL1_Del101	201017_LU02_csarnowski_2017_A2.c.15291.15291.4	201017_LU02_csarnowski_2017_A2.c.15291.15291.4	228	0	Peptide	Peptide Only	Peptide Peptide Only	2874.25	2874.25	719.571	4	0.1	0.073	34.84	0	Observed FDR	id
FAHPADSTMIDTNDNTVTVCXDYIK-D22-Peptide	db|MBNL1|MBNL1_Del101	201017_LU02_csarnowski_2017_A2.c.17012.17012.3	201017_LU02_csarnowski_2017_A2.c.17012.17012.3	228	0	Peptide	Peptide Only	Peptide Peptide Only	2874.25	2874.25	959.092	3	0.4	0.06572	43.4	0	Observed FDR	id
FAHPADSTMIDTNDNTVTVCXDYIK-D22-Peptide	db|MBNL1|MBNL1_Del101	201017_LU02_csarnowski_2017_A2.c.19745.19745.3	201017_LU02_csarnowski_2017_A2.c.19745.19745.3	228	0	Peptide	Peptide Only	Peptide Peptide Only	2874.25	2874.25	959.092	3	0.6	0.07072	41.6	0	Observed FDR	id
FAHPADSTMIDTNDNTVTVCXDYIK-D22-Peptide	db|MBNL1|MBNL1_Del101	201017_LU02_csarnowski_2017_A2.c.15276.15276.3	201017_LU02_csarnowski_2017_A2.c.15276.15276.3	228	0	Peptide	Peptide Only	Peptide Peptide Only	2874.25	2874.25	959.092	3	0.7	0.08057	41.7	0	Observed FDR	id
FAHPADSTMIDTNDNTVTVCXDYIK-D22-Peptide	db|MBNL1|MBNL1_Del101	201017_LU02_csarnowski_2017_A2.c.17733.17733.3	201017_LU02_csarnowski_2017_A2.c.17733.17733.3	228	0	Peptide	Peptide Only	Peptide Peptide Only	2874.25	2874.25	959.092	3	0.7	0.06448	42.42	0	Observed FDR	id
FAHPADSTMIDTNDNTVTVCXDYIK-D22-Peptide	db|MBNL1|MBNL1_Del101	201017_LU02_csarnowski_2017_A2.c.21019.21019.3	201017_LU02_csarnowski_2017_A2.c.21019.21019.3	228	0	Peptide	Peptide Only	Peptide Peptide Only	2874.25	2874.25	959.092	3	0.8	0.07272	40.77	0	Observed FDR	id
FAHPADSTMIDTNDNTVTVCXDYIK-D22-Peptide	db|MBNL1|MBNL1_Del101	201017_LU02_csarnowski_2017_A2.c.18306.18306.3	201017_LU02_csarnowski_2017_A2.c.18306.18306.3	228	0	Peptide	Peptide Only	Peptide Peptide Only	2874.25	2874.25	959.093	3	1.1	0.05501	43.07	0	Observed FDR	id
FAHPADSTMIDTNDNTVTVCXDYIK-D22-Peptide	db|MBNL1|MBNL1_Del101	201017_LU02_csarnowski_2017_A2.c.24123.24123.3	201017_LU02_csarnowski_2017_A2.c.24123.24123.3	228	0	Peptide	Peptide Only	Peptide Peptide Only	2874.25	2874.26	959.093	3	1.6	0.06843	42.67	0	Observed FDR	id
FAHPADSTMIDTNDNTVTVCXDYIK-D22-Peptide	db|MBNL1|MBNL1_Del101	201017_LU02_csarnowski_2017_A2.c.22852.22852.3	201017_LU02_csarnowski_2017_A2.c.22852.22852.3	228	0	Peptide	Peptide Only	Peptide Peptide Only	2874.25	2874.26	959.093	3	1.7	0.04873	36.21	0	Observed FDR	id
FAHPADSTMIDTNDNTVTVCXDYIK-D22-Peptide	db|MBNL1|MBNL1_Del101	201017_LU02_csarnowski_2017_A2.c.21206.21206.3	201017_LU02_csarnowski_2017_A2.c.21206.21206.3	228	0	Peptide	Peptide Only	Peptide Peptide Only	2874.25	2874.26	959.093	3	1.8	0.06259	46.26	0	Observed FDR	id
FAHPADSTMIDTNDNTVTVCXDYIK-D22-Peptide	db|MBNL1|MBNL1_Del101	201017_LU02_csarnowski_2017_A2.c.15526.15526.3	201017_LU02_csarnowski_2017_A2.c.15526.15526.3	228	0	Peptide	Peptide Only	Peptide Peptide Only	2874.25	2874.26	959.093	3	2	0.08392	43.09	0	Observed FDR	id
FAHPADSTMIDTNDNTVTVCXDYIK-D22-Peptide	db|MBNL1|MBNL1_Del101	201017_LU02_csarnowski_2017_B2.c.18129.18129.3	201017_LU02_csarnowski_2017_B2.c.18129.18129.3	228	0	Peptide	Peptide Only	Peptide Peptide Only	2874.25	2874.25	959.091	3	-0.3	0.08942	42.96	0	Observed FDR	id
FAHPADSTMIDTNDNTVTVCXDYIK-D22-Peptide	db|MBNL1|MBNL1_Del101	201017_LU02_csarnowski_2017_B2.c.30075.30075.3	201017_LU02_csarnowski_2017_B2.c.30075.30075.3	228	0	Peptide	Peptide Only	Peptide Peptide Only	2874.25	2874.25	959.092	3	0.4	0.07471	34.1	0	Observed FDR	id
FAHPADSTMIDTNDNTVTVCXDYIK-D22-Peptide	db|MBNL1|MBNL1_Del101	201017_LU02_csarnowski_2017_B2.c.19213.19213.3	201017_LU02_csarnowski_2017_B2.c.19213.19213.3	228	0	Peptide	Peptide Only	Peptide Peptide Only	2874.25	2874.25	959.092	3	0.5	0.06348	39.2	0	Observed FDR	id
FAHPADSTMIDTNDNTVTVCXDYIK-D22-Peptide	db|MBNL1|MBNL1_Del101	201017_LU02_csarnowski_2017_B2.c.17576.17576.3	201017_LU02_csarnowski_2017_B2.c.17576.17576.3	228	0	Peptide	Peptide Only	Peptide Peptide Only	2874.25	2874.25	959.092	3	0.8	0.09236	44.31	0	Observed FDR	id
FAHPADSTMIDTNDNTVTVCXDYIK-D22-Peptide	db|MBNL1|MBNL1_Del101	201017_LU02_csarnowski_2017_B2.c.27889.27889.3	201017_LU02_csarnowski_2017_B2.c.27889.27889.3	228	0	Peptide	Peptide Only	Peptide Peptide Only	2874.25	2874.25	959.092	3	0.8	0.06666	41.88	0	Observed FDR	id
FAHPADSTMIDTNDNTVTVCXDYIK-D22-Peptide	db|MBNL1|MBNL1_Del101	201017_LU02_csarnowski_2017_B2.c.29530.29530.3	201017_LU02_csarnowski_2017_B2.c.29530.29530.3	228	0	Peptide	Peptide Only	Peptide Peptide Only	2874.25	2874.25	959.092	3	0.8	0.07166	43.21	0	Observed FDR	id
FAHPADSTMIDTNDNTVTVCXDYIK-D22-Peptide	db|MBNL1|MBNL1_Del101	201017_LU02_csarnowski_2017_B2.c.24504.24504.3	201017_LU02_csarnowski_2017_B2.c.24504.24504.3	228	0	Peptide	Peptide Only	Peptide Peptide Only	2874.25	2874.25	959.092	3	0.9	0.06911	41.02	0	Observed FDR	id
FAHPADSTMIDTNDNTVTVCXDYIK-D22-Peptide	db|MBNL1|MBNL1_Del101	201017_LU02_csarnowski_2017_B2.c.23695.23695.3	201017_LU02_csarnowski_2017_B2.c.23695.23695.3	228	0	Peptide	Peptide Only	Peptide Peptide Only	2874.25	2874.25	959.092	3	1	0.0694	41.88	0	Observed FDR	id
FAHPADSTMIDTNDNTVTVCXDYIK-D22-Peptide	db|MBNL1|MBNL1_Del101	201017_LU02_csarnowski_2017_B2.c.28958.28958.3	201017_LU02_csarnowski_2017_B2.c.28958.28958.3	228	0	Peptide	Peptide Only	Peptide Peptide Only	2874.25	2874.26	959.093	3	1.5	0.06767	42.49	0	Observed FDR	id
FAHPADSTMIDTNDNTVTVCXDYIK-D22-Peptide	db|MBNL1|MBNL1_Del101	201017_LU02_csarnowski_2017_B2.c.29693.29693.3	201017_LU02_csarnowski_2017_B2.c.29693.29693.3	228	0	Peptide	Peptide Only	Peptide Peptide Only	2874.25	2874.26	959.093	3	1.5	0.06363	38.1	0	Observed FDR	id
FAHPADSTMIDTNDNTVTVCXDYIK-D22-Peptide	db|MBNL1|MBNL1_Del101	201017_LU02_csarnowski_2017_B2.c.23489.23489.3	201017_LU02_csarnowski_2017_B2.c.23489.23489.3	228	0	Peptide	Peptide Only	Peptide Peptide Only	2874.25	2874.26	959.093	3	1.6	0.07049	43.13	0	Observed FDR	id
FAHPADSTMIDTNDNTVTVCXDYIK-D22-Peptide	db|MBNL1|MBNL1_Del101	201017_LU02_csarnowski_2017_B1.c.28646.28646.3	201017_LU02_csarnowski_2017_B1.c.28646.28646.3	228	0	Peptide	Peptide Only	Peptide Peptide Only	2874.25	2874.25	959.091	3	-0.1	0.05023	37.8	0	Observed FDR	id
FAHPADSTMIDTNDNTVTVCXDYIK-D22-Peptide	db|MBNL1|MBNL1_Del101	201017_LU02_csarnowski_2017_B1.c.24804.24804.3	201017_LU02_csarnowski_2017_B1.c.24804.24804.3	228	0	Peptide	Peptide Only	Peptide Peptide Only	2874.25	2874.25	959.092	3	0.6	0.06857	42.87	0	Observed FDR	id
FAHPADSTMIDTNDNTVTVCXDYIK-D22-Peptide	db|MBNL1|MBNL1_Del101	201017_LU02_csarnowski_2017_B1.c.19095.19095.3	201017_LU02_csarnowski_2017_B1.c.19095.19095.3	228	0	Peptide	Peptide Only	Peptide Peptide Only	2874.25	2874.25	959.092	3	1	0.06921	44.01	0	Observed FDR	id
FAHPADSTMIDTNDNTVTVCXDYIK-D22-Peptide	db|MBNL1|MBNL1_Del101	201017_LU02_csarnowski_2017_B1.c.29540.29540.3	201017_LU02_csarnowski_2017_B1.c.29540.29540.3	228	0	Peptide	Peptide Only	Peptide Peptide Only	2874.25	2874.25	959.093	3	1.3	0.07357	42.5	0	Observed FDR	id
FAHPADSTMIDTNDNTVTVCXDYIK-D22-Peptide	db|MBNL1|MBNL1_Del101	201017_LU02_csarnowski_2017_B1.c.21575.21575.3	201017_LU02_csarnowski_2017_B1.c.21575.21575.3	228	0	Peptide	Peptide Only	Peptide Peptide Only	2874.25	2874.25	959.093	3	1.3	0.05706	40.56	0	Observed FDR	id
FAHPADSTMIDTNDNTVTVCXDYIK-D22-Peptide	db|MBNL1|MBNL1_Del101	201017_LU02_csarnowski_2017_B1.c.28504.28504.3	201017_LU02_csarnowski_2017_B1.c.28504.28504.3	228	0	Peptide	Peptide Only	Peptide Peptide Only	2874.25	2874.26	959.093	3	1.6	0.06425	39.33	0	Observed FDR	id
FAHPADSTMIDTNDNTVTVCXDYIK-D22-Peptide	db|MBNL1|MBNL1_Del101	201017_LU02_csarnowski_2017_B1.c.17820.17820.3	201017_LU02_csarnowski_2017_B1.c.17820.17820.3	228	0	Peptide	Peptide Only	Peptide Peptide Only	2874.25	2874.26	959.093	3	1.7	0.08264	40.72	0	Observed FDR	id
FAHPADSTMIDTNDNTVTVCXDYIK-D22-Peptide	db|MBNL1|MBNL1_Del101	201017_LU02_csarnowski_2017_B1.c.24584.24584.3	201017_LU02_csarnowski_2017_B1.c.24584.24584.3	228	0	Peptide	Peptide Only	Peptide Peptide Only	2874.25	2874.26	959.093	3	1.9	0.07084	40.86	0	Observed FDR	id
FAHPADSTMIDTNDNTVTVCXDYIK-D22-Peptide	db|MBNL1|MBNL1_Del101	201017_LU02_csarnowski_2017_B1.c.25236.25236.3	201017_LU02_csarnowski_2017_B1.c.25236.25236.3	228	0	Peptide	Peptide Only	Peptide Peptide Only	2874.25	2874.26	959.093	3	2	0.0647	39.75	0	Observed FDR	id
FAHPADSTMIDTNDNTVTVCXDYIK-D22-Peptide	db|MBNL1|MBNL1_Del101	201017_LU02_csarnowski_2017_B1.c.23361.23361.3	201017_LU02_csarnowski_2017_B1.c.23361.23361.3	228	0	Peptide	Peptide Only	Peptide Peptide Only	2874.25	2874.26	959.093	3	2	0.06419	44.42	0	Observed FDR	id
FAHPADSTMIDTNDNTVTVCXDYIK-D22-Peptide	db|MBNL1|MBNL1_Del101	201017_LU02_csarnowski_2017_B1.c.23626.23626.3	201017_LU02_csarnowski_2017_B1.c.23626.23626.3	228	0	Peptide	Peptide Only	Peptide Peptide Only	2874.25	2874.26	959.094	3	2.4	0.05853	37.67	0	Observed FDR	id
FAHPADSTMIDTNDNTVTVCXDYIK-D22-Peptide	db|MBNL1|MBNL1_Del101	201017_LU02_csarnowski_2017_B1.c.18996.18996.2	201017_LU02_csarnowski_2017_B1.c.18996.18996.2	228	0	Peptide	Peptide Only	Peptide Peptide Only	2874.25	2874.26	1438.14	2	2.9	0.04184	30.29	0	Observed FDR	id
FAHPADSTMIDTNDNTVTVCXDYIKGR-D22-Peptide	db|MBNL1|MBNL1_Del101	201017_LU02_csarnowski_2017_A2.c.13527.13527.4	201017_LU02_csarnowski_2017_A2.c.13527.13527.4	228	0	Peptide	Peptide Only	Peptide Peptide Only	3087.37	3087.38	772.852	4	1	0.06622	40.25	0	Observed FDR	id
FAHPADSTMIDTNDNTVTVCXDYIKGR-D22-Peptide	db|MBNL1|MBNL1_Del101	201017_LU02_csarnowski_2017_B2.c.18441.18441.4	201017_LU02_csarnowski_2017_B2.c.18441.18441.4	228	0	Peptide	Peptide Only	Peptide Peptide Only	3087.37	3087.37	772.851	4	0	0.07738	47.02	0	Observed FDR	id
FAHPADSTMIDTNDNTVTVCXDYIKGR-D22-Peptide	db|MBNL1|MBNL1_Del101	201017_LU02_csarnowski_2017_B1.c.15588.15588.4	201017_LU02_csarnowski_2017_B1.c.15588.15588.4	228	0	Peptide	Peptide Only	Peptide Peptide Only	3087.37	3087.38	772.852	4	0.8	0.05977	41.14	0	Observed FDR	id
FAHPADSTXIDTNDNTVTVCMDYIK-D22-Peptide	db|MBNL1|MBNL1_Del101	201017_LU02_csarnowski_2017_B2.c.18797.18797.2	201017_LU02_csarnowski_2017_B2.c.18797.18797.2	228	0	Peptide	Peptide Only	Peptide Peptide Only	2874.25	2874.26	1438.14	2	2	0.03926	31.22	0	Observed FDR	id
FAHPADSTXIDTNDNTVTVCMDYIKGR-D22-Peptide	db|MBNL1|MBNL1_Del101	201017_LU02_csarnowski_2017_A1.c.15515.15515.4	201017_LU02_csarnowski_2017_A1.c.15515.15515.4	228	0	Peptide	Peptide Only	Peptide Peptide Only	3087.37	3087.38	772.852	4	0.6	0.07103	39.59	0	Observed FDR	id
FAHPADSTMIDTNDNTVTVCMDYIKGR-M21-Peptide	db|MBNL1|MBNL1_Del101	201017_LU02_csarnowski_2017_A2.c.16094.16094.4	201017_LU02_csarnowski_2017_A2.c.16094.16094.4	227	0	Peptide	Peptide Only	Peptide Peptide Only	3071.38	3071.38	768.853	4	0.8	0.08024	44.67	0	Observed FDR	id
FAHPADSTMIDTNDNTVTVCMDYIK-M21-Peptide	db|MBNL1|MBNL1_Del101	201017_LU02_csarnowski_2017_A1.c.28691.28691.2	201017_LU02_csarnowski_2017_A1.c.28691.28691.2	227	0	Peptide	Peptide Only	Peptide Peptide Only	2858.26	2858.26	1430.14	2	2.2	0.05089	34.44	0	Observed FDR	id
FAHPADSTMIDTNDNTVTVCMDYIK-M21-Peptide	db|MBNL1|MBNL1_Del101	201017_LU02_csarnowski_2017_A2.c.25265.25265.3	201017_LU02_csarnowski_2017_A2.c.25265.25265.3	227	0	Peptide	Peptide Only	Peptide Peptide Only	2858.26	2858.25	953.759	3	-1	0.07379	41.21	0	Observed FDR	id
FAHPADSTMIDTNDNTVTVCMDYIK-M21-Peptide	db|MBNL1|MBNL1_Del101	201017_LU02_csarnowski_2017_A2.c.20460.20460.3	201017_LU02_csarnowski_2017_A2.c.20460.20460.3	227	0	Peptide	Peptide Only	Peptide Peptide Only	2858.26	2858.26	953.761	3	1.1	0.07949	45.77	0	Observed FDR	id
FAHPADSTMIDTNDNTVTVCMDYIK-M21-Peptide	db|MBNL1|MBNL1_Del101	201017_LU02_csarnowski_2017_A2.c.26212.26212.3	201017_LU02_csarnowski_2017_A2.c.26212.26212.3	227	0	Peptide	Peptide Only	Peptide Peptide Only	2858.26	2858.26	953.761	3	1.4	0.07672	39.24	0	Observed FDR	id
FAHPADSTMIDTNDNTVTVCMDYIK-M21-Peptide	db|MBNL1|MBNL1_Del101	201017_LU02_csarnowski_2017_A2.c.24978.24978.3	201017_LU02_csarnowski_2017_A2.c.24978.24978.3	227	0	Peptide	Peptide Only	Peptide Peptide Only	2858.26	2858.26	953.762	3	2.1	0.0818	42.87	0	Observed FDR	id
FAHPADSTMIDTNDNTVTVCMDYIK-M21-Peptide	db|MBNL1|MBNL1_Del101	201017_LU02_csarnowski_2017_B1.c.27372.27372.3	201017_LU02_csarnowski_2017_B1.c.27372.27372.3	227	0	Peptide	Peptide Only	Peptide Peptide Only	2858.26	2858.26	953.761	3	1.1	0.06382	41.35	0	Observed FDR	id
FAHPADSTMIDTNDNTVTVCMDYIK-M21-Peptide	db|MBNL1|MBNL1_Del101	201017_LU02_csarnowski_2017_B1.c.22254.22254.2	201017_LU02_csarnowski_2017_B1.c.22254.22254.2	227	0	Peptide	Peptide Only	Peptide Peptide Only	2858.26	2858.26	1430.14	2	2.5	0.08551	34.87	0	Observed FDR	id
FAHPADSTMIDTNDNTVTVCMDYIK-M21-UU	db|MBNL1|MBNL1_Del101	201017_LU02_csarnowski_2017_B1.c.20682.20682.3	201017_LU02_csarnowski_2017_B1.c.20675.20675.3	227	550.095	UU	Natural_-HPO3	UU Natural_-HPO3	3408.35	3408.35	1137.13	3	1	0.04806	42.81	0	Observed FDR	id
FAHPADSTMIDTNDNTVTVCMDYIK-C20-Peptide	db|MBNL1|MBNL1_Del101	201017_LU02_csarnowski_2017_A2.c.18138.18138.4	201017_LU02_csarnowski_2017_A2.c.18138.18138.4	226	0	Peptide	Peptide Only	Peptide Peptide Only	2858.26	2858.26	715.572	4	-0.4	0.07754	31.13	0	Observed FDR	id
FAHPADSTMIDTNDNTVTVCMDYIK-C20-UU	db|MBNL1|MBNL1_Del101	201017_LU02_csarnowski_2017_A1.c.19442.19442.3	201017_LU02_csarnowski_2017_A1.c.19452.19452.3	226	550.095	UU	Natural_-HPO3	UU Natural_-HPO3	3408.35	3408.35	1137.12	3	-1.2	0.04022	41.94	0	Observed FDR	id
FAHPADSTMIDTNDNTVTVCMDYIKGR-C20-Peptide	db|MBNL1|MBNL1_Del101	201017_LU02_csarnowski_2017_A1.c.17162.17162.4	201017_LU02_csarnowski_2017_A1.c.17162.17162.4	226	0	Peptide	Peptide Only	Peptide Peptide Only	3071.38	3071.38	768.854	4	1.8	0.07129	48.02	0	Observed FDR	id
FAHPADSTMIDTNDNTVTVCMDYIKGR-C20-Peptide	db|MBNL1|MBNL1_Del101	201017_LU02_csarnowski_2017_B2.c.18440.18440.4	201017_LU02_csarnowski_2017_B2.c.18440.18440.4	226	0	Peptide	Peptide Only	Peptide Peptide Only	3071.38	3071.38	768.854	4	1.6	0.06968	39.11	0	Observed FDR	id
FAHPADSTMIDTNDNTVTVCXDYIK-C20-Peptide	db|MBNL1|MBNL1_Del101	201017_LU02_csarnowski_2017_A1.c.16804.16804.3	201017_LU02_csarnowski_2017_A1.c.16804.16804.3	226	0	Peptide	Peptide Only	Peptide Peptide Only	2874.25	2874.25	959.092	3	0.3	0.08547	45.03	0	Observed FDR	id
FAHPADSTMIDTNDNTVTVCXDYIK-C20-Peptide	db|MBNL1|MBNL1_Del101	201017_LU02_csarnowski_2017_A1.c.25637.25637.3	201017_LU02_csarnowski_2017_A1.c.25637.25637.3	226	0	Peptide	Peptide Only	Peptide Peptide Only	2874.25	2874.25	959.092	3	0.8	0.06468	39.05	0	Observed FDR	id
FAHPADSTMIDTNDNTVTVCXDYIK-C20-Peptide	db|MBNL1|MBNL1_Del101	201017_LU02_csarnowski_2017_A1.c.26588.26588.3	201017_LU02_csarnowski_2017_A1.c.26588.26588.3	226	0	Peptide	Peptide Only	Peptide Peptide Only	2874.25	2874.25	959.092	3	0.9	0.06194	33.43	0	Observed FDR	id
FAHPADSTMIDTNDNTVTVCXDYIK-C20-Peptide	db|MBNL1|MBNL1_Del101	201017_LU02_csarnowski_2017_A1.c.22906.22906.3	201017_LU02_csarnowski_2017_A1.c.22906.22906.3	226	0	Peptide	Peptide Only	Peptide Peptide Only	2874.25	2874.25	959.093	3	1.3	0.07273	44.41	0	Observed FDR	id
FAHPADSTMIDTNDNTVTVCXDYIK-C20-Peptide	db|MBNL1|MBNL1_Del101	201017_LU02_csarnowski_2017_A1.c.25140.25140.3	201017_LU02_csarnowski_2017_A1.c.25140.25140.3	226	0	Peptide	Peptide Only	Peptide Peptide Only	2874.25	2874.25	959.093	3	1.3	0.06231	35.01	0	Observed FDR	id
FAHPADSTMIDTNDNTVTVCXDYIK-C20-Peptide	db|MBNL1|MBNL1_Del101	201017_LU02_csarnowski_2017_A1.c.27188.27188.3	201017_LU02_csarnowski_2017_A1.c.27188.27188.3	226	0	Peptide	Peptide Only	Peptide Peptide Only	2874.25	2874.26	959.093	3	1.9	0.0656	41.03	0	Observed FDR	id
FAHPADSTMIDTNDNTVTVCXDYIK-C20-Peptide	db|MBNL1|MBNL1_Del101	201017_LU02_csarnowski_2017_A2.c.16084.16084.3	201017_LU02_csarnowski_2017_A2.c.16084.16084.3	226	0	Peptide	Peptide Only	Peptide Peptide Only	2874.25	2874.25	959.09	3	-1.3	0.07914	44.61	0	Observed FDR	id
FAHPADSTMIDTNDNTVTVCXDYIK-C20-Peptide	db|MBNL1|MBNL1_Del101	201017_LU02_csarnowski_2017_A2.c.18993.18993.3	201017_LU02_csarnowski_2017_A2.c.18993.18993.3	226	0	Peptide	Peptide Only	Peptide Peptide Only	2874.25	2874.25	959.092	3	1	0.05862	36.98	0	Observed FDR	id
FAHPADSTMIDTNDNTVTVCXDYIK-C20-Peptide	db|MBNL1|MBNL1_Del101	201017_LU02_csarnowski_2017_A2.c.26283.26283.3	201017_LU02_csarnowski_2017_A2.c.26283.26283.3	226	0	Peptide	Peptide Only	Peptide Peptide Only	2874.25	2874.25	959.092	3	1	0.06679	40.7	0	Observed FDR	id
FAHPADSTMIDTNDNTVTVCXDYIK-C20-Peptide	db|MBNL1|MBNL1_Del101	201017_LU02_csarnowski_2017_A2.c.22472.22472.3	201017_LU02_csarnowski_2017_A2.c.22472.22472.3	226	0	Peptide	Peptide Only	Peptide Peptide Only	2874.25	2874.26	959.093	3	1.9	0.04985	31.2	0	Observed FDR	id
FAHPADSTMIDTNDNTVTVCXDYIK-C20-Peptide	db|MBNL1|MBNL1_Del101	201017_LU02_csarnowski_2017_B2.c.28497.28497.3	201017_LU02_csarnowski_2017_B2.c.28497.28497.3	226	0	Peptide	Peptide Only	Peptide Peptide Only	2874.25	2874.25	959.092	3	0.8	0.0661	38.54	0	Observed FDR	id
[truncated: 1,029 more rows]

## Sheet: Mb1_RNxQ_output_Tfr_BinSummary
FDR_bin	FDR_score_cut	FDR_level	FDR_type
[truncated: 12 more rows]

## Sheet: Mb1_Validation
XL_ID	Observed_FDR	mokapot_withPepOnly	TransferredFDR_withPepOnly	Validation Type	Distance
[truncated: 135 more rows]
