# Supplementary material for: RNxQuest: An Extension to the xQuest Pipeline Enabling Analysis of Protein–RNA Cross-Linking/Mass Spectrometry Data
Source: J Proteome Res. 2023 Sep 5;22(10):3368–82. doi: 10.1021/acs.jproteome.3c00341 (PMC10563164; doi:10.1021/acs.jproteome.3c00341)
Supplement: Supplementary file 5 — pr3c00341_si_005.xlsx [file pr3c00341_si_005.xlsx]

## Sheet: Contents
Sheet name	Contents
Pt1_RNxQ_output_Obs_+UV	Summary of XLSMs from RNxQuest for the PTBP1 complex, UV irradiated, using Observed FDR
Pt1_RNxQ_output_moka_nopeponl	Summary of XLSMs from RNxQuest for the PTBP1 complex, UV irradiated, using mokapot for FDR control - without peptide-only IDs
Pt1_RNxQ_output_moka_withpeponl	Summary of XLSMs from RNxQuest for the PTBP1 complex, UV irradiated, using mokapot for FDR control - with peptide-only IDs
Pt1_RNxQ_output_Tfr_nopeponly	Summary of XLSMs from RNxQuest for the PTBP1 complex, UV irradiated, using Transferred FDR - without peptide-only IDs
Pt1_RNxQ_output_Tfr_withpeponly	Summary of XLSMs from RNxQuest for the PTBP1 complex, UV irradiated, using Transferred FDR - with peptide-only IDs
Pt1_RNxQ_output_Tfr_BinSummary	Summary of score threholds for each bin when using Transferred FDR for the PTBP1 complex
Pt1_Validation	Structural validation of identified XLs

## Sheet: Pt1_RNxQ_output_Obs_+UV
Id	Protein	Light_spectrum	Heavy_spectrum	AbsPos1	RNA_Mr	RNA_composition	Neutral_Loss	Isobaric_RNA_Composition	Mr_Calculated	Mr_measured	Mz	z	Error_rel_ppm	TIC	ld-score	FDR_score	FDR_type	FDR_level
GQPIYIQFSNHK-Y5-U	db|PROT01|PTBP1	210217_LU02_csarnowski_2102_2b.c.09911.09911.2	210217_LU02_csarnowski_2102_2b.c.09692.09692.2	130	324.036	U	Natural	U Natural	1754.77	1754.76	878.39	2	-1.7	0.17764	38.95	0	Observed FDR	id
NFQNIFPPSATLHLSNIPPSVSEEDLK-L14-CU	db|PROT01|PTBP1	210217_LU02_csarnowski_2102_2b.c.26553.26553.3	210217_LU02_csarnowski_2102_2b.c.26588.26588.3	461	627.062	CU	Natural_-H2	CU Natural_-H2	3620.57	3620.57	1207.86	3	-2.4	0.05638	38.31	0	Observed FDR	id
GQPIYIQFSNHK-Y5-U	db|PROT01|PTBP1	210217_LU02_csarnowski_2102_2a.c.09994.09994.3	210217_LU02_csarnowski_2102_2a.c.09747.09747.3	130	324.036	U	Natural	U Natural	1754.77	1754.76	585.929	3	-2.4	0.17968	38.3	0	Observed FDR	id
GQPIYIQFSNHK-I6-CU	db|PROT01|PTBP1	210217_LU02_csarnowski_2102_2b.c.10932.10932.3	210217_LU02_csarnowski_2102_2b.c.10870.10870.3	131	629.077	CU	Natural	CU Natural	2059.81	2059.81	687.61	3	-1.1	0.11304	37.93	0	Observed FDR	id
GSHMDGIVPDIAVGTK-H3-U	db|PROT01|PTBP1	210217_LU02_csarnowski_2102_2b.c.17626.17626.2	210217_LU02_csarnowski_2102_2b.c.17902.17902.2	3	306.025	U	Natural_-H2O	U Natural_-H2O	1901.82	1901.82	951.918	2	-1.1	0.12665	37.88	0	Observed FDR	id
NFQNIFPPSATLHLSNIPPSVSEEDLK-H13-CU	db|PROT01|PTBP1	210217_LU02_csarnowski_2102_2a.c.25815.25815.3	210217_LU02_csarnowski_2102_2a.c.25853.25853.3	460	627.062	CU	Natural_-H2	CU Natural_-H2	3620.57	3620.57	1207.86	3	-1	0.05496	37.84	0	Observed FDR	id
GQPIYIQFSNHK-Y5-U	db|PROT01|PTBP1	210217_LU02_csarnowski_2102_1b.c.08011.08011.3	210217_LU02_csarnowski_2102_1b.c.08033.08033.3	130	324.036	U	Natural	U Natural	1754.77	1754.76	585.928	3	-2.8	0.15546	37.55	0	Observed FDR	id
GSHMDGIVPDIAVGTK-H3-U	db|PROT01|PTBP1	210217_LU02_csarnowski_2102_2b.c.14668.14668.3	210217_LU02_csarnowski_2102_2b.c.14487.14487.3	3	322.02	U	Natural_-H2	U Natural_-H2	1917.82	1917.82	640.28	3	-1.1	0.1037	37.49	0	Observed FDR	id
NFQNIFPPSATLHLSNIPPSVSEEDLK-L14-CU	db|PROT01|PTBP1	210217_LU02_csarnowski_2102_2a.c.26404.26404.3	210217_LU02_csarnowski_2102_2a.c.26719.26719.3	461	627.062	CU	Natural_-H2	CU Natural_-H2	3620.57	3620.57	1207.87	3	-0.7	0.05559	37.01	0	Observed FDR	id
GQPIYIQFSNHK-Y5-U	db|PROT01|PTBP1	210217_LU02_csarnowski_2102_1a.c.07981.07981.2	210217_LU02_csarnowski_2102_1a.c.07940.07940.2	130	324.036	U	Natural	U Natural	1754.77	1754.76	878.389	2	-2.2	0.14506	36.86	0	Observed FDR	id
GQPIYIQFSNHK-Y5-CU	db|PROT01|PTBP1	210217_LU02_csarnowski_2102_2a.c.09476.09476.3	210217_LU02_csarnowski_2102_2a.c.09575.09575.3	130	629.077	CU	Natural	CU Natural	2059.81	2059.81	687.61	3	-0.8	0.07324	36.73	0	Observed FDR	id
GQPIYIQFSNHK-Y5-U	db|PROT01|PTBP1	210217_LU02_csarnowski_2102_1b.c.09101.09101.2	210217_LU02_csarnowski_2102_1b.c.09027.09027.2	130	324.036	U	Natural	U Natural	1754.77	1754.76	878.39	2	-1.5	0.15067	36.59	0	Observed FDR	id
GSHMDGIVPDIAVGTK-H3-U	db|PROT01|PTBP1	210217_LU02_csarnowski_2102_2a.c.18056.18056.2	210217_LU02_csarnowski_2102_2a.c.18381.18381.2	3	306.025	U	Natural_-H2O	U Natural_-H2O	1901.82	1901.82	951.919	2	-0.5	0.17563	36.51	0	Observed FDR	id
HQNVQLPR-V4-U	db|PROT01|PTBP1	210217_LU02_csarnowski_2102_2b.c.04210.04210.3	210217_LU02_csarnowski_2102_2b.c.04155.04155.3	417	324.036	U	Natural	U Natural	1314.57	1314.57	439.198	3	-1.9	0.236	36.39	0	Observed FDR	id
NQAFIEMNTEEAANTMVNYYTSVTPVLR-Y19-CU	db|PROT01|PTBP1	210217_LU02_csarnowski_2102_2a.c.23168.23168.3	210217_LU02_csarnowski_2102_2a.c.23234.23234.3	116	629.077	CU	Natural	CU Natural	3834.58	3834.58	1279.2	3	-2.1	0.03257	36.21	0	Observed FDR	id
GQPIYIQFSNHK-Y5-U	db|PROT01|PTBP1	210217_LU02_csarnowski_2102_2a.c.10076.10076.2	210217_LU02_csarnowski_2102_2a.c.10024.10024.2	130	322.02	U	Natural_-H2	U Natural_-H2	1752.75	1752.75	877.382	2	-1.3	0.12277	36.11	0	Observed FDR	id
GQPIYIQFSNHK-Y5-U	db|PROT01|PTBP1	210217_LU02_csarnowski_2102_2b.c.09083.09083.3	210217_LU02_csarnowski_2102_2b.c.09712.09712.3	130	324.036	U	Natural	U Natural	1754.77	1754.76	585.929	3	-2.1	0.17702	35.96	0	Observed FDR	id
GQPIYIQFSNHK-Y5-U	db|PROT01|PTBP1	210217_LU02_csarnowski_2102_1b.c.08778.08778.3	210217_LU02_csarnowski_2102_1b.c.08556.08556.3	130	324.036	U	Natural	U Natural	1754.77	1754.76	585.929	3	-2	0.15463	35.9	0	Observed FDR	id
GQPIYIQFSNHK-N10-U	db|PROT01|PTBP1	210217_LU02_csarnowski_2102_2a.c.10447.10447.2	210217_LU02_csarnowski_2102_2a.c.10435.10435.2	135	322.02	U	Natural_-H2	U Natural_-H2	1752.75	1752.75	877.383	2	-0.4	0.13137	35.85	0	Observed FDR	id
GQPIYIQFSNHK-Y5-CU	db|PROT01|PTBP1	210217_LU02_csarnowski_2102_1a.c.07975.07975.3	210217_LU02_csarnowski_2102_1a.c.07826.07826.3	130	629.077	CU	Natural	CU Natural	2059.81	2059.8	687.609	3	-1.6	0.07786	35.82	0	Observed FDR	id
GQPIYIQFSNHK-I6-CU	db|PROT01|PTBP1	210217_LU02_csarnowski_2102_2a.c.08890.08890.3	210217_LU02_csarnowski_2102_2a.c.08654.08654.3	131	629.077	CU	Natural	CU Natural	2059.81	2059.81	687.61	3	-0.2	0.07658	35.76	0	Observed FDR	id
GQPIYIQFSNHK-Y5-U	db|PROT01|PTBP1	210217_LU02_csarnowski_2102_2a.c.09927.09927.2	210217_LU02_csarnowski_2102_2a.c.09572.09572.2	130	324.036	U	Natural	U Natural	1754.77	1754.76	878.389	2	-2.1	0.19397	35.63	0	Observed FDR	id
GSHMDGIVPDIAVGTK-M4-U	db|PROT01|PTBP1	210217_LU02_csarnowski_2102_1a.c.15601.15601.2	210217_LU02_csarnowski_2102_1a.c.16132.16132.2	4	306.025	U	Natural_-H2O	U Natural_-H2O	1901.82	1901.82	951.917	2	-2	0.10154	35.57	0	Observed FDR	id
GSHXDGIVPDIAVGTK-G1-U	db|PROT01|PTBP1	210217_LU02_csarnowski_2102_2a.c.17885.17885.3	210217_LU02_csarnowski_2102_2a.c.18192.18192.3	1	306.025	U	Natural_-H2O	U Natural_-H2O	1917.82	1917.82	640.28	3	-1.3	0.13512	35.45	0	Observed FDR	id
GQPIYIQFSNHK-I6-CU	db|PROT01|PTBP1	210217_LU02_csarnowski_2102_1a.c.08731.08731.3	210217_LU02_csarnowski_2102_1a.c.09119.09119.3	131	629.077	CU	Natural	CU Natural	2059.81	2059.8	687.609	3	-1.9	0.08423	35.45	0	Observed FDR	id
GQPIYIQFSNHK-Y5-CU	db|PROT01|PTBP1	210217_LU02_csarnowski_2102_1b.c.07990.07990.3	210217_LU02_csarnowski_2102_1b.c.07880.07880.3	130	629.077	CU	Natural	CU Natural	2059.81	2059.8	687.609	3	-1.5	0.06103	35.44	0	Observed FDR	id
NFQNIFPPSATLHLSNIPPSVSEEDLK-L14-CU	db|PROT01|PTBP1	210217_LU02_csarnowski_2102_2b.c.27441.27441.3	210217_LU02_csarnowski_2102_2b.c.27156.27156.3	461	627.062	CU	Natural_-H2	CU Natural_-H2	3620.57	3620.57	1207.87	3	0	0.05165	35.29	0	Observed FDR	id
GQPIYIQFSNHK-Y5-U	db|PROT01|PTBP1	210217_LU02_csarnowski_2102_1a.c.09167.09167.2	210217_LU02_csarnowski_2102_1a.c.09122.09122.2	130	324.036	U	Natural	U Natural	1754.77	1754.76	878.39	2	-1	0.15063	35.26	0	Observed FDR	id
GQPIYIQFSNHK-Y5-U	db|PROT01|PTBP1	210217_LU02_csarnowski_2102_2b.c.08525.08525.2	210217_LU02_csarnowski_2102_2b.c.08969.08969.2	130	324.036	U	Natural	U Natural	1754.77	1754.76	878.39	2	-1.2	0.15071	35.23	0	Observed FDR	id
GQPIYIQFSNHK-Y5-CU	db|PROT01|PTBP1	210217_LU02_csarnowski_2102_2b.c.08560.08560.3	210217_LU02_csarnowski_2102_2b.c.08207.08207.3	130	629.077	CU	Natural	CU Natural	2059.81	2059.81	687.61	3	-0.9	0.08928	35.17	0	Observed FDR	id
GQPIYIQFSNHK-Y5-U	db|PROT01|PTBP1	210217_LU02_csarnowski_2102_2b.c.10002.10002.3	210217_LU02_csarnowski_2102_2b.c.10019.10019.3	130	322.02	U	Natural_-H2	U Natural_-H2	1752.75	1752.75	585.258	3	-0.7	0.19691	35.07	0	Observed FDR	id
NFQNIFPPSATLHLSNIPPSVSEEDLK-L14-CU	db|PROT01|PTBP1	210217_LU02_csarnowski_2102_2b.c.26835.26835.3	210217_LU02_csarnowski_2102_2b.c.26870.26870.3	461	627.062	CU	Natural_-H2	CU Natural_-H2	3620.57	3620.57	1207.86	3	-1	0.05334	34.87	0	Observed FDR	id
GQPIYIQFSNHK-I6-CU	db|PROT01|PTBP1	210217_LU02_csarnowski_2102_2b.c.09201.09201.3	210217_LU02_csarnowski_2102_2b.c.09625.09625.3	131	629.077	CU	Natural	CU Natural	2059.81	2059.81	687.61	3	-0.9	0.07253	34.76	0	Observed FDR	id
NFQNIFPPSATLHLSNIPPSVSEEDLK-H13-CU	db|PROT01|PTBP1	210217_LU02_csarnowski_2102_1a.c.19863.19863.3	210217_LU02_csarnowski_2102_1a.c.19766.19766.3	460	549.111	CU	Natural_-HPO3	CU Natural_-HPO3	3542.62	3542.61	1181.88	3	-3.6	0.03711	34.67	0	Observed FDR	id
GQPIYIQFSNHK-Y5-U	db|PROT01|PTBP1	210217_LU02_csarnowski_2102_1b.c.08811.08811.2	210217_LU02_csarnowski_2102_1b.c.08317.08317.2	130	324.036	U	Natural	U Natural	1754.77	1754.76	878.39	2	-1.1	0.13733	34.6	0	Observed FDR	id
GQPIYIQFSNHK-I4-CU	db|PROT01|PTBP1	210217_LU02_csarnowski_2102_2a.c.09159.09159.3	210217_LU02_csarnowski_2102_2a.c.08952.08952.3	129	629.077	CU	Natural	CU Natural	2059.81	2059.81	687.61	3	-0.9	0.06905	34.56	0	Observed FDR	id
GQPIYIQFSNHK-Y5-CU	db|PROT01|PTBP1	210217_LU02_csarnowski_2102_1b.c.10030.10030.3	210217_LU02_csarnowski_2102_1b.c.09946.09946.3	130	629.077	CU	Natural	CU Natural	2059.81	2059.8	687.609	3	-1.6	0.10379	34.53	0	Observed FDR	id
GQPIYIQFSNHK-I6-CU	db|PROT01|PTBP1	210217_LU02_csarnowski_2102_1b.c.10638.10638.3	210217_LU02_csarnowski_2102_1b.c.10209.10209.3	131	629.077	CU	Natural	CU Natural	2059.81	2059.8	687.609	3	-1.4	0.08459	34.46	0	Observed FDR	id
GQPIYIQFSNHK-I6-CU	db|PROT01|PTBP1	210217_LU02_csarnowski_2102_2b.c.09516.09516.3	210217_LU02_csarnowski_2102_2b.c.09170.09170.3	131	629.077	CU	Natural	CU Natural	2059.81	2059.81	687.61	3	-1.3	0.05705	34.45	0	Observed FDR	id
NFQNIFPPSATLHLSNIPPSVSEEDLK-H13-CU	db|PROT01|PTBP1	210217_LU02_csarnowski_2102_2b.c.26051.26051.3	210217_LU02_csarnowski_2102_2b.c.25839.25839.3	460	627.062	CU	Natural_-H2	CU Natural_-H2	3620.57	3620.58	1207.87	3	0.5	0.05316	34.43	0	Observed FDR	id
NFQNIFPPSATLHLSNIPPSVSEEDLK-S9-CUU	db|PROT01|PTBP1	210217_LU02_csarnowski_2102_2a.c.26373.26373.3	210217_LU02_csarnowski_2102_2a.c.26854.26854.3	456	853.12	CUU	Natural_-H3PO3	CUU Natural_-H3PO3	3846.63	3846.64	1283.22	3	0.6	0.04912	34.39	0	Observed FDR	id
NFQNIFPPSATLHLSNIPPSVSEEDLK-L14-CU	db|PROT01|PTBP1	210217_LU02_csarnowski_2102_2a.c.27285.27285.3	210217_LU02_csarnowski_2102_2a.c.27711.27711.3	461	627.062	CU	Natural_-H2	CU Natural_-H2	3620.57	3620.57	1207.87	3	-0.1	0.04848	34.38	0	Observed FDR	id
GSHXDGIVPDIAVGTK-D5-U	db|PROT01|PTBP1	210217_LU02_csarnowski_2102_1a.c.13366.13366.3	210217_LU02_csarnowski_2102_1a.c.13284.13284.3	5	306.025	U	Natural_-H2O	U Natural_-H2O	1917.82	1917.82	640.28	3	-1.2	0.09608	34.38	0	Observed FDR	id
GSHMDGIVPDIAVGTK-D5-CU	db|PROT01|PTBP1	210217_LU02_csarnowski_2102_1a.c.11862.11862.3	210217_LU02_csarnowski_2102_1a.c.11939.11939.3	5	629.077	CU	Natural	CU Natural	2224.87	2224.87	742.632	3	-1.2	0.07187	34.23	0	Observed FDR	id
LSLDGQNIYNASSTLR-Y9-U	db|PROT01|PTBP1	210217_LU02_csarnowski_2102_2a.c.15941.15941.2	210217_LU02_csarnowski_2102_2a.c.15812.15812.2	250	324.036	U	Natural	U Natural	2074.92	2074.92	1038.47	2	-0.1	0.10594	34.19	0	Observed FDR	id
GSHMDGIVPDIAVGTK-G1-U	db|PROT01|PTBP1	210217_LU02_csarnowski_2102_1a.c.16092.16092.3	210217_LU02_csarnowski_2102_1a.c.16141.16141.3	1	306.025	U	Natural_-H2O	U Natural_-H2O	1901.82	1901.82	634.948	3	-1.2	0.14604	34.19	0	Observed FDR	id
GQPIYIQFSNHK-I6-CU	db|PROT01|PTBP1	210217_LU02_csarnowski_2102_1a.c.09968.09968.3	210217_LU02_csarnowski_2102_1a.c.09975.09975.3	131	629.077	CU	Natural	CU Natural	2059.81	2059.8	687.609	3	-2.4	0.10145	34.15	0	Observed FDR	id
HQNVQLPR-H1-U	db|PROT01|PTBP1	210217_LU02_csarnowski_2102_2b.c.03981.03981.2	210217_LU02_csarnowski_2102_2b.c.03986.03986.2	414	322.02	U	Natural_-H2	U Natural_-H2	1312.56	1312.55	657.285	2	-0.9	0.23177	34.11	0	Observed FDR	id
GQPIYIQFSNHK-Y5-CU	db|PROT01|PTBP1	210217_LU02_csarnowski_2102_1b.c.08513.08513.3	210217_LU02_csarnowski_2102_1b.c.08653.08653.3	130	629.077	CU	Natural	CU Natural	2059.81	2059.81	687.61	3	-1.2	0.08117	34.08	0	Observed FDR	id
NFQNIFPPSATLHLSNIPPSVSEEDLK-S15-CUU	db|PROT01|PTBP1	210217_LU02_csarnowski_2102_2b.c.27031.27031.3	210217_LU02_csarnowski_2102_2b.c.27394.27394.3	462	853.12	CUU	Natural_-H3PO3	CUU Natural_-H3PO3	3846.63	3846.63	1283.22	3	-0.1	0.05175	33.83	0	Observed FDR	id
GQPIYIQFSNHK-I6-CU	db|PROT01|PTBP1	210217_LU02_csarnowski_2102_2a.c.08334.08334.3	210217_LU02_csarnowski_2102_2a.c.08399.08399.3	131	629.077	CU	Natural	CU Natural	2059.81	2059.8	687.609	3	-1.7	0.05582	33.76	0	Observed FDR	id
GQPIYIQFSNHK-I6-CU	db|PROT01|PTBP1	210217_LU02_csarnowski_2102_1b.c.09770.09770.3	210217_LU02_csarnowski_2102_1b.c.09699.09699.3	131	629.077	CU	Natural	CU Natural	2059.81	2059.8	687.609	3	-1.6	0.06895	33.7	0	Observed FDR	id
GQPIYIQFSNHK-Y5-CU	db|PROT01|PTBP1	210217_LU02_csarnowski_2102_2b.c.08831.08831.2	210217_LU02_csarnowski_2102_2b.c.08890.08890.2	130	629.077	CU	Natural	CU Natural	2059.81	2059.81	1030.91	2	0.1	0.07216	33.69	0	Observed FDR	id
GSHMDGIVPDIAVGTK-H3-U	db|PROT01|PTBP1	210217_LU02_csarnowski_2102_2b.c.11114.11114.3	210217_LU02_csarnowski_2102_2b.c.10975.10975.3	3	324.036	U	Natural	U Natural	1919.83	1919.83	640.951	3	-1.8	0.13194	33.69	0	Observed FDR	id
GQPIYIQFSNHK-F8-U	db|PROT01|PTBP1	210217_LU02_csarnowski_2102_2a.c.08537.08537.3	210217_LU02_csarnowski_2102_2a.c.08456.08456.3	133	324.036	U	Natural	U Natural	1754.77	1754.77	585.93	3	-0.7	0.18782	33.68	0	Observed FDR	id
GSHMDGIVPDIAVGTK-H3-U	db|PROT01|PTBP1	210217_LU02_csarnowski_2102_1b.c.15843.15843.2	210217_LU02_csarnowski_2102_1b.c.15559.15559.2	3	306.025	U	Natural_-H2O	U Natural_-H2O	1901.82	1901.82	951.918	2	-1.8	0.14051	33.54	0	Observed FDR	id
GQPIYIQFSNHK-Y5-U	db|PROT01|PTBP1	210217_LU02_csarnowski_2102_2b.c.09771.09771.3	210217_LU02_csarnowski_2102_2b.c.10005.10005.3	130	324.036	U	Natural	U Natural	1754.77	1754.76	585.929	3	-2.1	0.129	33.52	0	Observed FDR	id
GSHMDGIVPDIAVGTK-G1-U	db|PROT01|PTBP1	210217_LU02_csarnowski_2102_1a.c.15881.15881.2	210217_LU02_csarnowski_2102_1a.c.15858.15858.2	1	306.025	U	Natural_-H2O	U Natural_-H2O	1901.82	1901.82	951.918	2	-1.6	0.11496	33.45	0	Observed FDR	id
NFQNIFPPSATLHLSNIPPSVSEEDLK-P8-CUU	db|PROT01|PTBP1	210217_LU02_csarnowski_2102_1b.c.23554.23554.4	210217_LU02_csarnowski_2102_1b.c.23405.23405.4	455	853.12	CUU	Natural_-H3PO3	CUU Natural_-H3PO3	3846.63	3846.64	962.667	4	0.3	0.06344	33.38	0	Observed FDR	id
NFQNIFPPSATLHLSNIPPSVSEEDLK-H13-CU	db|PROT01|PTBP1	210217_LU02_csarnowski_2102_1a.c.22693.22693.3	210217_LU02_csarnowski_2102_1a.c.22624.22624.3	460	627.062	CU	Natural_-H2	CU Natural_-H2	3620.57	3620.58	1207.87	3	0.7	0.05562	33.32	0	Observed FDR	id
GQPIYIQFSNHK-Y5-U	db|PROT01|PTBP1	210217_LU02_csarnowski_2102_1a.c.09120.09120.3	210217_LU02_csarnowski_2102_1a.c.09075.09075.3	130	324.036	U	Natural	U Natural	1754.77	1754.76	585.929	3	-1.7	0.14984	33.21	0	Observed FDR	id
GSHMDGIVPDIAVGTK-D5-CU	db|PROT01|PTBP1	210217_LU02_csarnowski_2102_2a.c.12832.12832.3	210217_LU02_csarnowski_2102_2a.c.13089.13089.3	5	629.077	CU	Natural	CU Natural	2224.87	2224.87	742.632	3	-1.1	0.06409	33.14	0	Observed FDR	id
NFQNIFPPSATLHLSNIPPSVSEEDLK-H13-CU	db|PROT01|PTBP1	210217_LU02_csarnowski_2102_1b.c.22507.22507.3	210217_LU02_csarnowski_2102_1b.c.22630.22630.3	460	629.077	CU	Natural	CU Natural	3622.59	3622.58	1208.53	3	-2.7	0.0475	33.11	0	Observed FDR	id
GQPIYIQFSNHK-Y5-U	db|PROT01|PTBP1	210217_LU02_csarnowski_2102_1b.c.09211.09211.3	210217_LU02_csarnowski_2102_1b.c.09205.09205.3	130	322.02	U	Natural_-H2	U Natural_-H2	1752.75	1752.75	585.257	3	-1.9	0.18616	33.06	0	Observed FDR	id
GQPIYIQFSNHK-I6-CU	db|PROT01|PTBP1	210217_LU02_csarnowski_2102_1a.c.08491.08491.3	210217_LU02_csarnowski_2102_1a.c.08596.08596.3	131	629.077	CU	Natural	CU Natural	2059.81	2059.81	687.61	3	-0.5	0.06043	33.05	0	Observed FDR	id
LSLDGQNIYNASSTLR-Y9-CU	db|PROT01|PTBP1	210217_LU02_csarnowski_2102_2a.c.15337.15337.3	210217_LU02_csarnowski_2102_2a.c.15347.15347.3	250	629.077	CU	Natural	CU Natural	2379.96	2379.96	794.327	3	-1.4	0.0737	32.96	0	Observed FDR	id
GQPIYIQFSNHK-Y5-CU	db|PROT01|PTBP1	210217_LU02_csarnowski_2102_1b.c.08789.08789.3	210217_LU02_csarnowski_2102_1b.c.08710.08710.3	130	629.077	CU	Natural	CU Natural	2059.81	2059.81	687.609	3	-1.4	0.07377	32.9	0	Observed FDR	id
GQPIYIQFSNHK-Y5-U	db|PROT01|PTBP1	210217_LU02_csarnowski_2102_2b.c.08996.08996.2	210217_LU02_csarnowski_2102_2b.c.09579.09579.2	130	324.036	U	Natural	U Natural	1754.77	1754.76	878.39	2	-1.4	0.12051	32.86	0	Observed FDR	id
ITLSKHQNVQLPR-H6-CU	db|PROT01|PTBP1	210217_LU02_csarnowski_2102_1b.c.05203.05203.3	210217_LU02_csarnowski_2102_1b.c.05269.05269.3	414	629.077	CU	Natural	CU Natural	2161.96	2161.95	721.659	3	-1.1	0.07401	32.85	0	Observed FDR	id
GQPIYIQFSNHK-Q7-CU	db|PROT01|PTBP1	210217_LU02_csarnowski_2102_2b.c.05212.05212.3	210217_LU02_csarnowski_2102_2b.c.04939.04939.3	132	629.077	CU	Natural	CU Natural	2059.81	2059.8	687.609	3	-1.6	0.08566	32.78	0	Observed FDR	id
GQPIYIQFSNHK-I6-CU	db|PROT01|PTBP1	210217_LU02_csarnowski_2102_2b.c.10187.10187.3	210217_LU02_csarnowski_2102_2b.c.09898.09898.3	131	629.077	CU	Natural	CU Natural	2059.81	2059.8	687.609	3	-2.8	0.0951	32.78	0	Observed FDR	id
GQPIYIQFSNHK-H11-U	db|PROT01|PTBP1	210217_LU02_csarnowski_2102_2a.c.10734.10734.2	210217_LU02_csarnowski_2102_2a.c.10701.10701.2	136	322.02	U	Natural_-H2	U Natural_-H2	1752.75	1752.75	877.383	2	-0.8	0.09161	32.77	0	Observed FDR	id
GQPIYIQFSNHK-F8-CU	db|PROT01|PTBP1	210217_LU02_csarnowski_2102_2a.c.05424.05424.3	210217_LU02_csarnowski_2102_2a.c.05657.05657.3	133	629.077	CU	Natural	CU Natural	2059.81	2059.81	687.61	3	-0.3	0.12524	32.71	0	Observed FDR	id
GQPIYIQFSNHK-I6-CU	db|PROT01|PTBP1	210217_LU02_csarnowski_2102_2a.c.05191.05191.3	210217_LU02_csarnowski_2102_2a.c.05390.05390.3	131	629.077	CU	Natural	CU Natural	2059.81	2059.81	687.61	3	-1	0.09045	32.65	0	Observed FDR	id
GSHXDGIVPDIAVGTK-G1-U	db|PROT01|PTBP1	210217_LU02_csarnowski_2102_1a.c.13051.13051.2	210217_LU02_csarnowski_2102_1a.c.13019.13019.2	1	306.025	U	Natural_-H2O	U Natural_-H2O	1917.82	1917.81	959.914	2	-2.6	0.1145	32.64	0	Observed FDR	id
NFQNIFPPSATLHLSNIPPSVSEEDLK-L14-CUU	db|PROT01|PTBP1	210217_LU02_csarnowski_2102_1a.c.23509.23509.3	210217_LU02_csarnowski_2102_1a.c.23443.23443.3	461	853.12	CUU	Natural_-H3PO3	CUU Natural_-H3PO3	3846.63	3846.63	1283.22	3	-0.5	0.04805	32.57	0	Observed FDR	id
ITLSKHQNVQLPR-H6-U	db|PROT01|PTBP1	210217_LU02_csarnowski_2102_1b.c.04922.04922.3	210217_LU02_csarnowski_2102_1b.c.05208.05208.3	414	324.036	U	Natural	U Natural	1856.91	1856.91	619.979	3	-1.3	0.16692	32.54	0	Observed FDR	id
HQNVQLPR-V4-U	db|PROT01|PTBP1	210217_LU02_csarnowski_2102_2a.c.04497.04497.3	210217_LU02_csarnowski_2102_2a.c.04446.04446.3	417	322.02	U	Natural_-H2	U Natural_-H2	1312.56	1312.55	438.525	3	-2.9	0.06995	32.5	0	Observed FDR	id
GSHMDGIVPDIAVGTK-H3-U	db|PROT01|PTBP1	210217_LU02_csarnowski_2102_1b.c.15835.15835.3	210217_LU02_csarnowski_2102_1b.c.16024.16024.3	3	306.025	U	Natural_-H2O	U Natural_-H2O	1901.82	1901.82	634.948	3	-1.1	0.11045	32.5	0	Observed FDR	id
NFQNIFPPSATLHLSNIPPSVSEEDLK-L12-CU	db|PROT01|PTBP1	210217_LU02_csarnowski_2102_2a.c.26091.26091.3	210217_LU02_csarnowski_2102_2a.c.26161.26161.3	459	627.062	CU	Natural_-H2	CU Natural_-H2	3620.57	3620.58	1207.87	3	0.1	0.05815	32.5	0	Observed FDR	id
GQPIYIQFSNHK-Y5-U	db|PROT01|PTBP1	210217_LU02_csarnowski_2102_1a.c.07937.07937.3	210217_LU02_csarnowski_2102_1a.c.07928.07928.3	130	324.036	U	Natural	U Natural	1754.77	1754.76	585.929	3	-1.8	0.07647	32.46	0	Observed FDR	id
GQPIYIQFSNHK-Y5-U	db|PROT01|PTBP1	210217_LU02_csarnowski_2102_1b.c.07968.07968.2	210217_LU02_csarnowski_2102_1b.c.07945.07945.2	130	324.036	U	Natural	U Natural	1754.77	1754.76	878.39	2	-0.9	0.11935	32.44	0	Observed FDR	id
NFQNIFPPSATLHLSNIPPSVSEEDLK-L12-CCUU	db|PROT01|PTBP1	210217_LU02_csarnowski_2102_2b.c.25705.25705.4	210217_LU02_csarnowski_2102_2b.c.25694.25694.4	459	1158.16	CCUU	Natural_-H3PO3	CCUU Natural_-H3PO3	4151.68	4151.68	1038.93	4	0.1	0.06253	32.39	0	Observed FDR	id
GQPIYIQFSNHK-I6-CU	db|PROT01|PTBP1	210217_LU02_csarnowski_2102_2a.c.06263.06263.3	210217_LU02_csarnowski_2102_2a.c.06213.06213.3	131	629.077	CU	Natural	CU Natural	2059.81	2059.81	687.61	3	-0.9	0.09707	32.36	0	Observed FDR	id
NFQNIFPPSATLHLSNIPPSVSEEDLK-L14-CUU	db|PROT01|PTBP1	210217_LU02_csarnowski_2102_2b.c.26498.26498.3	210217_LU02_csarnowski_2102_2b.c.26892.26892.3	461	853.12	CUU	Natural_-H3PO3	CUU Natural_-H3PO3	3846.63	3846.64	1283.22	3	1.2	0.05023	32.34	0	Observed FDR	id
NFQNIFPPSATLHLSNIPPSVSEEDLK-L14-CUU	db|PROT01|PTBP1	210217_LU02_csarnowski_2102_1b.c.23092.23092.3	210217_LU02_csarnowski_2102_1b.c.23492.23492.3	461	853.12	CUU	Natural_-H3PO3	CUU Natural_-H3PO3	3846.63	3846.63	1283.22	3	0	0.05026	32.34	0	Observed FDR	id
HQNVQLPR-Q2-U	db|PROT01|PTBP1	210217_LU02_csarnowski_2102_2a.c.04208.04208.3	210217_LU02_csarnowski_2102_2a.c.04175.04175.3	415	324.036	U	Natural	U Natural	1314.57	1314.57	439.197	3	-2.7	0.24338	32.31	0	Observed FDR	id
GSHMDGIVPDIAVGTK-G6-CUU	db|PROT01|PTBP1	210217_LU02_csarnowski_2102_2b.c.14014.14014.3	210217_LU02_csarnowski_2102_2b.c.13897.13897.3	6	935.102	CUU	Natural	CUU Natural	2530.9	2530.9	844.641	3	0	0.08818	32.3	0	Observed FDR	id
HQNVQLPR-Q2-U	db|PROT01|PTBP1	210217_LU02_csarnowski_2102_2a.c.03696.03696.3	210217_LU02_csarnowski_2102_2a.c.03660.03660.3	415	324.036	U	Natural	U Natural	1314.57	1314.57	439.197	3	-2.4	0.23949	32.29	0	Observed FDR	id
GQPIYIQFSNHK-I6-CU	db|PROT01|PTBP1	210217_LU02_csarnowski_2102_2b.c.05484.05484.3	210217_LU02_csarnowski_2102_2b.c.05678.05678.3	131	629.077	CU	Natural	CU Natural	2059.81	2059.81	687.61	3	-0.6	0.10709	32.22	0	Observed FDR	id
GQPIYIQFSNHK-Y5-CU	db|PROT01|PTBP1	210217_LU02_csarnowski_2102_1b.c.07859.07859.2	210217_LU02_csarnowski_2102_1b.c.07757.07757.2	130	629.077	CU	Natural	CU Natural	2059.81	2059.8	1030.91	2	-2.1	0.06707	32.19	0	Observed FDR	id
GQPIYIQFSNHK-Y5-U	db|PROT01|PTBP1	210217_LU02_csarnowski_2102_2a.c.09023.09023.3	210217_LU02_csarnowski_2102_2a.c.09051.09051.3	130	324.036	U	Natural	U Natural	1754.77	1754.76	585.929	3	-1.5	0.10783	32.1	0	Observed FDR	id
GQPIYIQFSNHK-F8-CU	db|PROT01|PTBP1	210217_LU02_csarnowski_2102_2a.c.10917.10917.3	210217_LU02_csarnowski_2102_2a.c.11202.11202.3	133	629.077	CU	Natural	CU Natural	2059.81	2059.8	687.609	3	-1.9	0.10956	32.09	0	Observed FDR	id
GQPIYIQFSNHK-I6-CU	db|PROT01|PTBP1	210217_LU02_csarnowski_2102_2a.c.06887.06887.3	210217_LU02_csarnowski_2102_2a.c.06546.06546.3	131	629.077	CU	Natural	CU Natural	2059.81	2059.81	687.61	3	-0.7	0.12302	32.08	0	Observed FDR	id
NFQNIFPPSATLHLSNIPPSVSEEDLK-H13-CUU	db|PROT01|PTBP1	210217_LU02_csarnowski_2102_2b.c.25892.25892.4	210217_LU02_csarnowski_2102_2b.c.26033.26033.4	460	853.12	CUU	Natural_-H3PO3	CUU Natural_-H3PO3	3846.63	3846.63	962.665	4	-1	0.04666	32.03	0	Observed FDR	id
GQPIYIQFSNHK-I6-CU	db|PROT01|PTBP1	210217_LU02_csarnowski_2102_1a.c.07671.07671.3	210217_LU02_csarnowski_2102_1a.c.07542.07542.3	131	629.077	CU	Natural	CU Natural	2059.81	2059.8	687.608	3	-2.9	0.10557	32.02	0	Observed FDR	id
VTNLLMLKGK-K8-U	db|PROT01|PTBP1	210217_LU02_csarnowski_2102_1b.c.11729.11729.2	210217_LU02_csarnowski_2102_1b.c.11699.11699.2	95	306.025	U	Natural_-H2O	U Natural_-H2O	1421.7	1421.7	711.856	2	-1.6	0.08582	31.98	0	Observed FDR	id
GSHMDGIVPDIAVGTK-H3-U	db|PROT01|PTBP1	210217_LU02_csarnowski_2102_2a.c.17766.17766.2	210217_LU02_csarnowski_2102_2a.c.18037.18037.2	3	306.025	U	Natural_-H2O	U Natural_-H2O	1901.82	1901.82	951.919	2	-0.6	0.08756	31.96	0	Observed FDR	id
GQPIYIQFSNHK-Y5-CU	db|PROT01|PTBP1	210217_LU02_csarnowski_2102_2b.c.04975.04975.3	210217_LU02_csarnowski_2102_2b.c.05179.05179.3	130	629.077	CU	Natural	CU Natural	2059.81	2059.81	687.61	3	-0.9	0.08198	31.93	0	Observed FDR	id
GSHXDGIVPDIAVGTK-S2-U	db|PROT01|PTBP1	210217_LU02_csarnowski_2102_1b.c.13317.13317.2	210217_LU02_csarnowski_2102_1b.c.13007.13007.2	2	306.025	U	Natural_-H2O	U Natural_-H2O	1917.82	1917.82	959.915	2	-1.4	0.09597	31.92	0	Observed FDR	id
GSHMDGIVPDIAVGTK-G1-U	db|PROT01|PTBP1	210217_LU02_csarnowski_2102_2b.c.17909.17909.2	210217_LU02_csarnowski_2102_2b.c.18243.18243.2	1	306.025	U	Natural_-H2O	U Natural_-H2O	1901.82	1901.82	951.919	2	-0.8	0.10931	31.91	0	Observed FDR	id
GSHMDGIVPDIAVGTK-G1-U	db|PROT01|PTBP1	210217_LU02_csarnowski_2102_1a.c.10128.10128.3	210217_LU02_csarnowski_2102_1a.c.10073.10073.3	1	324.036	U	Natural	U Natural	1919.83	1919.83	640.951	3	-1.7	0.12375	31.85	0	Observed FDR	id
NFQNIFPPSATLHLSNIPPSVSEEDLK-H13-CU	db|PROT01|PTBP1	210217_LU02_csarnowski_2102_2b.c.26293.26293.3	210217_LU02_csarnowski_2102_2b.c.26079.26079.3	460	627.062	CU	Natural_-H2	CU Natural_-H2	3620.57	3620.57	1207.86	3	-1.4	0.04458	31.85	0	Observed FDR	id
NFQNIFPPSATLHLSNIPPSVSEEDLK-L14-CU	db|PROT01|PTBP1	210217_LU02_csarnowski_2102_1a.c.22955.22955.3	210217_LU02_csarnowski_2102_1a.c.22906.22906.3	461	627.062	CU	Natural_-H2	CU Natural_-H2	3620.57	3620.57	1207.87	3	-0.8	0.04225	31.85	0	Observed FDR	id
GSHMDGIVPDIAVGTK-G6-U	db|PROT01|PTBP1	210217_LU02_csarnowski_2102_2b.c.18178.18178.3	210217_LU02_csarnowski_2102_2b.c.18248.18248.3	6	306.025	U	Natural_-H2O	U Natural_-H2O	1901.82	1901.83	634.95	3	1.2	0.15283	31.79	0	Observed FDR	id
GQPIYIQFSNHK-Y5-CU	db|PROT01|PTBP1	210217_LU02_csarnowski_2102_2a.c.08597.08597.3	210217_LU02_csarnowski_2102_2a.c.08088.08088.3	130	629.077	CU	Natural	CU Natural	2059.81	2059.8	687.609	3	-1.4	0.06483	31.68	0	Observed FDR	id
GQPIYIQFSNHK-Y5-CU	db|PROT01|PTBP1	210217_LU02_csarnowski_2102_1a.c.07828.07828.2	210217_LU02_csarnowski_2102_1a.c.08022.08022.2	130	629.077	CU	Natural	CU Natural	2059.81	2059.81	1030.91	2	-1.2	0.056	31.61	0	Observed FDR	id
GQPIYIQFSNHK-Y5-U	db|PROT01|PTBP1	210217_LU02_csarnowski_2102_2a.c.10046.10046.3	210217_LU02_csarnowski_2102_2a.c.10021.10021.3	130	322.02	U	Natural_-H2	U Natural_-H2	1752.75	1752.75	585.257	3	-1.8	0.20845	31.6	0	Observed FDR	id
ITLSKHQNVQLPR-H6-U	db|PROT01|PTBP1	210217_LU02_csarnowski_2102_2b.c.07646.07646.3	210217_LU02_csarnowski_2102_2b.c.07670.07670.3	414	306.025	U	Natural_-H2O	U Natural_-H2O	1838.9	1838.9	613.975	3	-1.2	0.19028	31.59	0	Observed FDR	id
NFQNIFPPSATLHLSNIPPSVSEEDLK-L14-CUU	db|PROT01|PTBP1	210217_LU02_csarnowski_2102_1a.c.23749.23749.3	210217_LU02_csarnowski_2102_1a.c.23683.23683.3	461	853.12	CUU	Natural_-H3PO3	CUU Natural_-H3PO3	3846.63	3846.63	1283.22	3	-0.1	0.05578	31.56	0	Observed FDR	id
GQPIYIQFSNHK-I6-CU	db|PROT01|PTBP1	210217_LU02_csarnowski_2102_2a.c.07616.07616.3	210217_LU02_csarnowski_2102_2a.c.07426.07426.3	131	629.077	CU	Natural	CU Natural	2059.81	2059.81	687.611	3	0.8	0.05355	31.48	0	Observed FDR	id
HQNVQLPR-N3-U	db|PROT01|PTBP1	210217_LU02_csarnowski_2102_2b.c.03767.03767.3	210217_LU02_csarnowski_2102_2b.c.03802.03802.3	416	322.02	U	Natural_-H2	U Natural_-H2	1312.56	1312.55	438.525	3	-3	0.14196	31.48	0	Observed FDR	id
NFQNIFPPSATLHLSNIPPSVSEEDLK-H13-CCUU	db|PROT01|PTBP1	210217_LU02_csarnowski_2102_2b.c.26096.26096.4	210217_LU02_csarnowski_2102_2b.c.26218.26218.4	460	1158.16	CCUU	Natural_-H3PO3	CCUU Natural_-H3PO3	4151.68	4151.67	1038.93	4	-0.9	0.04102	31.39	0	Observed FDR	id
ILFNKK-L2-CU	db|PROT01|PTBP1	210217_LU02_csarnowski_2102_2a.c.01270.01270.3	210217_LU02_csarnowski_2102_2a.c.01261.01261.3	373	629.077	CU	Natural	CU Natural	1390.56	1390.56	464.526	3	-1.5	0.21538	31.38	0	Observed FDR	id
NFQNIFPPSATLHLSNIPPSVSEEDLK-A10-CUU	db|PROT01|PTBP1	210217_LU02_csarnowski_2102_2b.c.26617.26617.4	210217_LU02_csarnowski_2102_2b.c.26959.26959.4	457	853.12	CUU	Natural_-H3PO3	CUU Natural_-H3PO3	3846.63	3846.63	962.666	4	0.1	0.0586	31.35	0	Observed FDR	id
ILFNKK-N4-CUU	db|PROT01|PTBP1	210217_LU02_csarnowski_2102_2a.c.02798.02798.3	210217_LU02_csarnowski_2102_2a.c.02800.02800.3	375	855.136	CUU	Natural_-HPO3	CUU Natural_-HPO3	1616.62	1616.61	539.879	3	-1.8	0.18883	31.25	0	Observed FDR	id
GQPIYIQFSNHK-Q7-CU	db|PROT01|PTBP1	210217_LU02_csarnowski_2102_2b.c.07842.07842.3	210217_LU02_csarnowski_2102_2b.c.07349.07349.3	132	629.077	CU	Natural	CU Natural	2059.81	2059.8	687.609	3	-1.5	0.1143	31.22	0	Observed FDR	id
GSHMDGIVPDIAVGTK-H3-U	db|PROT01|PTBP1	210217_LU02_csarnowski_2102_2a.c.18339.18339.3	210217_LU02_csarnowski_2102_2a.c.18371.18371.3	3	306.025	U	Natural_-H2O	U Natural_-H2O	1901.82	1901.82	634.948	3	-0.9	0.16007	31.2	0	Observed FDR	id
GQPIYIQFSNHK-Y5-CU	db|PROT01|PTBP1	210217_LU02_csarnowski_2102_2a.c.09776.09776.3	210217_LU02_csarnowski_2102_2a.c.10291.10291.3	130	629.077	CU	Natural	CU Natural	2059.81	2059.8	687.609	3	-2.5	0.06362	31.16	0	Observed FDR	id
GQPIYIQFSNHK-Y5-CU	db|PROT01|PTBP1	210217_LU02_csarnowski_2102_1a.c.08226.08226.3	210217_LU02_csarnowski_2102_1a.c.08092.08092.3	130	629.077	CU	Natural	CU Natural	2059.81	2059.81	687.611	3	0.9	0.0477	31.11	0	Observed FDR	id
GQPIYIQFSNHK-F8-U	db|PROT01|PTBP1	210217_LU02_csarnowski_2102_2b.c.09991.09991.2	210217_LU02_csarnowski_2102_2b.c.10465.10465.2	133	322.02	U	Natural_-H2	U Natural_-H2	1752.75	1752.75	877.381	2	-2.2	0.14954	31.11	0	Observed FDR	id
GQPIYIQFSNHK-Y5-U	db|PROT01|PTBP1	210217_LU02_csarnowski_2102_1a.c.08885.08885.3	210217_LU02_csarnowski_2102_1a.c.08844.08844.3	130	324.036	U	Natural	U Natural	1754.77	1754.76	585.929	3	-1.8	0.11511	31.1	0	Observed FDR	id
HQNVQLPR-H1-U	db|PROT01|PTBP1	210217_LU02_csarnowski_2102_1b.c.03783.03783.2	210217_LU02_csarnowski_2102_1b.c.03567.03567.2	414	322.02	U	Natural_-H2	U Natural_-H2	1312.56	1312.55	657.285	2	-0.9	0.20908	31.08	0	Observed FDR	id
HQNVQLPR-H1-U	db|PROT01|PTBP1	210217_LU02_csarnowski_2102_1a.c.03830.03830.2	210217_LU02_csarnowski_2102_1a.c.03829.03829.2	414	322.02	U	Natural_-H2	U Natural_-H2	1312.56	1312.55	657.285	2	-0.9	0.20728	31.08	0	Observed FDR	id
GQPIYIQFSNHK-I6-CU	db|PROT01|PTBP1	210217_LU02_csarnowski_2102_1a.c.05076.05076.3	210217_LU02_csarnowski_2102_1a.c.05286.05286.3	131	629.077	CU	Natural	CU Natural	2059.81	2059.81	687.609	3	-1.4	0.08227	31.07	0	Observed FDR	id
GSHXDGIVPDIAVGTK-H3-CU	db|PROT01|PTBP1	210217_LU02_csarnowski_2102_2b.c.10812.10812.3	210217_LU02_csarnowski_2102_2b.c.10595.10595.3	3	629.077	CU	Natural	CU Natural	2240.87	2240.87	747.964	3	-0.1	0.09365	31.01	0	Observed FDR	id
GQPIYIQFSNHK-I6-CU	db|PROT01|PTBP1	210217_LU02_csarnowski_2102_2b.c.07532.07532.3	210217_LU02_csarnowski_2102_2b.c.07651.07651.3	131	629.077	CU	Natural	CU Natural	2059.81	2059.81	687.61	3	-0.7	0.10913	31.01	0	Observed FDR	id
NFQNIFPPSATLHLSNIPPSVSEEDLK-S15-CU	db|PROT01|PTBP1	210217_LU02_csarnowski_2102_1a.c.23641.23641.3	210217_LU02_csarnowski_2102_1a.c.23902.23902.3	462	627.062	CU	Natural_-H2	CU Natural_-H2	3620.57	3620.56	1207.86	3	-2.8	0.04746	30.93	0	Observed FDR	id
NFQNIFPPSATLHLSNIPPSVSEEDLK-P8-CUU	db|PROT01|PTBP1	210217_LU02_csarnowski_2102_2a.c.27465.27465.3	210217_LU02_csarnowski_2102_2a.c.27489.27489.3	455	853.12	CUU	Natural_-H3PO3	CUU Natural_-H3PO3	3846.63	3846.64	1283.22	3	1.2	0.05521	30.93	0	Observed FDR	id
ITLSKHQNVQLPR-K5-U	db|PROT01|PTBP1	210217_LU02_csarnowski_2102_2b.c.05167.05167.3	210217_LU02_csarnowski_2102_2b.c.05102.05102.3	413	324.036	U	Natural	U Natural	1856.91	1856.91	619.979	3	-1.3	0.18616	30.91	0	Observed FDR	id
NFQNIFPPSATLHLSNIPPSVSEEDLK-S15-CU	db|PROT01|PTBP1	210217_LU02_csarnowski_2102_2a.c.23028.23028.3	210217_LU02_csarnowski_2102_2a.c.22973.22973.3	462	629.077	CU	Natural	CU Natural	3622.59	3622.58	1208.54	3	-2.5	0.03612	30.86	0	Observed FDR	id
GQPIYIQFSNHK-Y5-U	db|PROT01|PTBP1	210217_LU02_csarnowski_2102_1a.c.08903.08903.2	210217_LU02_csarnowski_2102_1a.c.08856.08856.2	130	324.036	U	Natural	U Natural	1754.77	1754.76	878.389	2	-2	0.12666	30.82	0	Observed FDR	id
HQNVQLPR-V4-CU	db|PROT01|PTBP1	210217_LU02_csarnowski_2102_1b.c.03940.03940.3	210217_LU02_csarnowski_2102_1b.c.04075.04075.3	417	629.077	CU	Natural	CU Natural	1619.61	1619.61	540.878	3	-1.8	0.1756	30.81	0	Observed FDR	id
GQPIYIQFSNHK-Y5-CU	db|PROT01|PTBP1	210217_LU02_csarnowski_2102_1b.c.09379.09379.3	210217_LU02_csarnowski_2102_1b.c.08979.08979.3	130	629.077	CU	Natural	CU Natural	2059.81	2059.8	687.608	3	-3.6	0.05628	30.8	0	Observed FDR	id
GQPIYIQFSNHK-I6-CU	db|PROT01|PTBP1	210217_LU02_csarnowski_2102_2b.c.05729.05729.3	210217_LU02_csarnowski_2102_2b.c.05970.05970.3	131	629.077	CU	Natural	CU Natural	2059.81	2059.81	687.61	3	-1.1	0.06207	30.66	0	Observed FDR	id
GQPIYIQFSNHK-I6-CU	db|PROT01|PTBP1	210217_LU02_csarnowski_2102_1b.c.04705.04705.3	210217_LU02_csarnowski_2102_1b.c.04700.04700.3	131	629.077	CU	Natural	CU Natural	2059.81	2059.81	687.61	3	-0.8	0.11099	30.58	0	Observed FDR	id
NFQNIFPPSATLHLSNIPPSVSEEDLK-H13-CU	db|PROT01|PTBP1	210217_LU02_csarnowski_2102_1b.c.23031.23031.3	210217_LU02_csarnowski_2102_1b.c.22724.22724.3	460	627.062	CU	Natural_-H2	CU Natural_-H2	3620.57	3620.58	1207.87	3	1	0.0484	30.55	0	Observed FDR	id
VTNLLMLKGK-K8-U	db|PROT01|PTBP1	210217_LU02_csarnowski_2102_2a.c.13014.13014.2	210217_LU02_csarnowski_2102_2a.c.12994.12994.2	95	306.025	U	Natural_-H2O	U Natural_-H2O	1421.7	1421.7	711.858	2	0.3	0.03791	30.54	0	Observed FDR	id
GSHMDGIVPDIAVGTK-D5-CU	db|PROT01|PTBP1	210217_LU02_csarnowski_2102_2a.c.12452.12452.3	210217_LU02_csarnowski_2102_2a.c.12113.12113.3	5	629.077	CU	Natural	CU Natural	2224.87	2224.87	742.632	3	-0.5	0.06632	30.42	0	Observed FDR	id
GQPIYIQFSNHK-I6-CU	db|PROT01|PTBP1	210217_LU02_csarnowski_2102_1b.c.07131.07131.3	210217_LU02_csarnowski_2102_1b.c.06743.06743.3	131	629.077	CU	Natural	CU Natural	2059.81	2059.81	687.61	3	-0.7	0.07775	30.39	0	Observed FDR	id
ITLSKHQNVQLPR-Q10-CU	db|PROT01|PTBP1	210217_LU02_csarnowski_2102_1a.c.05222.05222.4	210217_LU02_csarnowski_2102_1a.c.05252.05252.4	418	629.077	CU	Natural	CU Natural	2161.96	2161.95	541.496	4	-1.6	0.07421	30.35	0	Observed FDR	id
HQNVQLPR-H1-CU	db|PROT01|PTBP1	210217_LU02_csarnowski_2102_1a.c.03730.03730.3	210217_LU02_csarnowski_2102_1a.c.03911.03911.3	414	629.077	CU	Natural	CU Natural	1619.61	1619.61	540.878	3	-1.5	0.19231	30.29	0	Observed FDR	id
NFQNIFPPSATLHLSNIPPSVSEEDLK-L12-CUU	db|PROT01|PTBP1	210217_LU02_csarnowski_2102_2a.c.26715.26715.4	210217_LU02_csarnowski_2102_2a.c.27116.27116.4	459	853.12	CUU	Natural_-H3PO3	CUU Natural_-H3PO3	3846.63	3846.64	962.667	4	0.5	0.08017	30.27	0	Observed FDR	id
NFQNIFPPSATLHLSNIPPSVSEEDLK-L14-CUU	db|PROT01|PTBP1	210217_LU02_csarnowski_2102_2a.c.26135.26135.4	210217_LU02_csarnowski_2102_2a.c.26500.26500.4	461	853.12	CUU	Natural_-H3PO3	CUU Natural_-H3PO3	3846.63	3846.63	962.666	4	-0.7	0.05682	30.26	0	Observed FDR	id
GSHXDGIVPDIAVGTK-G1-U	db|PROT01|PTBP1	210217_LU02_csarnowski_2102_1b.c.13448.13448.3	210217_LU02_csarnowski_2102_1b.c.13262.13262.3	1	306.025	U	Natural_-H2O	U Natural_-H2O	1917.82	1917.82	640.28	3	-1.4	0.0864	30.15	0	Observed FDR	id
HQNVQLPR-H1-U	db|PROT01|PTBP1	210217_LU02_csarnowski_2102_2b.c.04284.04284.2	210217_LU02_csarnowski_2102_2b.c.04476.04476.2	414	322.02	U	Natural_-H2	U Natural_-H2	1312.56	1312.56	657.285	2	-0.7	0.22283	30.1	0	Observed FDR	id
GSHMDGIVPDIAVGTK-H3-U	db|PROT01|PTBP1	210217_LU02_csarnowski_2102_2b.c.14714.14714.2	210217_LU02_csarnowski_2102_2b.c.14765.14765.2	3	322.02	U	Natural_-H2	U Natural_-H2	1917.82	1917.81	959.915	2	-1.8	0.10526	30.01	0	Observed FDR	id
GQPIYIQFSNHK-I6-CU	db|PROT01|PTBP1	210217_LU02_csarnowski_2102_2b.c.09854.09854.3	210217_LU02_csarnowski_2102_2b.c.10217.10217.3	131	629.077	CU	Natural	CU Natural	2059.81	2059.8	687.608	3	-3.2	0.05477	29.98	0	Observed FDR	id
GSHXDGIVPDIAVGTK-G1-U	db|PROT01|PTBP1	210217_LU02_csarnowski_2102_1a.c.15697.15697.3	210217_LU02_csarnowski_2102_1a.c.15979.15979.3	1	306.025	U	Natural_-H2O	U Natural_-H2O	1917.82	1917.82	640.28	3	-1.3	0.12226	29.94	0	Observed FDR	id
NFQNIFPPSATLHLSNIPPSVSEEDLK-H13-CU	db|PROT01|PTBP1	210217_LU02_csarnowski_2102_1a.c.22870.22870.3	210217_LU02_csarnowski_2102_1a.c.23176.23176.3	460	629.077	CU	Natural	CU Natural	3622.59	3622.58	1208.54	3	-2.2	0.04218	29.87	0	Observed FDR	id
GQPIYIQFSNHK-I6-CU	db|PROT01|PTBP1	210217_LU02_csarnowski_2102_1a.c.07418.07418.3	210217_LU02_csarnowski_2102_1a.c.07270.07270.3	131	629.077	CU	Natural	CU Natural	2059.81	2059.81	687.609	3	-1.4	0.09495	29.82	0	Observed FDR	id
GQPIYIQFSNHK-I6-CU	db|PROT01|PTBP1	210217_LU02_csarnowski_2102_2b.c.06019.06019.3	210217_LU02_csarnowski_2102_2b.c.06302.06302.3	131	629.077	CU	Natural	CU Natural	2059.81	2059.8	687.609	3	-1.8	0.10548	29.77	0	Observed FDR	id
GSHMDGIVPDIAVGTK-S2-U	db|PROT01|PTBP1	210217_LU02_csarnowski_2102_1b.c.15577.15577.2	210217_LU02_csarnowski_2102_1b.c.15821.15821.2	2	306.025	U	Natural_-H2O	U Natural_-H2O	1901.82	1901.82	951.919	2	-0.9	0.13924	29.75	0	Observed FDR	id
NFQNIFPPSATLHLSNIPPSVSEEDLK-L12-CUU	db|PROT01|PTBP1	210217_LU02_csarnowski_2102_1b.c.23308.23308.4	210217_LU02_csarnowski_2102_1b.c.23093.23093.4	459	853.12	CUU	Natural_-H3PO3	CUU Natural_-H3PO3	3846.63	3846.63	962.667	4	0.2	0.07099	29.72	0	Observed FDR	id
GSHMDGIVPDIAVGTK-M4-CU	db|PROT01|PTBP1	210217_LU02_csarnowski_2102_2b.c.11025.11025.3	210217_LU02_csarnowski_2102_2b.c.11020.11020.3	4	629.077	CU	Natural	CU Natural	2224.87	2224.87	742.631	3	-1.9	0.06341	29.68	0	Observed FDR	id
ITLSKHQNVQLPR-H6-U	db|PROT01|PTBP1	210217_LU02_csarnowski_2102_2a.c.05334.05334.3	210217_LU02_csarnowski_2102_2a.c.05178.05178.3	414	324.036	U	Natural	U Natural	1856.91	1856.91	619.979	3	-0.9	0.17476	29.59	0	Observed FDR	id
NFQNIFPPSATLHLSNIPPSVSEEDLK-H13-CU	db|PROT01|PTBP1	210217_LU02_csarnowski_2102_1b.c.19583.19583.3	210217_LU02_csarnowski_2102_1b.c.19573.19573.3	460	549.111	CU	Natural_-HPO3	CU Natural_-HPO3	3542.62	3542.61	1181.88	3	-2.8	0.03166	29.59	0	Observed FDR	id
GSHMDGIVPDIAVGTK-H3-CU	db|PROT01|PTBP1	210217_LU02_csarnowski_2102_2b.c.13295.13295.3	210217_LU02_csarnowski_2102_2b.c.13172.13172.3	3	629.077	CU	Natural	CU Natural	2224.87	2224.87	742.632	3	-1	0.0901	29.58	0	Observed FDR	id
GQPIYIQFSNHK-S9-U	db|PROT01|PTBP1	210217_LU02_csarnowski_2102_2a.c.11080.11080.3	210217_LU02_csarnowski_2102_2a.c.10861.10861.3	134	324.036	U	Natural	U Natural	1754.77	1754.76	585.929	3	-1.1	0.12385	29.54	0	Observed FDR	id
NFQNIFPPSATLHLSNIPPSVSEEDLK-P8-CU	db|PROT01|PTBP1	210217_LU02_csarnowski_2102_2a.c.23123.23123.4	210217_LU02_csarnowski_2102_2a.c.22786.22786.4	455	549.111	CU	Natural_-HPO3	CU Natural_-HPO3	3542.62	3542.61	886.661	4	-3	0.06076	29.53	0	Observed FDR	id
HQNVQLPR-H1-U	db|PROT01|PTBP1	210217_LU02_csarnowski_2102_1a.c.03468.03468.2	210217_LU02_csarnowski_2102_1a.c.03433.03433.2	414	324.036	U	Natural	U Natural	1314.57	1314.57	658.293	2	-1.8	0.23877	29.52	0	Observed FDR	id
ITLSKHQNVQLPR-H6-CU	db|PROT01|PTBP1	210217_LU02_csarnowski_2102_2a.c.05968.05968.4	210217_LU02_csarnowski_2102_2a.c.05630.05630.4	414	629.077	CU	Natural	CU Natural	2161.96	2161.95	541.496	4	-0.8	0.09931	29.52	0	Observed FDR	id
GQPIYIQFSNHK-N10-U	db|PROT01|PTBP1	210217_LU02_csarnowski_2102_2b.c.10501.10501.2	210217_LU02_csarnowski_2102_2b.c.10738.10738.2	135	322.02	U	Natural_-H2	U Natural_-H2	1752.75	1752.75	877.381	2	-2.7	0.08907	29.47	0	Observed FDR	id
GQPIYIQFSNHK-Y5-CU	db|PROT01|PTBP1	210217_LU02_csarnowski_2102_1b.c.08229.08229.3	210217_LU02_csarnowski_2102_1b.c.08132.08132.3	130	629.077	CU	Natural	CU Natural	2059.81	2059.81	687.61	3	-0.9	0.09446	29.45	0	Observed FDR	id
GSHMDGIVPDIAVGTK-G1-CUU	db|PROT01|PTBP1	210217_LU02_csarnowski_2102_2a.c.14133.14133.3	210217_LU02_csarnowski_2102_2a.c.14068.14068.3	1	935.102	CUU	Natural	CUU Natural	2530.9	2530.9	844.642	3	0.4	0.09206	29.44	0	Observed FDR	id
ITLSKHQNVQLPR-S4-CU	db|PROT01|PTBP1	210217_LU02_csarnowski_2102_1a.c.05053.05053.3	210217_LU02_csarnowski_2102_1a.c.05060.05060.3	412	629.077	CU	Natural	CU Natural	2161.96	2161.95	721.659	3	-1.8	0.05831	29.39	0	Observed FDR	id
ITLSKHQNVQLPR-H6-CU	db|PROT01|PTBP1	210217_LU02_csarnowski_2102_1a.c.05748.05748.3	210217_LU02_csarnowski_2102_1a.c.05590.05590.3	414	629.077	CU	Natural	CU Natural	2161.96	2161.95	721.659	3	-1.1	0.07134	29.36	0	Observed FDR	id
ILFNKK-F3-CU	db|PROT01|PTBP1	210217_LU02_csarnowski_2102_1b.c.01212.01212.2	210217_LU02_csarnowski_2102_1b.c.01205.01205.2	374	629.077	CU	Natural	CU Natural	1390.56	1390.56	696.286	2	-0.8	0.12153	29.29	0	Observed FDR	id
GSHMDGIVPDIAVGTK-H3-CU	db|PROT01|PTBP1	210217_LU02_csarnowski_2102_2b.c.12071.12071.3	210217_LU02_csarnowski_2102_2b.c.12451.12451.3	3	629.077	CU	Natural	CU Natural	2224.87	2224.87	742.633	3	-0.2	0.06005	29.26	0	Observed FDR	id
GQPIYIQFSNHK-I6-CU	db|PROT01|PTBP1	210217_LU02_csarnowski_2102_2a.c.05961.05961.3	210217_LU02_csarnowski_2102_2a.c.05915.05915.3	131	629.077	CU	Natural	CU Natural	2059.81	2059.81	687.61	3	-0.7	0.12663	29.24	0	Observed FDR	id
HQNVQLPR-H1-U	db|PROT01|PTBP1	210217_LU02_csarnowski_2102_2a.c.03741.03741.2	210217_LU02_csarnowski_2102_2a.c.03794.03794.2	414	322.02	U	Natural_-H2	U Natural_-H2	1312.56	1312.56	657.287	2	1	0.26939	29.21	0	Observed FDR	id
LSLDGQNIYNASSTLR-G5-U	db|PROT01|PTBP1	210217_LU02_csarnowski_2102_2a.c.15479.15479.2	210217_LU02_csarnowski_2102_2a.c.15376.15376.2	246	324.036	U	Natural	U Natural	2074.92	2074.92	1038.47	2	-0.5	0.08435	29.07	0	Observed FDR	id
GSHXDGIVPDIAVGTK-G1-U	db|PROT01|PTBP1	210217_LU02_csarnowski_2102_2a.c.14680.14680.2	210217_LU02_csarnowski_2102_2a.c.14981.14981.2	1	306.025	U	Natural_-H2O	U Natural_-H2O	1917.82	1917.82	959.917	2	-0.2	0.14201	29.05	0	Observed FDR	id
HQNVQLPREGQEDQGLTK-E9-CUU	db|PROT01|PTBP1	210217_LU02_csarnowski_2102_2a.c.05456.05456.3	210217_LU02_csarnowski_2102_2a.c.05847.05847.3	422	855.136	CUU	Natural_-HPO3	CUU Natural_-HPO3	2931.17	2931.17	978.064	3	-0.6	0.13801	28.93	0	Observed FDR	id
GQPIYIQFSNHK-Y5-CU	db|PROT01|PTBP1	210217_LU02_csarnowski_2102_1b.c.06240.06240.3	210217_LU02_csarnowski_2102_1b.c.06076.06076.3	130	629.077	CU	Natural	CU Natural	2059.81	2059.8	687.608	3	-2.9	0.0873	28.9	0	Observed FDR	id
ITLSKHQNVQLPR-V9-U	db|PROT01|PTBP1	210217_LU02_csarnowski_2102_1a.c.04859.04859.3	210217_LU02_csarnowski_2102_1a.c.04736.04736.3	417	324.036	U	Natural	U Natural	1856.91	1856.91	619.979	3	-1	0.16782	28.88	0	Observed FDR	id
GQPIYIQFSNHK-I6-CU	db|PROT01|PTBP1	210217_LU02_csarnowski_2102_1b.c.10026.10026.2	210217_LU02_csarnowski_2102_1b.c.10408.10408.2	131	629.077	CU	Natural	CU Natural	2059.81	2059.81	1030.91	2	-1.2	0.05658	28.87	0	Observed FDR	id
NFQNIFPPSATLHLSNIPPSVSEEDLK-H13-CCUU	db|PROT01|PTBP1	210217_LU02_csarnowski_2102_2a.c.26226.26226.3	210217_LU02_csarnowski_2102_2a.c.26214.26214.3	460	1158.16	CCUU	Natural_-H3PO3	CCUU Natural_-H3PO3	4151.68	4151.67	1384.9	3	-1.3	0.05557	28.86	0	Observed FDR	id
HQNVQLPR-Q2-U	db|PROT01|PTBP1	210217_LU02_csarnowski_2102_2a.c.04060.04060.3	210217_LU02_csarnowski_2102_2a.c.03785.03785.3	415	322.02	U	Natural_-H2	U Natural_-H2	1312.56	1312.55	438.526	3	-2.3	0.11768	28.86	0	Observed FDR	id
GSHMDGIVPDIAVGTK-D5-CU	db|PROT01|PTBP1	210217_LU02_csarnowski_2102_2a.c.13207.13207.3	210217_LU02_csarnowski_2102_2a.c.13474.13474.3	5	629.077	CU	Natural	CU Natural	2224.87	2224.87	742.632	3	-0.9	0.04499	28.85	0	Observed FDR	id
VKILFNKK-L4-CU	db|PROT01|PTBP1	210217_LU02_csarnowski_2102_1b.c.01174.01174.3	210217_LU02_csarnowski_2102_1b.c.01179.01179.3	373	549.111	CU	Natural_-HPO3	CU Natural_-HPO3	1537.75	1537.75	513.592	3	-1.5	0.11186	28.81	0	Observed FDR	id
ITLSKHQNVQLPR-K5-CU	db|PROT01|PTBP1	210217_LU02_csarnowski_2102_2b.c.05663.05663.3	210217_LU02_csarnowski_2102_2b.c.05657.05657.3	413	629.077	CU	Natural	CU Natural	2161.96	2161.95	721.659	3	-1	0.03085	28.78	0	Observed FDR	id
HQNVQLPR-H1-CU	db|PROT01|PTBP1	210217_LU02_csarnowski_2102_2b.c.03796.03796.3	210217_LU02_csarnowski_2102_2b.c.03913.03913.3	414	629.077	CU	Natural	CU Natural	1619.61	1619.61	540.878	3	-1.5	0.14363	28.76	0	Observed FDR	id
HQNVQLPR-Q5-CCU	db|PROT01|PTBP1	210217_LU02_csarnowski_2102_2b.c.03655.03655.3	210217_LU02_csarnowski_2102_2b.c.03965.03965.3	418	934.118	CCU	Natural	CCU Natural	1924.65	1924.65	642.559	3	-0.4	0.16443	28.68	0	Observed FDR	id
NFQNIFPPSATLHLSNIPPSVSEEDLK-P8-CUU	db|PROT01|PTBP1	210217_LU02_csarnowski_2102_2b.c.26340.26340.4	210217_LU02_csarnowski_2102_2b.c.26688.26688.4	455	853.12	CUU	Natural_-H3PO3	CUU Natural_-H3PO3	3846.63	3846.64	962.667	4	0.7	0.05894	28.62	0	Observed FDR	id
NFQNIFPPSATLHLSNIPPSVSEEDLK-H13-CU	db|PROT01|PTBP1	210217_LU02_csarnowski_2102_2a.c.26683.26683.3	210217_LU02_csarnowski_2102_2a.c.26429.26429.3	460	627.062	CU	Natural_-H2	CU Natural_-H2	3620.57	3620.58	1207.87	3	0.4	0.04937	28.6	0	Observed FDR	id
GSHMDGIVPDIAVGTK-M4-CU	db|PROT01|PTBP1	210217_LU02_csarnowski_2102_1b.c.11307.11307.3	210217_LU02_csarnowski_2102_1b.c.10971.10971.3	4	629.077	CU	Natural	CU Natural	2224.87	2224.87	742.632	3	-1.4	0.06077	28.6	0	Observed FDR	id
GQPIYIQFSNHK-Y5-CU	db|PROT01|PTBP1	210217_LU02_csarnowski_2102_2a.c.08463.08463.2	210217_LU02_csarnowski_2102_2a.c.08626.08626.2	130	629.077	CU	Natural	CU Natural	2059.81	2059.81	1030.91	2	-1.2	0.07767	28.6	0	Observed FDR	id
LHGKPIRITLSK-R7-CU	db|PROT01|PTBP1	210217_LU02_csarnowski_2102_2b.c.03562.03562.4	210217_LU02_csarnowski_2102_2b.c.03774.03774.4	408	611.067	CU	Natural_-H2O	CU Natural_-H2O	1972.92	1972.91	494.236	4	-1.4	0.16103	28.57	0	Observed FDR	id
NFQNIFPPSATLHLSNIPPSVSEEDLK-P8-CCUU	db|PROT01|PTBP1	210217_LU02_csarnowski_2102_2a.c.26292.26292.4	210217_LU02_csarnowski_2102_2a.c.26035.26035.4	455	1158.16	CCUU	Natural_-H3PO3	CCUU Natural_-H3PO3	4151.68	4151.67	1038.93	4	-0.2	0.05685	28.54	0	Observed FDR	id
NFQNIFPPSATLHLSNIPPSVSEEDLK-L14-CU	db|PROT01|PTBP1	210217_LU02_csarnowski_2102_1a.c.21980.21980.3	210217_LU02_csarnowski_2102_1a.c.21437.21437.3	461	549.111	CU	Natural_-HPO3	CU Natural_-HPO3	3542.62	3542.63	1181.88	3	0.9	0.04467	28.53	0	Observed FDR	id
NFQNIFPPSATLHLSNIPPSVSEEDLK-L14-CU	db|PROT01|PTBP1	210217_LU02_csarnowski_2102_2a.c.22792.22792.3	210217_LU02_csarnowski_2102_2a.c.23136.23136.3	461	547.095	CU	Natural_-H3PO3	CU Natural_-H3PO3	3540.61	3540.6	1181.21	3	-1.7	0.042	28.51	0	Observed FDR	id
GQPIYIQFSNHK-Y5-U	db|PROT01|PTBP1	210217_LU02_csarnowski_2102_2b.c.08488.08488.3	210217_LU02_csarnowski_2102_2b.c.08471.08471.3	130	324.036	U	Natural	U Natural	1754.77	1754.76	585.929	3	-1.4	0.16811	28.49	0	Observed FDR	id
GSHXDGIVPDIAVGTK-G1-CU	db|PROT01|PTBP1	210217_LU02_csarnowski_2102_1b.c.09929.09929.3	210217_LU02_csarnowski_2102_1b.c.09738.09738.3	1	629.077	CU	Natural	CU Natural	2240.87	2240.87	747.963	3	-1.6	0.07333	28.49	0	Observed FDR	id
NFQNIFPPSATLHLSNIPPSVSEEDLK-L12-CUU	db|PROT01|PTBP1	210217_LU02_csarnowski_2102_2b.c.27418.27418.4	210217_LU02_csarnowski_2102_2b.c.27266.27266.4	459	853.12	CUU	Natural_-H3PO3	CUU Natural_-H3PO3	3846.63	3846.63	962.666	4	-0.7	0.05154	28.49	0	Observed FDR	id
LHGKPIR-I6-U	db|PROT01|PTBP1	210217_LU02_csarnowski_2102_1a.c.02031.02031.2	210217_LU02_csarnowski_2102_1a.c.01825.01825.2	407	306.025	U	Natural_-H2O	U Natural_-H2O	1125.53	1125.53	563.774	2	-1.5	0.17987	28.46	0	Observed FDR	id
NFQNIFPPSATLHLSNIPPSVSEEDLK-L12-CU	db|PROT01|PTBP1	210217_LU02_csarnowski_2102_2b.c.23028.23028.3	210217_LU02_csarnowski_2102_2b.c.22842.22842.3	459	547.095	CU	Natural_-H3PO3	CU Natural_-H3PO3	3540.61	3540.61	1181.21	3	0.6	0.02576	28.45	0	Observed FDR	id
GSHMDGIVPDIAVGTK-G1-CUU	db|PROT01|PTBP1	210217_LU02_csarnowski_2102_2a.c.15201.15201.3	210217_LU02_csarnowski_2102_2a.c.15537.15537.3	1	935.102	CUU	Natural	CUU Natural	2530.9	2530.9	844.64	3	-1.5	0.06837	28.43	0	Observed FDR	id
GQPIYIQFSNHK-Y5-CU	db|PROT01|PTBP1	210217_LU02_csarnowski_2102_2a.c.10616.10616.3	210217_LU02_csarnowski_2102_2a.c.10882.10882.3	130	629.077	CU	Natural	CU Natural	2059.81	2059.8	687.608	3	-3.4	0.06887	28.42	0	Observed FDR	id
NFQNIFPPSATLHLSNIPPSVSEEDLK-N16-CCUU	db|PROT01|PTBP1	210217_LU02_csarnowski_2102_2a.c.26554.26554.4	210217_LU02_csarnowski_2102_2a.c.26472.26472.4	463	1158.16	CCUU	Natural_-H3PO3	CCUU Natural_-H3PO3	4151.68	4151.67	1038.92	4	-1.6	0.05286	28.42	0	Observed FDR	id
GSHXDGIVPDIAVGTK-G1-U	db|PROT01|PTBP1	210217_LU02_csarnowski_2102_1b.c.15941.15941.3	210217_LU02_csarnowski_2102_1b.c.16183.16183.3	1	306.025	U	Natural_-H2O	U Natural_-H2O	1917.82	1917.82	640.28	3	-1.3	0.11702	28.41	0	Observed FDR	id
NFQNIFPPSATLHLSNIPPSVSEEDLK-L12-CCUU	db|PROT01|PTBP1	210217_LU02_csarnowski_2102_2a.c.27780.27780.4	210217_LU02_csarnowski_2102_2a.c.27506.27506.4	459	1160.18	CCUU	Natural_-HPO3	CCUU Natural_-HPO3	4153.69	4153.68	1039.43	4	-3.6	0.04763	28.4	0	Observed FDR	id
HQNVQLPREGQEDQGLTK-R8-CUU	db|PROT01|PTBP1	210217_LU02_csarnowski_2102_1b.c.05478.05478.4	210217_LU02_csarnowski_2102_1b.c.05450.05450.4	421	855.136	CUU	Natural_-HPO3	CUU Natural_-HPO3	2931.17	2931.16	733.799	4	-2.3	0.10334	28.33	0	Observed FDR	id
HQNVQLPR-H1-U	db|PROT01|PTBP1	210217_LU02_csarnowski_2102_2a.c.03960.03960.2	210217_LU02_csarnowski_2102_2a.c.04016.04016.2	414	322.02	U	Natural_-H2	U Natural_-H2	1312.56	1312.56	657.285	2	-0.8	0.22322	28.32	0	Observed FDR	id
ITLSKHQNVQLPR-S4-CUU	db|PROT01|PTBP1	210217_LU02_csarnowski_2102_2b.c.10969.10969.2	210217_LU02_csarnowski_2102_2b.c.10780.10780.2	412	935.102	CUU	Natural	CUU Natural	2467.98	2467.98	1235	2	0.3	0.05573	28.27	0	Observed FDR	id
GQPIYIQFSNHK-Q7-CU	db|PROT01|PTBP1	210217_LU02_csarnowski_2102_1a.c.05547.05547.3	210217_LU02_csarnowski_2102_1a.c.05806.05806.3	132	629.077	CU	Natural	CU Natural	2059.81	2059.8	687.608	3	-3	0.06701	28.26	0	Observed FDR	id
HQNVQLPR-Q2-CUU	db|PROT01|PTBP1	210217_LU02_csarnowski_2102_1b.c.06637.06637.3	210217_LU02_csarnowski_2102_1b.c.06904.06904.3	415	917.092	CUU	Natural_-H2O	CUU Natural_-H2O	1907.63	1907.62	636.882	3	-2.1	0.15435	28.23	0	Observed FDR	id
GSHXDGIVPDIAVGTK-H3-CU	db|PROT01|PTBP1	210217_LU02_csarnowski_2102_2a.c.10841.10841.3	210217_LU02_csarnowski_2102_2a.c.11246.11246.3	3	629.077	CU	Natural	CU Natural	2240.87	2240.87	747.963	3	-1.5	0.08676	28.2	0	Observed FDR	id
VKILFNKK-F5-CUU	db|PROT01|PTBP1	210217_LU02_csarnowski_2102_1b.c.01458.01458.2	210217_LU02_csarnowski_2102_1b.c.01453.01453.2	374	855.136	CUU	Natural_-HPO3	CUU Natural_-HPO3	1843.78	1843.78	922.896	2	-1.2	0.06026	28.14	0	Observed FDR	id
GQPIYIQFSNHK-Y5-CU	db|PROT01|PTBP1	210217_LU02_csarnowski_2102_2a.c.07240.07240.3	210217_LU02_csarnowski_2102_2a.c.07121.07121.3	130	629.077	CU	Natural	CU Natural	2059.81	2059.8	687.609	3	-2.2	0.11801	28.14	0	Observed FDR	id
GQPIYIQFSNHK-S9-U	db|PROT01|PTBP1	210217_LU02_csarnowski_2102_1a.c.09628.09628.2	210217_LU02_csarnowski_2102_1a.c.09265.09265.2	134	322.02	U	Natural_-H2	U Natural_-H2	1752.75	1752.75	877.383	2	-0.7	0.09621	28.13	0	Observed FDR	id
ITLSKHQNVQLPR-Q7-CU	db|PROT01|PTBP1	210217_LU02_csarnowski_2102_2a.c.05471.05471.3	210217_LU02_csarnowski_2102_2a.c.05500.05500.3	415	629.077	CU	Natural	CU Natural	2161.96	2161.95	721.659	3	-1.2	0.06361	28.12	0	Observed FDR	id
GSHMDGIVPDIAVGTK-G6-CUU	db|PROT01|PTBP1	210217_LU02_csarnowski_2102_1a.c.12322.12322.3	210217_LU02_csarnowski_2102_1a.c.12477.12477.3	6	935.102	CUU	Natural	CUU Natural	2530.9	2530.9	844.642	3	0.8	0.05943	28.11	0	Observed FDR	id
GQPIYIQFSNHK-I6-CU	db|PROT01|PTBP1	210217_LU02_csarnowski_2102_2b.c.08263.08263.3	210217_LU02_csarnowski_2102_2b.c.08849.08849.3	131	629.077	CU	Natural	CU Natural	2059.81	2059.81	687.609	3	-1.4	0.05614	27.98	0	Observed FDR	id
GQPIYIQFSNHK-I6-CU	db|PROT01|PTBP1	210217_LU02_csarnowski_2102_1a.c.09047.09047.3	210217_LU02_csarnowski_2102_1a.c.08860.08860.3	131	629.077	CU	Natural	CU Natural	2059.81	2059.8	687.609	3	-2.2	0.06363	27.91	0	Observed FDR	id
ITLSKHQNVQLPR-S4-CU	db|PROT01|PTBP1	210217_LU02_csarnowski_2102_2b.c.05985.05985.3	210217_LU02_csarnowski_2102_2b.c.05874.05874.3	412	611.067	CU	Natural_-H2O	CU Natural_-H2O	2143.95	2143.94	715.656	3	-0.4	0.05011	27.9	0	Observed FDR	id
VTNLLMLKGK-K8-U	db|PROT01|PTBP1	210217_LU02_csarnowski_2102_2b.c.12818.12818.2	210217_LU02_csarnowski_2102_2b.c.12807.12807.2	95	306.025	U	Natural_-H2O	U Natural_-H2O	1421.7	1421.7	711.857	2	-0.3	0.13018	27.9	0	Observed FDR	id
GSHMDGIVPDIAVGTK-H3-CU	db|PROT01|PTBP1	210217_LU02_csarnowski_2102_2a.c.12498.12498.2	210217_LU02_csarnowski_2102_2a.c.12454.12454.2	3	629.077	CU	Natural	CU Natural	2224.87	2224.87	1113.44	2	-0.8	0.0453	27.88	0	Observed FDR	id
GQPIYIQFSNHK-Q7-U	db|PROT01|PTBP1	210217_LU02_csarnowski_2102_2a.c.08565.08565.2	210217_LU02_csarnowski_2102_2a.c.08551.08551.2	132	324.036	U	Natural	U Natural	1754.77	1754.76	878.39	2	-1.6	0.11825	27.81	0	Observed FDR	id
NFQNIFPPSATLHLSNIPPSVSEEDLK-N16-CCUU	db|PROT01|PTBP1	210217_LU02_csarnowski_2102_2a.c.27328.27328.4	210217_LU02_csarnowski_2102_2a.c.27062.27062.4	463	1158.16	CCUU	Natural_-H3PO3	CCUU Natural_-H3PO3	4151.68	4151.68	1038.93	4	1.2	0.05218	27.81	0	Observed FDR	id
HQNVQLPR-Q2-CUU	db|PROT01|PTBP1	210217_LU02_csarnowski_2102_1a.c.06875.06875.3	210217_LU02_csarnowski_2102_1a.c.06959.06959.3	415	917.092	CUU	Natural_-H2O	CUU Natural_-H2O	1907.63	1907.62	636.883	3	-2	0.18765	27.79	0	Observed FDR	id
NFQNIFPPSATLHLSNIPPSVSEEDLK-A10-CCU	db|PROT01|PTBP1	210217_LU02_csarnowski_2102_1b.c.28783.28783.3	210217_LU02_csarnowski_2102_1b.c.28733.28733.3	457	870.147	CCU	Natural_-H3PO3+H2O	CCU Natural_-H3PO3+H2O	3863.66	3863.65	1288.89	3	-2.2	0.05198	27.75	0	Observed FDR	id
NFQNIFPPSATLHLSNIPPSVSEEDLK-N16-CU	db|PROT01|PTBP1	210217_LU02_csarnowski_2102_2a.c.22084.22084.3	210217_LU02_csarnowski_2102_2a.c.21910.21910.3	463	549.111	CU	Natural_-HPO3	CU Natural_-HPO3	3542.62	3542.62	1181.88	3	0	0.0303	27.75	0	Observed FDR	id
GSHXDGIVPDIAVGTK-G1-U	db|PROT01|PTBP1	210217_LU02_csarnowski_2102_2a.c.15013.15013.2	210217_LU02_csarnowski_2102_2a.c.14666.14666.2	1	306.025	U	Natural_-H2O	U Natural_-H2O	1917.82	1917.82	959.916	2	-0.8	0.09374	27.73	0	Observed FDR	id
NFQNIFPPSATLHLSNIPPSVSEEDLK-P8-CCU	db|PROT01|PTBP1	210217_LU02_csarnowski_2102_2b.c.32987.32987.3	210217_LU02_csarnowski_2102_2b.c.33058.33058.3	455	852.136	CCU	Natural_-H3PO3	CCU Natural_-H3PO3	3845.65	3845.64	1282.89	3	-3.4	0.05213	27.72	0	Observed FDR	id
GSHMDGIVPDIAVGTK-G1-CU	db|PROT01|PTBP1	210217_LU02_csarnowski_2102_2b.c.12380.12380.3	210217_LU02_csarnowski_2102_2b.c.12117.12117.3	1	629.077	CU	Natural	CU Natural	2224.87	2224.87	742.632	3	-1.5	0.05939	27.7	0	Observed FDR	id
HQNVQLPREGQEDQGLTK-R8-CUU	db|PROT01|PTBP1	210217_LU02_csarnowski_2102_1b.c.05096.05096.3	210217_LU02_csarnowski_2102_1b.c.05040.05040.3	421	855.136	CUU	Natural_-HPO3	CUU Natural_-HPO3	2931.17	2931.17	978.063	3	-1.7	0.09779	27.65	0	Observed FDR	id
GQPIYIQFSNHK-I6-CU	db|PROT01|PTBP1	210217_LU02_csarnowski_2102_1a.c.06846.06846.3	210217_LU02_csarnowski_2102_1a.c.06746.06746.3	131	629.077	CU	Natural	CU Natural	2059.81	2059.8	687.609	3	-1.9	0.08157	27.64	0	Observed FDR	id
GQPIYIQFSNHK-I4-U	db|PROT01|PTBP1	210217_LU02_csarnowski_2102_1b.c.08331.08331.2	210217_LU02_csarnowski_2102_1b.c.08779.08779.2	129	324.036	U	Natural	U Natural	1754.77	1754.76	878.388	2	-3.1	0.13214	27.61	0	Observed FDR	id
HQNVQLPR-H1-CUU	db|PROT01|PTBP1	210217_LU02_csarnowski_2102_2b.c.07359.07359.3	210217_LU02_csarnowski_2102_2b.c.07633.07633.3	414	917.092	CUU	Natural_-H2O	CUU Natural_-H2O	1907.63	1907.62	636.883	3	-1.8	0.18472	27.6	0	Observed FDR	id
NFQNIFPPSATLHLSNIPPSVSEEDLK-H13-CUU	db|PROT01|PTBP1	210217_LU02_csarnowski_2102_2b.c.25917.25917.3	210217_LU02_csarnowski_2102_2b.c.26305.26305.3	460	853.12	CUU	Natural_-H3PO3	CUU Natural_-H3PO3	3846.63	3846.64	1283.22	3	1.3	0.04733	27.57	0	Observed FDR	id
HQNVQLPR-H1-U	db|PROT01|PTBP1	210217_LU02_csarnowski_2102_1a.c.03930.03930.2	210217_LU02_csarnowski_2102_1a.c.03937.03937.2	414	324.036	U	Natural	U Natural	1314.57	1314.57	658.293	2	-1.8	0.24801	27.56	0	Observed FDR	id
NFQNIFPPSATLHLSNIPPSVSEEDLK-N16-CCUU	db|PROT01|PTBP1	210217_LU02_csarnowski_2102_2b.c.25840.25840.3	210217_LU02_csarnowski_2102_2b.c.25713.25713.3	463	1158.16	CCUU	Natural_-H3PO3	CCUU Natural_-H3PO3	4151.68	4151.67	1384.9	3	-1.2	0.04593	27.55	0	Observed FDR	id
GSHMDGIVPDIAVGTK-S2-CUU	db|PROT01|PTBP1	210217_LU02_csarnowski_2102_1b.c.12608.12608.3	210217_LU02_csarnowski_2102_1b.c.12388.12388.3	2	935.102	CUU	Natural	CUU Natural	2530.9	2530.9	844.641	3	-0.5	0.10219	27.52	0	Observed FDR	id
ITLSKHQNVQLPR-V9-CU	db|PROT01|PTBP1	210217_LU02_csarnowski_2102_2a.c.05740.05740.3	210217_LU02_csarnowski_2102_2a.c.05772.05772.3	417	629.077	CU	Natural	CU Natural	2161.96	2161.95	721.659	3	-0.9	0.08789	27.52	0	Observed FDR	id
LTSLNVKYNNDK-V6-U	db|PROT01|PTBP1	210217_LU02_csarnowski_2102_1a.c.06707.06707.3	210217_LU02_csarnowski_2102_1a.c.06660.06660.3	268	306.025	U	Natural_-H2O	U Natural_-H2O	1713.76	1713.76	572.261	3	-1.5	0.04305	27.48	0	Observed FDR	id
NFQNIFPPSATLHLSNIPPSVSEEDLK-H13-CU	db|PROT01|PTBP1	210217_LU02_csarnowski_2102_1b.c.22726.22726.3	210217_LU02_csarnowski_2102_1b.c.23014.23014.3	460	627.062	CU	Natural_-H2	CU Natural_-H2	3620.57	3620.57	1207.86	3	-2	0.03721	27.47	0	Observed FDR	id
HQNVQLPR-H1-U	db|PROT01|PTBP1	210217_LU02_csarnowski_2102_1b.c.03879.03879.2	210217_LU02_csarnowski_2102_1b.c.03895.03895.2	414	324.036	U	Natural	U Natural	1314.57	1314.57	658.293	2	-1.8	0.22183	27.44	0	Observed FDR	id
NFQNIFPPSATLHLSNIPPSVSEEDLK-P8-CUU	db|PROT01|PTBP1	210217_LU02_csarnowski_2102_1b.c.26312.26312.4	210217_LU02_csarnowski_2102_1b.c.26199.26199.4	455	855.136	CUU	Natural_-HPO3	CUU Natural_-HPO3	3848.65	3848.65	963.171	4	0.8	0.04949	27.41	0	Observed FDR	id
GSHMDGIVPDIAVGTK-G6-CU	db|PROT01|PTBP1	210217_LU02_csarnowski_2102_2b.c.12410.12410.2	210217_LU02_csarnowski_2102_2b.c.13015.13015.2	6	629.077	CU	Natural	CU Natural	2224.87	2224.87	1113.44	2	-0.7	0.06481	27.4	0	Observed FDR	id
HQNVQLPR-H1-U	db|PROT01|PTBP1	210217_LU02_csarnowski_2102_1b.c.03561.03561.2	210217_LU02_csarnowski_2102_1b.c.03792.03792.2	414	322.02	U	Natural_-H2	U Natural_-H2	1312.56	1312.56	657.286	2	-0.5	0.23196	27.39	0	Observed FDR	id
FQFKGFK-F3-U	decoy_reverse_db|PROT01|PTBP1	210217_LU02_csarnowski_2102_2a.c.03657.03657.3	210217_LU02_csarnowski_2102_2a.c.03667.03667.3	46	244.07	U	Natural_-HPO3	U Natural_-HPO3	1144.56	1144.55	382.526	3	-1.8	0.20508	27.36	0	Observed FDR	id
NFQNIFPPSATLHLSNIPPSVSEEDLK-L14-CUU	db|PROT01|PTBP1	210217_LU02_csarnowski_2102_2b.c.26264.26264.3	210217_LU02_csarnowski_2102_2b.c.26631.26631.3	461	853.12	CUU	Natural_-H3PO3	CUU Natural_-H3PO3	3846.63	3846.64	1283.22	3	1.3	0.04833	27.34	0	Observed FDR	id
NFQNIFPPSATLHLSNIPPSVSEEDLK-T11-CCUU	db|PROT01|PTBP1	210217_LU02_csarnowski_2102_2a.c.27350.27350.3	210217_LU02_csarnowski_2102_2a.c.27174.27174.3	458	1158.16	CCUU	Natural_-H3PO3	CCUU Natural_-H3PO3	4151.68	4151.68	1384.9	3	0.6	0.04327	27.33	0	Observed FDR	id
GSHMDGIVPDIAVGTK-G1-U	db|PROT01|PTBP1	210217_LU02_csarnowski_2102_1a.c.13318.13318.2	210217_LU02_csarnowski_2102_1a.c.13301.13301.2	1	322.02	U	Natural_-H2	U Natural_-H2	1917.82	1917.82	959.915	2	-1.4	0.12885	27.32	0	Observed FDR	id
NFQNIFPPSATLHLSNIPPSVSEEDLK-I17-CCUU	db|PROT01|PTBP1	210217_LU02_csarnowski_2102_2b.c.26178.26178.3	210217_LU02_csarnowski_2102_2b.c.25980.25980.3	464	1158.16	CCUU	Natural_-H3PO3	CCUU Natural_-H3PO3	4151.68	4151.67	1384.9	3	-0.6	0.0509	27.3	0	Observed FDR	id
ITLSKHQNVQLPR-H6-CCU	db|PROT01|PTBP1	210217_LU02_csarnowski_2102_2b.c.05466.05466.3	210217_LU02_csarnowski_2102_2b.c.05444.05444.3	414	916.108	CCU	Natural_-H2O	CCU Natural_-H2O	2448.99	2448.99	817.337	3	0	0.04216	27.29	0	Observed FDR	id
LSLDGQNIYNASSTLR-Y9-U	db|PROT01|PTBP1	210217_LU02_csarnowski_2102_2b.c.15721.15721.2	210217_LU02_csarnowski_2102_2b.c.15604.15604.2	250	324.036	U	Natural	U Natural	2074.92	2074.92	1038.47	2	-2	0.09363	27.29	0	Observed FDR	id
NFQNIFPPSATLHLSNIPPSVSEEDLK-P7-CU	db|PROT01|PTBP1	210217_LU02_csarnowski_2102_1b.c.24159.24159.3	210217_LU02_csarnowski_2102_1b.c.24317.24317.3	454	629.077	CU	Natural	CU Natural	3622.59	3622.58	1208.53	3	-2.6	0.02931	27.29	0	Observed FDR	id
VSFSKSTI-K5-U	db|PROT01|PTBP1	210217_LU02_csarnowski_2102_1b.c.02256.02256.3	210217_LU02_csarnowski_2102_1b.c.02262.02262.3	531	260.064	U	Natural_-H3PO3+H2O	U Natural_-H3PO3+H2O	1127.53	1127.53	376.853	3	0.3	0.22375	27.24	0	Observed FDR	id
GSHMDGIVPDIAVGTK-H3-U	db|PROT01|PTBP1	210217_LU02_csarnowski_2102_1b.c.11844.11844.2	210217_LU02_csarnowski_2102_1b.c.11738.11738.2	3	324.036	U	Natural	U Natural	1919.83	1919.83	960.921	2	-3.4	0.07766	27.13	0	Observed FDR	id
NFQNIFPPSATLHLSNIPPSVSEEDLK-L14-CUU	db|PROT01|PTBP1	210217_LU02_csarnowski_2102_2b.c.33907.33907.3	210217_LU02_csarnowski_2102_2b.c.33939.33939.3	461	873.147	CUU	Natural_-HPO3+H2O	CUU Natural_-HPO3+H2O	3866.66	3866.65	1289.89	3	-3	0.05442	27.13	0	Observed FDR	id
NFQNIFPPSATLHLSNIPPSVSEEDLK-H13-CUU	db|PROT01|PTBP1	210217_LU02_csarnowski_2102_1a.c.23803.23803.4	210217_LU02_csarnowski_2102_1a.c.23474.23474.4	460	853.12	CUU	Natural_-H3PO3	CUU Natural_-H3PO3	3846.63	3846.64	962.667	4	0.5	0.04696	27.09	0	Observed FDR	id
GQPIYIQFSNHK-I6-U	db|PROT01|PTBP1	210217_LU02_csarnowski_2102_1a.c.06936.06936.3	210217_LU02_csarnowski_2102_1a.c.06748.06748.3	131	324.036	U	Natural	U Natural	1754.77	1754.76	585.929	3	-2	0.13937	27.07	0	Observed FDR	id
HQNVQLPR-Q2-U	db|PROT01|PTBP1	210217_LU02_csarnowski_2102_2b.c.03745.03745.2	210217_LU02_csarnowski_2102_2b.c.03756.03756.2	415	322.02	U	Natural_-H2	U Natural_-H2	1312.56	1312.55	657.285	2	-1.4	0.27266	27.03	0	Observed FDR	id
GSHMDGIVPDIAVGTK-G6-U	db|PROT01|PTBP1	210217_LU02_csarnowski_2102_1a.c.15337.15337.3	210217_LU02_csarnowski_2102_1a.c.15292.15292.3	6	306.025	U	Natural_-H2O	U Natural_-H2O	1901.82	1901.82	634.948	3	-1.5	0.06482	27.03	0	Observed FDR	id
HQNVQLPR-N3-U	db|PROT01|PTBP1	210217_LU02_csarnowski_2102_2b.c.04015.04015.3	210217_LU02_csarnowski_2102_2b.c.04036.04036.3	416	322.02	U	Natural_-H2	U Natural_-H2	1312.56	1312.55	438.526	3	-1.6	0.12796	27.03	0	Observed FDR	id
ITLSKHQNVQLPR-H6-CU	db|PROT01|PTBP1	210217_LU02_csarnowski_2102_2b.c.05926.05926.4	210217_LU02_csarnowski_2102_2b.c.05827.05827.4	414	629.077	CU	Natural	CU Natural	2161.96	2161.95	541.496	4	-1.3	0.07128	26.99	0	Observed FDR	id
HQNVQLPR-H1-CCU	db|PROT01|PTBP1	210217_LU02_csarnowski_2102_1b.c.03835.03835.2	210217_LU02_csarnowski_2102_1b.c.03806.03806.2	414	934.118	CCU	Natural	CCU Natural	1924.65	1924.65	963.332	2	-2.8	0.04971	26.97	0	Observed FDR	id
ILFNKK-F3-CU	db|PROT01|PTBP1	210217_LU02_csarnowski_2102_1a.c.01244.01244.3	210217_LU02_csarnowski_2102_1a.c.01246.01246.3	374	629.077	CU	Natural	CU Natural	1390.56	1390.55	464.526	3	-2.6	0.094	26.94	0	Observed FDR	id
VSFSKSTI-K5-U	db|PROT01|PTBP1	210217_LU02_csarnowski_2102_1b.c.10656.10656.2	210217_LU02_csarnowski_2102_1b.c.10678.10678.2	531	306.025	U	Natural_-H2O	U Natural_-H2O	1173.5	1173.49	587.755	2	-1.4	0.04041	26.91	0	Observed FDR	id
NFQNIFPPSATLHLSNIPPSVSEEDLK-T11-CUU	db|PROT01|PTBP1	210217_LU02_csarnowski_2102_1b.c.23787.23787.4	210217_LU02_csarnowski_2102_1b.c.24066.24066.4	458	853.12	CUU	Natural_-H3PO3	CUU Natural_-H3PO3	3846.63	3846.63	962.665	4	-1.4	0.05634	26.89	0	Observed FDR	id
NFQNIFPPSATLHLSNIPPSVSEEDLK-A10-CCUU	db|PROT01|PTBP1	210217_LU02_csarnowski_2102_2a.c.26630.26630.3	210217_LU02_csarnowski_2102_2a.c.26829.26829.3	457	1158.16	CCUU	Natural_-H3PO3	CCUU Natural_-H3PO3	4151.68	4151.68	1384.9	3	0.4	0.04555	26.86	0	Observed FDR	id
VIHIR-H3-U	db|PROT01|PTBP1	210217_LU02_csarnowski_2102_1b.c.04105.04105.2	210217_LU02_csarnowski_2102_1b.c.04108.04108.2	65	306.025	U	Natural_-H2O	U Natural_-H2O	942.432	942.43	472.223	2	-2.2	0.25299	26.85	0	Observed FDR	id
NFQNIFPPSATLHLSNIPPSVSEEDLK-H13-U	db|PROT01|PTBP1	210217_LU02_csarnowski_2102_2a.c.26517.26517.3	210217_LU02_csarnowski_2102_2a.c.26080.26080.3	460	306.025	U	Natural_-H2O	U Natural_-H2O	3299.54	3299.54	1100.85	3	0.4	0.04531	26.85	0	Observed FDR	id
ITLSKHQNVQLPR-N8-CU	db|PROT01|PTBP1	210217_LU02_csarnowski_2102_2b.c.05647.05647.4	210217_LU02_csarnowski_2102_2b.c.05558.05558.4	416	629.077	CU	Natural	CU Natural	2161.96	2161.95	541.496	4	-1.4	0.10101	26.81	0	Observed FDR	id
VKILFNKK-L4-CU	db|PROT01|PTBP1	210217_LU02_csarnowski_2102_2a.c.01210.01210.3	210217_LU02_csarnowski_2102_2a.c.01198.01198.3	373	549.111	CU	Natural_-HPO3	CU Natural_-HPO3	1537.75	1537.75	513.592	3	-1.2	0.08918	26.81	0	Observed FDR	id
GQPIYIQFSNHK-F8-U	db|PROT01|PTBP1	210217_LU02_csarnowski_2102_2b.c.10756.10756.3	210217_LU02_csarnowski_2102_2b.c.10761.10761.3	133	322.02	U	Natural_-H2	U Natural_-H2	1752.75	1752.75	585.257	3	-1.7	0.11355	26.8	0	Observed FDR	id
GQPIYIQFSNHK-Y5-CU	db|PROT01|PTBP1	210217_LU02_csarnowski_2102_2a.c.04925.04925.3	210217_LU02_csarnowski_2102_2a.c.05155.05155.3	130	629.077	CU	Natural	CU Natural	2059.81	2059.81	687.61	3	-0.4	0.09662	26.79	0	Observed FDR	id
GSHMDGIVPDIAVGTK-H3-U	db|PROT01|PTBP1	210217_LU02_csarnowski_2102_2a.c.15082.15082.3	210217_LU02_csarnowski_2102_2a.c.14618.14618.3	3	322.02	U	Natural_-H2	U Natural_-H2	1917.82	1917.82	640.28	3	-1.5	0.11072	26.78	0	Observed FDR	id
ITLSKHQNVQLPR-H6-CU	db|PROT01|PTBP1	210217_LU02_csarnowski_2102_1b.c.05693.05693.3	210217_LU02_csarnowski_2102_1b.c.05867.05867.3	414	629.077	CU	Natural	CU Natural	2161.96	2161.96	721.66	3	-0.2	0.08338	26.77	0	Observed FDR	id
ITLSKHQNVQLPR-H6-U	db|PROT01|PTBP1	210217_LU02_csarnowski_2102_2a.c.07690.07690.3	210217_LU02_csarnowski_2102_2a.c.07701.07701.3	414	306.025	U	Natural_-H2O	U Natural_-H2O	1838.9	1838.9	613.975	3	-1.3	0.17575	26.75	0	Observed FDR	id
NFQNIFPPSATLHLSNIPPSVSEEDLK-L14-CU	db|PROT01|PTBP1	210217_LU02_csarnowski_2102_2a.c.23847.23847.3	210217_LU02_csarnowski_2102_2a.c.24028.24028.3	461	547.095	CU	Natural_-H3PO3	CU Natural_-H3PO3	3540.61	3540.6	1181.21	3	-2.4	0.03489	26.74	0	Observed FDR	id
NFQNIFPPSATLHLSNIPPSVSEEDLK-S15-CU	db|PROT01|PTBP1	210217_LU02_csarnowski_2102_1b.c.23533.23533.3	210217_LU02_csarnowski_2102_1b.c.23191.23191.3	462	629.077	CU	Natural	CU Natural	3622.59	3622.58	1208.54	3	-2.3	0.03728	26.66	0	Observed FDR	id
ILFNKK-F3-CU	db|PROT01|PTBP1	210217_LU02_csarnowski_2102_2b.c.01258.01258.3	210217_LU02_csarnowski_2102_2b.c.01246.01246.3	374	629.077	CU	Natural	CU Natural	1390.56	1390.55	464.526	3	-2.1	0.15776	26.63	0	Observed FDR	id
GQPIYIQFSNHK-I4-CU	db|PROT01|PTBP1	210217_LU02_csarnowski_2102_2b.c.08887.08887.3	210217_LU02_csarnowski_2102_2b.c.08534.08534.3	129	629.077	CU	Natural	CU Natural	2059.81	2059.8	687.609	3	-1.8	0.03283	26.62	0	Observed FDR	id
GQPIYIQFSNHK-Q7-CU	db|PROT01|PTBP1	210217_LU02_csarnowski_2102_2a.c.11311.11311.2	210217_LU02_csarnowski_2102_2a.c.10985.10985.2	132	629.077	CU	Natural	CU Natural	2059.81	2059.81	1030.91	2	0.4	0.05598	26.54	0	Observed FDR	id
NFQNIFPPSATLHLSNIPPSVSEEDLK-H13-CU	db|PROT01|PTBP1	210217_LU02_csarnowski_2102_1b.c.23371.23371.3	210217_LU02_csarnowski_2102_1b.c.23531.23531.3	460	627.062	CU	Natural_-H2	CU Natural_-H2	3620.57	3620.57	1207.87	3	-0.7	0.03797	26.51	0	Observed FDR	id
NFQNIFPPSATLHLSNIPPSVSEEDLK-L12-CU	db|PROT01|PTBP1	210217_LU02_csarnowski_2102_2b.c.23440.23440.3	210217_LU02_csarnowski_2102_2b.c.23187.23187.3	459	547.095	CU	Natural_-H3PO3	CU Natural_-H3PO3	3540.61	3540.61	1181.21	3	-0.5	0.03722	26.5	0	Observed FDR	id
ILFNKK-I1-CUU	db|PROT01|PTBP1	210217_LU02_csarnowski_2102_1a.c.02253.02253.3	210217_LU02_csarnowski_2102_1a.c.02249.02249.3	372	935.102	CUU	Natural	CUU Natural	1696.58	1696.58	566.535	3	-1.1	0.17294	26.49	0	Observed FDR	id
LSLDGQNIYNASSTLR-Y9-CU	db|PROT01|PTBP1	210217_LU02_csarnowski_2102_2b.c.15139.15139.2	210217_LU02_csarnowski_2102_2b.c.15148.15148.2	250	629.077	CU	Natural	CU Natural	2379.96	2379.96	1190.99	2	-0.3	0.04547	26.48	0	Observed FDR	id
GSHMDGIVPDIAVGTK-I7-CUU	db|PROT01|PTBP1	210217_LU02_csarnowski_2102_2a.c.14546.14546.3	210217_LU02_csarnowski_2102_2a.c.15078.15078.3	7	935.102	CUU	Natural	CUU Natural	2530.9	2530.9	844.64	3	-1.4	0.07094	26.46	0	Observed FDR	id
GSHMDGIVPDIAVGTKR-R17-U	db|PROT01|PTBP1	210217_LU02_csarnowski_2102_2b.c.11334.11334.3	210217_LU02_csarnowski_2102_2b.c.11325.11325.3	17	306.025	U	Natural_-H2O	U Natural_-H2O	2057.92	2057.92	686.982	3	-1.3	0.03141	26.43	0	Observed FDR	id
HQNVQLPR-V4-CU	db|PROT01|PTBP1	210217_LU02_csarnowski_2102_1a.c.03289.03289.3	210217_LU02_csarnowski_2102_1a.c.03479.03479.3	417	629.077	CU	Natural	CU Natural	1619.61	1619.61	540.878	3	-1.9	0.20515	26.4	0	Observed FDR	id
FFQKDR-K4-U	db|PROT01|PTBP1	210217_LU02_csarnowski_2102_2b.c.05090.05090.2	210217_LU02_csarnowski_2102_2b.c.05069.05069.2	492	306.025	U	Natural_-H2O	U Natural_-H2O	1145.45	1145.45	573.734	2	-0.8	0.15337	26.39	0	Observed FDR	id
NFQNIFPPSATLHLSNIPPSVSEEDLK-L14-CUU	db|PROT01|PTBP1	210217_LU02_csarnowski_2102_1a.c.29144.29144.3	210217_LU02_csarnowski_2102_1a.c.28916.28916.3	461	873.147	CUU	Natural_-HPO3+H2O	CUU Natural_-HPO3+H2O	3866.66	3866.65	1289.89	3	-3.6	0.05152	26.35	0	Observed FDR	id
NFQNIFPPSATLHLSNIPPSVSEEDLK-H13-CU	db|PROT01|PTBP1	210217_LU02_csarnowski_2102_2b.c.27177.27177.3	210217_LU02_csarnowski_2102_2b.c.27419.27419.3	460	627.062	CU	Natural_-H2	CU Natural_-H2	3620.57	3620.57	1207.87	3	-0.9	0.04057	26.35	0	Observed FDR	id
NFQNIFPPSATLHLSNIPPSVSEEDLK-T11-CUU	db|PROT01|PTBP1	210217_LU02_csarnowski_2102_2a.c.27219.27219.4	210217_LU02_csarnowski_2102_2a.c.26790.26790.4	458	853.12	CUU	Natural_-H3PO3	CUU Natural_-H3PO3	3846.63	3846.63	962.666	4	-0.4	0.0435	26.35	0	Observed FDR	id
GQPIYIQFSNHK-Q7-CU	db|PROT01|PTBP1	210217_LU02_csarnowski_2102_1a.c.10253.10253.3	210217_LU02_csarnowski_2102_1a.c.10264.10264.3	132	629.077	CU	Natural	CU Natural	2059.81	2059.81	687.61	3	-1.3	0.03614	26.33	0	Observed FDR	id
NFQNIFPPSATLHLSNIPPSVSEEDLK-A10-CUU	db|PROT01|PTBP1	210217_LU02_csarnowski_2102_2b.c.26103.26103.4	210217_LU02_csarnowski_2102_2b.c.26372.26372.4	457	853.12	CUU	Natural_-H3PO3	CUU Natural_-H3PO3	3846.63	3846.63	962.666	4	0	0.05541	26.33	0	Observed FDR	id
HQNVQLPREGQEDQGLTK-P7-CUU	db|PROT01|PTBP1	210217_LU02_csarnowski_2102_2b.c.05371.05371.3	210217_LU02_csarnowski_2102_2b.c.05306.05306.3	420	855.136	CUU	Natural_-HPO3	CUU Natural_-HPO3	2931.17	2931.17	978.064	3	-1.3	0.12228	26.32	0	Observed FDR	id
LSLDGQNIYNASSTLR-Y9-CU	db|PROT01|PTBP1	210217_LU02_csarnowski_2102_2a.c.17358.17358.3	210217_LU02_csarnowski_2102_2a.c.17366.17366.3	250	629.077	CU	Natural	CU Natural	2379.96	2379.96	794.328	3	-0.7	0.02896	26.31	0	Observed FDR	id
VSFSKSTI-K5-U	db|PROT01|PTBP1	210217_LU02_csarnowski_2102_2b.c.11718.11718.2	210217_LU02_csarnowski_2102_2b.c.11383.11383.2	531	306.025	U	Natural_-H2O	U Natural_-H2O	1173.5	1173.49	587.755	2	-1.2	0.02957	26.23	0	Observed FDR	id
GSDELFSTCVTNGPFIMSSNSASAANGNDSK-G13-U	db|PROT01|PTBP1	210217_LU02_csarnowski_2102_2a.c.23721.23721.3	210217_LU02_csarnowski_2102_2a.c.24331.24331.3	30	288.015	U	Natural_-H4O2	U Natural_-H4O2	3452.38	3452.38	1151.8	3	-1.1	0.01931	26.18	0	Observed FDR	id
HQNVQLPR-H1-U	db|PROT01|PTBP1	210217_LU02_csarnowski_2102_2a.c.04434.04434.2	210217_LU02_csarnowski_2102_2a.c.04357.04357.2	414	322.02	U	Natural_-H2	U Natural_-H2	1312.56	1312.55	657.285	2	-1.4	0.19847	26.15	0	Observed FDR	id
HQNVQLPR-H1-CUU	db|PROT01|PTBP1	210217_LU02_csarnowski_2102_2b.c.07096.07096.3	210217_LU02_csarnowski_2102_2b.c.07081.07081.3	414	917.092	CUU	Natural_-H2O	CUU Natural_-H2O	1907.63	1907.63	636.883	3	-0.6	0.15197	26.11	0	Observed FDR	id
NFQNIFPPSATLHLSNIPPSVSEEDLK-P8-CU	db|PROT01|PTBP1	210217_LU02_csarnowski_2102_2a.c.27133.27133.4	210217_LU02_csarnowski_2102_2a.c.27124.27124.4	455	627.062	CU	Natural_-H2	CU Natural_-H2	3620.57	3620.57	906.151	4	-1	0.0554	26.1	0	Observed FDR	id
HQNVQLPREGQEDQGLTK-R8-CUU	db|PROT01|PTBP1	210217_LU02_csarnowski_2102_1a.c.05653.05653.4	210217_LU02_csarnowski_2102_1a.c.05663.05663.4	421	855.136	CUU	Natural_-HPO3	CUU Natural_-HPO3	2931.17	2931.17	733.8	4	-0.5	0.0245	26.08	0	Observed FDR	id
VKILFNKK-F5-CUU	db|PROT01|PTBP1	210217_LU02_csarnowski_2102_2b.c.02960.02960.3	210217_LU02_csarnowski_2102_2b.c.02929.02929.3	374	935.102	CUU	Natural	CUU Natural	1923.75	1923.75	642.256	3	-0.2	0.15852	26.04	0	Observed FDR	id
GSDELFSTCVTNGPFIMSSNSASAANGNDSK-S7-C	db|PROT01|PTBP1	210217_LU02_csarnowski_2102_2a.c.23371.23371.3	210217_LU02_csarnowski_2102_2a.c.23101.23101.3	24	287.031	C	Natural_-H4O2	C Natural_-H4O2	3451.4	3451.39	1151.47	3	-2.8	0.025	26.03	0	Observed FDR	id
NFQNIFPPSATLHLSNIPPSVSEEDLK-S15-CUU	db|PROT01|PTBP1	210217_LU02_csarnowski_2102_1a.c.26915.26915.4	210217_LU02_csarnowski_2102_1a.c.26951.26951.4	462	855.136	CUU	Natural_-HPO3	CUU Natural_-HPO3	3848.65	3848.65	963.171	4	0.6	0.06755	26.03	0	Observed FDR	id
GQPIYIQFSNHK-F8-CU	db|PROT01|PTBP1	210217_LU02_csarnowski_2102_1b.c.09074.09074.3	210217_LU02_csarnowski_2102_1b.c.09401.09401.3	133	629.077	CU	Natural	CU Natural	2059.81	2059.81	687.61	3	-0.7	0.08749	26.02	0	Observed FDR	id
HQNVQLPR-Q2-CCU	db|PROT01|PTBP1	210217_LU02_csarnowski_2102_2b.c.06533.06533.3	210217_LU02_csarnowski_2102_2b.c.06350.06350.3	415	934.118	CCU	Natural	CCU Natural	1924.65	1924.65	642.559	3	-0.6	0.07384	26.01	0	Observed FDR	id
HQNVQLPR-V4-CU	db|PROT01|PTBP1	210217_LU02_csarnowski_2102_1b.c.03096.03096.3	210217_LU02_csarnowski_2102_1b.c.03280.03280.3	417	629.077	CU	Natural	CU Natural	1619.61	1619.61	540.878	3	-1.8	0.19213	26.01	0	Observed FDR	id
NFQNIFPPSATLHLSNIPPSVSEEDLK-P8-CCUU	db|PROT01|PTBP1	210217_LU02_csarnowski_2102_2b.c.26476.26476.4	210217_LU02_csarnowski_2102_2b.c.26465.26465.4	455	1158.16	CCUU	Natural_-H3PO3	CCUU Natural_-H3PO3	4151.68	4151.68	1038.93	4	0.7	0.05817	25.97	0	Observed FDR	id
NFQNIFPPSATLHLSNIPPSVSEEDLK-P7-CU	db|PROT01|PTBP1	210217_LU02_csarnowski_2102_2a.c.23655.23655.4	210217_LU02_csarnowski_2102_2a.c.24086.24086.4	454	549.111	CU	Natural_-HPO3	CU Natural_-HPO3	3542.62	3542.62	886.662	4	-1.8	0.03798	25.95	0	Observed FDR	id
NFQNIFPPSATLHLSNIPPSVSEEDLK-H13-CU	db|PROT01|PTBP1	210217_LU02_csarnowski_2102_2a.c.24183.24183.3	210217_LU02_csarnowski_2102_2a.c.23584.23584.3	460	547.095	CU	Natural_-H3PO3	CU Natural_-H3PO3	3540.61	3540.6	1181.21	3	-2.4	0.02938	25.94	0	Observed FDR	id
GQPIYIQFSNHK-Y5-CU	db|PROT01|PTBP1	210217_LU02_csarnowski_2102_2a.c.11247.11247.3	210217_LU02_csarnowski_2102_2a.c.11576.11576.3	130	629.077	CU	Natural	CU Natural	2059.81	2059.81	687.61	3	-0.1	0.10714	25.93	0	Observed FDR	id
HQNVQLPR-L6-CU	db|PROT01|PTBP1	210217_LU02_csarnowski_2102_2a.c.03529.03529.3	210217_LU02_csarnowski_2102_2a.c.03240.03240.3	419	629.077	CU	Natural	CU Natural	1619.61	1619.61	540.878	3	-2.3	0.16116	25.93	0	Observed FDR	id
NFQNIFPPSATLHLSNIPPSVSEEDLK-P8-CU	db|PROT01|PTBP1	210217_LU02_csarnowski_2102_1b.c.22253.22253.3	210217_LU02_csarnowski_2102_1b.c.22073.22073.3	455	611.067	CU	Natural_-H2O	CU Natural_-H2O	3604.58	3604.57	1202.53	3	-1.5	0.04857	25.92	0	Observed FDR	id
NFQNIFPPSATLHLSNIPPSVSEEDLK-I17-CCUU	db|PROT01|PTBP1	210217_LU02_csarnowski_2102_2b.c.26838.26838.3	210217_LU02_csarnowski_2102_2b.c.27053.27053.3	464	1158.16	CCUU	Natural_-H3PO3	CCUU Natural_-H3PO3	4151.68	4151.67	1384.9	3	-0.4	0.04368	25.91	0	Observed FDR	id
VKILFNK-V1-CUU	db|PROT01|PTBP1	210217_LU02_csarnowski_2102_2a.c.03060.03060.3	210217_LU02_csarnowski_2102_2a.c.03084.03084.3	370	855.136	CUU	Natural_-HPO3	CUU Natural_-HPO3	1715.68	1715.68	572.902	3	-1.1	0.18483	25.86	0	Observed FDR	id
GQPIYIQFSNHK-Y5-CU	db|PROT01|PTBP1	210217_LU02_csarnowski_2102_2a.c.09033.09033.2	210217_LU02_csarnowski_2102_2a.c.09515.09515.2	130	629.077	CU	Natural	CU Natural	2059.81	2059.8	1030.91	2	-1.5	0.05539	25.84	0	Observed FDR	id
NFQNIFPPSATLHLSNIPPSVSEEDLK-N16-CCU	db|PROT01|PTBP1	210217_LU02_csarnowski_2102_2b.c.33956.33956.3	210217_LU02_csarnowski_2102_2b.c.33869.33869.3	463	852.136	CCU	Natural_-H3PO3	CCU Natural_-H3PO3	3845.65	3845.65	1282.89	3	-0.9	0.06246	25.81	0	Observed FDR	id
LSLDGQNIYNASSTLR-I8-CU	db|PROT01|PTBP1	210217_LU02_csarnowski_2102_2b.c.15122.15122.3	210217_LU02_csarnowski_2102_2b.c.15155.15155.3	249	629.077	CU	Natural	CU Natural	2379.96	2379.96	794.327	3	-2.3	0.06056	25.8	0	Observed FDR	id
GSDELFSTCVTNGPFIMSSNSASAANGNDSK-P14-C	db|PROT01|PTBP1	210217_LU02_csarnowski_2102_1b.c.21484.21484.3	210217_LU02_csarnowski_2102_1b.c.20978.20978.3	31	287.031	C	Natural_-H4O2	C Natural_-H4O2	3451.4	3451.39	1151.47	3	-2.1	0.0178	25.8	0	Observed FDR	id
NFQNIFPPSATLHLSNIPPSVSEEDLK-P8-CU	db|PROT01|PTBP1	210217_LU02_csarnowski_2102_2b.c.24338.24338.3	210217_LU02_csarnowski_2102_2b.c.24502.24502.3	455	549.111	CU	Natural_-HPO3	CU Natural_-HPO3	3542.62	3542.61	1181.88	3	-3.2	0.04097	25.79	0	Observed FDR	id
NFQNIFPPSATLHLSNIPPSVSEEDLK-H13-CU	db|PROT01|PTBP1	210217_LU02_csarnowski_2102_2b.c.25611.25611.3	210217_LU02_csarnowski_2102_2b.c.25527.25527.3	460	629.077	CU	Natural	CU Natural	3622.59	3622.59	1208.54	3	0.8	0.04974	25.77	0	Observed FDR	id
NFQNIFPPSATLHLSNIPPSVSEEDLK-H13-C	db|PROT01|PTBP1	210217_LU02_csarnowski_2102_2a.c.27129.27129.3	210217_LU02_csarnowski_2102_2a.c.27048.27048.3	460	321.036	C	Natural_-H2	C Natural_-H2	3314.55	3314.55	1105.86	3	-1.3	0.05136	25.73	0	Observed FDR	id
NFQNIFPPSATLHLSNIPPSVSEEDLK-H13-CUU	db|PROT01|PTBP1	210217_LU02_csarnowski_2102_2b.c.32707.32707.3	210217_LU02_csarnowski_2102_2b.c.32864.32864.3	460	873.147	CUU	Natural_-HPO3+H2O	CUU Natural_-HPO3+H2O	3866.66	3866.65	1289.89	3	-2.5	0.05397	25.72	0	Observed FDR	id
GSHMDGIVPDIAVGTK-M4-U	db|PROT01|PTBP1	210217_LU02_csarnowski_2102_1b.c.15295.15295.2	210217_LU02_csarnowski_2102_1b.c.15276.15276.2	4	306.025	U	Natural_-H2O	U Natural_-H2O	1901.82	1901.82	951.918	2	-1.4	0.08334	25.71	0	Observed FDR	id
HQNVQLPR-Q2-CCU	db|PROT01|PTBP1	210217_LU02_csarnowski_2102_2b.c.04367.04367.3	210217_LU02_csarnowski_2102_2b.c.04209.04209.3	415	934.118	CCU	Natural	CCU Natural	1924.65	1924.65	642.559	3	-1.1	0.13511	25.67	0	Observed FDR	id
NFQNIFPPSATLHLSNIPPSVSEEDLK-A10-CUU	db|PROT01|PTBP1	210217_LU02_csarnowski_2102_2a.c.25896.25896.4	210217_LU02_csarnowski_2102_2a.c.25878.25878.4	457	853.12	CUU	Natural_-H3PO3	CUU Natural_-H3PO3	3846.63	3846.63	962.666	4	-0.3	0.07624	25.64	0	Observed FDR	id
HQNVQLPR-V4-CCU	db|PROT01|PTBP1	210217_LU02_csarnowski_2102_1a.c.03991.03991.3	210217_LU02_csarnowski_2102_1a.c.04191.04191.3	417	934.118	CCU	Natural	CCU Natural	1924.65	1924.65	642.558	3	-1.8	0.08496	25.62	0	Observed FDR	id
GQPIYIQFSNHK-I6-U	db|PROT01|PTBP1	210217_LU02_csarnowski_2102_1b.c.08389.08389.3	210217_LU02_csarnowski_2102_1b.c.08270.08270.3	131	324.036	U	Natural	U Natural	1754.77	1754.76	585.929	3	-1.1	0.03908	25.59	0	Observed FDR	id
LSLDGQNIYNASSTLR-Y9-CU	db|PROT01|PTBP1	210217_LU02_csarnowski_2102_2a.c.15375.15375.2	210217_LU02_csarnowski_2102_2a.c.14976.14976.2	250	629.077	CU	Natural	CU Natural	2379.96	2379.96	1190.99	2	-1.8	0.04787	25.57	0	Observed FDR	id
ITLSKHQNVQLPR-V9-CCUU	db|PROT01|PTBP1	210217_LU02_csarnowski_2102_1a.c.05839.05839.3	210217_LU02_csarnowski_2102_1a.c.05794.05794.3	417	1178.19	CCUU	Natural_-HPO3+H2O	CCUU Natural_-HPO3+H2O	2711.07	2711.07	904.697	3	0.6	0.05889	25.57	0	Observed FDR	id
NFQNIFPPSATLHLSNIPPSVSEEDLK-H13-CCUU	db|PROT01|PTBP1	210217_LU02_csarnowski_2102_2a.c.25712.25712.3	210217_LU02_csarnowski_2102_2a.c.25959.25959.3	460	1158.16	CCUU	Natural_-H3PO3	CCUU Natural_-H3PO3	4151.68	4151.68	1384.9	3	0.6	0.05695	25.57	0	Observed FDR	id
NFQNIFPPSATLHLSNIPPSVSEEDLK-L14-CUU	db|PROT01|PTBP1	210217_LU02_csarnowski_2102_1b.c.27924.27924.3	210217_LU02_csarnowski_2102_1b.c.27798.27798.3	461	873.147	CUU	Natural_-HPO3+H2O	CUU Natural_-HPO3+H2O	3866.66	3866.66	1289.89	3	0	0.04589	25.56	0	Observed FDR	id
FQFKGFK-G5-CU	decoy_reverse_db|PROT01|PTBP1	210217_LU02_csarnowski_2102_2b.c.03426.03426.3	210217_LU02_csarnowski_2102_2b.c.03423.03423.3	48	549.111	CU	Natural_-HPO3	CU Natural_-HPO3	1449.6	1449.59	484.206	3	-2.5	0.10069	25.53	0.00714286	Observed FDR	id
ITLSKHQNVQLPR-H6-CCU	db|PROT01|PTBP1	210217_LU02_csarnowski_2102_2b.c.05756.05756.3	210217_LU02_csarnowski_2102_2b.c.05708.05708.3	414	934.118	CCU	Natural	CCU Natural	2467	2467	823.34	3	0.2	0.04453	25.51	0.00714286	Observed FDR	id
ITLSKHQNVQLPR-H6-CCU	db|PROT01|PTBP1	210217_LU02_csarnowski_2102_1a.c.05888.05888.4	210217_LU02_csarnowski_2102_1a.c.05963.05963.4	414	916.108	CCU	Natural_-H2O	CCU Natural_-H2O	2448.99	2448.99	613.255	4	0.7	0.13508	25.51	0.00714286	Observed FDR	id
GSHMDGIVPDIAVGTK-S2-U	db|PROT01|PTBP1	210217_LU02_csarnowski_2102_1b.c.15926.15926.2	210217_LU02_csarnowski_2102_1b.c.15766.15766.2	2	322.02	U	Natural_-H2	U Natural_-H2	1917.82	1917.81	959.915	2	-1.8	0.09325	25.5	0.00714286	Observed FDR	id
ITLSKHQNVQLPR-K5-CCU	db|PROT01|PTBP1	210217_LU02_csarnowski_2102_2a.c.05924.05924.4	210217_LU02_csarnowski_2102_2a.c.05557.05557.4	413	916.108	CCU	Natural_-H2O	CCU Natural_-H2O	2448.99	2448.98	613.253	4	-1.7	0.12614	25.49	0.00714286	Observed FDR	id
GSHMDGIVPDIAVGTK-D5-CUU	db|PROT01|PTBP1	210217_LU02_csarnowski_2102_1a.c.17589.17589.3	210217_LU02_csarnowski_2102_1a.c.17570.17570.3	5	917.092	CUU	Natural_-H2O	CUU Natural_-H2O	2512.89	2512.89	838.637	3	-1.3	0.06442	25.48	0.00714286	Observed FDR	id
GQPIYIQFSNHK-I6-CU	db|PROT01|PTBP1	210217_LU02_csarnowski_2102_1b.c.07448.07448.3	210217_LU02_csarnowski_2102_1b.c.07018.07018.3	131	629.077	CU	Natural	CU Natural	2059.81	2059.81	687.61	3	-1.2	0.04504	25.47	0.00714286	Observed FDR	id
ITLSKHQNVQLPR-H6-CU	db|PROT01|PTBP1	210217_LU02_csarnowski_2102_1a.c.05501.05501.3	210217_LU02_csarnowski_2102_1a.c.05895.05895.3	414	629.077	CU	Natural	CU Natural	2161.96	2161.95	721.659	3	-1.3	0.06672	25.45	0.00714286	Observed FDR	id
GSHMDGIVPDIAVGTK-H3-CUU	db|PROT01|PTBP1	210217_LU02_csarnowski_2102_2a.c.20144.20144.3	210217_LU02_csarnowski_2102_2a.c.20148.20148.3	3	917.092	CUU	Natural_-H2O	CUU Natural_-H2O	2512.89	2512.89	838.636	3	-1.5	0.07907	25.43	0.00714286	Observed FDR	id
ITLSKHQNVQLPR-V9-CU	db|PROT01|PTBP1	210217_LU02_csarnowski_2102_2b.c.05401.05401.3	210217_LU02_csarnowski_2102_2b.c.05005.05005.3	417	629.077	CU	Natural	CU Natural	2161.96	2161.95	721.659	3	-0.7	0.09438	25.41	0.00714286	Observed FDR	id
HQNVQLPR-V4-CU	db|PROT01|PTBP1	210217_LU02_csarnowski_2102_1a.c.03929.03929.3	210217_LU02_csarnowski_2102_1a.c.04151.04151.3	417	629.077	CU	Natural	CU Natural	1619.61	1619.61	540.878	3	-1.2	0.13953	25.41	0.00714286	Observed FDR	id
LSLDGQNIYNASSTLR-N10-U	db|PROT01|PTBP1	210217_LU02_csarnowski_2102_2a.c.16457.16457.2	210217_LU02_csarnowski_2102_2a.c.16542.16542.2	251	324.036	U	Natural	U Natural	2074.92	2074.92	1038.47	2	-2.1	0.06647	25.36	0.00714286	Observed FDR	id
NFQNIFPPSATLHLSNIPPSVSEEDLK-N16-CU	db|PROT01|PTBP1	210217_LU02_csarnowski_2102_2b.c.25975.25975.4	210217_LU02_csarnowski_2102_2b.c.25886.25886.4	463	627.062	CU	Natural_-H2	CU Natural_-H2	3620.57	3620.57	906.15	4	-2.2	0.05879	25.29	0.00714286	Observed FDR	id
ITLSKHQNVQLPR-H6-CCU	db|PROT01|PTBP1	210217_LU02_csarnowski_2102_1b.c.05805.05805.4	210217_LU02_csarnowski_2102_1b.c.05862.05862.4	414	916.108	CCU	Natural_-H2O	CCU Natural_-H2O	2448.99	2448.98	613.254	4	-1.3	0.12602	25.28	0.00714286	Observed FDR	id
NFQNIFPPSATLHLSNIPPSVSEEDLK-T11-U	db|PROT01|PTBP1	210217_LU02_csarnowski_2102_2a.c.26721.26721.3	210217_LU02_csarnowski_2102_2a.c.27064.27064.3	458	324.036	U	Natural	U Natural	3317.55	3317.54	1106.86	3	-1.7	0.04432	25.26	0.00714286	Observed FDR	id
HQNVQLPR-V4-CU	db|PROT01|PTBP1	210217_LU02_csarnowski_2102_2b.c.03555.03555.3	210217_LU02_csarnowski_2102_2b.c.03442.03442.3	417	629.077	CU	Natural	CU Natural	1619.61	1619.61	540.879	3	-0.5	0.03309	25.26	0.00714286	Observed FDR	id
NFQNIFPPSATLHLSNIPPSVSEEDLK-N16-CCU	db|PROT01|PTBP1	210217_LU02_csarnowski_2102_2b.c.33440.33440.3	210217_LU02_csarnowski_2102_2b.c.33304.33304.3	463	852.136	CCU	Natural_-H3PO3	CCU Natural_-H3PO3	3845.65	3845.64	1282.89	3	-3.2	0.05497	25.22	0.00714286	Observed FDR	id
NFQNIFPPSATLHLSNIPPSVSEEDLK-L14-CU	db|PROT01|PTBP1	210217_LU02_csarnowski_2102_2a.c.22506.22506.3	210217_LU02_csarnowski_2102_2a.c.22315.22315.3	461	549.111	CU	Natural_-HPO3	CU Natural_-HPO3	3542.62	3542.62	1181.88	3	-1.3	0.03785	25.22	0.00714286	Observed FDR	id
GSHMDGIVPDIAVGTK-G6-CU	db|PROT01|PTBP1	210217_LU02_csarnowski_2102_1a.c.12116.12116.3	210217_LU02_csarnowski_2102_1a.c.12296.12296.3	6	629.077	CU	Natural	CU Natural	2224.87	2224.87	742.632	3	-1.1	0.09146	25.21	0.00714286	Observed FDR	id
HQNVQLPR-N3-CCU	db|PROT01|PTBP1	210217_LU02_csarnowski_2102_1b.c.03268.03268.3	210217_LU02_csarnowski_2102_1b.c.03671.03671.3	416	934.118	CCU	Natural	CCU Natural	1924.65	1924.65	642.557	3	-3.1	0.13096	25.2	0.00714286	Observed FDR	id
VTNLLMLKGK-K8-U	db|PROT01|PTBP1	210217_LU02_csarnowski_2102_1a.c.11632.11632.2	210217_LU02_csarnowski_2102_1a.c.11609.11609.2	95	306.025	U	Natural_-H2O	U Natural_-H2O	1421.7	1421.7	711.856	2	-1.2	0.07341	25.19	0.00714286	Observed FDR	id
GQPIYIQFSNHK-F8-CU	db|PROT01|PTBP1	210217_LU02_csarnowski_2102_2b.c.10658.10658.3	210217_LU02_csarnowski_2102_2b.c.10665.10665.3	133	627.062	CU	Natural_-H2	CU Natural_-H2	2057.79	2057.79	686.938	3	-1	0.07856	25.17	0.00714286	Observed FDR	id
NFQNIFPPSATLHLSNIPPSVSEEDLK-H13-CCUU	db|PROT01|PTBP1	210217_LU02_csarnowski_2102_2a.c.25685.25685.4	210217_LU02_csarnowski_2102_2a.c.25700.25700.4	460	1158.16	CCUU	Natural_-H3PO3	CCUU Natural_-H3PO3	4151.68	4151.68	1038.93	4	0.8	0.0398	25.15	0.00714286	Observed FDR	id
NFQNIFPPSATLHLSNIPPSVSEEDLK-H13-CCUU	db|PROT01|PTBP1	210217_LU02_csarnowski_2102_2b.c.27083.27083.4	210217_LU02_csarnowski_2102_2b.c.26809.26809.4	460	1158.16	CCUU	Natural_-H3PO3	CCUU Natural_-H3PO3	4151.68	4151.67	1038.92	4	-1.6	0.05628	25.06	0.00714286	Observed FDR	id
VSFSKSTI-K5-U	db|PROT01|PTBP1	210217_LU02_csarnowski_2102_1a.c.10657.10657.2	210217_LU02_csarnowski_2102_1a.c.10686.10686.2	531	306.025	U	Natural_-H2O	U Natural_-H2O	1173.5	1173.49	587.755	2	-1.5	0.02595	25.04	0.00714286	Observed FDR	id
NFQNIFPPSATLHLSNIPPSVSEEDLK-F6-CUU	db|PROT01|PTBP1	210217_LU02_csarnowski_2102_2b.c.20965.20965.3	210217_LU02_csarnowski_2102_2b.c.20794.20794.3	453	873.147	CUU	Natural_-HPO3+H2O	CUU Natural_-HPO3+H2O	3866.66	3866.66	1289.89	3	-1.1	0.03495	25.01	0.00714286	Observed FDR	id
NFQNIFPPSATLHLSNIPPSVSEEDLK-L14-CCUU	db|PROT01|PTBP1	210217_LU02_csarnowski_2102_2a.c.26995.26995.3	210217_LU02_csarnowski_2102_2a.c.26782.26782.3	461	1160.18	CCUU	Natural_-HPO3	CCUU Natural_-HPO3	4153.69	4153.68	1385.57	3	-2.7	0.04679	24.97	0.00714286	Observed FDR	id
GSHMDGIVPDIAVGTK-H3-U	db|PROT01|PTBP1	210217_LU02_csarnowski_2102_2a.c.17503.17503.2	210217_LU02_csarnowski_2102_2a.c.17754.17754.2	3	306.025	U	Natural_-H2O	U Natural_-H2O	1901.82	1901.82	951.917	2	-2.1	0.07241	24.96	0.00714286	Observed FDR	id
VKILFNKK-I3-CUU	db|PROT01|PTBP1	210217_LU02_csarnowski_2102_2a.c.01390.01390.3	210217_LU02_csarnowski_2102_2a.c.01353.01353.3	372	855.136	CUU	Natural_-HPO3	CUU Natural_-HPO3	1843.78	1843.78	615.601	3	-0.7	0.14276	24.92	0.00714286	Observed FDR	id
GQPIYIQFSNHK-Y5-CU	db|PROT01|PTBP1	210217_LU02_csarnowski_2102_1a.c.05305.05305.3	210217_LU02_csarnowski_2102_1a.c.05523.05523.3	130	629.077	CU	Natural	CU Natural	2059.81	2059.81	687.61	3	-0.8	0.08863	24.9	0.00714286	Observed FDR	id
NFQNIFPPSATLHLSNIPPSVSEEDLK-S15-CUU	db|PROT01|PTBP1	210217_LU02_csarnowski_2102_2a.c.22694.22694.3	210217_LU02_csarnowski_2102_2a.c.23345.23345.3	462	873.147	CUU	Natural_-HPO3+H2O	CUU Natural_-HPO3+H2O	3866.66	3866.66	1289.89	3	-0.4	0.03234	24.87	0.00714286	Observed FDR	id
NFQNIFPPSATLHLSNIPPSVSEEDLK-L14-CUU	db|PROT01|PTBP1	210217_LU02_csarnowski_2102_2a.c.31191.31191.4	210217_LU02_csarnowski_2102_2a.c.31051.31051.4	461	873.147	CUU	Natural_-HPO3+H2O	CUU Natural_-HPO3+H2O	3866.66	3866.65	967.672	4	-1.4	0.0637	24.86	0.00714286	Observed FDR	id
NFQNIFPPSATLHLSNIPPSVSEEDLK-H13-CU	db|PROT01|PTBP1	210217_LU02_csarnowski_2102_1a.c.23139.23139.3	210217_LU02_csarnowski_2102_1a.c.22787.22787.3	460	629.077	CU	Natural	CU Natural	3622.59	3622.58	1208.53	3	-3.6	0.04407	24.86	0.00714286	Observed FDR	id
NFQNIFPPSATLHLSNIPPSVSEEDLK-I17-CUU	db|PROT01|PTBP1	210217_LU02_csarnowski_2102_2a.c.22246.22246.4	210217_LU02_csarnowski_2102_2a.c.22671.22671.4	464	873.147	CUU	Natural_-HPO3+H2O	CUU Natural_-HPO3+H2O	3866.66	3866.66	967.672	4	-0.9	0.05753	24.85	0.00714286	Observed FDR	id
ITLSKHQNVQLPR-H6-CCU	db|PROT01|PTBP1	210217_LU02_csarnowski_2102_1a.c.06222.06222.4	210217_LU02_csarnowski_2102_1a.c.05903.05903.4	414	934.118	CCU	Natural	CCU Natural	2467	2466.99	617.756	4	-1.1	0.08448	24.82	0.00714286	Observed FDR	id
LTSLNVKYNNDK-N5-U	db|PROT01|PTBP1	210217_LU02_csarnowski_2102_2a.c.07246.07246.3	210217_LU02_csarnowski_2102_2a.c.07175.07175.3	267	306.025	U	Natural_-H2O	U Natural_-H2O	1713.76	1713.76	572.26	3	-2.1	0.10146	24.82	0.00714286	Observed FDR	id
NFQNIFPPSATLHLSNIPPSVSEEDLK-I17-CCUU	db|PROT01|PTBP1	210217_LU02_csarnowski_2102_1a.c.23293.23293.4	210217_LU02_csarnowski_2102_1a.c.23266.23266.4	464	1158.16	CCUU	Natural_-H3PO3	CCUU Natural_-H3PO3	4151.68	4151.68	1038.93	4	1.1	0.02971	24.8	0.00714286	Observed FDR	id
HQNVQLPR-H1-CU	db|PROT01|PTBP1	210217_LU02_csarnowski_2102_1b.c.03722.03722.2	210217_LU02_csarnowski_2102_1b.c.03956.03956.2	414	629.077	CU	Natural	CU Natural	1619.61	1619.61	810.814	2	-0.8	0.06901	24.78	0.00714286	Observed FDR	id
LSLDGQNIYNASSTLR-S12-U	db|PROT01|PTBP1	210217_LU02_csarnowski_2102_2b.c.17367.17367.2	210217_LU02_csarnowski_2102_2b.c.17334.17334.2	253	324.036	U	Natural	U Natural	2074.92	2074.92	1038.47	2	-0.5	0.05834	24.78	0.00714286	Observed FDR	id
ITLSKHQNVQLPR-H6-CU	db|PROT01|PTBP1	210217_LU02_csarnowski_2102_2b.c.06623.06623.3	210217_LU02_csarnowski_2102_2b.c.06682.06682.3	414	629.077	CU	Natural	CU Natural	2161.96	2161.96	721.66	3	0.6	0.0777	24.65	0.00714286	Observed FDR	id
GQPIYIQFSNHK-I6-CU	db|PROT01|PTBP1	210217_LU02_csarnowski_2102_1a.c.04886.04886.3	210217_LU02_csarnowski_2102_1a.c.04678.04678.3	131	629.077	CU	Natural	CU Natural	2059.81	2059.8	687.609	3	-1.6	0.11218	24.65	0.00714286	Observed FDR	id
HQNVQLPR-V4-CCUU	db|PROT01|PTBP1	210217_LU02_csarnowski_2102_2a.c.04444.04444.3	210217_LU02_csarnowski_2102_2a.c.04696.04696.3	417	1160.18	CCUU	Natural_-HPO3	CCUU Natural_-HPO3	2150.71	2150.71	717.911	3	-1.8	0.10796	24.62	0.00714286	Observed FDR	id
NFQNIFPPSATLHLSNIPPSVSEEDLK-H13-CCU	db|PROT01|PTBP1	210217_LU02_csarnowski_2102_2a.c.32095.32095.3	210217_LU02_csarnowski_2102_2a.c.32040.32040.3	460	872.163	CCU	Natural_-HPO3+H2O	CCU Natural_-HPO3+H2O	3865.68	3865.66	1289.56	3	-3.2	0.05366	24.57	0.00714286	Observed FDR	id
VKILFNKK-F5-CUU	db|PROT01|PTBP1	210217_LU02_csarnowski_2102_1a.c.01479.01479.2	210217_LU02_csarnowski_2102_1a.c.01471.01471.2	374	855.136	CUU	Natural_-HPO3	CUU Natural_-HPO3	1843.78	1843.78	922.897	2	-1	0.05716	24.54	0.00714286	Observed FDR	id
NFQNIFPPSATLHLSNIPPSVSEEDLK-H13-CU	db|PROT01|PTBP1	210217_LU02_csarnowski_2102_1a.c.19361.19361.3	210217_LU02_csarnowski_2102_1a.c.19016.19016.3	460	549.111	CU	Natural_-HPO3	CU Natural_-HPO3	3542.62	3542.61	1181.88	3	-2.9	0.03025	24.54	0.00714286	Observed FDR	id
GQPIYIQFSNHK-Y5-U	db|PROT01|PTBP1	210217_LU02_csarnowski_2102_2b.c.09482.09482.2	210217_LU02_csarnowski_2102_2b.c.09882.09882.2	130	324.036	U	Natural	U Natural	1754.77	1754.76	878.39	2	-1.4	0.12505	24.49	0.00714286	Observed FDR	id
GSDELFSTCVTNGPFIMSSNSASAANGNDSK-G13-C	db|PROT01|PTBP1	210217_LU02_csarnowski_2102_2b.c.21264.21264.3	210217_LU02_csarnowski_2102_2b.c.20757.20757.3	30	303.026	C	Natural_-H4O	C Natural_-H4O	3467.39	3467.38	1156.8	3	-3.3	0.03817	24.49	0.00714286	Observed FDR	id
GQPIYIQFSNHK-Y5-CU	db|PROT01|PTBP1	210217_LU02_csarnowski_2102_2b.c.10899.10899.2	210217_LU02_csarnowski_2102_2b.c.11521.11521.2	130	629.077	CU	Natural	CU Natural	2059.81	2059.8	1030.91	2	-1.8	0.02917	24.47	0.00714286	Observed FDR	id
GQPIYIQFSNHK-Y5-U	db|PROT01|PTBP1	210217_LU02_csarnowski_2102_2a.c.06411.06411.3	210217_LU02_csarnowski_2102_2a.c.06617.06617.3	130	324.036	U	Natural	U Natural	1754.77	1754.76	585.929	3	-0.9	0.1803	24.45	0.00714286	Observed FDR	id
HQNVQLPR-H1-CU	db|PROT01|PTBP1	210217_LU02_csarnowski_2102_2a.c.03728.03728.2	210217_LU02_csarnowski_2102_2a.c.03712.03712.2	414	629.077	CU	Natural	CU Natural	1619.61	1619.61	810.813	2	-1.8	0.09231	24.42	0.00714286	Observed FDR	id
GSHMDGIVPDIAVGTK-H3-U	db|PROT01|PTBP1	210217_LU02_csarnowski_2102_2b.c.17248.17248.2	210217_LU02_csarnowski_2102_2b.c.17619.17619.2	3	306.025	U	Natural_-H2O	U Natural_-H2O	1901.82	1901.82	951.919	2	-0.9	0.08379	24.41	0.00714286	Observed FDR	id
GQPIYIQFSNHK-I6-CU	db|PROT01|PTBP1	210217_LU02_csarnowski_2102_1a.c.04696.04696.3	210217_LU02_csarnowski_2102_1a.c.05061.05061.3	131	629.077	CU	Natural	CU Natural	2059.81	2059.81	687.61	3	-0.6	0.06619	24.38	0.00714286	Observed FDR	id
GSHMDGIVPDIAVGTK-I7-CUU	db|PROT01|PTBP1	210217_LU02_csarnowski_2102_2b.c.14370.14370.3	210217_LU02_csarnowski_2102_2b.c.14711.14711.3	7	935.102	CUU	Natural	CUU Natural	2530.9	2530.9	844.64	3	-1.7	0.06835	24.36	0.00714286	Observed FDR	id
NQAFIEMNTEEAANTMVNYYTSVTPVLR-T21-CU	db|PROT01|PTBP1	210217_LU02_csarnowski_2102_2b.c.22942.22942.3	210217_LU02_csarnowski_2102_2b.c.22913.22913.3	118	629.077	CU	Natural	CU Natural	3834.58	3834.58	1279.2	3	-0.3	0.0174	24.36	0.00714286	Observed FDR	id
ITLSKHQNVQLPR-L3-CU	db|PROT01|PTBP1	210217_LU02_csarnowski_2102_2b.c.05683.05683.3	210217_LU02_csarnowski_2102_2b.c.05587.05587.3	411	611.067	CU	Natural_-H2O	CU Natural_-H2O	2143.95	2143.94	715.655	3	-2.1	0.07136	24.36	0.00714286	Observed FDR	id
VKILFNKK-F5-CU	db|PROT01|PTBP1	210217_LU02_csarnowski_2102_2b.c.01191.01191.3	210217_LU02_csarnowski_2102_2b.c.01189.01189.3	374	549.111	CU	Natural_-HPO3	CU Natural_-HPO3	1537.75	1537.75	513.591	3	-2.1	0.07761	24.36	0.00714286	Observed FDR	id
NNQFQALLQYADPVSAQHAK-A19-CU	db|PROT01|PTBP1	210217_LU02_csarnowski_2102_2b.c.20672.20672.3	210217_LU02_csarnowski_2102_2b.c.21041.21041.3	240	629.077	CU	Natural	CU Natural	2871.19	2871.18	958.069	3	-1.9	0.03915	24.35	0.00714286	Observed FDR	id
ITLSKHQNVQLPR-K5-CU	db|PROT01|PTBP1	210217_LU02_csarnowski_2102_2b.c.05968.05968.3	210217_LU02_csarnowski_2102_2b.c.05967.05967.3	413	629.077	CU	Natural	CU Natural	2161.96	2161.95	721.659	3	-0.6	0.0257	24.35	0.00714286	Observed FDR	id
NFQNIFPPSATLHLSNIPPSVSEEDLK-L14-CUU	db|PROT01|PTBP1	210217_LU02_csarnowski_2102_2b.c.27150.27150.4	210217_LU02_csarnowski_2102_2b.c.27604.27604.4	461	853.12	CUU	Natural_-H3PO3	CUU Natural_-H3PO3	3846.63	3846.64	962.667	4	1.2	0.03863	24.33	0.00714286	Observed FDR	id
ITLSKHQNVQLPR-L11-CU	db|PROT01|PTBP1	210217_LU02_csarnowski_2102_2a.c.05450.05450.3	210217_LU02_csarnowski_2102_2a.c.05727.05727.3	419	611.067	CU	Natural_-H2O	CU Natural_-H2O	2143.95	2143.94	715.656	3	-0.4	0.05178	24.3	0.00714286	Observed FDR	id
ILFNKK-I1-CCUU	db|PROT01|PTBP1	210217_LU02_csarnowski_2102_1b.c.01582.01582.2	210217_LU02_csarnowski_2102_1b.c.01361.01361.2	372	1160.18	CCUU	Natural_-HPO3	CCUU Natural_-HPO3	1921.66	1921.65	961.835	2	-2	0.03919	24.27	0.00714286	Observed FDR	id
ITLSKHQNVQLPR-V9-CCU	db|PROT01|PTBP1	210217_LU02_csarnowski_2102_1b.c.05498.05498.4	210217_LU02_csarnowski_2102_1b.c.05100.05100.4	417	934.118	CCU	Natural	CCU Natural	2467	2466.99	617.756	4	-1.4	0.11148	24.26	0.00714286	Observed FDR	id
NFQNIFPPSATLHLSNIPPSVSEEDLK-H13-CUU	db|PROT01|PTBP1	210217_LU02_csarnowski_2102_2b.c.32949.32949.3	210217_LU02_csarnowski_2102_2b.c.32820.32820.3	460	871.131	CUU	Natural_-H3PO3+H2O	CUU Natural_-H3PO3+H2O	3864.64	3864.64	1289.22	3	-2.4	0.04739	24.25	0.00714286	Observed FDR	id
GQPIYIQFSNHK-H11-U	db|PROT01|PTBP1	210217_LU02_csarnowski_2102_1a.c.09878.09878.2	210217_LU02_csarnowski_2102_1a.c.09607.09607.2	136	322.02	U	Natural_-H2	U Natural_-H2	1752.75	1752.75	877.382	2	-1.3	0.06659	24.23	0.00714286	Observed FDR	id
ILFNKK-K5-CCU	db|PROT01|PTBP1	210217_LU02_csarnowski_2102_1a.c.01575.01575.3	210217_LU02_csarnowski_2102_1a.c.01387.01387.3	376	934.118	CCU	Natural	CCU Natural	1695.6	1695.59	566.206	3	-3.1	0.19061	24.21	0.00714286	Observed FDR	id
GSHMDGIVPDIAVGTK-S2-U	db|PROT01|PTBP1	210217_LU02_csarnowski_2102_2b.c.17306.17306.3	210217_LU02_csarnowski_2102_2b.c.17210.17210.3	2	306.025	U	Natural_-H2O	U Natural_-H2O	1901.82	1901.82	634.948	3	-1.2	0.1424	24.21	0.00714286	Observed FDR	id
HQNVQLPR-V4-CU	db|PROT01|PTBP1	210217_LU02_csarnowski_2102_2a.c.04179.04179.2	210217_LU02_csarnowski_2102_2a.c.03921.03921.2	417	629.077	CU	Natural	CU Natural	1619.61	1619.61	810.814	2	-0.9	0.05798	24.19	0.00714286	Observed FDR	id
GQPIYIQFSNHK-Y5-CU	db|PROT01|PTBP1	210217_LU02_csarnowski_2102_2b.c.11580.11580.3	210217_LU02_csarnowski_2102_2b.c.11189.11189.3	130	629.077	CU	Natural	CU Natural	2059.81	2059.8	687.609	3	-1.8	0.02375	24.17	0.00714286	Observed FDR	id
HQNVQLPR-H1-CUU	db|PROT01|PTBP1	210217_LU02_csarnowski_2102_2a.c.07155.07155.2	210217_LU02_csarnowski_2102_2a.c.07495.07495.2	414	917.092	CUU	Natural_-H2O	CUU Natural_-H2O	1907.63	1907.63	954.821	2	-0.6	0.05618	24.16	0.00714286	Observed FDR	id
NFQNIFPPSATLHLSNIPPSVSEEDLK-A10-CUU	db|PROT01|PTBP1	210217_LU02_csarnowski_2102_1a.c.26506.26506.4	210217_LU02_csarnowski_2102_1a.c.26574.26574.4	457	855.136	CUU	Natural_-HPO3	CUU Natural_-HPO3	3848.65	3848.64	963.167	4	-2.9	0.04022	24.16	0.00714286	Observed FDR	id
ITLSKHQNVQLPR-H6-CU	db|PROT01|PTBP1	210217_LU02_csarnowski_2102_2b.c.05397.05397.3	210217_LU02_csarnowski_2102_2b.c.05319.05319.3	414	611.067	CU	Natural_-H2O	CU Natural_-H2O	2143.95	2143.94	715.655	3	-1.4	0.06413	24.16	0.00714286	Observed FDR	id
NFQNIFPPSATLHLSNIPPSVSEEDLK-H13-CCUU	db|PROT01|PTBP1	210217_LU02_csarnowski_2102_1b.c.22903.22903.3	210217_LU02_csarnowski_2102_1b.c.22910.22910.3	460	1158.16	CCUU	Natural_-H3PO3	CCUU Natural_-H3PO3	4151.68	4151.68	1384.9	3	0	0.04401	24.1	0.00714286	Observed FDR	id
NFQNIFPPSATLHLSNIPPSVSEEDLK-A10-CCUU	db|PROT01|PTBP1	210217_LU02_csarnowski_2102_1a.c.22606.22606.3	210217_LU02_csarnowski_2102_1a.c.22434.22434.3	457	1160.18	CCUU	Natural_-HPO3	CCUU Natural_-HPO3	4153.69	4153.68	1385.57	3	-2.8	0.0357	24.08	0.00714286	Observed FDR	id
ITLSKHQNVQLPR-H6-CCU	db|PROT01|PTBP1	210217_LU02_csarnowski_2102_2a.c.05571.05571.4	210217_LU02_csarnowski_2102_2a.c.05912.05912.4	414	916.108	CCU	Natural_-H2O	CCU Natural_-H2O	2448.99	2448.98	613.254	4	-1.1	0.09269	24.07	0.00714286	Observed FDR	id
LSLDGQNIYNASSTLR-Y9-U	db|PROT01|PTBP1	210217_LU02_csarnowski_2102_1a.c.14445.14445.2	210217_LU02_csarnowski_2102_1a.c.13970.13970.2	250	324.036	U	Natural	U Natural	2074.92	2074.92	1038.47	2	0.4	0.05668	24.07	0.00714286	Observed FDR	id
ITLSKHQNVQLPR-H6-U	db|PROT01|PTBP1	210217_LU02_csarnowski_2102_1b.c.07123.07123.3	210217_LU02_csarnowski_2102_1b.c.07077.07077.3	414	306.025	U	Natural_-H2O	U Natural_-H2O	1838.9	1838.9	613.975	3	-2	0.08106	24.05	0.00714286	Observed FDR	id
NFQNIFPPSATLHLSNIPPSVSEEDLK-L14-CU	db|PROT01|PTBP1	210217_LU02_csarnowski_2102_1b.c.19243.19243.3	210217_LU02_csarnowski_2102_1b.c.18922.18922.3	461	549.111	CU	Natural_-HPO3	CU Natural_-HPO3	3542.62	3542.62	1181.88	3	-2.3	0.03585	24.04	0.00714286	Observed FDR	id
GSHMDGIVPDIAVGTK-M4-CU	db|PROT01|PTBP1	210217_LU02_csarnowski_2102_1b.c.11015.11015.3	210217_LU02_csarnowski_2102_1b.c.11252.11252.3	4	629.077	CU	Natural	CU Natural	2224.87	2224.87	742.632	3	-1.6	0.05404	24.04	0.00714286	Observed FDR	id
GSHMDGIVPDIAVGTK-G1-CU	db|PROT01|PTBP1	210217_LU02_csarnowski_2102_1a.c.10057.10057.3	210217_LU02_csarnowski_2102_1a.c.10036.10036.3	1	629.077	CU	Natural	CU Natural	2224.87	2224.87	742.632	3	-0.7	0.05929	24.03	0.00714286	Observed FDR	id
GSHMDGIVPDIAVGTK-G6-U	db|PROT01|PTBP1	210217_LU02_csarnowski_2102_1b.c.15324.15324.3	210217_LU02_csarnowski_2102_1b.c.15245.15245.3	6	306.025	U	Natural_-H2O	U Natural_-H2O	1901.82	1901.82	634.948	3	-1.6	0.06454	24.03	0.00714286	Observed FDR	id
NFQNIFPPSATLHLSNIPPSVSEEDLK-S9-CUU	db|PROT01|PTBP1	210217_LU02_csarnowski_2102_1a.c.24097.24097.4	210217_LU02_csarnowski_2102_1a.c.23957.23957.4	456	853.12	CUU	Natural_-H3PO3	CUU Natural_-H3PO3	3846.63	3846.63	962.665	4	-1.4	0.0539	24.02	0.00714286	Observed FDR	id
VKILFNKK-V1-CU	db|PROT01|PTBP1	210217_LU02_csarnowski_2102_1a.c.01192.01192.3	210217_LU02_csarnowski_2102_1a.c.01186.01186.3	370	549.111	CU	Natural_-HPO3	CU Natural_-HPO3	1537.75	1537.75	513.592	3	-1.5	0.0766	24	0.00714286	Observed FDR	id
NFQNIFPPSATLHLSNIPPSVSEEDLK-H13-CCUU	db|PROT01|PTBP1	210217_LU02_csarnowski_2102_2b.c.27168.27168.3	210217_LU02_csarnowski_2102_2b.c.26752.26752.3	460	1158.16	CCUU	Natural_-H3PO3	CCUU Natural_-H3PO3	4151.68	4151.68	1384.9	3	0.9	0.03892	23.99	0.00714286	Observed FDR	id
GQPIYIQFSNHK-I6-CU	db|PROT01|PTBP1	210217_LU02_csarnowski_2102_1a.c.09728.09728.3	210217_LU02_csarnowski_2102_1a.c.09434.09434.3	131	629.077	CU	Natural	CU Natural	2059.81	2059.8	687.609	3	-1.9	0.09002	23.98	0.00714286	Observed FDR	id
HQNVQLPR-H1-CUU	db|PROT01|PTBP1	210217_LU02_csarnowski_2102_1b.c.06639.06639.2	210217_LU02_csarnowski_2102_1b.c.06608.06608.2	414	917.092	CUU	Natural_-H2O	CUU Natural_-H2O	1907.63	1907.62	954.82	2	-1.7	0.0639	23.97	0.00714286	Observed FDR	id
NFQNIFPPSATLHLSNIPPSVSEEDLK-L14-U	db|PROT01|PTBP1	210217_LU02_csarnowski_2102_2b.c.26129.26129.3	210217_LU02_csarnowski_2102_2b.c.25759.25759.3	461	324.036	U	Natural	U Natural	3317.55	3317.54	1106.85	3	-2.7	0.04796	23.97	0.00714286	Observed FDR	id
GSHMDGIVPDIAVGTK-M4-CU	db|PROT01|PTBP1	210217_LU02_csarnowski_2102_1a.c.11178.11178.3	210217_LU02_csarnowski_2102_1a.c.10954.10954.3	4	629.077	CU	Natural	CU Natural	2224.87	2224.87	742.632	3	-1	0.02816	23.95	0.00714286	Observed FDR	id
VSFSKSTI-K5-U	db|PROT01|PTBP1	210217_LU02_csarnowski_2102_2b.c.11372.11372.2	210217_LU02_csarnowski_2102_2b.c.11733.11733.2	531	306.025	U	Natural_-H2O	U Natural_-H2O	1173.5	1173.49	587.755	2	-0.6	0.01905	23.94	0.00714286	Observed FDR	id
GSHMDGIVPDIAVGTK-G1-U	db|PROT01|PTBP1	210217_LU02_csarnowski_2102_1b.c.10136.10136.3	210217_LU02_csarnowski_2102_1b.c.10055.10055.3	1	324.036	U	Natural	U Natural	1919.83	1919.83	640.951	3	-1.4	0.06027	23.94	0.00714286	Observed FDR	id
NFQNIFPPSATLHLSNIPPSVSEEDLK-H13-CCU	db|PROT01|PTBP1	210217_LU02_csarnowski_2102_1a.c.20333.20333.3	210217_LU02_csarnowski_2102_1a.c.20778.20778.3	460	872.163	CCU	Natural_-HPO3+H2O	CCU Natural_-HPO3+H2O	3865.68	3865.67	1289.57	3	-0.5	0.04233	23.92	0.00714286	Observed FDR	id
HQNVQLPR-H1-CCU	db|PROT01|PTBP1	210217_LU02_csarnowski_2102_2a.c.03922.03922.3	210217_LU02_csarnowski_2102_2a.c.04296.04296.3	414	934.118	CCU	Natural	CCU Natural	1924.65	1924.65	642.559	3	-0.4	0.06941	23.92	0.00714286	Observed FDR	id
NFQNIFPPSATLHLSNIPPSVSEEDLK-L14-CU	db|PROT01|PTBP1	210217_LU02_csarnowski_2102_2b.c.23970.23970.3	210217_LU02_csarnowski_2102_2b.c.24001.24001.3	461	547.095	CU	Natural_-H3PO3	CU Natural_-H3PO3	3540.61	3540.6	1181.21	3	-1.9	0.0312	23.91	0.00714286	Observed FDR	id
LSLDGQNIYNASSTLR-N10-U	db|PROT01|PTBP1	210217_LU02_csarnowski_2102_2b.c.15231.15231.2	210217_LU02_csarnowski_2102_2b.c.15111.15111.2	251	324.036	U	Natural	U Natural	2074.92	2074.92	1038.47	2	0	0.07439	23.89	0.00714286	Observed FDR	id
GQPIYIQFSNHK-Y5-U	db|PROT01|PTBP1	210217_LU02_csarnowski_2102_1b.c.09230.09230.2	210217_LU02_csarnowski_2102_1b.c.09206.09206.2	130	322.02	U	Natural_-H2	U Natural_-H2	1752.75	1752.75	877.382	2	-1.2	0.08263	23.89	0.00714286	Observed FDR	id
NFQNIFPPSATLHLSNIPPSVSEEDLK-L14-CUU	db|PROT01|PTBP1	210217_LU02_csarnowski_2102_1b.c.28381.28381.3	210217_LU02_csarnowski_2102_1b.c.28329.28329.3	461	873.147	CUU	Natural_-HPO3+H2O	CUU Natural_-HPO3+H2O	3866.66	3866.65	1289.89	3	-3.4	0.04549	23.88	0.00714286	Observed FDR	id
LSLDGQNIYNASSTLR-N10-CU	db|PROT01|PTBP1	210217_LU02_csarnowski_2102_1b.c.15052.15052.2	210217_LU02_csarnowski_2102_1b.c.15200.15200.2	251	629.077	CU	Natural	CU Natural	2379.96	2379.96	1190.99	2	-1.7	0.02783	23.86	0.00714286	Observed FDR	id
NFQNIFPPSATLHLSNIPPSVSEEDLK-L14-CU	db|PROT01|PTBP1	210217_LU02_csarnowski_2102_2b.c.22490.22490.3	210217_LU02_csarnowski_2102_2b.c.22416.22416.3	461	547.095	CU	Natural_-H3PO3	CU Natural_-H3PO3	3540.61	3540.61	1181.21	3	-0.1	0.03973	23.84	0.00714286	Observed FDR	id
GSHMDGIVPDIAVGTK-S2-CU	db|PROT01|PTBP1	210217_LU02_csarnowski_2102_1b.c.11992.11992.3	210217_LU02_csarnowski_2102_1b.c.11785.11785.3	2	629.077	CU	Natural	CU Natural	2224.87	2224.87	742.632	3	-1.5	0.04821	23.83	0.00714286	Observed FDR	id
HQNVQLPR-H1-U	db|PROT01|PTBP1	210217_LU02_csarnowski_2102_2b.c.04364.04364.3	210217_LU02_csarnowski_2102_2b.c.04308.04308.3	414	322.02	U	Natural_-H2	U Natural_-H2	1312.56	1312.55	438.525	3	-2.4	0.07518	23.83	0.00714286	Observed FDR	id
HQNVQLPR-V4-CU	db|PROT01|PTBP1	210217_LU02_csarnowski_2102_1a.c.03546.03546.2	210217_LU02_csarnowski_2102_1a.c.03527.03527.2	417	629.077	CU	Natural	CU Natural	1619.61	1619.61	810.814	2	-0.3	0.09595	23.82	0.00714286	Observed FDR	id
NFQNIFPPSATLHLSNIPPSVSEEDLK-P18-CU	db|PROT01|PTBP1	210217_LU02_csarnowski_2102_2a.c.26117.26117.4	210217_LU02_csarnowski_2102_2a.c.26348.26348.4	465	629.077	CU	Natural	CU Natural	3622.59	3622.58	906.653	4	-2.4	0.05354	23.8	0.00714286	Observed FDR	id
ILFNKK-F3-CUU	db|PROT01|PTBP1	210217_LU02_csarnowski_2102_2b.c.02806.02806.3	210217_LU02_csarnowski_2102_2b.c.02804.02804.3	374	855.136	CUU	Natural_-HPO3	CUU Natural_-HPO3	1616.62	1616.61	539.879	3	-1.5	0.18823	23.79	0.00714286	Observed FDR	id
GQPIYIQFSNHK-I6-U	db|PROT01|PTBP1	210217_LU02_csarnowski_2102_2b.c.06392.06392.3	210217_LU02_csarnowski_2102_2b.c.05939.05939.3	131	324.036	U	Natural	U Natural	1754.77	1754.76	585.929	3	-1.9	0.12965	23.78	0.00714286	Observed FDR	id
ITLSKHQNVQLPR-Q7-CCU	db|PROT01|PTBP1	210217_LU02_csarnowski_2102_2a.c.05942.05942.4	210217_LU02_csarnowski_2102_2a.c.05526.05526.4	415	934.118	CCU	Natural	CCU Natural	2467	2467	617.757	4	-0.4	0.09235	23.74	0.00714286	Observed FDR	id
ITLSKHQNVQLPR-H6-CCU	db|PROT01|PTBP1	210217_LU02_csarnowski_2102_2b.c.05830.05830.4	210217_LU02_csarnowski_2102_2b.c.05776.05776.4	414	934.118	CCU	Natural	CCU Natural	2467	2466.99	617.756	4	-2	0.08358	23.72	0.00714286	Observed FDR	id
NFQNIFPPSATLHLSNIPPSVSEEDLK-I17-CUU	db|PROT01|PTBP1	210217_LU02_csarnowski_2102_2b.c.22215.22215.4	210217_LU02_csarnowski_2102_2b.c.22755.22755.4	464	873.147	CUU	Natural_-HPO3+H2O	CUU Natural_-HPO3+H2O	3866.66	3866.66	967.673	4	0.2	0.04255	23.69	0.00714286	Observed FDR	id
NFQNIFPPSATLHLSNIPPSVSEEDLK-N4-CU	db|PROT01|PTBP1	210217_LU02_csarnowski_2102_2a.c.23184.23184.3	210217_LU02_csarnowski_2102_2a.c.22791.22791.3	451	547.095	CU	Natural_-H3PO3	CU Natural_-H3PO3	3540.61	3540.6	1181.21	3	-1.9	0.02857	23.69	0.00714286	Observed FDR	id
GQPIYIQFSNHK-Y5-CU	db|PROT01|PTBP1	210217_LU02_csarnowski_2102_2b.c.09441.09441.2	210217_LU02_csarnowski_2102_2b.c.09205.09205.2	130	629.077	CU	Natural	CU Natural	2059.81	2059.8	1030.91	2	-1.5	0.05761	23.69	0.00714286	Observed FDR	id
ITLSKHQNVQLPR-I1-CU	db|PROT01|PTBP1	210217_LU02_csarnowski_2102_1b.c.05083.05083.4	210217_LU02_csarnowski_2102_1b.c.05053.05053.4	409	629.077	CU	Natural	CU Natural	2161.96	2161.95	541.496	4	-1.4	0.07806	23.69	0.00714286	Observed FDR	id
NFQNIFPPSATLHLSNIPPSVSEEDLK-T11-CUU	db|PROT01|PTBP1	210217_LU02_csarnowski_2102_1b.c.22499.22499.4	210217_LU02_csarnowski_2102_1b.c.22822.22822.4	458	853.12	CUU	Natural_-H3PO3	CUU Natural_-H3PO3	3846.63	3846.63	962.664	4	-2	0.07345	23.68	0.00714286	Observed FDR	id
NFQNIFPPSATLHLSNIPPSVSEEDLK-N1-CU	db|PROT01|PTBP1	210217_LU02_csarnowski_2102_2a.c.20053.20053.3	210217_LU02_csarnowski_2102_2a.c.20303.20303.3	448	629.077	CU	Natural	CU Natural	3622.59	3622.59	1208.54	3	-1.4	0.03169	23.67	0.00714286	Observed FDR	id
NFQNIFPPSATLHLSNIPPSVSEEDLK-P8-CUU	db|PROT01|PTBP1	210217_LU02_csarnowski_2102_2b.c.21004.21004.4	210217_LU02_csarnowski_2102_2b.c.21000.21000.4	455	873.147	CUU	Natural_-HPO3+H2O	CUU Natural_-HPO3+H2O	3866.66	3866.66	967.672	4	-1.3	0.03791	23.65	0.00714286	Observed FDR	id
GSDELFSTCVTNGPFIMSSNSASAANGNDSK-T8-C	db|PROT01|PTBP1	210217_LU02_csarnowski_2102_1b.c.19928.19928.3	210217_LU02_csarnowski_2102_1b.c.20358.20358.3	25	287.031	C	Natural_-H4O2	C Natural_-H4O2	3451.4	3451.39	1151.47	3	-2.8	0.01571	23.6	0.00714286	Observed FDR	id
NFQNIFPPSATLHLSNIPPSVSEEDLK-N16-CU	db|PROT01|PTBP1	210217_LU02_csarnowski_2102_2b.c.22887.22887.4	210217_LU02_csarnowski_2102_2b.c.22898.22898.4	463	547.095	CU	Natural_-H3PO3	CU Natural_-H3PO3	3540.61	3540.6	886.158	4	-1.9	0.04638	23.56	0.00714286	Observed FDR	id
GSHMDGIVPDIAVGTK-G6-CUU	db|PROT01|PTBP1	210217_LU02_csarnowski_2102_2a.c.14168.14168.2	210217_LU02_csarnowski_2102_2a.c.14223.14223.2	6	935.102	CUU	Natural	CUU Natural	2530.9	2530.9	1266.46	2	-0.1	0.02782	23.56	0.00714286	Observed FDR	id
HQNVQLPR-Q2-CUU	db|PROT01|PTBP1	210217_LU02_csarnowski_2102_1a.c.06743.06743.2	210217_LU02_csarnowski_2102_1a.c.06661.06661.2	415	917.092	CUU	Natural_-H2O	CUU Natural_-H2O	1907.63	1907.62	954.82	2	-1.7	0.05587	23.55	0.00714286	Observed FDR	id
GSHXDGIVPDIAVGTK-D5-CU	db|PROT01|PTBP1	210217_LU02_csarnowski_2102_1a.c.09921.09921.3	210217_LU02_csarnowski_2102_1a.c.09972.09972.3	5	629.077	CU	Natural	CU Natural	2240.87	2240.87	747.963	3	-1.4	0.03528	23.55	0.00714286	Observed FDR	id
NFQNIFPPSATLHLSNIPPSVSEEDLK-H13-CU	db|PROT01|PTBP1	210217_LU02_csarnowski_2102_1a.c.20193.20193.3	210217_LU02_csarnowski_2102_1a.c.20219.20219.3	460	549.111	CU	Natural_-HPO3	CU Natural_-HPO3	3542.62	3542.61	1181.88	3	-3.3	0.02468	23.5	0.00714286	Observed FDR	id
NFQNIFPPSATLHLSNIPPSVSEEDLK-A10-CU	db|PROT01|PTBP1	210217_LU02_csarnowski_2102_2b.c.21841.21841.4	210217_LU02_csarnowski_2102_2b.c.21769.21769.4	457	549.111	CU	Natural_-HPO3	CU Natural_-HPO3	3542.62	3542.61	886.661	4	-3.6	0.02645	23.4	0.00714286	Observed FDR	id
NFQNIFPPSATLHLSNIPPSVSEEDLK-T11-CUU	db|PROT01|PTBP1	210217_LU02_csarnowski_2102_2a.c.23735.23735.4	210217_LU02_csarnowski_2102_2a.c.23990.23990.4	458	873.147	CUU	Natural_-HPO3+H2O	CUU Natural_-HPO3+H2O	3866.66	3866.66	967.673	4	-0.3	0.03784	23.4	0.00714286	Observed FDR	id
NFQNIFPPSATLHLSNIPPSVSEEDLK-H13-CU	db|PROT01|PTBP1	210217_LU02_csarnowski_2102_1b.c.22405.22405.3	210217_LU02_csarnowski_2102_1b.c.22469.22469.3	460	627.062	CU	Natural_-H2	CU Natural_-H2	3620.57	3620.58	1207.87	3	0.4	0.04112	23.39	0.00714286	Observed FDR	id
NFQNIFPPSATLHLSNIPPSVSEEDLK-H13-CUU	db|PROT01|PTBP1	210217_LU02_csarnowski_2102_2a.c.21106.21106.3	210217_LU02_csarnowski_2102_2a.c.21464.21464.3	460	873.147	CUU	Natural_-HPO3+H2O	CUU Natural_-HPO3+H2O	3866.66	3866.67	1289.9	3	1.3	0.03313	23.39	0.00714286	Observed FDR	id
VKILFNKK-L4-CCUU	db|PROT01|PTBP1	210217_LU02_csarnowski_2102_1b.c.02707.02707.3	210217_LU02_csarnowski_2102_1b.c.02711.02711.3	373	1240.14	CCUU	Natural	CCUU Natural	2228.79	2228.78	743.936	3	-1	0.06344	23.38	0.00714286	Observed FDR	id
HQNVQLPR-H1-CUU	db|PROT01|PTBP1	210217_LU02_csarnowski_2102_2a.c.07494.07494.3	210217_LU02_csarnowski_2102_2a.c.07194.07194.3	414	917.092	CUU	Natural_-H2O	CUU Natural_-H2O	1907.63	1907.63	636.884	3	-0.3	0.1258	23.38	0.00714286	Observed FDR	id
NFQNIFPPSATLHLSNIPPSVSEEDLK-L14-CUU	db|PROT01|PTBP1	210217_LU02_csarnowski_2102_1b.c.20466.20466.4	210217_LU02_csarnowski_2102_1b.c.20821.20821.4	461	873.147	CUU	Natural_-HPO3+H2O	CUU Natural_-HPO3+H2O	3866.66	3866.66	967.673	4	-0.2	0.03236	23.33	0.00714286	Observed FDR	id
ITLSKHQNVQLPR-H6-CCU	db|PROT01|PTBP1	210217_LU02_csarnowski_2102_1b.c.05530.05530.4	210217_LU02_csarnowski_2102_1b.c.05238.05238.4	414	916.108	CCU	Natural_-H2O	CCU Natural_-H2O	2448.99	2448.98	613.253	4	-2.3	0.1385	23.32	0.00714286	Observed FDR	id
ITLSKHQNVQLPR-Q7-CUU	db|PROT01|PTBP1	210217_LU02_csarnowski_2102_2a.c.08133.08133.3	210217_LU02_csarnowski_2102_2a.c.08373.08373.3	415	935.102	CUU	Natural	CUU Natural	2467.98	2467.98	823.669	3	0.4	0.03391	23.31	0.00714286	Observed FDR	id
GSHMDGIVPDIAVGTK-M4-CU	db|PROT01|PTBP1	210217_LU02_csarnowski_2102_1a.c.10918.10918.3	210217_LU02_csarnowski_2102_1a.c.10672.10672.3	4	629.077	CU	Natural	CU Natural	2224.87	2224.87	742.632	3	-1.2	0.03584	23.27	0.00714286	Observed FDR	id
HQNVQLPR-H1-CU	db|PROT01|PTBP1	210217_LU02_csarnowski_2102_1b.c.04062.04062.2	210217_LU02_csarnowski_2102_1b.c.03787.03787.2	414	629.077	CU	Natural	CU Natural	1619.61	1619.61	810.814	2	-0.8	0.09225	23.24	0.00714286	Observed FDR	id
HQNVQLPR-Q2-U	db|PROT01|PTBP1	210217_LU02_csarnowski_2102_2b.c.04154.04154.2	210217_LU02_csarnowski_2102_2b.c.04149.04149.2	415	324.036	U	Natural	U Natural	1314.57	1314.57	658.293	2	-1.1	0.03565	23.23	0.00714286	Observed FDR	id
HQNVQLPR-H1-CU	db|PROT01|PTBP1	210217_LU02_csarnowski_2102_2a.c.03730.03730.3	210217_LU02_csarnowski_2102_2a.c.03708.03708.3	414	629.077	CU	Natural	CU Natural	1619.61	1619.61	540.878	3	-0.9	0.1404	23.21	0.00714286	Observed FDR	id
HQNVQLPR-Q5-U	db|PROT01|PTBP1	210217_LU02_csarnowski_2102_1b.c.03423.03423.2	210217_LU02_csarnowski_2102_1b.c.03374.03374.2	418	324.036	U	Natural	U Natural	1314.57	1314.57	658.292	2	-2	0.21014	23.18	0.00714286	Observed FDR	id
GSDELFSTCVTNGPFIMSSNSASAANGNDSK-T8-U	db|PROT01|PTBP1	210217_LU02_csarnowski_2102_2b.c.22232.22232.3	210217_LU02_csarnowski_2102_2b.c.22510.22510.3	25	288.015	U	Natural_-H4O2	U Natural_-H4O2	3452.38	3452.38	1151.8	3	-0.7	0.01554	23.17	0.00714286	Observed FDR	id
GSHMDGIVPDIAVGTK-G6-CUU	db|PROT01|PTBP1	210217_LU02_csarnowski_2102_1b.c.13835.13835.3	210217_LU02_csarnowski_2102_1b.c.13542.13542.3	6	935.102	CUU	Natural	CUU Natural	2530.9	2530.9	844.642	3	0.6	0.05478	23.16	0.00714286	Observed FDR	id
GQPIYIQFSNHK-K12-CU	db|PROT01|PTBP1	210217_LU02_csarnowski_2102_2a.c.10652.10652.3	210217_LU02_csarnowski_2102_2a.c.10629.10629.3	137	627.062	CU	Natural_-H2	CU Natural_-H2	2057.79	2057.79	686.938	3	-1.3	0.06975	23.15	0.00714286	Observed FDR	id
HQNVQLPR-V4-CU	db|PROT01|PTBP1	210217_LU02_csarnowski_2102_1a.c.04773.04773.3	210217_LU02_csarnowski_2102_1a.c.04671.04671.3	417	627.062	CU	Natural_-H2	CU Natural_-H2	1617.6	1617.6	540.206	3	-1	0.1776	23.12	0.00714286	Observed FDR	id
ITLSKHQNVQLPR-S4-U	db|PROT01|PTBP1	210217_LU02_csarnowski_2102_1a.c.07081.07081.3	210217_LU02_csarnowski_2102_1a.c.07008.07008.3	412	306.025	U	Natural_-H2O	U Natural_-H2O	1838.9	1838.9	613.975	3	-1.5	0.01688	23.11	0.00714286	Observed FDR	id
ITLSKHQNVQLPR-H6-CU	db|PROT01|PTBP1	210217_LU02_csarnowski_2102_1b.c.05446.05446.3	210217_LU02_csarnowski_2102_1b.c.05762.05762.3	414	611.067	CU	Natural_-H2O	CU Natural_-H2O	2143.95	2143.94	715.656	3	-0.5	0.08227	23.07	0.00714286	Observed FDR	id
HQNVQLPR-V4-CCU	db|PROT01|PTBP1	210217_LU02_csarnowski_2102_2b.c.03828.03828.2	210217_LU02_csarnowski_2102_2b.c.04014.04014.2	417	934.118	CCU	Natural	CCU Natural	1924.65	1924.65	963.335	2	-0.5	0.05067	23.05	0.00714286	Observed FDR	id
ILFNKK-F3-CU	db|PROT01|PTBP1	210217_LU02_csarnowski_2102_2a.c.01265.01265.2	210217_LU02_csarnowski_2102_2a.c.01253.01253.2	374	629.077	CU	Natural	CU Natural	1390.56	1390.56	696.286	2	-0.4	0.12757	23.02	0.00714286	Observed FDR	id
ILFNKK-F3-CU	db|PROT01|PTBP1	210217_LU02_csarnowski_2102_2b.c.01254.01254.2	210217_LU02_csarnowski_2102_2b.c.01252.01252.2	374	629.077	CU	Natural	CU Natural	1390.56	1390.56	696.286	2	-0.7	0.07687	23.02	0.00714286	Observed FDR	id
HQNVQLPR-H1-CU	db|PROT01|PTBP1	210217_LU02_csarnowski_2102_1b.c.03282.03282.2	210217_LU02_csarnowski_2102_1b.c.03547.03547.2	414	629.077	CU	Natural	CU Natural	1619.61	1619.61	810.815	2	0.3	0.03033	23.02	0.00714286	Observed FDR	id
GSHXDGIVPDIAVGTK-I7-U	db|PROT01|PTBP1	210217_LU02_csarnowski_2102_1a.c.13625.13625.3	210217_LU02_csarnowski_2102_1a.c.13588.13588.3	7	306.025	U	Natural_-H2O	U Natural_-H2O	1917.82	1917.82	640.281	3	0.5	0.09923	22.99	0.00714286	Observed FDR	id
HQNVQLPR-Q2-CCU	db|PROT01|PTBP1	210217_LU02_csarnowski_2102_1b.c.03760.03760.3	210217_LU02_csarnowski_2102_1b.c.04037.04037.3	415	934.118	CCU	Natural	CCU Natural	1924.65	1924.65	642.558	3	-1.5	0.07028	22.99	0.00714286	Observed FDR	id
NFQNIFPPSATLHLSNIPPSVSEEDLK-S15-CUU	db|PROT01|PTBP1	210217_LU02_csarnowski_2102_2a.c.21043.21043.4	210217_LU02_csarnowski_2102_2a.c.21032.21032.4	462	873.147	CUU	Natural_-HPO3+H2O	CUU Natural_-HPO3+H2O	3866.66	3866.66	967.672	4	-0.9	0.04586	22.97	0.00714286	Observed FDR	id
VKILFNKK-I3-CCUU	db|PROT01|PTBP1	210217_LU02_csarnowski_2102_1a.c.01407.01407.3	210217_LU02_csarnowski_2102_1a.c.01608.01608.3	372	1160.18	CCUU	Natural_-HPO3	CCUU Natural_-HPO3	2148.82	2148.82	717.28	3	-2.3	0.07284	22.96	0.00714286	Observed FDR	id
ITLSKHQNVQLPR-H6-CU	db|PROT01|PTBP1	210217_LU02_csarnowski_2102_1b.c.04964.04964.3	210217_LU02_csarnowski_2102_1b.c.05089.05089.3	414	611.067	CU	Natural_-H2O	CU Natural_-H2O	2143.95	2143.94	715.656	3	-0.4	0.10672	22.95	0.00714286	Observed FDR	id
HQNVQLPR-N3-CU	db|PROT01|PTBP1	210217_LU02_csarnowski_2102_1a.c.03090.03090.3	210217_LU02_csarnowski_2102_1a.c.03046.03046.3	416	629.077	CU	Natural	CU Natural	1619.61	1619.61	540.877	3	-2.6	0.19126	22.95	0.00714286	Observed FDR	id
ITLSKHQNVQLPR-Q7-CCU	db|PROT01|PTBP1	210217_LU02_csarnowski_2102_1a.c.05572.05572.3	210217_LU02_csarnowski_2102_1a.c.05181.05181.3	415	916.108	CCU	Natural_-H2O	CCU Natural_-H2O	2448.99	2448.98	817.335	3	-1.7	0.03294	22.94	0.00714286	Observed FDR	id
HQNVQLPR-H1-U	db|PROT01|PTBP1	210217_LU02_csarnowski_2102_2b.c.04483.04483.2	210217_LU02_csarnowski_2102_2b.c.04292.04292.2	414	322.02	U	Natural_-H2	U Natural_-H2	1312.56	1312.55	657.285	2	-1.3	0.14961	22.93	0.00714286	Observed FDR	id
LSLDGQNIYNASSTLR-A11-U	db|PROT01|PTBP1	210217_LU02_csarnowski_2102_1a.c.14032.14032.2	210217_LU02_csarnowski_2102_1a.c.14000.14000.2	252	322.02	U	Natural_-H2	U Natural_-H2	2072.91	2072.9	1037.46	2	-1.9	0.02862	22.9	0.00714286	Observed FDR	id
GQPIYIQFSNHK-I6-CU	db|PROT01|PTBP1	210217_LU02_csarnowski_2102_1a.c.06439.06439.3	210217_LU02_csarnowski_2102_1a.c.06992.06992.3	131	629.077	CU	Natural	CU Natural	2059.81	2059.81	687.61	3	-0.3	0.10315	22.87	0.00714286	Observed FDR	id
HQNVQLPR-H1-CU	db|PROT01|PTBP1	210217_LU02_csarnowski_2102_2b.c.04025.04025.3	210217_LU02_csarnowski_2102_2b.c.03681.03681.3	414	629.077	CU	Natural	CU Natural	1619.61	1619.61	540.878	3	-1.6	0.14631	22.87	0.00714286	Observed FDR	id
GQPIYIQFSNHK-I6-CU	db|PROT01|PTBP1	210217_LU02_csarnowski_2102_1b.c.05167.05167.3	210217_LU02_csarnowski_2102_1b.c.05408.05408.3	131	629.077	CU	Natural	CU Natural	2059.81	2059.81	687.609	3	-1.4	0.10128	22.85	0.00714286	Observed FDR	id
VKILFNKK-F5-CUU	db|PROT01|PTBP1	210217_LU02_csarnowski_2102_2a.c.02983.02983.2	210217_LU02_csarnowski_2102_2a.c.02956.02956.2	374	935.102	CUU	Natural	CUU Natural	1923.75	1923.74	962.879	2	-1.6	0.08285	22.82	0.00714286	Observed FDR	id
HQNVQLPR-Q2-CCU	db|PROT01|PTBP1	210217_LU02_csarnowski_2102_1b.c.03539.03539.3	210217_LU02_csarnowski_2102_1b.c.03433.03433.3	415	934.118	CCU	Natural	CCU Natural	1924.65	1924.65	642.558	3	-1.4	0.19397	22.81	0.00714286	Observed FDR	id
NFQNIFPPSATLHLSNIPPSVSEEDLK-N16-CUU	db|PROT01|PTBP1	210217_LU02_csarnowski_2102_1b.c.26991.26991.4	210217_LU02_csarnowski_2102_1b.c.26767.26767.4	463	855.136	CUU	Natural_-HPO3	CUU Natural_-HPO3	3848.65	3848.65	963.171	4	1	0.05845	22.79	0.00714286	Observed FDR	id
LSLDGQNIYNASSTLR-S12-U	db|PROT01|PTBP1	210217_LU02_csarnowski_2102_2b.c.15607.15607.2	210217_LU02_csarnowski_2102_2b.c.15629.15629.2	253	322.02	U	Natural_-H2	U Natural_-H2	2072.91	2072.9	1037.46	2	-3.4	0.04726	22.78	0.00714286	Observed FDR	id
ITLSKHQNVQLPR-K5-CCU	db|PROT01|PTBP1	210217_LU02_csarnowski_2102_2a.c.05824.05824.3	210217_LU02_csarnowski_2102_2a.c.06336.06336.3	413	934.118	CCU	Natural	CCU Natural	2467	2466.99	823.339	3	-1	0.0501	22.78	0.00714286	Observed FDR	id
HQNVQLPR-Q2-CU	db|PROT01|PTBP1	210217_LU02_csarnowski_2102_2b.c.05002.05002.3	210217_LU02_csarnowski_2102_2b.c.04908.04908.3	415	627.062	CU	Natural_-H2	CU Natural_-H2	1617.6	1617.6	540.207	3	-0.7	0.15875	22.73	0.00714286	Observed FDR	id
ILFNKK-F3-CUU	db|PROT01|PTBP1	210217_LU02_csarnowski_2102_1a.c.02686.02686.2	210217_LU02_csarnowski_2102_1a.c.02680.02680.2	374	855.136	CUU	Natural_-HPO3	CUU Natural_-HPO3	1616.62	1616.61	809.315	2	-1.4	0.32687	22.71	0.00714286	Observed FDR	id
EGQEDQGLTKDYGNSPLHR-T9-U	db|PROT01|PTBP1	210217_LU02_csarnowski_2102_1a.c.06957.06957.3	210217_LU02_csarnowski_2102_1a.c.06887.06887.3	430	306.025	U	Natural_-H2O	U Natural_-H2O	2449.02	2449.01	817.346	3	-1.5	0.03975	22.71	0.00714286	Observed FDR	id
VKILFNKK-K2-CUU	db|PROT01|PTBP1	210217_LU02_csarnowski_2102_1a.c.01603.01603.3	210217_LU02_csarnowski_2102_1a.c.01430.01430.3	371	855.136	CUU	Natural_-HPO3	CUU Natural_-HPO3	1843.78	1843.78	615.6	3	-1.7	0.06674	22.66	0.00714286	Observed FDR	id
HQNVQLPR-H1-CCU	db|PROT01|PTBP1	210217_LU02_csarnowski_2102_1b.c.05993.05993.3	210217_LU02_csarnowski_2102_1b.c.05900.05900.3	414	934.118	CCU	Natural	CCU Natural	1924.65	1924.65	642.558	3	-1.3	0.11708	22.66	0.00714286	Observed FDR	id
VKILFNKK-F5-CUU	db|PROT01|PTBP1	210217_LU02_csarnowski_2102_1b.c.01417.01417.3	210217_LU02_csarnowski_2102_1b.c.01633.01633.3	374	855.136	CUU	Natural_-HPO3	CUU Natural_-HPO3	1843.78	1843.78	615.6	3	-1.5	0.13273	22.65	0.00714286	Observed FDR	id
ITLSKHQNVQLPR-H6-CCU	db|PROT01|PTBP1	210217_LU02_csarnowski_2102_2b.c.05566.05566.4	210217_LU02_csarnowski_2102_2b.c.05515.05515.4	414	916.108	CCU	Natural_-H2O	CCU Natural_-H2O	2448.99	2448.99	613.255	4	1.3	0.10453	22.63	0.00714286	Observed FDR	id
ITLSKHQNVQLPR-H6-CCU	db|PROT01|PTBP1	210217_LU02_csarnowski_2102_2a.c.06251.06251.4	210217_LU02_csarnowski_2102_2a.c.06284.06284.4	414	916.108	CCU	Natural_-H2O	CCU Natural_-H2O	2448.99	2448.98	613.254	4	-1.3	0.06142	22.62	0.00714286	Observed FDR	id
ITLSKHQNVQLPR-K5-CU	db|PROT01|PTBP1	210217_LU02_csarnowski_2102_1a.c.05274.05274.3	210217_LU02_csarnowski_2102_1a.c.05327.05327.3	413	629.077	CU	Natural	CU Natural	2161.96	2161.95	721.659	3	-0.4	0.08398	22.61	0.00714286	Observed FDR	id
NFQNIFPPSATLHLSNIPPSVSEEDLK-H13-CCUU	db|PROT01|PTBP1	210217_LU02_csarnowski_2102_2b.c.27084.27084.3	210217_LU02_csarnowski_2102_2b.c.27537.27537.3	460	1160.18	CCUU	Natural_-HPO3	CCUU Natural_-HPO3	4153.69	4153.68	1385.57	3	-2	0.03547	22.61	0.00714286	Observed FDR	id
HQNVQLPR-Q2-CU	db|PROT01|PTBP1	210217_LU02_csarnowski_2102_2b.c.04087.04087.2	210217_LU02_csarnowski_2102_2b.c.03919.03919.2	415	629.077	CU	Natural	CU Natural	1619.61	1619.61	810.813	2	-1.9	0.07015	22.58	0.00714286	Observed FDR	id
GSHMDGIVPDIAVGTK-D5-CU	db|PROT01|PTBP1	210217_LU02_csarnowski_2102_2a.c.12104.12104.3	210217_LU02_csarnowski_2102_2a.c.11783.11783.3	5	629.077	CU	Natural	CU Natural	2224.87	2224.87	742.632	3	-0.6	0.06455	22.56	0.00714286	Observed FDR	id
GSHMDGIVPDIAVGTK-M4-CU	db|PROT01|PTBP1	210217_LU02_csarnowski_2102_2b.c.13014.13014.3	210217_LU02_csarnowski_2102_2b.c.12891.12891.3	4	629.077	CU	Natural	CU Natural	2224.87	2224.87	742.632	3	-1	0.03011	22.56	0.00714286	Observed FDR	id
NFQNIFPPSATLHLSNIPPSVSEEDLK-N16-CU	db|PROT01|PTBP1	210217_LU02_csarnowski_2102_2b.c.22807.22807.4	210217_LU02_csarnowski_2102_2b.c.22468.22468.4	463	549.111	CU	Natural_-HPO3	CU Natural_-HPO3	3542.62	3542.62	886.662	4	-1.9	0.02897	22.49	0.00714286	Observed FDR	id
ITLSKHQNVQLPR-Q7-CU	db|PROT01|PTBP1	210217_LU02_csarnowski_2102_1a.c.05474.05474.4	210217_LU02_csarnowski_2102_1a.c.05513.05513.4	415	629.077	CU	Natural	CU Natural	2161.96	2161.95	541.496	4	-2.1	0.02045	22.46	0.00714286	Observed FDR	id
ITLSKHQNVQLPR-H6-CCU	db|PROT01|PTBP1	210217_LU02_csarnowski_2102_2a.c.06250.06250.4	210217_LU02_csarnowski_2102_2a.c.05860.05860.4	414	934.118	CCU	Natural	CCU Natural	2467	2467	617.757	4	-0.2	0.03387	22.43	0.00714286	Observed FDR	id
GSHMDGIVPDIAVGTKR-G14-U	db|PROT01|PTBP1	210217_LU02_csarnowski_2102_2a.c.11333.11333.3	210217_LU02_csarnowski_2102_2a.c.11339.11339.3	14	306.025	U	Natural_-H2O	U Natural_-H2O	2057.92	2057.92	686.983	3	0.2	0.09868	22.38	0.00714286	Observed FDR	id
LSLDGQNIYNASSTLR-N10-CU	db|PROT01|PTBP1	210217_LU02_csarnowski_2102_1a.c.15205.15205.2	210217_LU02_csarnowski_2102_1a.c.15258.15258.2	251	629.077	CU	Natural	CU Natural	2379.96	2379.96	1190.99	2	-1.2	0.02829	22.36	0.00714286	Observed FDR	id
HQNVQLPR-H1-CU	db|PROT01|PTBP1	210217_LU02_csarnowski_2102_2a.c.03261.03261.2	210217_LU02_csarnowski_2102_2a.c.03508.03508.2	414	629.077	CU	Natural	CU Natural	1619.61	1619.61	810.812	2	-3.1	0.11524	22.34	0.00714286	Observed FDR	id
GQPIYIQFSNHK-I6-U	db|PROT01|PTBP1	210217_LU02_csarnowski_2102_1a.c.06046.06046.3	210217_LU02_csarnowski_2102_1a.c.06290.06290.3	131	324.036	U	Natural	U Natural	1754.77	1754.77	585.93	3	-0.5	0.14088	22.32	0.00714286	Observed FDR	id
HQNVQLPR-H1-U	db|PROT01|PTBP1	210217_LU02_csarnowski_2102_1a.c.03612.03612.2	210217_LU02_csarnowski_2102_1a.c.03615.03615.2	414	322.02	U	Natural_-H2	U Natural_-H2	1312.56	1312.55	657.285	2	-1.9	0.23274	22.31	0.00714286	Observed FDR	id
ILFNKK-N4-CU	db|PROT01|PTBP1	210217_LU02_csarnowski_2102_1b.c.01240.01240.3	210217_LU02_csarnowski_2102_1b.c.01210.01210.3	375	629.077	CU	Natural	CU Natural	1390.56	1390.56	464.527	3	-0.5	0.21362	22.31	0.00714286	Observed FDR	id
GSHMDGIVPDIAVGTK-I7-CU	db|PROT01|PTBP1	210217_LU02_csarnowski_2102_1b.c.10104.10104.3	210217_LU02_csarnowski_2102_1b.c.10058.10058.3	7	629.077	CU	Natural	CU Natural	2224.87	2224.87	742.632	3	-1.6	0.06165	22.31	0.00714286	Observed FDR	id
GSDELFSTCVTNGPFIMSSNSASAANGNDSK-P14-U	db|PROT01|PTBP1	210217_LU02_csarnowski_2102_2b.c.20959.20959.3	210217_LU02_csarnowski_2102_2b.c.20707.20707.3	31	288.015	U	Natural_-H4O2	U Natural_-H4O2	3452.38	3452.37	1151.8	3	-2.8	0.01278	22.29	0.00714286	Observed FDR	id
ITLSKHQNVQLPR-H6-CCU	db|PROT01|PTBP1	210217_LU02_csarnowski_2102_2a.c.06065.06065.3	210217_LU02_csarnowski_2102_2a.c.05763.05763.3	414	916.108	CCU	Natural_-H2O	CCU Natural_-H2O	2448.99	2448.99	817.336	3	-0.5	0.01376	22.29	0.00714286	Observed FDR	id
VKILFNKK-L4-CUU	db|PROT01|PTBP1	210217_LU02_csarnowski_2102_2b.c.01675.01675.3	210217_LU02_csarnowski_2102_2b.c.01678.01678.3	373	855.136	CUU	Natural_-HPO3	CUU Natural_-HPO3	1843.78	1843.78	615.601	3	-0.3	0.02736	22.28	0.00714286	Observed FDR	id
NFQNIFPPSATLHLSNIPPSVSEEDLK-H13-CUU	db|PROT01|PTBP1	210217_LU02_csarnowski_2102_2a.c.23291.23291.3	210217_LU02_csarnowski_2102_2a.c.23884.23884.3	460	873.147	CUU	Natural_-HPO3+H2O	CUU Natural_-HPO3+H2O	3866.66	3866.66	1289.89	3	-0.4	0.03084	22.25	0.00714286	Observed FDR	id
ILFNKK-I1-CCUU	db|PROT01|PTBP1	210217_LU02_csarnowski_2102_1a.c.01563.01563.3	210217_LU02_csarnowski_2102_1a.c.01617.01617.3	372	1160.18	CCUU	Natural_-HPO3	CCUU Natural_-HPO3	1921.66	1921.65	641.559	3	-1.7	0.05819	22.22	0.00714286	Observed FDR	id
VIHIR-H3-U	db|PROT01|PTBP1	210217_LU02_csarnowski_2102_2b.c.04379.04379.2	210217_LU02_csarnowski_2102_2b.c.04358.04358.2	65	306.025	U	Natural_-H2O	U Natural_-H2O	942.432	942.431	472.223	2	-1.8	0.05093	22.2	0.00714286	Observed FDR	id
VKILFNKK-I3-CCUU	db|PROT01|PTBP1	210217_LU02_csarnowski_2102_2a.c.02802.02802.3	210217_LU02_csarnowski_2102_2a.c.02801.02801.3	372	1240.14	CCUU	Natural	CCUU Natural	2228.79	2228.79	743.936	3	-0.6	0.08756	22.15	0.00714286	Observed FDR	id
ILFNKK-I1-CUU	db|PROT01|PTBP1	210217_LU02_csarnowski_2102_2a.c.01320.01320.2	210217_LU02_csarnowski_2102_2a.c.01303.01303.2	372	855.136	CUU	Natural_-HPO3	CUU Natural_-HPO3	1616.62	1616.62	809.316	2	-0.4	0.04402	22.12	0.00714286	Observed FDR	id
VKILFNK-I3-CUU	db|PROT01|PTBP1	210217_LU02_csarnowski_2102_2b.c.03037.03037.2	210217_LU02_csarnowski_2102_2b.c.03049.03049.2	372	855.136	CUU	Natural_-HPO3	CUU Natural_-HPO3	1715.68	1715.68	858.849	2	-0.8	0.05394	22.11	0.00714286	Observed FDR	id
GSHMDGIVPDIAVGTK-G1-U	db|PROT01|PTBP1	210217_LU02_csarnowski_2102_2b.c.12937.12937.2	210217_LU02_csarnowski_2102_2b.c.12924.12924.2	1	324.036	U	Natural	U Natural	1919.83	1919.83	960.925	2	0.4	0.06547	22.1	0.00714286	Observed FDR	id
ILFNKK-F3-CUU	db|PROT01|PTBP1	210217_LU02_csarnowski_2102_1b.c.01276.01276.2	210217_LU02_csarnowski_2102_1b.c.01275.01275.2	374	855.136	CUU	Natural_-HPO3	CUU Natural_-HPO3	1616.62	1616.61	809.315	2	-0.8	0.07375	22.09	0.00714286	Observed FDR	id
NFQNIFPPSATLHLSNIPPSVSEEDLK-H13-CUU	db|PROT01|PTBP1	210217_LU02_csarnowski_2102_1b.c.19804.19804.3	210217_LU02_csarnowski_2102_1b.c.19781.19781.3	460	873.147	CUU	Natural_-HPO3+H2O	CUU Natural_-HPO3+H2O	3866.66	3866.65	1289.89	3	-2.8	0.02603	22.08	0.00714286	Observed FDR	id
GQPIYIQFSNHK-Q7-U	db|PROT01|PTBP1	210217_LU02_csarnowski_2102_1b.c.06064.06064.3	210217_LU02_csarnowski_2102_1b.c.05978.05978.3	132	324.036	U	Natural	U Natural	1754.77	1754.76	585.929	3	-1.5	0.06136	22.06	0.00714286	Observed FDR	id
NFQNIFPPSATLHLSNIPPSVSEEDLK-N4-CCU	db|PROT01|PTBP1	210217_LU02_csarnowski_2102_1a.c.28955.28955.3	210217_LU02_csarnowski_2102_1a.c.28954.28954.3	451	870.147	CCU	Natural_-H3PO3+H2O	CCU Natural_-H3PO3+H2O	3863.66	3863.66	1288.89	3	-1.2	0.04006	22.05	0.00714286	Observed FDR	id
VKILFNKK-F5-CUU	db|PROT01|PTBP1	210217_LU02_csarnowski_2102_2a.c.02963.02963.3	210217_LU02_csarnowski_2102_2a.c.02952.02952.3	374	935.102	CUU	Natural	CUU Natural	1923.75	1923.74	642.255	3	-1.7	0.14055	22.04	0.00714286	Observed FDR	id
HQNVQLPR-N3-CCU	db|PROT01|PTBP1	210217_LU02_csarnowski_2102_1a.c.03564.03564.3	210217_LU02_csarnowski_2102_1a.c.03269.03269.3	416	934.118	CCU	Natural	CCU Natural	1924.65	1924.65	642.559	3	0.2	0.14935	22.04	0.00714286	Observed FDR	id
HQNVQLPR-H1-CU	db|PROT01|PTBP1	210217_LU02_csarnowski_2102_1a.c.03220.03220.2	210217_LU02_csarnowski_2102_1a.c.03290.03290.2	414	629.077	CU	Natural	CU Natural	1619.61	1619.61	810.812	2	-3	0.08886	22.03	0.00714286	Observed FDR	id
ITLSKHQNVQLPR-H6-CCU	db|PROT01|PTBP1	210217_LU02_csarnowski_2102_1b.c.05744.05744.4	210217_LU02_csarnowski_2102_1b.c.05396.05396.4	414	934.118	CCU	Natural	CCU Natural	2467	2466.99	617.757	4	-0.9	0.01994	22.03	0.00714286	Observed FDR	id
HQNVQLPR-V4-CU	db|PROT01|PTBP1	210217_LU02_csarnowski_2102_1b.c.03334.03334.3	210217_LU02_csarnowski_2102_1b.c.03488.03488.3	417	629.077	CU	Natural	CU Natural	1619.61	1619.61	540.878	3	-1.9	0.15602	21.99	0.00714286	Observed FDR	id
NFQNIFPPSATLHLSNIPPSVSEEDLK-H13-CU	db|PROT01|PTBP1	210217_LU02_csarnowski_2102_1a.c.24056.24056.3	210217_LU02_csarnowski_2102_1a.c.23742.23742.3	460	629.077	CU	Natural	CU Natural	3622.59	3622.58	1208.53	3	-3.5	0.02597	21.99	0.00714286	Observed FDR	id
GQPIYIQFSNHK-I6-U	db|PROT01|PTBP1	210217_LU02_csarnowski_2102_1a.c.08564.08564.3	210217_LU02_csarnowski_2102_1a.c.08224.08224.3	131	324.036	U	Natural	U Natural	1754.77	1754.76	585.929	3	-1.8	0.07446	21.97	0.00714286	Observed FDR	id
HQNVQLPR-H1-U	db|PROT01|PTBP1	210217_LU02_csarnowski_2102_2a.c.03699.03699.2	210217_LU02_csarnowski_2102_2a.c.03547.03547.2	414	324.036	U	Natural	U Natural	1314.57	1314.57	658.293	2	-0.6	0.19167	21.94	0.00714286	Observed FDR	id
ILFNK-F3-CUU	db|PROT01|PTBP1	210217_LU02_csarnowski_2102_2b.c.03015.03015.2	210217_LU02_csarnowski_2102_2b.c.03009.03009.2	374	855.136	CUU	Natural_-HPO3	CUU Natural_-HPO3	1488.52	1488.52	745.268	2	-0.8	0.03664	21.94	0.00714286	Observed FDR	id
NFQNIFPPSATLHLSNIPPSVSEEDLK-H13-CU	db|PROT01|PTBP1	210217_LU02_csarnowski_2102_1a.c.20487.20487.3	210217_LU02_csarnowski_2102_1a.c.20228.20228.3	460	547.095	CU	Natural_-H3PO3	CU Natural_-H3PO3	3540.61	3540.6	1181.21	3	-1.8	0.0215	21.93	0.00714286	Observed FDR	id
LTSLNVKYNNDK-K7-U	db|PROT01|PTBP1	210217_LU02_csarnowski_2102_1b.c.06605.06605.3	210217_LU02_csarnowski_2102_1b.c.06613.06613.3	269	306.025	U	Natural_-H2O	U Natural_-H2O	1713.76	1713.76	572.26	3	-2	0.10522	21.93	0.00714286	Observed FDR	id
HQNVQLPR-H1-CU	db|PROT01|PTBP1	210217_LU02_csarnowski_2102_2a.c.04188.04188.3	210217_LU02_csarnowski_2102_2a.c.04178.04178.3	414	629.077	CU	Natural	CU Natural	1619.61	1619.61	540.878	3	-1.7	0.07321	21.91	0.00714286	Observed FDR	id
LTSLNVKYNNDK-K7-U	db|PROT01|PTBP1	210217_LU02_csarnowski_2102_1b.c.06647.06647.2	210217_LU02_csarnowski_2102_1b.c.06606.06606.2	269	306.025	U	Natural_-H2O	U Natural_-H2O	1713.76	1713.76	857.887	2	-1.2	0.04658	21.91	0.00714286	Observed FDR	id
ITLSKHQNVQLPR-H6-CCU	db|PROT01|PTBP1	210217_LU02_csarnowski_2102_1a.c.05460.05460.3	210217_LU02_csarnowski_2102_1a.c.05962.05962.3	414	934.118	CCU	Natural	CCU Natural	2467	2467	823.34	3	-0.3	0.04774	21.91	0.00714286	Observed FDR	id
NFQNIFPPSATLHLSNIPPSVSEEDLK-L12-CU	db|PROT01|PTBP1	210217_LU02_csarnowski_2102_1a.c.23265.23265.3	210217_LU02_csarnowski_2102_1a.c.23684.23684.3	459	627.062	CU	Natural_-H2	CU Natural_-H2	3620.57	3620.57	1207.87	3	-0.2	0.02398	21.88	0.00714286	Observed FDR	id
HQNVQLPR-H1-CUU	db|PROT01|PTBP1	210217_LU02_csarnowski_2102_2b.c.07100.07100.2	210217_LU02_csarnowski_2102_2b.c.07341.07341.2	414	917.092	CUU	Natural_-H2O	CUU Natural_-H2O	1907.63	1907.63	954.82	2	-1.3	0.0747	21.88	0.00714286	Observed FDR	id
NFQNIFPPSATLHLSNIPPSVSEEDLK-H13-CUU	db|PROT01|PTBP1	210217_LU02_csarnowski_2102_2b.c.21876.21876.3	210217_LU02_csarnowski_2102_2b.c.21260.21260.3	460	873.147	CUU	Natural_-HPO3+H2O	CUU Natural_-HPO3+H2O	3866.66	3866.66	1289.89	3	0	0.02755	21.86	0.00714286	Observed FDR	id
NFQNIFPPSATLHLSNIPPSVSEEDLK-N16-CCU	db|PROT01|PTBP1	210217_LU02_csarnowski_2102_1b.c.29508.29508.3	210217_LU02_csarnowski_2102_1b.c.29418.29418.3	463	852.136	CCU	Natural_-H3PO3	CCU Natural_-H3PO3	3845.65	3845.65	1282.89	3	0.6	0.04451	21.82	0.00714286	Observed FDR	id
GQPIYIQFSNHK-Q7-CU	db|PROT01|PTBP1	210217_LU02_csarnowski_2102_2b.c.06651.06651.3	210217_LU02_csarnowski_2102_2b.c.07080.07080.3	132	629.077	CU	Natural	CU Natural	2059.81	2059.81	687.61	3	-0.6	0.0496	21.82	0.00714286	Observed FDR	id
NFQNIFPPSATLHLSNIPPSVSEEDLK-H13-CCUU	db|PROT01|PTBP1	210217_LU02_csarnowski_2102_1a.c.22634.22634.3	210217_LU02_csarnowski_2102_1a.c.22517.22517.3	460	1158.16	CCUU	Natural_-H3PO3	CCUU Natural_-H3PO3	4151.68	4151.66	1384.9	3	-2.5	0.04315	21.82	0.00714286	Observed FDR	id
LSLDGQNIYNASSTLR-Y9-U	db|PROT01|PTBP1	210217_LU02_csarnowski_2102_1a.c.13658.13658.2	210217_LU02_csarnowski_2102_1a.c.13323.13323.2	250	324.036	U	Natural	U Natural	2074.92	2074.92	1038.47	2	-1.2	0.06474	21.82	0.00714286	Observed FDR	id
NFQNIFPPSATLHLSNIPPSVSEEDLK-A10-CUU	db|PROT01|PTBP1	210217_LU02_csarnowski_2102_1b.c.27595.27595.4	210217_LU02_csarnowski_2102_1b.c.27331.27331.4	457	855.136	CUU	Natural_-HPO3	CUU Natural_-HPO3	3848.65	3848.65	963.17	4	0	0.04196	21.78	0.00714286	Observed FDR	id
NFQNIFPPSATLHLSNIPPSVSEEDLK-P8-CUU	db|PROT01|PTBP1	210217_LU02_csarnowski_2102_2b.c.33192.33192.4	210217_LU02_csarnowski_2102_2b.c.33336.33336.4	455	871.131	CUU	Natural_-H3PO3+H2O	CUU Natural_-H3PO3+H2O	3864.64	3864.65	967.17	4	1.3	0.06506	21.77	0.00714286	Observed FDR	id
VKILFNKK-L4-CCUU	db|PROT01|PTBP1	210217_LU02_csarnowski_2102_1a.c.02690.02690.3	210217_LU02_csarnowski_2102_1a.c.02687.02687.3	373	1240.14	CCUU	Natural	CCUU Natural	2228.79	2228.79	743.937	3	0.4	0.05163	21.72	0.00909091	Observed FDR	id
SKNDYNKSTNVLLK-N10-CCU	decoy_reverse_db|PROT01|PTBP1	210217_LU02_csarnowski_2102_2a.c.06315.06315.4	210217_LU02_csarnowski_2102_2a.c.06218.06218.4	269	872.163	CCU	Natural_-HPO3+H2O	CCU Natural_-HPO3+H2O	2495.03	2495.02	624.764	4	-0.2	0.08758	21.72	0.00909091	Observed FDR	id
LSLDGQNIYNASSTLR-I8-CU	db|PROT01|PTBP1	210217_LU02_csarnowski_2102_1b.c.13683.13683.3	210217_LU02_csarnowski_2102_1b.c.13679.13679.3	249	629.077	CU	Natural	CU Natural	2379.96	2379.96	794.327	3	-2.1	0.05232	21.72	0.00909091	Observed FDR	id
HQNVQLPR-H1-CCU	db|PROT01|PTBP1	210217_LU02_csarnowski_2102_1b.c.05987.05987.2	210217_LU02_csarnowski_2102_1b.c.05969.05969.2	414	934.118	CCU	Natural	CCU Natural	1924.65	1924.66	963.336	2	0.5	0.04576	21.71	0.00909091	Observed FDR	id
GQPIYIQFSNHK-Q7-CU	db|PROT01|PTBP1	210217_LU02_csarnowski_2102_1b.c.04937.04937.3	210217_LU02_csarnowski_2102_1b.c.04934.04934.3	132	629.077	CU	Natural	CU Natural	2059.81	2059.81	687.61	3	-0.8	0.09019	21.7	0.00909091	Observed FDR	id
HQNVQLPR-H1-CCU	db|PROT01|PTBP1	210217_LU02_csarnowski_2102_2a.c.04063.04063.2	210217_LU02_csarnowski_2102_2a.c.04017.04017.2	414	934.118	CCU	Natural	CCU Natural	1924.65	1924.65	963.333	2	-1.6	0.0581	21.67	0.00909091	Observed FDR	id
NFQNIFPPSATLHLSNIPPSVSEEDLK-L12-CCUU	db|PROT01|PTBP1	210217_LU02_csarnowski_2102_2b.c.27489.27489.4	210217_LU02_csarnowski_2102_2b.c.27116.27116.4	459	1158.16	CCUU	Natural_-H3PO3	CCUU Natural_-H3PO3	4151.68	4151.67	1038.93	4	-0.1	0.0332	21.65	0.00909091	Observed FDR	id
NFQNIFPPSATLHLSNIPPSVSEEDLK-H13-CCUU	db|PROT01|PTBP1	210217_LU02_csarnowski_2102_1b.c.22463.22463.3	210217_LU02_csarnowski_2102_1b.c.22265.22265.3	460	1160.18	CCUU	Natural_-HPO3	CCUU Natural_-HPO3	4153.69	4153.68	1385.57	3	-1.6	0.03282	21.6	0.00909091	Observed FDR	id
ILFNKK-I1-CCUU	db|PROT01|PTBP1	210217_LU02_csarnowski_2102_1b.c.01365.01365.3	210217_LU02_csarnowski_2102_1b.c.01622.01622.3	372	1160.18	CCUU	Natural_-HPO3	CCUU Natural_-HPO3	1921.66	1921.66	641.56	3	-0.8	0.1004	21.6	0.00909091	Observed FDR	id
ITLSKHQNVQLPR-S4-CCU	db|PROT01|PTBP1	210217_LU02_csarnowski_2102_1b.c.05042.05042.3	210217_LU02_csarnowski_2102_1b.c.04903.04903.3	412	916.108	CCU	Natural_-H2O	CCU Natural_-H2O	2448.99	2448.99	817.337	3	0.5	0.06055	21.6	0.00909091	Observed FDR	id
LSLDGQNIYNASSTLR-Y9-CU	db|PROT01|PTBP1	210217_LU02_csarnowski_2102_2a.c.16733.16733.3	210217_LU02_csarnowski_2102_2a.c.17053.17053.3	250	629.077	CU	Natural	CU Natural	2379.96	2379.96	794.327	3	-1.6	0.04624	21.58	0.00909091	Observed FDR	id
HQNVQLPR-Q2-CUU	db|PROT01|PTBP1	210217_LU02_csarnowski_2102_2a.c.07149.07149.3	210217_LU02_csarnowski_2102_2a.c.07519.07519.3	415	917.092	CUU	Natural_-H2O	CUU Natural_-H2O	1907.63	1907.63	636.883	3	-1.3	0.04045	21.57	0.00909091	Observed FDR	id
LTSLNVKYNNDK-K7-U	db|PROT01|PTBP1	210217_LU02_csarnowski_2102_2a.c.07195.07195.2	210217_LU02_csarnowski_2102_2a.c.07176.07176.2	269	306.025	U	Natural_-H2O	U Natural_-H2O	1713.76	1713.76	857.888	2	-0.6	0.05762	21.55	0.00909091	Observed FDR	id
ITLSKHQNVQLPR-H6-CU	db|PROT01|PTBP1	210217_LU02_csarnowski_2102_2a.c.06035.06035.3	210217_LU02_csarnowski_2102_2a.c.05985.05985.3	414	611.067	CU	Natural_-H2O	CU Natural_-H2O	2143.95	2143.94	715.656	3	-0.6	0.06374	21.55	0.00909091	Observed FDR	id
ITLSKHQNVQLPR-H6-CU	db|PROT01|PTBP1	210217_LU02_csarnowski_2102_1a.c.04843.04843.3	210217_LU02_csarnowski_2102_1a.c.04803.04803.3	414	611.067	CU	Natural_-H2O	CU Natural_-H2O	2143.95	2143.94	715.656	3	-0.9	0.07155	21.52	0.00909091	Observed FDR	id
GSHMDGIVPDIAVGTK-M4-CU	db|PROT01|PTBP1	210217_LU02_csarnowski_2102_2b.c.12068.12068.2	210217_LU02_csarnowski_2102_2b.c.12056.12056.2	4	629.077	CU	Natural	CU Natural	2224.87	2224.87	1113.44	2	-1.2	0.05119	21.51	0.00909091	Observed FDR	id
VKILFNKK-L4-CUU	db|PROT01|PTBP1	210217_LU02_csarnowski_2102_1b.c.01627.01627.3	210217_LU02_csarnowski_2102_1b.c.01413.01413.3	373	855.136	CUU	Natural_-HPO3	CUU Natural_-HPO3	1843.78	1843.78	615.601	3	-0.2	0.0903	21.51	0.00909091	Observed FDR	id
FKGDSRSAGVPSR-S12-CU	db|PROT01|PTBP1	210217_LU02_csarnowski_2102_2b.c.30475.30475.2	210217_LU02_csarnowski_2102_2b.c.30422.30422.2	61	627.062	CU	Natural_-H2	CU Natural_-H2	1989.76	1989.76	995.889	2	0.6	0.03659	21.51	0.00909091	Observed FDR	id
VKILFNKK-V1-CUU	db|PROT01|PTBP1	210217_LU02_csarnowski_2102_1a.c.01426.01426.3	210217_LU02_csarnowski_2102_1a.c.01609.01609.3	370	855.136	CUU	Natural_-HPO3	CUU Natural_-HPO3	1843.78	1843.78	615.6	3	-1.3	0.13926	21.5	0.00909091	Observed FDR	id
VKILFNKK-I3-CUU	db|PROT01|PTBP1	210217_LU02_csarnowski_2102_2b.c.01472.01472.2	210217_LU02_csarnowski_2102_2b.c.01461.01461.2	372	855.136	CUU	Natural_-HPO3	CUU Natural_-HPO3	1843.78	1843.78	922.899	2	1.2	0.0585	21.49	0.00909091	Observed FDR	id
NFQNIFPPSATLHLSNIPPSVSEEDLK-H13-CUU	db|PROT01|PTBP1	210217_LU02_csarnowski_2102_1b.c.28399.28399.3	210217_LU02_csarnowski_2102_1b.c.28168.28168.3	460	871.131	CUU	Natural_-H3PO3+H2O	CUU Natural_-H3PO3+H2O	3864.64	3864.65	1289.22	3	1	0.04645	21.49	0.00909091	Observed FDR	id
HQNVQLPR-V4-CU	db|PROT01|PTBP1	210217_LU02_csarnowski_2102_1b.c.03548.03548.3	210217_LU02_csarnowski_2102_1b.c.03726.03726.3	417	629.077	CU	Natural	CU Natural	1619.61	1619.61	540.878	3	-1.2	0.03139	21.49	0.00909091	Observed FDR	id
HQNVQLPR-Q2-CCU	db|PROT01|PTBP1	210217_LU02_csarnowski_2102_1b.c.03923.03923.3	210217_LU02_csarnowski_2102_1b.c.03853.03853.3	415	934.118	CCU	Natural	CCU Natural	1924.65	1924.65	642.558	3	-1.3	0.11962	21.45	0.00909091	Observed FDR	id
ITLSKHQNVQLPR-H6-CU	db|PROT01|PTBP1	210217_LU02_csarnowski_2102_2a.c.05998.05998.3	210217_LU02_csarnowski_2102_2a.c.06090.06090.3	414	629.077	CU	Natural	CU Natural	2161.96	2161.95	721.659	3	-1	0.04171	21.4	0.00909091	Observed FDR	id
NFQNIFPPSATLHLSNIPPSVSEEDLK-S15-CCU	db|PROT01|PTBP1	210217_LU02_csarnowski_2102_2b.c.22142.22142.3	210217_LU02_csarnowski_2102_2b.c.22812.22812.3	462	872.163	CCU	Natural_-HPO3+H2O	CCU Natural_-HPO3+H2O	3865.68	3865.67	1289.56	3	-1.5	0.02992	21.39	0.00909091	Observed FDR	id
HQNVQLPR-Q2-U	db|PROT01|PTBP1	210217_LU02_csarnowski_2102_2a.c.04207.04207.2	210217_LU02_csarnowski_2102_2a.c.04168.04168.2	415	324.036	U	Natural	U Natural	1314.57	1314.57	658.293	2	-0.9	0.02171	21.37	0.00909091	Observed FDR	id
EGQEDQGLTKDYGNSPLHR-Q6-U	db|PROT01|PTBP1	210217_LU02_csarnowski_2102_2a.c.07712.07712.3	210217_LU02_csarnowski_2102_2a.c.07554.07554.3	427	306.025	U	Natural_-H2O	U Natural_-H2O	2449.02	2449.02	817.346	3	-1.2	0.03237	21.25	0.00909091	Observed FDR	id
GSHMDGIVPDIAVGTK-M4-U	db|PROT01|PTBP1	210217_LU02_csarnowski_2102_1a.c.15304.15304.2	210217_LU02_csarnowski_2102_1a.c.15358.15358.2	4	306.025	U	Natural_-H2O	U Natural_-H2O	1901.82	1901.82	951.919	2	-0.7	0.03485	21.12	0.00909091	Observed FDR	id
VKILFNKK-F5-CCUU	db|PROT01|PTBP1	210217_LU02_csarnowski_2102_2b.c.02801.02801.3	210217_LU02_csarnowski_2102_2b.c.02800.02800.3	374	1240.14	CCUU	Natural	CCUU Natural	2228.79	2228.78	743.936	3	-1.2	0.01849	21.1	0.00909091	Observed FDR	id
LHGKPIRITLSK-T9-CU	db|PROT01|PTBP1	210217_LU02_csarnowski_2102_2b.c.03337.03337.3	210217_LU02_csarnowski_2102_2b.c.03356.03356.3	410	629.077	CU	Natural	CU Natural	1990.93	1990.92	664.648	3	-3.4	0.07498	21.09	0.00909091	Observed FDR	id
ITLSKHQNVQLPR-H6-CCU	db|PROT01|PTBP1	210217_LU02_csarnowski_2102_2b.c.06068.06068.3	210217_LU02_csarnowski_2102_2b.c.06381.06381.3	414	934.118	CCU	Natural	CCU Natural	2467	2467	823.34	3	-0.6	0.00788	21.07	0.00909091	Observed FDR	id
NFQNIFPPSATLHLSNIPPSVSEEDLK-T11-CCUU	db|PROT01|PTBP1	210217_LU02_csarnowski_2102_1b.c.25936.25936.3	210217_LU02_csarnowski_2102_1b.c.26050.26050.3	458	1160.18	CCUU	Natural_-HPO3	CCUU Natural_-HPO3	4153.69	4153.68	1385.57	3	-3.4	0.03957	21.04	0.00909091	Observed FDR	id
ILFNKKENALVQMADGNQAQLAMSHLNGHK-D15-CCUU	db|PROT01|PTBP1	210217_LU02_csarnowski_2102_2b.c.12630.12630.5	210217_LU02_csarnowski_2102_2b.c.12629.12629.5	386	1160.18	CCUU	Natural_-HPO3	CCUU Natural_-HPO3	4479.87	4479.86	896.979	5	-2.9	0.00821	20.99	0.00909091	Observed FDR	id
HQNVQLPR-Q2-CCU	db|PROT01|PTBP1	210217_LU02_csarnowski_2102_1a.c.03669.03669.2	210217_LU02_csarnowski_2102_1a.c.03870.03870.2	415	934.118	CCU	Natural	CCU Natural	1924.65	1924.66	963.336	2	0.8	0.05402	20.97	0.00909091	Observed FDR	id
VKILFNKK-K8-CUU	db|PROT01|PTBP1	210217_LU02_csarnowski_2102_2a.c.01611.01611.3	210217_LU02_csarnowski_2102_2a.c.01605.01605.3	377	855.136	CUU	Natural_-HPO3	CUU Natural_-HPO3	1843.78	1843.78	615.6	3	-1.3	0.05013	20.92	0.00909091	Observed FDR	id
NFQNIFPPSATLHLSNIPPSVSEEDLK-P7-CCU	db|PROT01|PTBP1	210217_LU02_csarnowski_2102_1b.c.28790.28790.3	210217_LU02_csarnowski_2102_1b.c.28970.28970.3	454	852.136	CCU	Natural_-H3PO3	CCU Natural_-H3PO3	3845.65	3845.65	1282.89	3	0.9	0.04272	20.91	0.00909091	Observed FDR	id
LHGKPIRITLSK-T9-CU	db|PROT01|PTBP1	210217_LU02_csarnowski_2102_2b.c.03350.03350.4	210217_LU02_csarnowski_2102_2b.c.03332.03332.4	410	629.077	CU	Natural	CU Natural	1990.93	1990.92	498.739	4	-2	0.1233	20.87	0.00909091	Observed FDR	id
HQNVQLPR-Q5-CCU	db|PROT01|PTBP1	210217_LU02_csarnowski_2102_2b.c.03889.03889.3	210217_LU02_csarnowski_2102_2b.c.03722.03722.3	418	934.118	CCU	Natural	CCU Natural	1924.65	1924.65	642.559	3	-0.7	0.1015	20.86	0.00909091	Observed FDR	id
ITLSKHQNVQLPR-V9-CU	db|PROT01|PTBP1	210217_LU02_csarnowski_2102_2a.c.05676.05676.4	210217_LU02_csarnowski_2102_2a.c.05935.05935.4	417	629.077	CU	Natural	CU Natural	2161.96	2161.95	541.496	4	-0.8	0.01578	20.84	0.00909091	Observed FDR	id
NFQNIFPPSATLHLSNIPPSVSEEDLK-L14-CCU	db|PROT01|PTBP1	210217_LU02_csarnowski_2102_2b.c.32702.32702.3	210217_LU02_csarnowski_2102_2b.c.32852.32852.3	461	870.147	CCU	Natural_-H3PO3+H2O	CCU Natural_-H3PO3+H2O	3863.66	3863.65	1288.89	3	-2.1	0.05144	20.84	0.00909091	Observed FDR	id
VSFSKSTI-K5-U	db|PROT01|PTBP1	210217_LU02_csarnowski_2102_1a.c.10359.10359.2	210217_LU02_csarnowski_2102_1a.c.10374.10374.2	531	306.025	U	Natural_-H2O	U Natural_-H2O	1173.5	1173.49	587.755	2	-1.4	0.02158	20.81	0.00909091	Observed FDR	id
HQNVQLPR-V4-CCU	db|PROT01|PTBP1	210217_LU02_csarnowski_2102_2b.c.03545.03545.2	210217_LU02_csarnowski_2102_2b.c.03766.03766.2	417	934.118	CCU	Natural	CCU Natural	1924.65	1924.65	963.334	2	-1.1	0.04257	20.77	0.00909091	Observed FDR	id
GSHMDGIVPDIAVGTK-S2-CU	db|PROT01|PTBP1	210217_LU02_csarnowski_2102_1a.c.10969.10969.2	210217_LU02_csarnowski_2102_1a.c.10946.10946.2	2	629.077	CU	Natural	CU Natural	2224.87	2224.87	1113.44	2	-0.7	0.04913	20.75	0.00909091	Observed FDR	id
GQPIYIQFSNHK-I6-CU	db|PROT01|PTBP1	210217_LU02_csarnowski_2102_1b.c.06804.06804.3	210217_LU02_csarnowski_2102_1b.c.07313.07313.3	131	629.077	CU	Natural	CU Natural	2059.81	2059.8	687.609	3	-1.4	0.04869	20.74	0.00909091	Observed FDR	id
VKILFNK-K7-CCU	db|PROT01|PTBP1	210217_LU02_csarnowski_2102_2a.c.01233.01233.3	210217_LU02_csarnowski_2102_2a.c.01240.01240.3	376	854.152	CCU	Natural_-HPO3	CCU Natural_-HPO3	1714.7	1714.7	572.574	3	-1.3	0.18145	20.71	0.00909091	Observed FDR	id
GQPIYIQFSNHK-Q7-CU	db|PROT01|PTBP1	210217_LU02_csarnowski_2102_1a.c.12589.12589.3	210217_LU02_csarnowski_2102_1a.c.12362.12362.3	132	629.077	CU	Natural	CU Natural	2059.81	2059.81	687.61	3	0	0.13565	20.68	0.00909091	Observed FDR	id
NFQNIFPPSATLHLSNIPPSVSEEDLK-T11-CUU	db|PROT01|PTBP1	210217_LU02_csarnowski_2102_2a.c.27831.27831.4	210217_LU02_csarnowski_2102_2a.c.27391.27391.4	458	853.12	CUU	Natural_-H3PO3	CUU Natural_-H3PO3	3846.63	3846.64	962.667	4	0.7	0.04896	20.68	0.00909091	Observed FDR	id
ILFNKK-F3-CUU	db|PROT01|PTBP1	210217_LU02_csarnowski_2102_2a.c.02788.02788.2	210217_LU02_csarnowski_2102_2a.c.02779.02779.2	374	855.136	CUU	Natural_-HPO3	CUU Natural_-HPO3	1616.62	1616.62	809.316	2	-0.2	0.33218	20.67	0.00909091	Observed FDR	id
GQPIYIQFSNHK-Y5-CU	db|PROT01|PTBP1	210217_LU02_csarnowski_2102_1a.c.08580.08580.2	210217_LU02_csarnowski_2102_1a.c.08775.08775.2	130	629.077	CU	Natural	CU Natural	2059.81	2059.8	1030.91	2	-2.6	0.0453	20.65	0.00909091	Observed FDR	id
LSLDGQNIYNASSTLR-G5-CU	db|PROT01|PTBP1	210217_LU02_csarnowski_2102_2a.c.17231.17231.2	210217_LU02_csarnowski_2102_2a.c.17367.17367.2	246	629.077	CU	Natural	CU Natural	2379.96	2379.96	1190.99	2	-1	0.02861	20.62	0.00909091	Observed FDR	id
NFQNIFPPSATLHLSNIPPSVSEEDLK-L14-CU	db|PROT01|PTBP1	210217_LU02_csarnowski_2102_1b.c.22147.22147.3	210217_LU02_csarnowski_2102_1b.c.22288.22288.3	461	629.077	CU	Natural	CU Natural	3622.59	3622.59	1208.54	3	-0.9	0.03269	20.59	0.00909091	Observed FDR	id
ITLSKHQNVQLPR-H6-CCU	db|PROT01|PTBP1	210217_LU02_csarnowski_2102_1a.c.05713.05713.3	210217_LU02_csarnowski_2102_1a.c.05330.05330.3	414	934.118	CCU	Natural	CCU Natural	2467	2466.99	823.339	3	-1.3	0.00925	20.54	0.00909091	Observed FDR	id
ILFNKK-F3-CCUU	db|PROT01|PTBP1	210217_LU02_csarnowski_2102_2a.c.01601.01601.2	210217_LU02_csarnowski_2102_2a.c.01370.01370.2	374	1160.18	CCUU	Natural_-HPO3	CCUU Natural_-HPO3	1921.66	1921.66	961.836	2	-0.3	0.02896	20.51	0.00909091	Observed FDR	id
HQNVQLPR-V4-CU	db|PROT01|PTBP1	210217_LU02_csarnowski_2102_1a.c.03750.03750.2	210217_LU02_csarnowski_2102_1a.c.03729.03729.2	417	629.077	CU	Natural	CU Natural	1619.61	1619.61	810.814	2	-0.7	0.0592	20.5	0.00909091	Observed FDR	id
GQPIYIQFSNHK-Q7-CU	db|PROT01|PTBP1	210217_LU02_csarnowski_2102_2b.c.08380.08380.2	210217_LU02_csarnowski_2102_2b.c.08572.08572.2	132	629.077	CU	Natural	CU Natural	2059.81	2059.81	1030.91	2	-0.5	0.03271	20.5	0.00909091	Observed FDR	id
ITLSKHQNVQLPR-H6-CU	db|PROT01|PTBP1	210217_LU02_csarnowski_2102_1b.c.05448.05448.4	210217_LU02_csarnowski_2102_1b.c.05323.05323.4	414	629.077	CU	Natural	CU Natural	2161.96	2161.95	541.495	4	-2.5	0.06946	20.47	0.00909091	Observed FDR	id
ITLSKHQNVQLPR-H6-CCU	db|PROT01|PTBP1	210217_LU02_csarnowski_2102_1a.c.05880.05880.4	210217_LU02_csarnowski_2102_1a.c.06206.06206.4	414	934.118	CCU	Natural	CCU Natural	2467	2466.99	617.756	4	-1.6	0.05326	20.47	0.00909091	Observed FDR	id
GQPIYIQFSNHK-Y5-CU	db|PROT01|PTBP1	210217_LU02_csarnowski_2102_1a.c.10007.10007.2	210217_LU02_csarnowski_2102_1a.c.10379.10379.2	130	629.077	CU	Natural	CU Natural	2059.81	2059.81	1030.91	2	-0.5	0.03333	20.46	0.00909091	Observed FDR	id
HQNVQLPR-N3-CCU	db|PROT01|PTBP1	210217_LU02_csarnowski_2102_2a.c.04164.04164.3	210217_LU02_csarnowski_2102_2a.c.04085.04085.3	416	934.118	CCU	Natural	CCU Natural	1924.65	1924.65	642.558	3	-1.3	0.04417	20.43	0.00909091	Observed FDR	id
ITLSKHQNVQLPR-Q7-CCU	db|PROT01|PTBP1	210217_LU02_csarnowski_2102_2b.c.05781.05781.3	210217_LU02_csarnowski_2102_2b.c.05690.05690.3	415	916.108	CCU	Natural_-H2O	CCU Natural_-H2O	2448.99	2448.98	817.335	3	-2.4	0.01935	20.39	0.00909091	Observed FDR	id
GSHMDGIVPDIAVGTK-G1-U	db|PROT01|PTBP1	210217_LU02_csarnowski_2102_1b.c.16098.16098.2	210217_LU02_csarnowski_2102_1b.c.16075.16075.2	1	306.025	U	Natural_-H2O	U Natural_-H2O	1901.82	1901.82	951.919	2	-0.9	0.03421	20.36	0.00909091	Observed FDR	id
VLFSSNGGVVKGFK-K14-U	db|PROT01|PTBP1	210217_LU02_csarnowski_2102_1b.c.12240.12240.2	210217_LU02_csarnowski_2102_1b.c.12238.12238.2	488	306.025	U	Natural_-H2O	U Natural_-H2O	1743.82	1743.82	872.918	2	-2.2	0.05636	20.34	0.00909091	Observed FDR	id
LHGKPIRITLSK-I6-CU	db|PROT01|PTBP1	210217_LU02_csarnowski_2102_1b.c.03222.03222.3	210217_LU02_csarnowski_2102_1b.c.03226.03226.3	407	629.077	CU	Natural	CU Natural	1990.93	1990.93	664.65	3	-1.1	0.09502	20.33	0.00909091	Observed FDR	id
VKILFNKK-F5-CUU	db|PROT01|PTBP1	210217_LU02_csarnowski_2102_2a.c.02547.02547.3	210217_LU02_csarnowski_2102_2a.c.02544.02544.3	374	935.102	CUU	Natural	CUU Natural	1923.75	1923.74	642.256	3	-1.2	0.11562	20.32	0.00909091	Observed FDR	id
HQNVQLPR-H1-CCU	db|PROT01|PTBP1	210217_LU02_csarnowski_2102_1a.c.03774.03774.3	210217_LU02_csarnowski_2102_1a.c.03996.03996.3	414	934.118	CCU	Natural	CCU Natural	1924.65	1924.65	642.558	3	-1.5	0.13555	20.32	0.00909091	Observed FDR	id
NFQNIFPPSATLHLSNIPPSVSEEDLK-P7-CU	db|PROT01|PTBP1	210217_LU02_csarnowski_2102_1a.c.24389.24389.3	210217_LU02_csarnowski_2102_1a.c.24434.24434.3	454	629.077	CU	Natural	CU Natural	3622.59	3622.59	1208.54	3	-0.7	0.02669	20.31	0.00909091	Observed FDR	id
ITLSKHQNVQLPR-H6-CCU	db|PROT01|PTBP1	210217_LU02_csarnowski_2102_2b.c.06203.06203.4	210217_LU02_csarnowski_2102_2b.c.05875.05875.4	414	916.108	CCU	Natural_-H2O	CCU Natural_-H2O	2448.99	2448.99	613.254	4	-0.6	0.10972	20.27	0.00909091	Observed FDR	id
HQNVQLPR-V4-CCU	db|PROT01|PTBP1	210217_LU02_csarnowski_2102_1a.c.03298.03298.3	210217_LU02_csarnowski_2102_1a.c.03592.03592.3	417	934.118	CCU	Natural	CCU Natural	1924.65	1924.65	642.559	3	0	0.09785	20.25	0.00909091	Observed FDR	id
GQPIYIQFSNHK-I6-CU	db|PROT01|PTBP1	210217_LU02_csarnowski_2102_1b.c.10335.10335.3	210217_LU02_csarnowski_2102_1b.c.10596.10596.3	131	629.077	CU	Natural	CU Natural	2059.81	2059.8	687.609	3	-1.6	0.1149	20.15	0.00909091	Observed FDR	id
ILFNKK-K6-CCUU	db|PROT01|PTBP1	210217_LU02_csarnowski_2102_1b.c.01577.01577.3	210217_LU02_csarnowski_2102_1b.c.01358.01358.3	377	1160.18	CCUU	Natural_-HPO3	CCUU Natural_-HPO3	1921.66	1921.65	641.559	3	-1.4	0.07018	20.14	0.00909091	Observed FDR	id
ILFNKKENALVQMADGNQAQLAMSHLNGHK-D15-CUU	db|PROT01|PTBP1	210217_LU02_csarnowski_2102_2a.c.12865.12865.5	210217_LU02_csarnowski_2102_2a.c.13004.13004.5	386	855.136	CUU	Natural_-HPO3	CUU Natural_-HPO3	4174.83	4174.82	835.972	5	-1.7	0.01941	20.11	0.00909091	Observed FDR	id
LSLDGQNIYNASSTLR-I8-CU	db|PROT01|PTBP1	210217_LU02_csarnowski_2102_1a.c.13566.13566.3	210217_LU02_csarnowski_2102_1a.c.13604.13604.3	249	629.077	CU	Natural	CU Natural	2379.96	2379.96	794.328	3	-1.2	0.02295	20.08	0.00909091	Observed FDR	id
FFQKDR-K4-U	db|PROT01|PTBP1	210217_LU02_csarnowski_2102_1b.c.04781.04781.2	210217_LU02_csarnowski_2102_1b.c.04776.04776.2	492	306.025	U	Natural_-H2O	U Natural_-H2O	1145.45	1145.45	573.734	2	-2	0.1254	20.07	0.00909091	Observed FDR	id
GQPIYIQFSNHK-Y5-CU	db|PROT01|PTBP1	210217_LU02_csarnowski_2102_1b.c.08687.08687.2	210217_LU02_csarnowski_2102_1b.c.08823.08823.2	130	629.077	CU	Natural	CU Natural	2059.81	2059.81	1030.91	2	-1.2	0.05069	20.05	0.00909091	Observed FDR	id
ILFNKK-K5-CCU	db|PROT01|PTBP1	210217_LU02_csarnowski_2102_2a.c.04003.04003.3	210217_LU02_csarnowski_2102_2a.c.03980.03980.3	376	934.118	CCU	Natural	CCU Natural	1695.6	1695.6	566.206	3	-1.6	0.18838	20.03	0.00909091	Observed FDR	id
ITLSKHQNVQLPR-V9-CCU	db|PROT01|PTBP1	210217_LU02_csarnowski_2102_2b.c.06162.06162.2	210217_LU02_csarnowski_2102_2b.c.05982.05982.2	417	934.118	CCU	Natural	CCU Natural	2467	2467	1234.51	2	0.2	0.01578	20.01	0.00909091	Observed FDR	id
GQPIYIQFSNHK-Y5-CU	db|PROT01|PTBP1	210217_LU02_csarnowski_2102_1b.c.07726.07726.3	210217_LU02_csarnowski_2102_1b.c.07599.07599.3	130	629.077	CU	Natural	CU Natural	2059.81	2059.81	687.61	3	-0.9	0.04503	20	0.00909091	Observed FDR	id
HQNVQLPR-H1-CU	db|PROT01|PTBP1	210217_LU02_csarnowski_2102_2b.c.03361.03361.2	210217_LU02_csarnowski_2102_2b.c.03181.03181.2	414	629.077	CU	Natural	CU Natural	1619.61	1619.61	810.814	2	-0.6	0.09451	19.97	0.00909091	Observed FDR	id
HQNVQLPR-H1-CU	db|PROT01|PTBP1	210217_LU02_csarnowski_2102_2b.c.03855.03855.2	210217_LU02_csarnowski_2102_2b.c.04195.04195.2	414	629.077	CU	Natural	CU Natural	1619.61	1619.61	810.813	2	-1.6	0.04257	19.96	0.00909091	Observed FDR	id
LSLDGQNIYNASSTLR-Y9-CU	db|PROT01|PTBP1	210217_LU02_csarnowski_2102_1a.c.15111.15111.3	210217_LU02_csarnowski_2102_1a.c.15116.15116.3	250	629.077	CU	Natural	CU Natural	2379.96	2379.96	794.327	3	-1.7	0.05931	19.91	0.00909091	Observed FDR	id
ILFNKK-I1-CCUU	db|PROT01|PTBP1	210217_LU02_csarnowski_2102_2a.c.01359.01359.3	210217_LU02_csarnowski_2102_2a.c.01679.01679.3	372	1160.18	CCUU	Natural_-HPO3	CCUU Natural_-HPO3	1921.66	1921.66	641.56	3	-0.3	0.068	19.89	0.00909091	Observed FDR	id
VKILFNKK-V1-CCUU	db|PROT01|PTBP1	210217_LU02_csarnowski_2102_1b.c.01578.01578.3	210217_LU02_csarnowski_2102_1b.c.01660.01660.3	370	1160.18	CCUU	Natural_-HPO3	CCUU Natural_-HPO3	2148.82	2148.82	717.281	3	-0.8	0.04629	19.81	0.00909091	Observed FDR	id
ITLSKHQNVQLPR-V9-CU	db|PROT01|PTBP1	210217_LU02_csarnowski_2102_2a.c.05785.05785.3	210217_LU02_csarnowski_2102_2a.c.05405.05405.3	417	611.067	CU	Natural_-H2O	CU Natural_-H2O	2143.95	2143.94	715.656	3	-0.7	0.0232	19.76	0.00909091	Observed FDR	id
NFQNIFPPSATLHLSNIPPSVSEEDLK-P7-CU	db|PROT01|PTBP1	210217_LU02_csarnowski_2102_1a.c.19046.19046.3	210217_LU02_csarnowski_2102_1a.c.19347.19347.3	454	549.111	CU	Natural_-HPO3	CU Natural_-HPO3	3542.62	3542.62	1181.88	3	-0.8	0.02804	19.74	0.00909091	Observed FDR	id
VKILFNKK-F5-CCUU	db|PROT01|PTBP1	210217_LU02_csarnowski_2102_2a.c.01277.01277.3	210217_LU02_csarnowski_2102_2a.c.01279.01279.3	374	1178.19	CCUU	Natural_-HPO3+H2O	CCUU Natural_-HPO3+H2O	2166.83	2166.83	723.283	3	-2.1	0.12351	19.73	0.00909091	Observed FDR	id
ITLSKHQNVQLPR-H6-CU	db|PROT01|PTBP1	210217_LU02_csarnowski_2102_1b.c.05454.05454.3	210217_LU02_csarnowski_2102_1b.c.05559.05559.3	414	629.077	CU	Natural	CU Natural	2161.96	2161.95	721.659	3	-1.7	0.05816	19.72	0.00909091	Observed FDR	id
IDFSKLTSLNVK-L6-U	db|PROT01|PTBP1	210217_LU02_csarnowski_2102_1b.c.16767.16767.2	210217_LU02_csarnowski_2102_1b.c.16751.16751.2	263	306.025	U	Natural_-H2O	U Natural_-H2O	1669.8	1669.79	835.905	2	-1.3	0.07282	19.72	0.00909091	Observed FDR	id
GQPIYIQFSNHK-F8-CU	db|PROT01|PTBP1	210217_LU02_csarnowski_2102_2b.c.11267.11267.3	210217_LU02_csarnowski_2102_2b.c.11592.11592.3	133	629.077	CU	Natural	CU Natural	2059.81	2059.8	687.609	3	-1.7	0.11969	19.69	0.00909091	Observed FDR	id
ITLSKHQNVQLPR-V9-CUU	db|PROT01|PTBP1	210217_LU02_csarnowski_2102_2b.c.07991.07991.3	210217_LU02_csarnowski_2102_2b.c.07945.07945.3	417	935.102	CUU	Natural	CUU Natural	2467.98	2467.98	823.667	3	-1.1	0.02184	19.68	0.00909091	Observed FDR	id
HQNVQLPR-H1-CU	db|PROT01|PTBP1	210217_LU02_csarnowski_2102_2a.c.03938.03938.2	210217_LU02_csarnowski_2102_2a.c.04174.04174.2	414	629.077	CU	Natural	CU Natural	1619.61	1619.61	810.814	2	-0.7	0.06558	19.68	0.00909091	Observed FDR	id
LHGKPIR-K4-U	db|PROT01|PTBP1	210217_LU02_csarnowski_2102_1a.c.02033.02033.3	210217_LU02_csarnowski_2102_1a.c.02022.02022.3	405	306.025	U	Natural_-H2O	U Natural_-H2O	1125.53	1125.53	376.184	3	-3.2	0.01993	19.68	0.00909091	Observed FDR	id
ILFNKK-L2-CCUU	db|PROT01|PTBP1	210217_LU02_csarnowski_2102_2b.c.01608.01608.3	210217_LU02_csarnowski_2102_2b.c.01833.01833.3	373	1160.18	CCUU	Natural_-HPO3	CCUU Natural_-HPO3	1921.66	1921.66	641.56	3	-0.3	0.02716	19.66	0.00909091	Observed FDR	id
HQNVQLPR-N3-CCU	db|PROT01|PTBP1	210217_LU02_csarnowski_2102_1b.c.03627.03627.2	210217_LU02_csarnowski_2102_1b.c.03587.03587.2	416	934.118	CCU	Natural	CCU Natural	1924.65	1924.65	963.333	2	-1.8	0.06118	19.6	0.00909091	Observed FDR	id
HQNVQLPR-V4-CU	db|PROT01|PTBP1	210217_LU02_csarnowski_2102_1b.c.04830.04830.3	210217_LU02_csarnowski_2102_1b.c.04663.04663.3	417	627.062	CU	Natural_-H2	CU Natural_-H2	1617.6	1617.59	540.206	3	-2.6	0.02408	19.59	0.00909091	Observed FDR	id
GSHMDGIVPDIAVGTK-M4-CU	db|PROT01|PTBP1	210217_LU02_csarnowski_2102_2b.c.11728.11728.3	210217_LU02_csarnowski_2102_2b.c.11717.11717.3	4	629.077	CU	Natural	CU Natural	2224.87	2224.87	742.632	3	-0.6	0.02436	19.56	0.00909091	Observed FDR	id
ITLSKHQNVQLPR-Q10-CCUU	db|PROT01|PTBP1	210217_LU02_csarnowski_2102_2b.c.07229.07229.3	210217_LU02_csarnowski_2102_2b.c.07394.07394.3	418	1178.19	CCUU	Natural_-HPO3+H2O	CCUU Natural_-HPO3+H2O	2711.07	2711.07	904.697	3	0	0.06729	19.51	0.00909091	Observed FDR	id
GSHMDGIVPDIAVGTK-H3-CUU	db|PROT01|PTBP1	210217_LU02_csarnowski_2102_2b.c.14931.14931.3	210217_LU02_csarnowski_2102_2b.c.15188.15188.3	3	935.102	CUU	Natural	CUU Natural	2530.9	2530.9	844.64	3	-1.5	0.04521	19.51	0.00909091	Observed FDR	id
ILFNKK-K5-CU	db|PROT01|PTBP1	210217_LU02_csarnowski_2102_2b.c.04057.04057.2	210217_LU02_csarnowski_2102_2b.c.04059.04059.2	376	629.077	CU	Natural	CU Natural	1390.56	1390.56	696.286	2	-1	0.15248	19.46	0.00909091	Observed FDR	id
GSHMDGIVPDIAVGTK-H3-CU	db|PROT01|PTBP1	210217_LU02_csarnowski_2102_1b.c.11933.11933.2	210217_LU02_csarnowski_2102_1b.c.11883.11883.2	3	629.077	CU	Natural	CU Natural	2224.87	2224.88	1113.45	2	0.3	0.05141	19.45	0.00909091	Observed FDR	id
GSHMDGIVPDIAVGTK-G6-CU	db|PROT01|PTBP1	210217_LU02_csarnowski_2102_2a.c.12156.12156.2	210217_LU02_csarnowski_2102_2a.c.12106.12106.2	6	629.077	CU	Natural	CU Natural	2224.87	2224.87	1113.44	2	-2.3	0.05356	19.42	0.00909091	Observed FDR	id
ILFNKK-I1-CCUU	db|PROT01|PTBP1	210217_LU02_csarnowski_2102_2b.c.01276.01276.3	210217_LU02_csarnowski_2102_2b.c.01504.01504.3	372	1178.19	CCUU	Natural_-HPO3+H2O	CCUU Natural_-HPO3+H2O	1939.67	1939.67	647.563	3	-0.6	0.07712	19.38	0.00909091	Observed FDR	id
ILFNKK-K5-CCU	db|PROT01|PTBP1	210217_LU02_csarnowski_2102_2b.c.03955.03955.3	210217_LU02_csarnowski_2102_2b.c.03928.03928.3	376	934.118	CCU	Natural	CCU Natural	1695.6	1695.6	566.207	3	-0.5	0.18163	19.36	0.00909091	Observed FDR	id
NFQNIFPPSATLHLSNIPPSVSEEDLK-H13-CUU	db|PROT01|PTBP1	210217_LU02_csarnowski_2102_2a.c.22097.22097.3	210217_LU02_csarnowski_2102_2a.c.22212.22212.3	460	873.147	CUU	Natural_-HPO3+H2O	CUU Natural_-HPO3+H2O	3866.66	3866.66	1289.89	3	-1	0.02356	19.36	0.00909091	Observed FDR	id
VKILFNKK-V1-CUU	db|PROT01|PTBP1	210217_LU02_csarnowski_2102_2b.c.01430.01430.3	210217_LU02_csarnowski_2102_2b.c.01411.01411.3	370	855.136	CUU	Natural_-HPO3	CUU Natural_-HPO3	1843.78	1843.78	615.601	3	-0.5	0.14337	19.35	0.00909091	Observed FDR	id
GFKFFQK-K3-U	db|PROT01|PTBP1	210217_LU02_csarnowski_2102_2b.c.13075.13075.2	210217_LU02_csarnowski_2102_2b.c.12738.12738.2	488	306.025	U	Natural_-H2O	U Natural_-H2O	1206.51	1206.51	604.262	2	-1.7	0.02831	19.32	0.00909091	Observed FDR	id
ITLSKHQNVQLPR-N8-CCU	db|PROT01|PTBP1	210217_LU02_csarnowski_2102_2b.c.06173.06173.4	210217_LU02_csarnowski_2102_2b.c.06273.06273.4	416	934.118	CCU	Natural	CCU Natural	2467	2466.99	617.756	4	-1	0.00827	19.29	0.00909091	Observed FDR	id

## Sheet: Pt1_RNxQ_output_moka_nopeponl
Id	Protein	Light_spectrum	Heavy_spectrum	AbsPos1	RNA_Mr	RNA_composition	Neutral_Loss	Isobaric_RNA_Composition	Mr_Calculated	Mr_measured	Mz	z	Error_rel_ppm	TIC	ld-score	FDR_score	FDR_type	FDR_level
GQPIYIQFSNHK-Y5-U	db|PROT01|PTBP1	210217_LU02_csarnowski_2102_1b.c.08011.08011.3	210217_LU02_csarnowski_2102_1b.c.08033.08033.3	130	324.036	U	Natural	U Natural	1754.77	1754.76	585.928	3	-2.8	0.15546	37.55	0.00606061	mokapot_qval	mokapot_id
GSHMDGIVPDIAVGTK-H3-U	db|PROT01|PTBP1	210217_LU02_csarnowski_2102_2b.c.14668.14668.3	210217_LU02_csarnowski_2102_2b.c.14487.14487.3	3	322.02	U	Natural_-H2	U Natural_-H2	1917.82	1917.82	640.28	3	-1.1	0.1037	37.49	0.00606061	mokapot_qval	mokapot_id
GSHMDGIVPDIAVGTK-H3-U	db|PROT01|PTBP1	210217_LU02_csarnowski_2102_2a.c.18056.18056.2	210217_LU02_csarnowski_2102_2a.c.18381.18381.2	3	306.025	U	Natural_-H2O	U Natural_-H2O	1901.82	1901.82	951.919	2	-0.5	0.17563	36.51	0.00606061	mokapot_qval	mokapot_id
HQNVQLPR-V4-U	db|PROT01|PTBP1	210217_LU02_csarnowski_2102_2b.c.04210.04210.3	210217_LU02_csarnowski_2102_2b.c.04155.04155.3	417	324.036	U	Natural	U Natural	1314.57	1314.57	439.198	3	-1.9	0.236	36.39	0.00606061	mokapot_qval	mokapot_id
NQAFIEMNTEEAANTMVNYYTSVTPVLR-Y19-CU	db|PROT01|PTBP1	210217_LU02_csarnowski_2102_2a.c.23168.23168.3	210217_LU02_csarnowski_2102_2a.c.23234.23234.3	116	629.077	CU	Natural	CU Natural	3834.58	3834.58	1279.2	3	-2.1	0.03257	36.21	0.00606061	mokapot_qval	mokapot_id
GQPIYIQFSNHK-Y5-U	db|PROT01|PTBP1	210217_LU02_csarnowski_2102_2a.c.10076.10076.2	210217_LU02_csarnowski_2102_2a.c.10024.10024.2	130	322.02	U	Natural_-H2	U Natural_-H2	1752.75	1752.75	877.382	2	-1.3	0.12277	36.11	0.00606061	mokapot_qval	mokapot_id
GQPIYIQFSNHK-I6-CU	db|PROT01|PTBP1	210217_LU02_csarnowski_2102_2a.c.08890.08890.3	210217_LU02_csarnowski_2102_2a.c.08654.08654.3	131	629.077	CU	Natural	CU Natural	2059.81	2059.81	687.61	3	-0.2	0.07658	35.76	0.00606061	mokapot_qval	mokapot_id
GSHMDGIVPDIAVGTK-M4-U	db|PROT01|PTBP1	210217_LU02_csarnowski_2102_1a.c.15601.15601.2	210217_LU02_csarnowski_2102_1a.c.16132.16132.2	4	306.025	U	Natural_-H2O	U Natural_-H2O	1901.82	1901.82	951.917	2	-2	0.10154	35.57	0.00606061	mokapot_qval	mokapot_id
GSHXDGIVPDIAVGTK-G1-U	db|PROT01|PTBP1	210217_LU02_csarnowski_2102_2a.c.17885.17885.3	210217_LU02_csarnowski_2102_2a.c.18192.18192.3	1	306.025	U	Natural_-H2O	U Natural_-H2O	1917.82	1917.82	640.28	3	-1.3	0.13512	35.45	0.00606061	mokapot_qval	mokapot_id
GQPIYIQFSNHK-Y5-CU	db|PROT01|PTBP1	210217_LU02_csarnowski_2102_1b.c.07990.07990.3	210217_LU02_csarnowski_2102_1b.c.07880.07880.3	130	629.077	CU	Natural	CU Natural	2059.81	2059.8	687.609	3	-1.5	0.06103	35.44	0.00606061	mokapot_qval	mokapot_id
NFQNIFPPSATLHLSNIPPSVSEEDLK-L14-CU	db|PROT01|PTBP1	210217_LU02_csarnowski_2102_2b.c.27441.27441.3	210217_LU02_csarnowski_2102_2b.c.27156.27156.3	461	627.062	CU	Natural_-H2	CU Natural_-H2	3620.57	3620.57	1207.87	3	0	0.05165	35.29	0.00606061	mokapot_qval	mokapot_id
GQPIYIQFSNHK-I4-CU	db|PROT01|PTBP1	210217_LU02_csarnowski_2102_2a.c.09159.09159.3	210217_LU02_csarnowski_2102_2a.c.08952.08952.3	129	629.077	CU	Natural	CU Natural	2059.81	2059.81	687.61	3	-0.9	0.06905	34.56	0.00606061	mokapot_qval	mokapot_id
NFQNIFPPSATLHLSNIPPSVSEEDLK-S9-CUU	db|PROT01|PTBP1	210217_LU02_csarnowski_2102_2a.c.26373.26373.3	210217_LU02_csarnowski_2102_2a.c.26854.26854.3	456	853.12	CUU	Natural_-H3PO3	CUU Natural_-H3PO3	3846.63	3846.64	1283.22	3	0.6	0.04912	34.39	0.00606061	mokapot_qval	mokapot_id
GSHXDGIVPDIAVGTK-D5-U	db|PROT01|PTBP1	210217_LU02_csarnowski_2102_1a.c.13366.13366.3	210217_LU02_csarnowski_2102_1a.c.13284.13284.3	5	306.025	U	Natural_-H2O	U Natural_-H2O	1917.82	1917.82	640.28	3	-1.2	0.09608	34.38	0.00606061	mokapot_qval	mokapot_id
LSLDGQNIYNASSTLR-Y9-U	db|PROT01|PTBP1	210217_LU02_csarnowski_2102_2a.c.15941.15941.2	210217_LU02_csarnowski_2102_2a.c.15812.15812.2	250	324.036	U	Natural	U Natural	2074.92	2074.92	1038.47	2	-0.1	0.10594	34.19	0.00606061	mokapot_qval	mokapot_id
GSHMDGIVPDIAVGTK-G1-U	db|PROT01|PTBP1	210217_LU02_csarnowski_2102_1a.c.16092.16092.3	210217_LU02_csarnowski_2102_1a.c.16141.16141.3	1	306.025	U	Natural_-H2O	U Natural_-H2O	1901.82	1901.82	634.948	3	-1.2	0.14604	34.19	0.00606061	mokapot_qval	mokapot_id
HQNVQLPR-H1-U	db|PROT01|PTBP1	210217_LU02_csarnowski_2102_2b.c.03981.03981.2	210217_LU02_csarnowski_2102_2b.c.03986.03986.2	414	322.02	U	Natural_-H2	U Natural_-H2	1312.56	1312.55	657.285	2	-0.9	0.23177	34.11	0.00606061	mokapot_qval	mokapot_id
NFQNIFPPSATLHLSNIPPSVSEEDLK-S15-CUU	db|PROT01|PTBP1	210217_LU02_csarnowski_2102_2b.c.27031.27031.3	210217_LU02_csarnowski_2102_2b.c.27394.27394.3	462	853.12	CUU	Natural_-H3PO3	CUU Natural_-H3PO3	3846.63	3846.63	1283.22	3	-0.1	0.05175	33.83	0.00606061	mokapot_qval	mokapot_id
GSHMDGIVPDIAVGTK-H3-U	db|PROT01|PTBP1	210217_LU02_csarnowski_2102_2b.c.11114.11114.3	210217_LU02_csarnowski_2102_2b.c.10975.10975.3	3	324.036	U	Natural	U Natural	1919.83	1919.83	640.951	3	-1.8	0.13194	33.69	0.00606061	mokapot_qval	mokapot_id
GQPIYIQFSNHK-F8-U	db|PROT01|PTBP1	210217_LU02_csarnowski_2102_2a.c.08537.08537.3	210217_LU02_csarnowski_2102_2a.c.08456.08456.3	133	324.036	U	Natural	U Natural	1754.77	1754.77	585.93	3	-0.7	0.18782	33.68	0.00606061	mokapot_qval	mokapot_id
NFQNIFPPSATLHLSNIPPSVSEEDLK-P8-CUU	db|PROT01|PTBP1	210217_LU02_csarnowski_2102_1b.c.23554.23554.4	210217_LU02_csarnowski_2102_1b.c.23405.23405.4	455	853.12	CUU	Natural_-H3PO3	CUU Natural_-H3PO3	3846.63	3846.64	962.667	4	0.3	0.06344	33.38	0.00606061	mokapot_qval	mokapot_id
NFQNIFPPSATLHLSNIPPSVSEEDLK-H13-CU	db|PROT01|PTBP1	210217_LU02_csarnowski_2102_1a.c.22693.22693.3	210217_LU02_csarnowski_2102_1a.c.22624.22624.3	460	627.062	CU	Natural_-H2	CU Natural_-H2	3620.57	3620.58	1207.87	3	0.7	0.05562	33.32	0.00606061	mokapot_qval	mokapot_id
GSHMDGIVPDIAVGTK-D5-CU	db|PROT01|PTBP1	210217_LU02_csarnowski_2102_2a.c.12832.12832.3	210217_LU02_csarnowski_2102_2a.c.13089.13089.3	5	629.077	CU	Natural	CU Natural	2224.87	2224.87	742.632	3	-1.1	0.06409	33.14	0.00606061	mokapot_qval	mokapot_id
NFQNIFPPSATLHLSNIPPSVSEEDLK-H13-CU	db|PROT01|PTBP1	210217_LU02_csarnowski_2102_1b.c.22507.22507.3	210217_LU02_csarnowski_2102_1b.c.22630.22630.3	460	629.077	CU	Natural	CU Natural	3622.59	3622.58	1208.53	3	-2.7	0.0475	33.11	0.00606061	mokapot_qval	mokapot_id
LSLDGQNIYNASSTLR-Y9-CU	db|PROT01|PTBP1	210217_LU02_csarnowski_2102_2a.c.15337.15337.3	210217_LU02_csarnowski_2102_2a.c.15347.15347.3	250	629.077	CU	Natural	CU Natural	2379.96	2379.96	794.327	3	-1.4	0.0737	32.96	0.00606061	mokapot_qval	mokapot_id
GQPIYIQFSNHK-Q7-CU	db|PROT01|PTBP1	210217_LU02_csarnowski_2102_2b.c.05212.05212.3	210217_LU02_csarnowski_2102_2b.c.04939.04939.3	132	629.077	CU	Natural	CU Natural	2059.81	2059.8	687.609	3	-1.6	0.08566	32.78	0.00606061	mokapot_qval	mokapot_id
GQPIYIQFSNHK-H11-U	db|PROT01|PTBP1	210217_LU02_csarnowski_2102_2a.c.10734.10734.2	210217_LU02_csarnowski_2102_2a.c.10701.10701.2	136	322.02	U	Natural_-H2	U Natural_-H2	1752.75	1752.75	877.383	2	-0.8	0.09161	32.77	0.00606061	mokapot_qval	mokapot_id
HQNVQLPR-V4-U	db|PROT01|PTBP1	210217_LU02_csarnowski_2102_2a.c.04497.04497.3	210217_LU02_csarnowski_2102_2a.c.04446.04446.3	417	322.02	U	Natural_-H2	U Natural_-H2	1312.56	1312.55	438.525	3	-2.9	0.06995	32.5	0.00606061	mokapot_qval	mokapot_id
NFQNIFPPSATLHLSNIPPSVSEEDLK-L12-CU	db|PROT01|PTBP1	210217_LU02_csarnowski_2102_2a.c.26091.26091.3	210217_LU02_csarnowski_2102_2a.c.26161.26161.3	459	627.062	CU	Natural_-H2	CU Natural_-H2	3620.57	3620.58	1207.87	3	0.1	0.05815	32.5	0.00606061	mokapot_qval	mokapot_id
NFQNIFPPSATLHLSNIPPSVSEEDLK-L12-CCUU	db|PROT01|PTBP1	210217_LU02_csarnowski_2102_2b.c.25705.25705.4	210217_LU02_csarnowski_2102_2b.c.25694.25694.4	459	1158.16	CCUU	Natural_-H3PO3	CCUU Natural_-H3PO3	4151.68	4151.68	1038.93	4	0.1	0.06253	32.39	0.00606061	mokapot_qval	mokapot_id
HQNVQLPR-Q2-U	db|PROT01|PTBP1	210217_LU02_csarnowski_2102_2a.c.03696.03696.3	210217_LU02_csarnowski_2102_2a.c.03660.03660.3	415	324.036	U	Natural	U Natural	1314.57	1314.57	439.197	3	-2.4	0.23949	32.29	0.00606061	mokapot_qval	mokapot_id
GQPIYIQFSNHK-F8-CU	db|PROT01|PTBP1	210217_LU02_csarnowski_2102_2a.c.10917.10917.3	210217_LU02_csarnowski_2102_2a.c.11202.11202.3	133	629.077	CU	Natural	CU Natural	2059.81	2059.8	687.609	3	-1.9	0.10956	32.09	0.00606061	mokapot_qval	mokapot_id
NFQNIFPPSATLHLSNIPPSVSEEDLK-H13-CUU	db|PROT01|PTBP1	210217_LU02_csarnowski_2102_2b.c.25892.25892.4	210217_LU02_csarnowski_2102_2b.c.26033.26033.4	460	853.12	CUU	Natural_-H3PO3	CUU Natural_-H3PO3	3846.63	3846.63	962.665	4	-1	0.04666	32.03	0.00606061	mokapot_qval	mokapot_id
VTNLLMLKGK-K8-U	db|PROT01|PTBP1	210217_LU02_csarnowski_2102_1b.c.11729.11729.2	210217_LU02_csarnowski_2102_1b.c.11699.11699.2	95	306.025	U	Natural_-H2O	U Natural_-H2O	1421.7	1421.7	711.856	2	-1.6	0.08582	31.98	0.00606061	mokapot_qval	mokapot_id
GSHXDGIVPDIAVGTK-S2-U	db|PROT01|PTBP1	210217_LU02_csarnowski_2102_1b.c.13317.13317.2	210217_LU02_csarnowski_2102_1b.c.13007.13007.2	2	306.025	U	Natural_-H2O	U Natural_-H2O	1917.82	1917.82	959.915	2	-1.4	0.09597	31.92	0.00606061	mokapot_qval	mokapot_id
GSHMDGIVPDIAVGTK-G1-U	db|PROT01|PTBP1	210217_LU02_csarnowski_2102_1a.c.10128.10128.3	210217_LU02_csarnowski_2102_1a.c.10073.10073.3	1	324.036	U	Natural	U Natural	1919.83	1919.83	640.951	3	-1.7	0.12375	31.85	0.00606061	mokapot_qval	mokapot_id
ITLSKHQNVQLPR-H6-U	db|PROT01|PTBP1	210217_LU02_csarnowski_2102_2b.c.07646.07646.3	210217_LU02_csarnowski_2102_2b.c.07670.07670.3	414	306.025	U	Natural_-H2O	U Natural_-H2O	1838.9	1838.9	613.975	3	-1.2	0.19028	31.59	0.00606061	mokapot_qval	mokapot_id
HQNVQLPR-N3-U	db|PROT01|PTBP1	210217_LU02_csarnowski_2102_2b.c.03767.03767.3	210217_LU02_csarnowski_2102_2b.c.03802.03802.3	416	322.02	U	Natural_-H2	U Natural_-H2	1312.56	1312.55	438.525	3	-3	0.14196	31.48	0.00606061	mokapot_qval	mokapot_id
ILFNKK-L2-CU	db|PROT01|PTBP1	210217_LU02_csarnowski_2102_2a.c.01270.01270.3	210217_LU02_csarnowski_2102_2a.c.01261.01261.3	373	629.077	CU	Natural	CU Natural	1390.56	1390.56	464.526	3	-1.5	0.21538	31.38	0.00606061	mokapot_qval	mokapot_id
NFQNIFPPSATLHLSNIPPSVSEEDLK-A10-CUU	db|PROT01|PTBP1	210217_LU02_csarnowski_2102_2b.c.26617.26617.4	210217_LU02_csarnowski_2102_2b.c.26959.26959.4	457	853.12	CUU	Natural_-H3PO3	CUU Natural_-H3PO3	3846.63	3846.63	962.666	4	0.1	0.0586	31.35	0.00606061	mokapot_qval	mokapot_id
ILFNKK-N4-CUU	db|PROT01|PTBP1	210217_LU02_csarnowski_2102_2a.c.02798.02798.3	210217_LU02_csarnowski_2102_2a.c.02800.02800.3	375	855.136	CUU	Natural_-HPO3	CUU Natural_-HPO3	1616.62	1616.61	539.879	3	-1.8	0.18883	31.25	0.00606061	mokapot_qval	mokapot_id
GQPIYIQFSNHK-F8-U	db|PROT01|PTBP1	210217_LU02_csarnowski_2102_2b.c.09991.09991.2	210217_LU02_csarnowski_2102_2b.c.10465.10465.2	133	322.02	U	Natural_-H2	U Natural_-H2	1752.75	1752.75	877.381	2	-2.2	0.14954	31.11	0.00606061	mokapot_qval	mokapot_id
GSHXDGIVPDIAVGTK-H3-CU	db|PROT01|PTBP1	210217_LU02_csarnowski_2102_2b.c.10812.10812.3	210217_LU02_csarnowski_2102_2b.c.10595.10595.3	3	629.077	CU	Natural	CU Natural	2240.87	2240.87	747.964	3	-0.1	0.09365	31.01	0.00606061	mokapot_qval	mokapot_id
NFQNIFPPSATLHLSNIPPSVSEEDLK-S15-CU	db|PROT01|PTBP1	210217_LU02_csarnowski_2102_1a.c.23641.23641.3	210217_LU02_csarnowski_2102_1a.c.23902.23902.3	462	627.062	CU	Natural_-H2	CU Natural_-H2	3620.57	3620.56	1207.86	3	-2.8	0.04746	30.93	0.00606061	mokapot_qval	mokapot_id
ITLSKHQNVQLPR-K5-U	db|PROT01|PTBP1	210217_LU02_csarnowski_2102_2b.c.05167.05167.3	210217_LU02_csarnowski_2102_2b.c.05102.05102.3	413	324.036	U	Natural	U Natural	1856.91	1856.91	619.979	3	-1.3	0.18616	30.91	0.00606061	mokapot_qval	mokapot_id
NFQNIFPPSATLHLSNIPPSVSEEDLK-S15-CU	db|PROT01|PTBP1	210217_LU02_csarnowski_2102_2a.c.23028.23028.3	210217_LU02_csarnowski_2102_2a.c.22973.22973.3	462	629.077	CU	Natural	CU Natural	3622.59	3622.58	1208.54	3	-2.5	0.03612	30.86	0.00606061	mokapot_qval	mokapot_id
HQNVQLPR-V4-CU	db|PROT01|PTBP1	210217_LU02_csarnowski_2102_1b.c.03940.03940.3	210217_LU02_csarnowski_2102_1b.c.04075.04075.3	417	629.077	CU	Natural	CU Natural	1619.61	1619.61	540.878	3	-1.8	0.1756	30.81	0.00606061	mokapot_qval	mokapot_id
ITLSKHQNVQLPR-Q10-CU	db|PROT01|PTBP1	210217_LU02_csarnowski_2102_1a.c.05222.05222.4	210217_LU02_csarnowski_2102_1a.c.05252.05252.4	418	629.077	CU	Natural	CU Natural	2161.96	2161.95	541.496	4	-1.6	0.07421	30.35	0.00606061	mokapot_qval	mokapot_id
HQNVQLPR-H1-CU	db|PROT01|PTBP1	210217_LU02_csarnowski_2102_1a.c.03730.03730.3	210217_LU02_csarnowski_2102_1a.c.03911.03911.3	414	629.077	CU	Natural	CU Natural	1619.61	1619.61	540.878	3	-1.5	0.19231	30.29	0.00606061	mokapot_qval	mokapot_id
NFQNIFPPSATLHLSNIPPSVSEEDLK-L14-CUU	db|PROT01|PTBP1	210217_LU02_csarnowski_2102_2a.c.26135.26135.4	210217_LU02_csarnowski_2102_2a.c.26500.26500.4	461	853.12	CUU	Natural_-H3PO3	CUU Natural_-H3PO3	3846.63	3846.63	962.666	4	-0.7	0.05682	30.26	0.00606061	mokapot_qval	mokapot_id
GSHMDGIVPDIAVGTK-S2-U	db|PROT01|PTBP1	210217_LU02_csarnowski_2102_1b.c.15577.15577.2	210217_LU02_csarnowski_2102_1b.c.15821.15821.2	2	306.025	U	Natural_-H2O	U Natural_-H2O	1901.82	1901.82	951.919	2	-0.9	0.13924	29.75	0.00606061	mokapot_qval	mokapot_id
NFQNIFPPSATLHLSNIPPSVSEEDLK-L12-CUU	db|PROT01|PTBP1	210217_LU02_csarnowski_2102_1b.c.23308.23308.4	210217_LU02_csarnowski_2102_1b.c.23093.23093.4	459	853.12	CUU	Natural_-H3PO3	CUU Natural_-H3PO3	3846.63	3846.63	962.667	4	0.2	0.07099	29.72	0.00606061	mokapot_qval	mokapot_id
ITLSKHQNVQLPR-H6-U	db|PROT01|PTBP1	210217_LU02_csarnowski_2102_2a.c.05334.05334.3	210217_LU02_csarnowski_2102_2a.c.05178.05178.3	414	324.036	U	Natural	U Natural	1856.91	1856.91	619.979	3	-0.9	0.17476	29.59	0.00606061	mokapot_qval	mokapot_id
NFQNIFPPSATLHLSNIPPSVSEEDLK-H13-CU	db|PROT01|PTBP1	210217_LU02_csarnowski_2102_1b.c.19583.19583.3	210217_LU02_csarnowski_2102_1b.c.19573.19573.3	460	549.111	CU	Natural_-HPO3	CU Natural_-HPO3	3542.62	3542.61	1181.88	3	-2.8	0.03166	29.59	0.00606061	mokapot_qval	mokapot_id
GSHMDGIVPDIAVGTK-H3-CU	db|PROT01|PTBP1	210217_LU02_csarnowski_2102_2b.c.13295.13295.3	210217_LU02_csarnowski_2102_2b.c.13172.13172.3	3	629.077	CU	Natural	CU Natural	2224.87	2224.87	742.632	3	-1	0.0901	29.58	0.00606061	mokapot_qval	mokapot_id
GQPIYIQFSNHK-S9-U	db|PROT01|PTBP1	210217_LU02_csarnowski_2102_2a.c.11080.11080.3	210217_LU02_csarnowski_2102_2a.c.10861.10861.3	134	324.036	U	Natural	U Natural	1754.77	1754.76	585.929	3	-1.1	0.12385	29.54	0.00606061	mokapot_qval	mokapot_id
NFQNIFPPSATLHLSNIPPSVSEEDLK-P8-CU	db|PROT01|PTBP1	210217_LU02_csarnowski_2102_2a.c.23123.23123.4	210217_LU02_csarnowski_2102_2a.c.22786.22786.4	455	549.111	CU	Natural_-HPO3	CU Natural_-HPO3	3542.62	3542.61	886.661	4	-3	0.06076	29.53	0.00606061	mokapot_qval	mokapot_id
HQNVQLPR-H1-U	db|PROT01|PTBP1	210217_LU02_csarnowski_2102_1a.c.03468.03468.2	210217_LU02_csarnowski_2102_1a.c.03433.03433.2	414	324.036	U	Natural	U Natural	1314.57	1314.57	658.293	2	-1.8	0.23877	29.52	0.00606061	mokapot_qval	mokapot_id
GQPIYIQFSNHK-N10-U	db|PROT01|PTBP1	210217_LU02_csarnowski_2102_2b.c.10501.10501.2	210217_LU02_csarnowski_2102_2b.c.10738.10738.2	135	322.02	U	Natural_-H2	U Natural_-H2	1752.75	1752.75	877.381	2	-2.7	0.08907	29.47	0.00606061	mokapot_qval	mokapot_id
ITLSKHQNVQLPR-S4-CU	db|PROT01|PTBP1	210217_LU02_csarnowski_2102_1a.c.05053.05053.3	210217_LU02_csarnowski_2102_1a.c.05060.05060.3	412	629.077	CU	Natural	CU Natural	2161.96	2161.95	721.659	3	-1.8	0.05831	29.39	0.00606061	mokapot_qval	mokapot_id
ITLSKHQNVQLPR-H6-CU	db|PROT01|PTBP1	210217_LU02_csarnowski_2102_1a.c.05748.05748.3	210217_LU02_csarnowski_2102_1a.c.05590.05590.3	414	629.077	CU	Natural	CU Natural	2161.96	2161.95	721.659	3	-1.1	0.07134	29.36	0.00606061	mokapot_qval	mokapot_id
ILFNKK-F3-CU	db|PROT01|PTBP1	210217_LU02_csarnowski_2102_1b.c.01212.01212.2	210217_LU02_csarnowski_2102_1b.c.01205.01205.2	374	629.077	CU	Natural	CU Natural	1390.56	1390.56	696.286	2	-0.8	0.12153	29.29	0.00606061	mokapot_qval	mokapot_id
LSLDGQNIYNASSTLR-G5-U	db|PROT01|PTBP1	210217_LU02_csarnowski_2102_2a.c.15479.15479.2	210217_LU02_csarnowski_2102_2a.c.15376.15376.2	246	324.036	U	Natural	U Natural	2074.92	2074.92	1038.47	2	-0.5	0.08435	29.07	0.00606061	mokapot_qval	mokapot_id
ITLSKHQNVQLPR-V9-U	db|PROT01|PTBP1	210217_LU02_csarnowski_2102_1a.c.04859.04859.3	210217_LU02_csarnowski_2102_1a.c.04736.04736.3	417	324.036	U	Natural	U Natural	1856.91	1856.91	619.979	3	-1	0.16782	28.88	0.00606061	mokapot_qval	mokapot_id
NFQNIFPPSATLHLSNIPPSVSEEDLK-H13-CCUU	db|PROT01|PTBP1	210217_LU02_csarnowski_2102_2a.c.26226.26226.3	210217_LU02_csarnowski_2102_2a.c.26214.26214.3	460	1158.16	CCUU	Natural_-H3PO3	CCUU Natural_-H3PO3	4151.68	4151.67	1384.9	3	-1.3	0.05557	28.86	0.00606061	mokapot_qval	mokapot_id
HQNVQLPR-Q2-U	db|PROT01|PTBP1	210217_LU02_csarnowski_2102_2a.c.04060.04060.3	210217_LU02_csarnowski_2102_2a.c.03785.03785.3	415	322.02	U	Natural_-H2	U Natural_-H2	1312.56	1312.55	438.526	3	-2.3	0.11768	28.86	0.00606061	mokapot_qval	mokapot_id
ITLSKHQNVQLPR-K5-CU	db|PROT01|PTBP1	210217_LU02_csarnowski_2102_2b.c.05663.05663.3	210217_LU02_csarnowski_2102_2b.c.05657.05657.3	413	629.077	CU	Natural	CU Natural	2161.96	2161.95	721.659	3	-1	0.03085	28.78	0.00606061	mokapot_qval	mokapot_id
HQNVQLPR-Q5-CCU	db|PROT01|PTBP1	210217_LU02_csarnowski_2102_2b.c.03655.03655.3	210217_LU02_csarnowski_2102_2b.c.03965.03965.3	418	934.118	CCU	Natural	CCU Natural	1924.65	1924.65	642.559	3	-0.4	0.16443	28.68	0.00606061	mokapot_qval	mokapot_id
GSHMDGIVPDIAVGTK-M4-CU	db|PROT01|PTBP1	210217_LU02_csarnowski_2102_1b.c.11307.11307.3	210217_LU02_csarnowski_2102_1b.c.10971.10971.3	4	629.077	CU	Natural	CU Natural	2224.87	2224.87	742.632	3	-1.4	0.06077	28.6	0.00606061	mokapot_qval	mokapot_id
LHGKPIRITLSK-R7-CU	db|PROT01|PTBP1	210217_LU02_csarnowski_2102_2b.c.03562.03562.4	210217_LU02_csarnowski_2102_2b.c.03774.03774.4	408	611.067	CU	Natural_-H2O	CU Natural_-H2O	1972.92	1972.91	494.236	4	-1.4	0.16103	28.57	0.00606061	mokapot_qval	mokapot_id
NFQNIFPPSATLHLSNIPPSVSEEDLK-P8-CCUU	db|PROT01|PTBP1	210217_LU02_csarnowski_2102_2a.c.26292.26292.4	210217_LU02_csarnowski_2102_2a.c.26035.26035.4	455	1158.16	CCUU	Natural_-H3PO3	CCUU Natural_-H3PO3	4151.68	4151.67	1038.93	4	-0.2	0.05685	28.54	0.00606061	mokapot_qval	mokapot_id
NFQNIFPPSATLHLSNIPPSVSEEDLK-L14-CU	db|PROT01|PTBP1	210217_LU02_csarnowski_2102_1a.c.21980.21980.3	210217_LU02_csarnowski_2102_1a.c.21437.21437.3	461	549.111	CU	Natural_-HPO3	CU Natural_-HPO3	3542.62	3542.63	1181.88	3	0.9	0.04467	28.53	0.00606061	mokapot_qval	mokapot_id
NFQNIFPPSATLHLSNIPPSVSEEDLK-L14-CU	db|PROT01|PTBP1	210217_LU02_csarnowski_2102_2a.c.22792.22792.3	210217_LU02_csarnowski_2102_2a.c.23136.23136.3	461	547.095	CU	Natural_-H3PO3	CU Natural_-H3PO3	3540.61	3540.6	1181.21	3	-1.7	0.042	28.51	0.00606061	mokapot_qval	mokapot_id
GSHXDGIVPDIAVGTK-G1-CU	db|PROT01|PTBP1	210217_LU02_csarnowski_2102_1b.c.09929.09929.3	210217_LU02_csarnowski_2102_1b.c.09738.09738.3	1	629.077	CU	Natural	CU Natural	2240.87	2240.87	747.963	3	-1.6	0.07333	28.49	0.00606061	mokapot_qval	mokapot_id
NFQNIFPPSATLHLSNIPPSVSEEDLK-L12-CU	db|PROT01|PTBP1	210217_LU02_csarnowski_2102_2b.c.23028.23028.3	210217_LU02_csarnowski_2102_2b.c.22842.22842.3	459	547.095	CU	Natural_-H3PO3	CU Natural_-H3PO3	3540.61	3540.61	1181.21	3	0.6	0.02576	28.45	0.00606061	mokapot_qval	mokapot_id
GSHMDGIVPDIAVGTK-G1-CUU	db|PROT01|PTBP1	210217_LU02_csarnowski_2102_2a.c.15201.15201.3	210217_LU02_csarnowski_2102_2a.c.15537.15537.3	1	935.102	CUU	Natural	CUU Natural	2530.9	2530.9	844.64	3	-1.5	0.06837	28.43	0.00606061	mokapot_qval	mokapot_id
NFQNIFPPSATLHLSNIPPSVSEEDLK-L12-CCUU	db|PROT01|PTBP1	210217_LU02_csarnowski_2102_2a.c.27780.27780.4	210217_LU02_csarnowski_2102_2a.c.27506.27506.4	459	1160.18	CCUU	Natural_-HPO3	CCUU Natural_-HPO3	4153.69	4153.68	1039.43	4	-3.6	0.04763	28.4	0.00606061	mokapot_qval	mokapot_id
ITLSKHQNVQLPR-S4-CUU	db|PROT01|PTBP1	210217_LU02_csarnowski_2102_2b.c.10969.10969.2	210217_LU02_csarnowski_2102_2b.c.10780.10780.2	412	935.102	CUU	Natural	CUU Natural	2467.98	2467.98	1235	2	0.3	0.05573	28.27	0.00606061	mokapot_qval	mokapot_id
HQNVQLPR-Q2-CUU	db|PROT01|PTBP1	210217_LU02_csarnowski_2102_1b.c.06637.06637.3	210217_LU02_csarnowski_2102_1b.c.06904.06904.3	415	917.092	CUU	Natural_-H2O	CUU Natural_-H2O	1907.63	1907.62	636.882	3	-2.1	0.15435	28.23	0.00606061	mokapot_qval	mokapot_id
VKILFNKK-F5-CUU	db|PROT01|PTBP1	210217_LU02_csarnowski_2102_1b.c.01458.01458.2	210217_LU02_csarnowski_2102_1b.c.01453.01453.2	374	855.136	CUU	Natural_-HPO3	CUU Natural_-HPO3	1843.78	1843.78	922.896	2	-1.2	0.06026	28.14	0.00606061	mokapot_qval	mokapot_id
GQPIYIQFSNHK-S9-U	db|PROT01|PTBP1	210217_LU02_csarnowski_2102_1a.c.09628.09628.2	210217_LU02_csarnowski_2102_1a.c.09265.09265.2	134	322.02	U	Natural_-H2	U Natural_-H2	1752.75	1752.75	877.383	2	-0.7	0.09621	28.13	0.00606061	mokapot_qval	mokapot_id
ITLSKHQNVQLPR-Q7-CU	db|PROT01|PTBP1	210217_LU02_csarnowski_2102_2a.c.05471.05471.3	210217_LU02_csarnowski_2102_2a.c.05500.05500.3	415	629.077	CU	Natural	CU Natural	2161.96	2161.95	721.659	3	-1.2	0.06361	28.12	0.00606061	mokapot_qval	mokapot_id
ITLSKHQNVQLPR-S4-CU	db|PROT01|PTBP1	210217_LU02_csarnowski_2102_2b.c.05985.05985.3	210217_LU02_csarnowski_2102_2b.c.05874.05874.3	412	611.067	CU	Natural_-H2O	CU Natural_-H2O	2143.95	2143.94	715.656	3	-0.4	0.05011	27.9	0.00606061	mokapot_qval	mokapot_id
NFQNIFPPSATLHLSNIPPSVSEEDLK-A10-CCU	db|PROT01|PTBP1	210217_LU02_csarnowski_2102_1b.c.28783.28783.3	210217_LU02_csarnowski_2102_1b.c.28733.28733.3	457	870.147	CCU	Natural_-H3PO3+H2O	CCU Natural_-H3PO3+H2O	3863.66	3863.65	1288.89	3	-2.2	0.05198	27.75	0.00606061	mokapot_qval	mokapot_id
NFQNIFPPSATLHLSNIPPSVSEEDLK-N16-CU	db|PROT01|PTBP1	210217_LU02_csarnowski_2102_2a.c.22084.22084.3	210217_LU02_csarnowski_2102_2a.c.21910.21910.3	463	549.111	CU	Natural_-HPO3	CU Natural_-HPO3	3542.62	3542.62	1181.88	3	0	0.0303	27.75	0.00606061	mokapot_qval	mokapot_id
NFQNIFPPSATLHLSNIPPSVSEEDLK-P8-CCU	db|PROT01|PTBP1	210217_LU02_csarnowski_2102_2b.c.32987.32987.3	210217_LU02_csarnowski_2102_2b.c.33058.33058.3	455	852.136	CCU	Natural_-H3PO3	CCU Natural_-H3PO3	3845.65	3845.64	1282.89	3	-3.4	0.05213	27.72	0.00606061	mokapot_qval	mokapot_id
GSHMDGIVPDIAVGTK-G1-CU	db|PROT01|PTBP1	210217_LU02_csarnowski_2102_2b.c.12380.12380.3	210217_LU02_csarnowski_2102_2b.c.12117.12117.3	1	629.077	CU	Natural	CU Natural	2224.87	2224.87	742.632	3	-1.5	0.05939	27.7	0.00606061	mokapot_qval	mokapot_id
GQPIYIQFSNHK-I4-U	db|PROT01|PTBP1	210217_LU02_csarnowski_2102_1b.c.08331.08331.2	210217_LU02_csarnowski_2102_1b.c.08779.08779.2	129	324.036	U	Natural	U Natural	1754.77	1754.76	878.388	2	-3.1	0.13214	27.61	0.00606061	mokapot_qval	mokapot_id
HQNVQLPR-H1-CUU	db|PROT01|PTBP1	210217_LU02_csarnowski_2102_2b.c.07359.07359.3	210217_LU02_csarnowski_2102_2b.c.07633.07633.3	414	917.092	CUU	Natural_-H2O	CUU Natural_-H2O	1907.63	1907.62	636.883	3	-1.8	0.18472	27.6	0.00606061	mokapot_qval	mokapot_id
NFQNIFPPSATLHLSNIPPSVSEEDLK-N16-CCUU	db|PROT01|PTBP1	210217_LU02_csarnowski_2102_2b.c.25840.25840.3	210217_LU02_csarnowski_2102_2b.c.25713.25713.3	463	1158.16	CCUU	Natural_-H3PO3	CCUU Natural_-H3PO3	4151.68	4151.67	1384.9	3	-1.2	0.04593	27.55	0.00606061	mokapot_qval	mokapot_id
ITLSKHQNVQLPR-V9-CU	db|PROT01|PTBP1	210217_LU02_csarnowski_2102_2a.c.05740.05740.3	210217_LU02_csarnowski_2102_2a.c.05772.05772.3	417	629.077	CU	Natural	CU Natural	2161.96	2161.95	721.659	3	-0.9	0.08789	27.52	0.00606061	mokapot_qval	mokapot_id
LTSLNVKYNNDK-V6-U	db|PROT01|PTBP1	210217_LU02_csarnowski_2102_1a.c.06707.06707.3	210217_LU02_csarnowski_2102_1a.c.06660.06660.3	268	306.025	U	Natural_-H2O	U Natural_-H2O	1713.76	1713.76	572.261	3	-1.5	0.04305	27.48	0.00606061	mokapot_qval	mokapot_id
GSHMDGIVPDIAVGTK-G6-CU	db|PROT01|PTBP1	210217_LU02_csarnowski_2102_2b.c.12410.12410.2	210217_LU02_csarnowski_2102_2b.c.13015.13015.2	6	629.077	CU	Natural	CU Natural	2224.87	2224.87	1113.44	2	-0.7	0.06481	27.4	0.00606061	mokapot_qval	mokapot_id
NFQNIFPPSATLHLSNIPPSVSEEDLK-T11-CCUU	db|PROT01|PTBP1	210217_LU02_csarnowski_2102_2a.c.27350.27350.3	210217_LU02_csarnowski_2102_2a.c.27174.27174.3	458	1158.16	CCUU	Natural_-H3PO3	CCUU Natural_-H3PO3	4151.68	4151.68	1384.9	3	0.6	0.04327	27.33	0.00606061	mokapot_qval	mokapot_id
GSHMDGIVPDIAVGTK-G1-U	db|PROT01|PTBP1	210217_LU02_csarnowski_2102_1a.c.13318.13318.2	210217_LU02_csarnowski_2102_1a.c.13301.13301.2	1	322.02	U	Natural_-H2	U Natural_-H2	1917.82	1917.82	959.915	2	-1.4	0.12885	27.32	0.00606061	mokapot_qval	mokapot_id
ITLSKHQNVQLPR-H6-CCU	db|PROT01|PTBP1	210217_LU02_csarnowski_2102_2b.c.05466.05466.3	210217_LU02_csarnowski_2102_2b.c.05444.05444.3	414	916.108	CCU	Natural_-H2O	CCU Natural_-H2O	2448.99	2448.99	817.337	3	0	0.04216	27.29	0.00606061	mokapot_qval	mokapot_id
NFQNIFPPSATLHLSNIPPSVSEEDLK-P7-CU	db|PROT01|PTBP1	210217_LU02_csarnowski_2102_1b.c.24159.24159.3	210217_LU02_csarnowski_2102_1b.c.24317.24317.3	454	629.077	CU	Natural	CU Natural	3622.59	3622.58	1208.53	3	-2.6	0.02931	27.29	0.00606061	mokapot_qval	mokapot_id
VSFSKSTI-K5-U	db|PROT01|PTBP1	210217_LU02_csarnowski_2102_1b.c.02256.02256.3	210217_LU02_csarnowski_2102_1b.c.02262.02262.3	531	260.064	U	Natural_-H3PO3+H2O	U Natural_-H3PO3+H2O	1127.53	1127.53	376.853	3	0.3	0.22375	27.24	0.00606061	mokapot_qval	mokapot_id
GQPIYIQFSNHK-I6-U	db|PROT01|PTBP1	210217_LU02_csarnowski_2102_1a.c.06936.06936.3	210217_LU02_csarnowski_2102_1a.c.06748.06748.3	131	324.036	U	Natural	U Natural	1754.77	1754.76	585.929	3	-2	0.13937	27.07	0.00606061	mokapot_qval	mokapot_id
GSHMDGIVPDIAVGTK-G6-U	db|PROT01|PTBP1	210217_LU02_csarnowski_2102_1a.c.15337.15337.3	210217_LU02_csarnowski_2102_1a.c.15292.15292.3	6	306.025	U	Natural_-H2O	U Natural_-H2O	1901.82	1901.82	634.948	3	-1.5	0.06482	27.03	0.00606061	mokapot_qval	mokapot_id
HQNVQLPR-H1-CCU	db|PROT01|PTBP1	210217_LU02_csarnowski_2102_1b.c.03835.03835.2	210217_LU02_csarnowski_2102_1b.c.03806.03806.2	414	934.118	CCU	Natural	CCU Natural	1924.65	1924.65	963.332	2	-2.8	0.04971	26.97	0.00606061	mokapot_qval	mokapot_id
VSFSKSTI-K5-U	db|PROT01|PTBP1	210217_LU02_csarnowski_2102_1b.c.10656.10656.2	210217_LU02_csarnowski_2102_1b.c.10678.10678.2	531	306.025	U	Natural_-H2O	U Natural_-H2O	1173.5	1173.49	587.755	2	-1.4	0.04041	26.91	0.00606061	mokapot_qval	mokapot_id
NFQNIFPPSATLHLSNIPPSVSEEDLK-H13-U	db|PROT01|PTBP1	210217_LU02_csarnowski_2102_2a.c.26517.26517.3	210217_LU02_csarnowski_2102_2a.c.26080.26080.3	460	306.025	U	Natural_-H2O	U Natural_-H2O	3299.54	3299.54	1100.85	3	0.4	0.04531	26.85	0.00606061	mokapot_qval	mokapot_id
ITLSKHQNVQLPR-N8-CU	db|PROT01|PTBP1	210217_LU02_csarnowski_2102_2b.c.05647.05647.4	210217_LU02_csarnowski_2102_2b.c.05558.05558.4	416	629.077	CU	Natural	CU Natural	2161.96	2161.95	541.496	4	-1.4	0.10101	26.81	0.00606061	mokapot_qval	mokapot_id
VKILFNKK-L4-CU	db|PROT01|PTBP1	210217_LU02_csarnowski_2102_2a.c.01210.01210.3	210217_LU02_csarnowski_2102_2a.c.01198.01198.3	373	549.111	CU	Natural_-HPO3	CU Natural_-HPO3	1537.75	1537.75	513.592	3	-1.2	0.08918	26.81	0.00606061	mokapot_qval	mokapot_id
ILFNKK-I1-CUU	db|PROT01|PTBP1	210217_LU02_csarnowski_2102_1a.c.02253.02253.3	210217_LU02_csarnowski_2102_1a.c.02249.02249.3	372	935.102	CUU	Natural	CUU Natural	1696.58	1696.58	566.535	3	-1.1	0.17294	26.49	0.00606061	mokapot_qval	mokapot_id
FFQKDR-K4-U	db|PROT01|PTBP1	210217_LU02_csarnowski_2102_2b.c.05090.05090.2	210217_LU02_csarnowski_2102_2b.c.05069.05069.2	492	306.025	U	Natural_-H2O	U Natural_-H2O	1145.45	1145.45	573.734	2	-0.8	0.15337	26.39	0.00606061	mokapot_qval	mokapot_id
NFQNIFPPSATLHLSNIPPSVSEEDLK-L14-CUU	db|PROT01|PTBP1	210217_LU02_csarnowski_2102_1a.c.29144.29144.3	210217_LU02_csarnowski_2102_1a.c.28916.28916.3	461	873.147	CUU	Natural_-HPO3+H2O	CUU Natural_-HPO3+H2O	3866.66	3866.65	1289.89	3	-3.6	0.05152	26.35	0.00606061	mokapot_qval	mokapot_id
HQNVQLPREGQEDQGLTK-P7-CUU	db|PROT01|PTBP1	210217_LU02_csarnowski_2102_2b.c.05371.05371.3	210217_LU02_csarnowski_2102_2b.c.05306.05306.3	420	855.136	CUU	Natural_-HPO3	CUU Natural_-HPO3	2931.17	2931.17	978.064	3	-1.3	0.12228	26.32	0.00606061	mokapot_qval	mokapot_id
NFQNIFPPSATLHLSNIPPSVSEEDLK-P8-CU	db|PROT01|PTBP1	210217_LU02_csarnowski_2102_2a.c.27133.27133.4	210217_LU02_csarnowski_2102_2a.c.27124.27124.4	455	627.062	CU	Natural_-H2	CU Natural_-H2	3620.57	3620.57	906.151	4	-1	0.0554	26.1	0.00606061	mokapot_qval	mokapot_id
HQNVQLPREGQEDQGLTK-R8-CUU	db|PROT01|PTBP1	210217_LU02_csarnowski_2102_1a.c.05653.05653.4	210217_LU02_csarnowski_2102_1a.c.05663.05663.4	421	855.136	CUU	Natural_-HPO3	CUU Natural_-HPO3	2931.17	2931.17	733.8	4	-0.5	0.0245	26.08	0.00606061	mokapot_qval	mokapot_id
NFQNIFPPSATLHLSNIPPSVSEEDLK-P7-CU	db|PROT01|PTBP1	210217_LU02_csarnowski_2102_2a.c.23655.23655.4	210217_LU02_csarnowski_2102_2a.c.24086.24086.4	454	549.111	CU	Natural_-HPO3	CU Natural_-HPO3	3542.62	3542.62	886.662	4	-1.8	0.03798	25.95	0.00606061	mokapot_qval	mokapot_id
NFQNIFPPSATLHLSNIPPSVSEEDLK-H13-CU	db|PROT01|PTBP1	210217_LU02_csarnowski_2102_2a.c.24183.24183.3	210217_LU02_csarnowski_2102_2a.c.23584.23584.3	460	547.095	CU	Natural_-H3PO3	CU Natural_-H3PO3	3540.61	3540.6	1181.21	3	-2.4	0.02938	25.94	0.00606061	mokapot_qval	mokapot_id
HQNVQLPR-L6-CU	db|PROT01|PTBP1	210217_LU02_csarnowski_2102_2a.c.03529.03529.3	210217_LU02_csarnowski_2102_2a.c.03240.03240.3	419	629.077	CU	Natural	CU Natural	1619.61	1619.61	540.878	3	-2.3	0.16116	25.93	0.00606061	mokapot_qval	mokapot_id
NFQNIFPPSATLHLSNIPPSVSEEDLK-P8-CU	db|PROT01|PTBP1	210217_LU02_csarnowski_2102_1b.c.22253.22253.3	210217_LU02_csarnowski_2102_1b.c.22073.22073.3	455	611.067	CU	Natural_-H2O	CU Natural_-H2O	3604.58	3604.57	1202.53	3	-1.5	0.04857	25.92	0.00606061	mokapot_qval	mokapot_id
VKILFNK-V1-CUU	db|PROT01|PTBP1	210217_LU02_csarnowski_2102_2a.c.03060.03060.3	210217_LU02_csarnowski_2102_2a.c.03084.03084.3	370	855.136	CUU	Natural_-HPO3	CUU Natural_-HPO3	1715.68	1715.68	572.902	3	-1.1	0.18483	25.86	0.00606061	mokapot_qval	mokapot_id
LSLDGQNIYNASSTLR-I8-CU	db|PROT01|PTBP1	210217_LU02_csarnowski_2102_2b.c.15122.15122.3	210217_LU02_csarnowski_2102_2b.c.15155.15155.3	249	629.077	CU	Natural	CU Natural	2379.96	2379.96	794.327	3	-2.3	0.06056	25.8	0.00606061	mokapot_qval	mokapot_id
NFQNIFPPSATLHLSNIPPSVSEEDLK-H13-C	db|PROT01|PTBP1	210217_LU02_csarnowski_2102_2a.c.27129.27129.3	210217_LU02_csarnowski_2102_2a.c.27048.27048.3	460	321.036	C	Natural_-H2	C Natural_-H2	3314.55	3314.55	1105.86	3	-1.3	0.05136	25.73	0.00606061	mokapot_qval	mokapot_id
HQNVQLPR-Q2-CCU	db|PROT01|PTBP1	210217_LU02_csarnowski_2102_2b.c.04367.04367.3	210217_LU02_csarnowski_2102_2b.c.04209.04209.3	415	934.118	CCU	Natural	CCU Natural	1924.65	1924.65	642.559	3	-1.1	0.13511	25.67	0.00606061	mokapot_qval	mokapot_id
HQNVQLPR-V4-CCU	db|PROT01|PTBP1	210217_LU02_csarnowski_2102_1a.c.03991.03991.3	210217_LU02_csarnowski_2102_1a.c.04191.04191.3	417	934.118	CCU	Natural	CCU Natural	1924.65	1924.65	642.558	3	-1.8	0.08496	25.62	0.00606061	mokapot_qval	mokapot_id
ITLSKHQNVQLPR-H6-CCU	db|PROT01|PTBP1	210217_LU02_csarnowski_2102_2b.c.05756.05756.3	210217_LU02_csarnowski_2102_2b.c.05708.05708.3	414	934.118	CCU	Natural	CCU Natural	2467	2467	823.34	3	0.2	0.04453	25.51	0.00606061	mokapot_qval	mokapot_id
GSHMDGIVPDIAVGTK-S2-U	db|PROT01|PTBP1	210217_LU02_csarnowski_2102_1b.c.15926.15926.2	210217_LU02_csarnowski_2102_1b.c.15766.15766.2	2	322.02	U	Natural_-H2	U Natural_-H2	1917.82	1917.81	959.915	2	-1.8	0.09325	25.5	0.00606061	mokapot_qval	mokapot_id
ITLSKHQNVQLPR-K5-CCU	db|PROT01|PTBP1	210217_LU02_csarnowski_2102_2a.c.05924.05924.4	210217_LU02_csarnowski_2102_2a.c.05557.05557.4	413	916.108	CCU	Natural_-H2O	CCU Natural_-H2O	2448.99	2448.98	613.253	4	-1.7	0.12614	25.49	0.00606061	mokapot_qval	mokapot_id
NFQNIFPPSATLHLSNIPPSVSEEDLK-T11-U	db|PROT01|PTBP1	210217_LU02_csarnowski_2102_2a.c.26721.26721.3	210217_LU02_csarnowski_2102_2a.c.27064.27064.3	458	324.036	U	Natural	U Natural	3317.55	3317.54	1106.86	3	-1.7	0.04432	25.26	0.00606061	mokapot_qval	mokapot_id
HQNVQLPR-N3-CCU	db|PROT01|PTBP1	210217_LU02_csarnowski_2102_1b.c.03268.03268.3	210217_LU02_csarnowski_2102_1b.c.03671.03671.3	416	934.118	CCU	Natural	CCU Natural	1924.65	1924.65	642.557	3	-3.1	0.13096	25.2	0.00606061	mokapot_qval	mokapot_id
GQPIYIQFSNHK-F8-CU	db|PROT01|PTBP1	210217_LU02_csarnowski_2102_2b.c.10658.10658.3	210217_LU02_csarnowski_2102_2b.c.10665.10665.3	133	627.062	CU	Natural_-H2	CU Natural_-H2	2057.79	2057.79	686.938	3	-1	0.07856	25.17	0.00606061	mokapot_qval	mokapot_id
NFQNIFPPSATLHLSNIPPSVSEEDLK-F6-CUU	db|PROT01|PTBP1	210217_LU02_csarnowski_2102_2b.c.20965.20965.3	210217_LU02_csarnowski_2102_2b.c.20794.20794.3	453	873.147	CUU	Natural_-HPO3+H2O	CUU Natural_-HPO3+H2O	3866.66	3866.66	1289.89	3	-1.1	0.03495	25.01	0.00606061	mokapot_qval	mokapot_id
LTSLNVKYNNDK-N5-U	db|PROT01|PTBP1	210217_LU02_csarnowski_2102_2a.c.07246.07246.3	210217_LU02_csarnowski_2102_2a.c.07175.07175.3	267	306.025	U	Natural_-H2O	U Natural_-H2O	1713.76	1713.76	572.26	3	-2.1	0.10146	24.82	0.00606061	mokapot_qval	mokapot_id
LSLDGQNIYNASSTLR-S12-U	db|PROT01|PTBP1	210217_LU02_csarnowski_2102_2b.c.17367.17367.2	210217_LU02_csarnowski_2102_2b.c.17334.17334.2	253	324.036	U	Natural	U Natural	2074.92	2074.92	1038.47	2	-0.5	0.05834	24.78	0.00606061	mokapot_qval	mokapot_id
ITLSKHQNVQLPR-L3-CU	db|PROT01|PTBP1	210217_LU02_csarnowski_2102_2b.c.05683.05683.3	210217_LU02_csarnowski_2102_2b.c.05587.05587.3	411	611.067	CU	Natural_-H2O	CU Natural_-H2O	2143.95	2143.94	715.655	3	-2.1	0.07136	24.36	0.00606061	mokapot_qval	mokapot_id
VKILFNKK-F5-CU	db|PROT01|PTBP1	210217_LU02_csarnowski_2102_2b.c.01191.01191.3	210217_LU02_csarnowski_2102_2b.c.01189.01189.3	374	549.111	CU	Natural_-HPO3	CU Natural_-HPO3	1537.75	1537.75	513.591	3	-2.1	0.07761	24.36	0.00606061	mokapot_qval	mokapot_id
ITLSKHQNVQLPR-L11-CU	db|PROT01|PTBP1	210217_LU02_csarnowski_2102_2a.c.05450.05450.3	210217_LU02_csarnowski_2102_2a.c.05727.05727.3	419	611.067	CU	Natural_-H2O	CU Natural_-H2O	2143.95	2143.94	715.656	3	-0.4	0.05178	24.3	0.00606061	mokapot_qval	mokapot_id
ILFNKK-I1-CCUU	db|PROT01|PTBP1	210217_LU02_csarnowski_2102_1b.c.01582.01582.2	210217_LU02_csarnowski_2102_1b.c.01361.01361.2	372	1160.18	CCUU	Natural_-HPO3	CCUU Natural_-HPO3	1921.66	1921.65	961.835	2	-2	0.03919	24.27	0.00606061	mokapot_qval	mokapot_id
ITLSKHQNVQLPR-H6-CU	db|PROT01|PTBP1	210217_LU02_csarnowski_2102_2b.c.05397.05397.3	210217_LU02_csarnowski_2102_2b.c.05319.05319.3	414	611.067	CU	Natural_-H2O	CU Natural_-H2O	2143.95	2143.94	715.655	3	-1.4	0.06413	24.16	0.00606061	mokapot_qval	mokapot_id
NFQNIFPPSATLHLSNIPPSVSEEDLK-A10-CCUU	db|PROT01|PTBP1	210217_LU02_csarnowski_2102_1a.c.22606.22606.3	210217_LU02_csarnowski_2102_1a.c.22434.22434.3	457	1160.18	CCUU	Natural_-HPO3	CCUU Natural_-HPO3	4153.69	4153.68	1385.57	3	-2.8	0.0357	24.08	0.00606061	mokapot_qval	mokapot_id
VKILFNKK-V1-CU	db|PROT01|PTBP1	210217_LU02_csarnowski_2102_1a.c.01192.01192.3	210217_LU02_csarnowski_2102_1a.c.01186.01186.3	370	549.111	CU	Natural_-HPO3	CU Natural_-HPO3	1537.75	1537.75	513.592	3	-1.5	0.0766	24	0.00606061	mokapot_qval	mokapot_id
ILFNKK-F3-CUU	db|PROT01|PTBP1	210217_LU02_csarnowski_2102_2b.c.02806.02806.3	210217_LU02_csarnowski_2102_2b.c.02804.02804.3	374	855.136	CUU	Natural_-HPO3	CUU Natural_-HPO3	1616.62	1616.61	539.879	3	-1.5	0.18823	23.79	0.00606061	mokapot_qval	mokapot_id
ITLSKHQNVQLPR-Q7-CCU	db|PROT01|PTBP1	210217_LU02_csarnowski_2102_2a.c.05942.05942.4	210217_LU02_csarnowski_2102_2a.c.05526.05526.4	415	934.118	CCU	Natural	CCU Natural	2467	2467	617.757	4	-0.4	0.09235	23.74	0.00606061	mokapot_qval	mokapot_id
NFQNIFPPSATLHLSNIPPSVSEEDLK-N4-CU	db|PROT01|PTBP1	210217_LU02_csarnowski_2102_2a.c.23184.23184.3	210217_LU02_csarnowski_2102_2a.c.22791.22791.3	451	547.095	CU	Natural_-H3PO3	CU Natural_-H3PO3	3540.61	3540.6	1181.21	3	-1.9	0.02857	23.69	0.00606061	mokapot_qval	mokapot_id
ITLSKHQNVQLPR-I1-CU	db|PROT01|PTBP1	210217_LU02_csarnowski_2102_1b.c.05083.05083.4	210217_LU02_csarnowski_2102_1b.c.05053.05053.4	409	629.077	CU	Natural	CU Natural	2161.96	2161.95	541.496	4	-1.4	0.07806	23.69	0.00606061	mokapot_qval	mokapot_id
NFQNIFPPSATLHLSNIPPSVSEEDLK-T11-CUU	db|PROT01|PTBP1	210217_LU02_csarnowski_2102_1b.c.22499.22499.4	210217_LU02_csarnowski_2102_1b.c.22822.22822.4	458	853.12	CUU	Natural_-H3PO3	CUU Natural_-H3PO3	3846.63	3846.63	962.664	4	-2	0.07345	23.68	0.00606061	mokapot_qval	mokapot_id
NFQNIFPPSATLHLSNIPPSVSEEDLK-N1-CU	db|PROT01|PTBP1	210217_LU02_csarnowski_2102_2a.c.20053.20053.3	210217_LU02_csarnowski_2102_2a.c.20303.20303.3	448	629.077	CU	Natural	CU Natural	3622.59	3622.59	1208.54	3	-1.4	0.03169	23.67	0.00606061	mokapot_qval	mokapot_id
NFQNIFPPSATLHLSNIPPSVSEEDLK-A10-CU	db|PROT01|PTBP1	210217_LU02_csarnowski_2102_2b.c.21841.21841.4	210217_LU02_csarnowski_2102_2b.c.21769.21769.4	457	549.111	CU	Natural_-HPO3	CU Natural_-HPO3	3542.62	3542.61	886.661	4	-3.6	0.02645	23.4	0.00606061	mokapot_qval	mokapot_id
ITLSKHQNVQLPR-Q7-CUU	db|PROT01|PTBP1	210217_LU02_csarnowski_2102_2a.c.08133.08133.3	210217_LU02_csarnowski_2102_2a.c.08373.08373.3	415	935.102	CUU	Natural	CUU Natural	2467.98	2467.98	823.669	3	0.4	0.03391	23.31	0.00606061	mokapot_qval	mokapot_id
HQNVQLPR-V4-CU	db|PROT01|PTBP1	210217_LU02_csarnowski_2102_1a.c.04773.04773.3	210217_LU02_csarnowski_2102_1a.c.04671.04671.3	417	627.062	CU	Natural_-H2	CU Natural_-H2	1617.6	1617.6	540.206	3	-1	0.1776	23.12	0.00606061	mokapot_qval	mokapot_id
ITLSKHQNVQLPR-S4-U	db|PROT01|PTBP1	210217_LU02_csarnowski_2102_1a.c.07081.07081.3	210217_LU02_csarnowski_2102_1a.c.07008.07008.3	412	306.025	U	Natural_-H2O	U Natural_-H2O	1838.9	1838.9	613.975	3	-1.5	0.01688	23.11	0.00606061	mokapot_qval	mokapot_id
HQNVQLPR-N3-CU	db|PROT01|PTBP1	210217_LU02_csarnowski_2102_1a.c.03090.03090.3	210217_LU02_csarnowski_2102_1a.c.03046.03046.3	416	629.077	CU	Natural	CU Natural	1619.61	1619.61	540.877	3	-2.6	0.19126	22.95	0.00606061	mokapot_qval	mokapot_id
LSLDGQNIYNASSTLR-A11-U	db|PROT01|PTBP1	210217_LU02_csarnowski_2102_1a.c.14032.14032.2	210217_LU02_csarnowski_2102_1a.c.14000.14000.2	252	322.02	U	Natural_-H2	U Natural_-H2	2072.91	2072.9	1037.46	2	-1.9	0.02862	22.9	0.00606061	mokapot_qval	mokapot_id
ITLSKHQNVQLPR-K5-CCU	db|PROT01|PTBP1	210217_LU02_csarnowski_2102_2a.c.05824.05824.3	210217_LU02_csarnowski_2102_2a.c.06336.06336.3	413	934.118	CCU	Natural	CCU Natural	2467	2466.99	823.339	3	-1	0.0501	22.78	0.00606061	mokapot_qval	mokapot_id
HQNVQLPR-Q2-CU	db|PROT01|PTBP1	210217_LU02_csarnowski_2102_2b.c.05002.05002.3	210217_LU02_csarnowski_2102_2b.c.04908.04908.3	415	627.062	CU	Natural_-H2	CU Natural_-H2	1617.6	1617.6	540.207	3	-0.7	0.15875	22.73	0.00606061	mokapot_qval	mokapot_id
EGQEDQGLTKDYGNSPLHR-T9-U	db|PROT01|PTBP1	210217_LU02_csarnowski_2102_1a.c.06957.06957.3	210217_LU02_csarnowski_2102_1a.c.06887.06887.3	430	306.025	U	Natural_-H2O	U Natural_-H2O	2449.02	2449.01	817.346	3	-1.5	0.03975	22.71	0.00606061	mokapot_qval	mokapot_id
VKILFNKK-K2-CUU	db|PROT01|PTBP1	210217_LU02_csarnowski_2102_1a.c.01603.01603.3	210217_LU02_csarnowski_2102_1a.c.01430.01430.3	371	855.136	CUU	Natural_-HPO3	CUU Natural_-HPO3	1843.78	1843.78	615.6	3	-1.7	0.06674	22.66	0.00606061	mokapot_qval	mokapot_id
HQNVQLPR-Q2-CU	db|PROT01|PTBP1	210217_LU02_csarnowski_2102_2b.c.04087.04087.2	210217_LU02_csarnowski_2102_2b.c.03919.03919.2	415	629.077	CU	Natural	CU Natural	1619.61	1619.61	810.813	2	-1.9	0.07015	22.58	0.00606061	mokapot_qval	mokapot_id
ILFNKK-I1-CUU	db|PROT01|PTBP1	210217_LU02_csarnowski_2102_2a.c.01320.01320.2	210217_LU02_csarnowski_2102_2a.c.01303.01303.2	372	855.136	CUU	Natural_-HPO3	CUU Natural_-HPO3	1616.62	1616.62	809.316	2	-0.4	0.04402	22.12	0.00606061	mokapot_qval	mokapot_id
LTSLNVKYNNDK-K7-U	db|PROT01|PTBP1	210217_LU02_csarnowski_2102_1b.c.06647.06647.2	210217_LU02_csarnowski_2102_1b.c.06606.06606.2	269	306.025	U	Natural_-H2O	U Natural_-H2O	1713.76	1713.76	857.887	2	-1.2	0.04658	21.91	0.00606061	mokapot_qval	mokapot_id
VKILFNKK-L4-CCUU	db|PROT01|PTBP1	210217_LU02_csarnowski_2102_1a.c.02690.02690.3	210217_LU02_csarnowski_2102_1a.c.02687.02687.3	373	1240.14	CCUU	Natural	CCUU Natural	2228.79	2228.79	743.937	3	0.4	0.05163	21.72	0.00606061	mokapot_qval	mokapot_id
ITLSKHQNVQLPR-S4-CCU	db|PROT01|PTBP1	210217_LU02_csarnowski_2102_1b.c.05042.05042.3	210217_LU02_csarnowski_2102_1b.c.04903.04903.3	412	916.108	CCU	Natural_-H2O	CCU Natural_-H2O	2448.99	2448.99	817.337	3	0.5	0.06055	21.6	0.00606061	mokapot_qval	mokapot_id
VKILFNKK-I3-CUU	db|PROT01|PTBP1	210217_LU02_csarnowski_2102_2b.c.01472.01472.2	210217_LU02_csarnowski_2102_2b.c.01461.01461.2	372	855.136	CUU	Natural_-HPO3	CUU Natural_-HPO3	1843.78	1843.78	922.899	2	1.2	0.0585	21.49	0.00606061	mokapot_qval	mokapot_id
EGQEDQGLTKDYGNSPLHR-Q6-U	db|PROT01|PTBP1	210217_LU02_csarnowski_2102_2a.c.07712.07712.3	210217_LU02_csarnowski_2102_2a.c.07554.07554.3	427	306.025	U	Natural_-H2O	U Natural_-H2O	2449.02	2449.02	817.346	3	-1.2	0.03237	21.25	0.00606061	mokapot_qval	mokapot_id
LHGKPIRITLSK-T9-CU	db|PROT01|PTBP1	210217_LU02_csarnowski_2102_2b.c.03337.03337.3	210217_LU02_csarnowski_2102_2b.c.03356.03356.3	410	629.077	CU	Natural	CU Natural	1990.93	1990.92	664.648	3	-3.4	0.07498	21.09	0.00606061	mokapot_qval	mokapot_id
ILFNKK-F3-CCUU	db|PROT01|PTBP1	210217_LU02_csarnowski_2102_2a.c.01601.01601.2	210217_LU02_csarnowski_2102_2a.c.01370.01370.2	374	1160.18	CCUU	Natural_-HPO3	CCUU Natural_-HPO3	1921.66	1921.66	961.836	2	-0.3	0.02896	20.51	0.00606061	mokapot_qval	mokapot_id
LHGKPIRITLSK-I6-CU	db|PROT01|PTBP1	210217_LU02_csarnowski_2102_1b.c.03222.03222.3	210217_LU02_csarnowski_2102_1b.c.03226.03226.3	407	629.077	CU	Natural	CU Natural	1990.93	1990.93	664.65	3	-1.1	0.09502	20.33	0.00606061	mokapot_qval	mokapot_id
VKILFNKK-V1-CCUU	db|PROT01|PTBP1	210217_LU02_csarnowski_2102_1b.c.01578.01578.3	210217_LU02_csarnowski_2102_1b.c.01660.01660.3	370	1160.18	CCUU	Natural_-HPO3	CCUU Natural_-HPO3	2148.82	2148.82	717.281	3	-0.8	0.04629	19.81	0.00606061	mokapot_qval	mokapot_id
LHGKPIR-K4-U	db|PROT01|PTBP1	210217_LU02_csarnowski_2102_1a.c.02033.02033.3	210217_LU02_csarnowski_2102_1a.c.02022.02022.3	405	306.025	U	Natural_-H2O	U Natural_-H2O	1125.53	1125.53	376.184	3	-3.2	0.01993	19.68	0.00606061	mokapot_qval	mokapot_id
GFKFFQK-K3-U	db|PROT01|PTBP1	210217_LU02_csarnowski_2102_2b.c.13075.13075.2	210217_LU02_csarnowski_2102_2b.c.12738.12738.2	488	306.025	U	Natural_-H2O	U Natural_-H2O	1206.51	1206.51	604.262	2	-1.7	0.02831	19.32	0.00606061	mokapot_qval	mokapot_id

## Sheet: Pt1_RNxQ_output_moka_withpeponl
Id	Protein	Light_spectrum	Heavy_spectrum	AbsPos1	RNA_Mr	RNA_composition	Neutral_Loss	Isobaric_RNA_Composition	Mr_Calculated	Mr_measured	Mz	z	Error_rel_ppm	TIC	ld-score	FDR_score	FDR_type	FDR_level
AQAALQAVNSVQSGNLALAASAAAVDAGXAMAGQSPVLR-Q6-Peptide	db|PROT01|PTBP1	210217_LU02_csarnowski_2102_2b.c.26658.26658.4	210217_LU02_csarnowski_2102_2b.c.26658.26658.4	155	0	Peptide	Peptide Only	Peptide Peptide Only	3695.87	3695.87	924.976	4	0.1	0.05833	54.85	0.00204499	mokapot_qval	mokapot_id
KENALVQMADGNQAQLAXSHLNGHK-A14-Peptide	db|PROT01|PTBP1	210217_LU02_csarnowski_2102_2a.c.08438.08438.4	210217_LU02_csarnowski_2102_2a.c.08438.08438.4	390	0	Peptide	Peptide Only	Peptide Peptide Only	2720.31	2720.31	681.085	4	-0.6	0.09651	53.29	0.00204499	mokapot_qval	mokapot_id
NNQFQALLQYADPVSAQHAK-A11-Peptide	db|PROT01|PTBP1	210217_LU02_csarnowski_2102_2a.c.17661.17661.4	210217_LU02_csarnowski_2102_2a.c.17661.17661.4	232	0	Peptide	Peptide Only	Peptide Peptide Only	2242.11	2242.11	561.535	4	-1.7	0.12728	53.14	0.00204499	mokapot_qval	mokapot_id
AQAALQAVNSVQSGNLALAASAAAVDAGXAMAGQSPVLR-Q2-Peptide	db|PROT01|PTBP1	210217_LU02_csarnowski_2102_2a.c.26617.26617.4	210217_LU02_csarnowski_2102_2a.c.26617.26617.4	151	0	Peptide	Peptide Only	Peptide Peptide Only	3695.87	3695.87	924.976	4	-0.2	0.05725	50.8	0.00204499	mokapot_qval	mokapot_id
ENALVQXADGNQAQLAMSHLNGHK-N11-Peptide	db|PROT01|PTBP1	210217_LU02_csarnowski_2102_2b.c.09438.09438.4	210217_LU02_csarnowski_2102_2b.c.09438.09438.4	388	0	Peptide	Peptide Only	Peptide Peptide Only	2592.22	2592.21	649.061	4	-1.3	0.08385	50.55	0.00204499	mokapot_qval	mokapot_id
KENALVQMADGNQAQLAMSHLNGHK-A17-Peptide	db|PROT01|PTBP1	210217_LU02_csarnowski_2102_2a.c.11331.11331.5	210217_LU02_csarnowski_2102_2a.c.11331.11331.5	393	0	Peptide	Peptide Only	Peptide Peptide Only	2704.32	2704.32	541.871	5	-0.6	0.08754	50.35	0.00204499	mokapot_qval	mokapot_id
NNQFQALLQYADPVSAQHAK-Y10-Peptide	db|PROT01|PTBP1	210217_LU02_csarnowski_2102_1b.c.15640.15640.3	210217_LU02_csarnowski_2102_1b.c.15640.15640.3	231	0	Peptide	Peptide Only	Peptide Peptide Only	2242.11	2242.11	748.378	3	-1.1	0.13118	50.19	0.00204499	mokapot_qval	mokapot_id
AQAALQAVNSVQSGNLALAASAAAVDAGXAMAGQSPVLR-V37-Peptide	db|PROT01|PTBP1	210217_LU02_csarnowski_2102_2b.c.26563.26563.3	210217_LU02_csarnowski_2102_2b.c.26563.26563.3	186	0	Peptide	Peptide Only	Peptide Peptide Only	3695.87	3695.87	1232.96	3	-1.4	0.05206	50.14	0.00204499	mokapot_qval	mokapot_id
ITLSKHQNVQLPREGQEDQGLTK-L21-Peptide	db|PROT01|PTBP1	210217_LU02_csarnowski_2102_1b.c.05438.05438.5	210217_LU02_csarnowski_2102_1b.c.05438.05438.5	429	0	Peptide	Peptide Only	Peptide Peptide Only	2618.38	2618.37	524.682	5	-1.9	0.09385	50.08	0.00204499	mokapot_qval	mokapot_id
KENALVQMADGNQAQLAMSHLNGHK-S19-Peptide	db|PROT01|PTBP1	210217_LU02_csarnowski_2102_2b.c.11314.11314.5	210217_LU02_csarnowski_2102_2b.c.11314.11314.5	395	0	Peptide	Peptide Only	Peptide Peptide Only	2704.32	2704.31	541.87	5	-1.7	0.08895	49.91	0.00204499	mokapot_qval	mokapot_id
IAIPGLAGAGNSVLLVSNLNPER-L15-Peptide	db|PROT01|PTBP1	210217_LU02_csarnowski_2102_2b.c.23409.23409.3	210217_LU02_csarnowski_2102_2b.c.23409.23409.3	343	0	Peptide	Peptide Only	Peptide Peptide Only	2274.27	2274.27	759.097	3	-0.6	0.10385	49.35	0.00204499	mokapot_qval	mokapot_id
KENALVQMADGNQAQLAXSHLNGHK-D10-Peptide	db|PROT01|PTBP1	210217_LU02_csarnowski_2102_1b.c.07799.07799.4	210217_LU02_csarnowski_2102_1b.c.07799.07799.4	386	0	Peptide	Peptide Only	Peptide Peptide Only	2720.31	2720.31	681.085	4	-1.5	0.09067	49.11	0.00204499	mokapot_qval	mokapot_id
NQAFIEXNTEEAANTMVNYYTSVTPVLR-A12-Peptide	db|PROT01|PTBP1	210217_LU02_csarnowski_2102_2b.c.25845.25845.3	210217_LU02_csarnowski_2102_2b.c.25845.25845.3	109	0	Peptide	Peptide Only	Peptide Peptide Only	3221.5	3221.5	1074.84	3	-0.9	0.08675	49.08	0.00204499	mokapot_qval	mokapot_id
LSLDGQNIYNASSTLR-A11-Peptide	db|PROT01|PTBP1	210217_LU02_csarnowski_2102_2a.c.13913.13913.3	210217_LU02_csarnowski_2102_2a.c.13913.13913.3	252	0	Peptide	Peptide Only	Peptide Peptide Only	1750.88	1750.88	584.635	3	-1.5	0.14347	48.87	0.00204499	mokapot_qval	mokapot_id
ENALVQMADGNQAQLAXSHLNGHK-A13-Peptide	db|PROT01|PTBP1	210217_LU02_csarnowski_2102_1a.c.09163.09163.4	210217_LU02_csarnowski_2102_1a.c.09163.09163.4	390	0	Peptide	Peptide Only	Peptide Peptide Only	2592.22	2592.21	649.06	4	-2.9	0.07184	48.09	0.00204499	mokapot_qval	mokapot_id
NQAFIEMNTEEAANTXVNYYTSVTPVLR-E6-Peptide	db|PROT01|PTBP1	210217_LU02_csarnowski_2102_2a.c.20917.20917.3	210217_LU02_csarnowski_2102_2a.c.20917.20917.3	103	0	Peptide	Peptide Only	Peptide Peptide Only	3221.5	3221.49	1074.84	3	-3.2	0.06579	48.07	0.00204499	mokapot_qval	mokapot_id
IAIPGLAGAGNSVLLVSNLNPER-L19-Peptide	db|PROT01|PTBP1	210217_LU02_csarnowski_2102_1b.c.20298.20298.3	210217_LU02_csarnowski_2102_1b.c.20298.20298.3	347	0	Peptide	Peptide Only	Peptide Peptide Only	2274.27	2274.27	759.097	3	-0.6	0.10574	47.98	0.00204499	mokapot_qval	mokapot_id
VTNLLXLK-L4-Peptide	db|PROT01|PTBP1	210217_LU02_csarnowski_2102_1a.c.09002.09002.2	210217_LU02_csarnowski_2102_1a.c.09002.09002.2	91	0	Peptide	Peptide Only	Peptide Peptide Only	946.552	946.55	474.283	2	-2.5	0.29141	47.79	0.00204499	mokapot_qval	mokapot_id
KENALVQMADGNQAQLAXSHLNGHK-K25-Peptide	db|PROT01|PTBP1	210217_LU02_csarnowski_2102_2b.c.08295.08295.4	210217_LU02_csarnowski_2102_2b.c.08295.08295.4	401	0	Peptide	Peptide Only	Peptide Peptide Only	2720.31	2720.31	681.085	4	-1.6	0.1043	47.64	0.00204499	mokapot_qval	mokapot_id
NNQFQALLQYADPVSAQHAK-A6-Peptide	db|PROT01|PTBP1	210217_LU02_csarnowski_2102_1a.c.15748.15748.3	210217_LU02_csarnowski_2102_1a.c.15748.15748.3	227	0	Peptide	Peptide Only	Peptide Peptide Only	2242.11	2242.11	748.378	3	-1.2	0.12399	47.64	0.00204499	mokapot_qval	mokapot_id
NNQFQALLQYADPVSAQHAK-Q9-Peptide	db|PROT01|PTBP1	210217_LU02_csarnowski_2102_2b.c.17410.17410.3	210217_LU02_csarnowski_2102_2b.c.17410.17410.3	230	0	Peptide	Peptide Only	Peptide Peptide Only	2242.11	2242.11	748.378	3	-0.8	0.12819	47.24	0.00204499	mokapot_qval	mokapot_id
AQAALQAVNSVQSGNLALAASAAAVDAGMAXAGQSPVLR-A4-Peptide	db|PROT01|PTBP1	210217_LU02_csarnowski_2102_2a.c.25515.25515.3	210217_LU02_csarnowski_2102_2a.c.25515.25515.3	153	0	Peptide	Peptide Only	Peptide Peptide Only	3695.87	3695.87	1232.96	3	-0.7	0.0491	46.77	0.00204499	mokapot_qval	mokapot_id
KENALVQMADGNQAQLAMSHLNGHK-G11-Peptide	db|PROT01|PTBP1	210217_LU02_csarnowski_2102_2a.c.11448.11448.4	210217_LU02_csarnowski_2102_2a.c.11448.11448.4	387	0	Peptide	Peptide Only	Peptide Peptide Only	2704.32	2704.31	677.085	4	-2.5	0.08228	46.48	0.00204499	mokapot_qval	mokapot_id
IAIPGLAGAGNSVLLVSNLNPER-V13-Peptide	db|PROT01|PTBP1	210217_LU02_csarnowski_2102_2a.c.23628.23628.3	210217_LU02_csarnowski_2102_2a.c.23628.23628.3	341	0	Peptide	Peptide Only	Peptide Peptide Only	2274.27	2274.27	759.097	3	-0.4	0.09921	46.28	0.00204499	mokapot_qval	mokapot_id
DYGNSPLHR-N4-Peptide	db|PROT01|PTBP1	210217_LU02_csarnowski_2102_1a.c.03164.03164.3	210217_LU02_csarnowski_2102_1a.c.03164.03164.3	435	0	Peptide	Peptide Only	Peptide Peptide Only	1057.49	1057.49	353.505	3	-1.9	0.21334	46.03	0.00204499	mokapot_qval	mokapot_id
KENALVQMADGNQAQLAMSHLNGHK-L21-Peptide	db|PROT01|PTBP1	210217_LU02_csarnowski_2102_2b.c.11408.11408.4	210217_LU02_csarnowski_2102_2b.c.11408.11408.4	397	0	Peptide	Peptide Only	Peptide Peptide Only	2704.32	2704.31	677.085	4	-3	0.0915	46.01	0.00204499	mokapot_qval	mokapot_id
NNQFQALLQYADPVSAQHAK-L7-Peptide	db|PROT01|PTBP1	210217_LU02_csarnowski_2102_2a.c.18803.18803.3	210217_LU02_csarnowski_2102_2a.c.18803.18803.3	228	0	Peptide	Peptide Only	Peptide Peptide Only	2242.11	2242.11	748.378	3	-1.2	0.1037	45.82	0.00204499	mokapot_qval	mokapot_id
DYGNSPLHR-S5-Peptide	db|PROT01|PTBP1	210217_LU02_csarnowski_2102_1b.c.02571.02571.3	210217_LU02_csarnowski_2102_1b.c.02571.02571.3	436	0	Peptide	Peptide Only	Peptide Peptide Only	1057.49	1057.49	353.505	3	-1.7	0.20256	45.4	0.00204499	mokapot_qval	mokapot_id
VKILFNKK-V1-Peptide	db|PROT01|PTBP1	210217_LU02_csarnowski_2102_2a.c.01435.01435.2	210217_LU02_csarnowski_2102_2a.c.01435.01435.2	370	0	Peptide	Peptide Only	Peptide Peptide Only	988.643	988.641	495.328	2	-2.2	0.38753	45.25	0.00204499	mokapot_qval	mokapot_id
VTNLLMLK-K8-Peptide	db|PROT01|PTBP1	210217_LU02_csarnowski_2102_1a.c.10712.10712.2	210217_LU02_csarnowski_2102_1a.c.10712.10712.2	95	0	Peptide	Peptide Only	Peptide Peptide Only	930.557	930.555	466.286	2	-1.9	0.35939	45.25	0.00379507	mokapot_qval	mokapot_id
NQAFIEMNTEEAANTMVNYYTSVTPVLR-F4-Peptide	db|PROT01|PTBP1	210217_LU02_csarnowski_2102_2b.c.27075.27075.3	210217_LU02_csarnowski_2102_2b.c.27075.27075.3	101	0	Peptide	Peptide Only	Peptide Peptide Only	3205.51	3205.5	1069.51	3	-3	0.04229	45.18	0.00204499	mokapot_qval	mokapot_id
ENALVQMADGNQAQLAMSHLNGHK-A13-Peptide	db|PROT01|PTBP1	210217_LU02_csarnowski_2102_2b.c.12723.12723.4	210217_LU02_csarnowski_2102_2b.c.12723.12723.4	390	0	Peptide	Peptide Only	Peptide Peptide Only	2576.22	2576.22	645.063	4	-1.1	0.08446	45.11	0.00204499	mokapot_qval	mokapot_id
KENALVQMADGNQAQLAMSHLNGHK-K25-Peptide	db|PROT01|PTBP1	210217_LU02_csarnowski_2102_1a.c.10512.10512.4	210217_LU02_csarnowski_2102_1a.c.10512.10512.4	401	0	Peptide	Peptide Only	Peptide Peptide Only	2704.32	2704.31	677.086	4	-1.9	0.08028	44.99	0.00204499	mokapot_qval	mokapot_id
ILFNKK-N4-Peptide	db|PROT01|PTBP1	210217_LU02_csarnowski_2102_2b.c.01556.01556.2	210217_LU02_csarnowski_2102_2b.c.01556.01556.2	375	0	Peptide	Peptide Only	Peptide Peptide Only	761.48	761.479	381.747	2	-1.6	0.50239	44.91	0.00853242	mokapot_qval	mokapot_id
KENALVQXADGNQAQLAMSHLNGHK-L21-Peptide	db|PROT01|PTBP1	210217_LU02_csarnowski_2102_2b.c.08023.08023.4	210217_LU02_csarnowski_2102_2b.c.08023.08023.4	397	0	Peptide	Peptide Only	Peptide Peptide Only	2720.31	2720.31	681.085	4	-1.1	0.06892	44.87	0.00204499	mokapot_qval	mokapot_id
VLFSSNGGVVK-S4-Peptide	db|PROT01|PTBP1	210217_LU02_csarnowski_2102_2b.c.08303.08303.2	210217_LU02_csarnowski_2102_2b.c.08303.08303.2	478	0	Peptide	Peptide Only	Peptide Peptide Only	1105.61	1105.61	553.813	2	-1.8	0.26343	44.58	0.00204499	mokapot_qval	mokapot_id
NQAFIEMNTEEAANTXVNYYTSVTPVLR-F4-Peptide	db|PROT01|PTBP1	210217_LU02_csarnowski_2102_2a.c.21368.21368.3	210217_LU02_csarnowski_2102_2a.c.21368.21368.3	101	0	Peptide	Peptide Only	Peptide Peptide Only	3221.5	3221.5	1074.84	3	-0.1	0.06171	44.52	0.00204499	mokapot_qval	mokapot_id
ITLSKHQNVQLPR-Q10-Peptide	db|PROT01|PTBP1	210217_LU02_csarnowski_2102_1a.c.04101.04101.4	210217_LU02_csarnowski_2102_1a.c.04101.04101.4	418	0	Peptide	Peptide Only	Peptide Peptide Only	1532.88	1532.87	384.227	4	-2.6	0.14602	44.51	0.00204499	mokapot_qval	mokapot_id
ENALVQXADGNQAQLAMSHLNGHK-G10-Peptide	db|PROT01|PTBP1	210217_LU02_csarnowski_2102_2a.c.09568.09568.4	210217_LU02_csarnowski_2102_2a.c.09568.09568.4	387	0	Peptide	Peptide Only	Peptide Peptide Only	2592.22	2592.22	649.062	4	-0.9	0.08273	44.49	0.00204499	mokapot_qval	mokapot_id
VTNLLXLK-N3-Peptide	db|PROT01|PTBP1	210217_LU02_csarnowski_2102_1b.c.09237.09237.2	210217_LU02_csarnowski_2102_1b.c.09237.09237.2	90	0	Peptide	Peptide Only	Peptide Peptide Only	946.552	946.55	474.283	2	-1.9	0.29598	44.29	0.00204499	mokapot_qval	mokapot_id
ENALVQMADGNQAQLAMSHLNGHK-Q14-Peptide	db|PROT01|PTBP1	210217_LU02_csarnowski_2102_1a.c.12030.12030.4	210217_LU02_csarnowski_2102_1a.c.12030.12030.4	391	0	Peptide	Peptide Only	Peptide Peptide Only	2576.22	2576.21	645.061	4	-3	0.09171	44.27	0.00204499	mokapot_qval	mokapot_id
GSHMDGIVPDIAVGTK-P9-Peptide	db|PROT01|PTBP1	210217_LU02_csarnowski_2102_1a.c.10160.10160.3	210217_LU02_csarnowski_2102_1a.c.10160.10160.3	9	0	Peptide	Peptide Only	Peptide Peptide Only	1595.8	1595.79	532.939	3	-1.9	0.16437	44.17	0.00204499	mokapot_qval	mokapot_id
ENALVQMADGNQAQLAMSHLNGHK-A16-Peptide	db|PROT01|PTBP1	210217_LU02_csarnowski_2102_2b.c.13035.13035.4	210217_LU02_csarnowski_2102_2b.c.13035.13035.4	393	0	Peptide	Peptide Only	Peptide Peptide Only	2576.22	2576.22	645.063	4	-1	0.09364	44.16	0.00204499	mokapot_qval	mokapot_id
LSLDGQNIYNASSTLR-G5-Peptide	db|PROT01|PTBP1	210217_LU02_csarnowski_2102_1b.c.12478.12478.3	210217_LU02_csarnowski_2102_1b.c.12478.12478.3	246	0	Peptide	Peptide Only	Peptide Peptide Only	1750.88	1750.88	584.635	3	-1.5	0.11771	44.06	0.00204499	mokapot_qval	mokapot_id
LSLDGQNIYNASSTLR-L1-Peptide	db|PROT01|PTBP1	210217_LU02_csarnowski_2102_2b.c.14079.14079.2	210217_LU02_csarnowski_2102_2b.c.14079.14079.2	242	0	Peptide	Peptide Only	Peptide Peptide Only	1750.88	1750.88	876.449	2	-1	0.17948	43.99	0.00204499	mokapot_qval	mokapot_id
DYGNSPLHR-Y2-Peptide	db|PROT01|PTBP1	210217_LU02_csarnowski_2102_2b.c.02648.02648.3	210217_LU02_csarnowski_2102_2b.c.02648.02648.3	433	0	Peptide	Peptide Only	Peptide Peptide Only	1057.49	1057.49	353.505	3	-1.8	0.15771	43.98	0.00204499	mokapot_qval	mokapot_id
VTNLLMLK-L5-Peptide	db|PROT01|PTBP1	210217_LU02_csarnowski_2102_1b.c.10728.10728.2	210217_LU02_csarnowski_2102_1b.c.10728.10728.2	92	0	Peptide	Peptide Only	Peptide Peptide Only	930.557	930.556	466.286	2	-1.3	0.34421	43.96	0.00204499	mokapot_qval	mokapot_id
EGQEDQGLTKDYGNSPLHR-D5-Peptide	db|PROT01|PTBP1	210217_LU02_csarnowski_2102_1a.c.04668.04668.4	210217_LU02_csarnowski_2102_1a.c.04668.04668.4	426	0	Peptide	Peptide Only	Peptide Peptide Only	2142.99	2142.99	536.755	4	-1.2	0.09805	43.96	0.00204499	mokapot_qval	mokapot_id
SAGVPSRVIHIR-S6-Peptide	db|PROT01|PTBP1	210217_LU02_csarnowski_2102_1b.c.03293.03293.3	210217_LU02_csarnowski_2102_1b.c.03293.03293.3	61	0	Peptide	Peptide Only	Peptide Peptide Only	1290.75	1290.75	431.258	3	-2	0.25251	43.83	0.00204499	mokapot_qval	mokapot_id
ITLSKHQNVQLPREGQEDQGLTK-E14-Peptide	db|PROT01|PTBP1	210217_LU02_csarnowski_2102_1a.c.05388.05388.5	210217_LU02_csarnowski_2102_1a.c.05388.05388.5	422	0	Peptide	Peptide Only	Peptide Peptide Only	2618.38	2618.37	524.683	5	-1.3	0.10235	43.65	0.00204499	mokapot_qval	mokapot_id
KENALVQMADGNQAQLAMSHLNGHK-A14-Peptide	db|PROT01|PTBP1	210217_LU02_csarnowski_2102_1b.c.10573.10573.4	210217_LU02_csarnowski_2102_1b.c.10573.10573.4	390	0	Peptide	Peptide Only	Peptide Peptide Only	2704.32	2704.31	677.086	4	-1.7	0.07032	43.45	0.00204499	mokapot_qval	mokapot_id
GSHXDGIVPDIAVGTK-D10-Peptide	db|PROT01|PTBP1	210217_LU02_csarnowski_2102_2a.c.08558.08558.3	210217_LU02_csarnowski_2102_2a.c.08558.08558.3	10	0	Peptide	Peptide Only	Peptide Peptide Only	1611.79	1611.79	538.271	3	-1.7	0.15123	43.43	0.00204499	mokapot_qval	mokapot_id
GSHXDGIVPDIAVGTK-I11-Peptide	db|PROT01|PTBP1	210217_LU02_csarnowski_2102_1a.c.08707.08707.3	210217_LU02_csarnowski_2102_1a.c.08707.08707.3	11	0	Peptide	Peptide Only	Peptide Peptide Only	1611.79	1611.79	538.271	3	-1.2	0.13234	43.3	0.00204499	mokapot_qval	mokapot_id
VTNLLMLKGK-N3-Peptide	db|PROT01|PTBP1	210217_LU02_csarnowski_2102_2a.c.06842.06842.3	210217_LU02_csarnowski_2102_2a.c.06842.06842.3	90	0	Peptide	Peptide Only	Peptide Peptide Only	1115.67	1115.67	372.899	3	-0.4	0.17079	43.29	0.00204499	mokapot_qval	mokapot_id
IITFTK-I1-Peptide	db|PROT01|PTBP1	210217_LU02_csarnowski_2102_1b.c.04693.04693.2	210217_LU02_csarnowski_2102_1b.c.04693.04693.2	216	0	Peptide	Peptide Only	Peptide Peptide Only	721.437	721.436	361.726	2	-2	0.31511	43.24	0.00204499	mokapot_qval	mokapot_id
AQAALQAVNSVQSGNLALAASAAAVDAGXAMAGQSPVLR-A7-Peptide	db|PROT01|PTBP1	210217_LU02_csarnowski_2102_2a.c.26581.26581.3	210217_LU02_csarnowski_2102_2a.c.26581.26581.3	156	0	Peptide	Peptide Only	Peptide Peptide Only	3695.87	3695.87	1232.96	3	-0.8	0.04489	43.23	0.00204499	mokapot_qval	mokapot_id
ENALVQMADGNQAQLAMSHLNGHK-G10-Peptide	db|PROT01|PTBP1	210217_LU02_csarnowski_2102_2a.c.13268.13268.4	210217_LU02_csarnowski_2102_2a.c.13268.13268.4	387	0	Peptide	Peptide Only	Peptide Peptide Only	2576.22	2576.22	645.062	4	-1.5	0.09532	43.11	0.00204499	mokapot_qval	mokapot_id
ITLSKHQNVQLPREGQEDQGLTK-P12-Peptide	db|PROT01|PTBP1	210217_LU02_csarnowski_2102_2a.c.05868.05868.5	210217_LU02_csarnowski_2102_2a.c.05868.05868.5	420	0	Peptide	Peptide Only	Peptide Peptide Only	2618.38	2618.38	524.683	5	-0.9	0.10787	43.06	0.00204499	mokapot_qval	mokapot_id
GSHMDGIVPDIAVGTKR-P9-Peptide	db|PROT01|PTBP1	210217_LU02_csarnowski_2102_1b.c.07462.07462.4	210217_LU02_csarnowski_2102_1b.c.07462.07462.4	9	0	Peptide	Peptide Only	Peptide Peptide Only	1751.9	1751.9	438.982	4	-2	0.17716	43.03	0.00204499	mokapot_qval	mokapot_id
KENALVQXADGNQAQLAMSHLNGHK-K25-Peptide	db|PROT01|PTBP1	210217_LU02_csarnowski_2102_2b.c.08036.08036.5	210217_LU02_csarnowski_2102_2b.c.08036.08036.5	401	0	Peptide	Peptide Only	Peptide Peptide Only	2720.31	2720.3	545.069	5	-3.2	0.09408	42.8	0.00204499	mokapot_qval	mokapot_id
DYGNSPLHR-G3-Peptide	db|PROT01|PTBP1	210217_LU02_csarnowski_2102_1b.c.02962.02962.3	210217_LU02_csarnowski_2102_1b.c.02962.02962.3	434	0	Peptide	Peptide Only	Peptide Peptide Only	1057.49	1057.49	353.505	3	-2	0.17361	42.8	0.00204499	mokapot_qval	mokapot_id
VSFSKSTI-S2-Peptide	db|PROT01|PTBP1	210217_LU02_csarnowski_2102_1a.c.05058.05058.2	210217_LU02_csarnowski_2102_1a.c.05058.05058.2	528	0	Peptide	Peptide Only	Peptide Peptide Only	867.47	867.468	434.742	2	-2.5	0.23692	42.43	0.00204499	mokapot_qval	mokapot_id
ILFNKK-F3-Peptide	db|PROT01|PTBP1	210217_LU02_csarnowski_2102_2a.c.01528.01528.2	210217_LU02_csarnowski_2102_2a.c.01528.01528.2	374	0	Peptide	Peptide Only	Peptide Peptide Only	761.48	761.479	381.747	2	-1.5	0.48817	42.38	0.00561798	mokapot_qval	mokapot_id
ITLSKHQNVQLPR-S4-Peptide	db|PROT01|PTBP1	210217_LU02_csarnowski_2102_1b.c.03944.03944.4	210217_LU02_csarnowski_2102_1b.c.03944.03944.4	412	0	Peptide	Peptide Only	Peptide Peptide Only	1532.88	1532.88	384.227	4	-2	0.14252	42.34	0.00204499	mokapot_qval	mokapot_id
VTNLLMLKGK-L5-Peptide	db|PROT01|PTBP1	210217_LU02_csarnowski_2102_1a.c.06379.06379.3	210217_LU02_csarnowski_2102_1a.c.06379.06379.3	92	0	Peptide	Peptide Only	Peptide Peptide Only	1115.67	1115.67	372.898	3	-2.3	0.18705	42.23	0.00204499	mokapot_qval	mokapot_id
GSHXDGIVPDIAVGTKR-D10-Peptide	db|PROT01|PTBP1	210217_LU02_csarnowski_2102_1a.c.05622.05622.4	210217_LU02_csarnowski_2102_1a.c.05622.05622.4	10	0	Peptide	Peptide Only	Peptide Peptide Only	1767.89	1767.89	442.98	4	-2	0.15722	41.98	0.00204499	mokapot_qval	mokapot_id
ITLSKHQNVQLPR-T2-Peptide	db|PROT01|PTBP1	210217_LU02_csarnowski_2102_1a.c.03908.03908.4	210217_LU02_csarnowski_2102_1a.c.03908.03908.4	410	0	Peptide	Peptide Only	Peptide Peptide Only	1532.88	1532.88	384.227	4	-2	0.14376	41.89	0.00204499	mokapot_qval	mokapot_id
IDFSKLTSLNVK-S4-Peptide	db|PROT01|PTBP1	210217_LU02_csarnowski_2102_2b.c.14046.14046.3	210217_LU02_csarnowski_2102_2b.c.14046.14046.3	261	0	Peptide	Peptide Only	Peptide Peptide Only	1363.77	1363.77	455.597	3	-2.1	0.21622	41.8	0.00204499	mokapot_qval	mokapot_id
VTNLLMLK-N3-Peptide	db|PROT01|PTBP1	210217_LU02_csarnowski_2102_1b.c.10482.10482.2	210217_LU02_csarnowski_2102_1b.c.10482.10482.2	90	0	Peptide	Peptide Only	Peptide Peptide Only	930.557	930.556	466.286	2	-1.8	0.34776	41.69	0.00379507	mokapot_qval	mokapot_id
ITLSKHQNVQLPREGQEDQGLTK-Q16-Peptide	db|PROT01|PTBP1	210217_LU02_csarnowski_2102_2b.c.05760.05760.5	210217_LU02_csarnowski_2102_2b.c.05760.05760.5	424	0	Peptide	Peptide Only	Peptide Peptide Only	2618.38	2618.37	524.683	5	-1.3	0.10672	41.67	0.00204499	mokapot_qval	mokapot_id
VLFSSNGGVVKGFK-S4-Peptide	db|PROT01|PTBP1	210217_LU02_csarnowski_2102_2b.c.08672.08672.3	210217_LU02_csarnowski_2102_2b.c.08672.08672.3	478	0	Peptide	Peptide Only	Peptide Peptide Only	1437.8	1437.79	480.273	3	-2.3	0.208	41.62	0.00204499	mokapot_qval	mokapot_id
HQNVQLPREGQEDQGLTK-E12-Peptide	db|PROT01|PTBP1	210217_LU02_csarnowski_2102_2a.c.03721.03721.4	210217_LU02_csarnowski_2102_2a.c.03721.03721.4	425	0	Peptide	Peptide Only	Peptide Peptide Only	2076.03	2076.03	520.016	4	-0.7	0.13238	41.53	0.00204499	mokapot_qval	mokapot_id
HQNVQLPREGQEDQGLTK-E12-Peptide	db|PROT01|PTBP1	210217_LU02_csarnowski_2102_2b.c.03721.03721.3	210217_LU02_csarnowski_2102_2b.c.03721.03721.3	425	0	Peptide	Peptide Only	Peptide Peptide Only	2076.03	2076.03	693.019	3	-0.4	0.21079	32	0.00204499	mokapot_qval	mokapot_id
VTNLLMLK-V1-Peptide	db|PROT01|PTBP1	210217_LU02_csarnowski_2102_1a.c.10975.10975.2	210217_LU02_csarnowski_2102_1a.c.10975.10975.2	88	0	Peptide	Peptide Only	Peptide Peptide Only	930.557	930.555	466.285	2	-2.2	0.28319	41.52	0.00204499	mokapot_qval	mokapot_id
GSHMDGIVPDIAVGTKR-D10-Peptide	db|PROT01|PTBP1	210217_LU02_csarnowski_2102_2b.c.07915.07915.4	210217_LU02_csarnowski_2102_2b.c.07915.07915.4	10	0	Peptide	Peptide Only	Peptide Peptide Only	1751.9	1751.9	438.982	4	-1.7	0.16938	41.5	0.00204499	mokapot_qval	mokapot_id
NQAFIEMNTEEAANTXVNYYTSVTPVLR-I5-Peptide	db|PROT01|PTBP1	210217_LU02_csarnowski_2102_2b.c.20755.20755.3	210217_LU02_csarnowski_2102_2b.c.20755.20755.3	102	0	Peptide	Peptide Only	Peptide Peptide Only	3221.5	3221.49	1074.84	3	-2.2	0.05669	41.42	0.00204499	mokapot_qval	mokapot_id
ITLSKHQNVQLPR-L3-Peptide	db|PROT01|PTBP1	210217_LU02_csarnowski_2102_2a.c.04194.04194.4	210217_LU02_csarnowski_2102_2a.c.04194.04194.4	411	0	Peptide	Peptide Only	Peptide Peptide Only	1532.88	1532.88	384.227	4	-2.3	0.13401	41.31	0.00204499	mokapot_qval	mokapot_id
KENALVQXADGNQAQLAMSHLNGHK-N12-Peptide	db|PROT01|PTBP1	210217_LU02_csarnowski_2102_2a.c.08149.08149.4	210217_LU02_csarnowski_2102_2a.c.08149.08149.4	388	0	Peptide	Peptide Only	Peptide Peptide Only	2720.31	2720.31	681.085	4	-1.5	0.06173	41.26	0.00204499	mokapot_qval	mokapot_id
LTSLNVK-L1-Peptide	db|PROT01|PTBP1	210217_LU02_csarnowski_2102_1b.c.02955.02955.2	210217_LU02_csarnowski_2102_1b.c.02955.02955.2	263	0	Peptide	Peptide Only	Peptide Peptide Only	773.465	773.463	387.739	2	-2.4	0.26495	41.21	0.00204499	mokapot_qval	mokapot_id
ENALVQXADGNQAQLAMSHLNGHK-M17-Peptide	db|PROT01|PTBP1	210217_LU02_csarnowski_2102_2a.c.09893.09893.4	210217_LU02_csarnowski_2102_2a.c.09893.09893.4	394	0	Peptide	Peptide Only	Peptide Peptide Only	2592.22	2592.21	649.061	4	-2	0.06419	41.2	0.00204499	mokapot_qval	mokapot_id
GFKFFQKDR-K3-Peptide	db|PROT01|PTBP1	210217_LU02_csarnowski_2102_2a.c.08602.08602.3	210217_LU02_csarnowski_2102_2a.c.08602.08602.3	488	0	Peptide	Peptide Only	Peptide Peptide Only	1171.61	1171.61	391.545	3	-3.2	0.29265	41.18	0.00204499	mokapot_qval	mokapot_id
VSFSKSTI-I8-Peptide	db|PROT01|PTBP1	210217_LU02_csarnowski_2102_1b.c.05152.05152.2	210217_LU02_csarnowski_2102_1b.c.05152.05152.2	534	0	Peptide	Peptide Only	Peptide Peptide Only	867.47	867.468	434.742	2	-2.1	0.27843	41.13	0.00204499	mokapot_qval	mokapot_id
ENALVQMADGNQAQLAMSHLNGHK-D9-Peptide	db|PROT01|PTBP1	210217_LU02_csarnowski_2102_2a.c.13222.13222.3	210217_LU02_csarnowski_2102_2a.c.13222.13222.3	386	0	Peptide	Peptide Only	Peptide Peptide Only	2576.22	2576.22	859.747	3	-1.4	0.10479	41.12	0.00204499	mokapot_qval	mokapot_id
KENALVQMADGNQAQLAXSHLNGHK-L21-Peptide	db|PROT01|PTBP1	210217_LU02_csarnowski_2102_2b.c.08310.08310.5	210217_LU02_csarnowski_2102_2b.c.08310.08310.5	397	0	Peptide	Peptide Only	Peptide Peptide Only	2720.31	2720.31	545.069	5	-1.8	0.07357	41.03	0.00204499	mokapot_qval	mokapot_id
GSHXDGIVPDIAVGTK-P9-Peptide	db|PROT01|PTBP1	210217_LU02_csarnowski_2102_2b.c.08776.08776.3	210217_LU02_csarnowski_2102_2b.c.08776.08776.3	9	0	Peptide	Peptide Only	Peptide Peptide Only	1611.79	1611.79	538.272	3	-0.2	0.1267	41.01	0.00204499	mokapot_qval	mokapot_id
GSHMDGIVPDIAVGTK-D10-Peptide	db|PROT01|PTBP1	210217_LU02_csarnowski_2102_2a.c.11123.11123.3	210217_LU02_csarnowski_2102_2a.c.11123.11123.3	10	0	Peptide	Peptide Only	Peptide Peptide Only	1595.8	1595.79	532.939	3	-1.8	0.16576	41	0.00204499	mokapot_qval	mokapot_id
GSDELFSTCVTNGPFIXSSNSASAANGNDSK-N26-Peptide	db|PROT01|PTBP1	210217_LU02_csarnowski_2102_2a.c.20223.20223.3	210217_LU02_csarnowski_2102_2a.c.20223.20223.3	43	0	Peptide	Peptide Only	Peptide Peptide Only	3180.36	3180.36	1061.13	3	-0.5	0.05424	40.93	0.00204499	mokapot_qval	mokapot_id
VLFSSNGGVVK-S5-Peptide	db|PROT01|PTBP1	210217_LU02_csarnowski_2102_1b.c.07991.07991.2	210217_LU02_csarnowski_2102_1b.c.07991.07991.2	479	0	Peptide	Peptide Only	Peptide Peptide Only	1105.61	1105.61	553.813	2	-2.1	0.22616	40.87	0.00204499	mokapot_qval	mokapot_id
GQPIYIQFSNHK-I4-Peptide	db|PROT01|PTBP1	210217_LU02_csarnowski_2102_2b.c.07475.07475.3	210217_LU02_csarnowski_2102_2b.c.07475.07475.3	129	0	Peptide	Peptide Only	Peptide Peptide Only	1430.73	1430.73	477.917	3	-1.2	0.20894	40.83	0.00204499	mokapot_qval	mokapot_id
VKILFNKK-F5-Peptide	db|PROT01|PTBP1	210217_LU02_csarnowski_2102_1a.c.01484.01484.2	210217_LU02_csarnowski_2102_1a.c.01484.01484.2	374	0	Peptide	Peptide Only	Peptide Peptide Only	988.643	988.642	495.329	2	-1.3	0.42509	40.76	0.00853242	mokapot_qval	mokapot_id
GFKFFQK-K7-Peptide	db|PROT01|PTBP1	210217_LU02_csarnowski_2102_1a.c.06386.06386.2	210217_LU02_csarnowski_2102_1a.c.06386.06386.2	492	0	Peptide	Peptide Only	Peptide Peptide Only	900.486	900.484	451.25	2	-2	0.42933	40.75	0.00379507	mokapot_qval	mokapot_id
HQNVQLPREGQEDQGLTK-Q14-Peptide	db|PROT01|PTBP1	210217_LU02_csarnowski_2102_1b.c.03428.03428.4	210217_LU02_csarnowski_2102_1b.c.03428.03428.4	427	0	Peptide	Peptide Only	Peptide Peptide Only	2076.03	2076.03	520.016	4	-1.7	0.13041	40.68	0.00204499	mokapot_qval	mokapot_id
LTSLNVKYNNDKSR-N5-Peptide	db|PROT01|PTBP1	210217_LU02_csarnowski_2102_1a.c.02544.02544.4	210217_LU02_csarnowski_2102_1a.c.02544.02544.4	267	0	Peptide	Peptide Only	Peptide Peptide Only	1650.87	1650.87	413.724	4	-2.2	0.19531	40.56	0.00204499	mokapot_qval	mokapot_id
GSHMDGIVPDIAVGTK-G6-Peptide	db|PROT01|PTBP1	210217_LU02_csarnowski_2102_2a.c.11844.11844.3	210217_LU02_csarnowski_2102_2a.c.11844.11844.3	6	0	Peptide	Peptide Only	Peptide Peptide Only	1595.8	1595.8	532.94	3	-1.4	0.16422	40.56	0.00204499	mokapot_qval	mokapot_id
FFQKDR-R6-Peptide	db|PROT01|PTBP1	210217_LU02_csarnowski_2102_1b.c.01170.01170.2	210217_LU02_csarnowski_2102_1b.c.01170.01170.2	494	0	Peptide	Peptide Only	Peptide Peptide Only	839.429	839.427	420.721	2	-2	0.47466	40.56	0.00379507	mokapot_qval	mokapot_id
GSHXDGIVPDIAVGTK-G6-Peptide	db|PROT01|PTBP1	210217_LU02_csarnowski_2102_2b.c.08458.08458.3	210217_LU02_csarnowski_2102_2b.c.08458.08458.3	6	0	Peptide	Peptide Only	Peptide Peptide Only	1611.79	1611.79	538.271	3	-1.9	0.14248	40.52	0.00204499	mokapot_qval	mokapot_id
GFKFFQKDR-F2-Peptide	db|PROT01|PTBP1	210217_LU02_csarnowski_2102_1b.c.07995.07995.3	210217_LU02_csarnowski_2102_1b.c.07995.07995.3	487	0	Peptide	Peptide Only	Peptide Peptide Only	1171.61	1171.61	391.545	3	-2.2	0.22053	40.47	0.00204499	mokapot_qval	mokapot_id
VLFSSNGGVVK-N6-Peptide	db|PROT01|PTBP1	210217_LU02_csarnowski_2102_1a.c.08041.08041.2	210217_LU02_csarnowski_2102_1a.c.08041.08041.2	480	0	Peptide	Peptide Only	Peptide Peptide Only	1105.61	1105.61	553.814	2	-1.1	0.23011	40.45	0.00204499	mokapot_qval	mokapot_id
ENALVQXADGNQAQLAMSHLNGHK-A8-Peptide	db|PROT01|PTBP1	210217_LU02_csarnowski_2102_2a.c.09605.09605.3	210217_LU02_csarnowski_2102_2a.c.09605.09605.3	385	0	Peptide	Peptide Only	Peptide Peptide Only	2592.22	2592.22	865.08	3	-0.8	0.10066	40.26	0.00204499	mokapot_qval	mokapot_id
VKILFNK-F5-Peptide	db|PROT01|PTBP1	210217_LU02_csarnowski_2102_1b.c.03747.03747.2	210217_LU02_csarnowski_2102_1b.c.03747.03747.2	374	0	Peptide	Peptide Only	Peptide Peptide Only	860.548	860.548	431.282	2	-0.2	0.35103	40.22	0.00204499	mokapot_qval	mokapot_id
ENALVQMADGNQAQLAMSHLNGHK-M7-Peptide	db|PROT01|PTBP1	210217_LU02_csarnowski_2102_2b.c.12253.12253.3	210217_LU02_csarnowski_2102_2b.c.12253.12253.3	384	0	Peptide	Peptide Only	Peptide Peptide Only	2576.22	2576.22	859.747	3	-2.1	0.09267	40.22	0.00204499	mokapot_qval	mokapot_id
VLFSSNGGVVKGFK-F3-Peptide	db|PROT01|PTBP1	210217_LU02_csarnowski_2102_2a.c.08743.08743.3	210217_LU02_csarnowski_2102_2a.c.08743.08743.3	477	0	Peptide	Peptide Only	Peptide Peptide Only	1437.8	1437.8	480.273	3	-0.9	0.19846	40.15	0.00204499	mokapot_qval	mokapot_id
KENALVQMADGNQAQLAXSHLNGHK-N3-Peptide	db|PROT01|PTBP1	210217_LU02_csarnowski_2102_2a.c.08445.08445.5	210217_LU02_csarnowski_2102_2a.c.08445.08445.5	379	0	Peptide	Peptide Only	Peptide Peptide Only	2720.31	2720.31	545.069	5	-1.6	0.07694	40.12	0.00204499	mokapot_qval	mokapot_id
VKILFNK-I3-Peptide	db|PROT01|PTBP1	210217_LU02_csarnowski_2102_2a.c.04034.04034.2	210217_LU02_csarnowski_2102_2a.c.04034.04034.2	372	0	Peptide	Peptide Only	Peptide Peptide Only	860.548	860.548	431.282	2	-0.7	0.34589	40.05	0.00204499	mokapot_qval	mokapot_id
LTSLNVKYNNDKSR-L4-Peptide	db|PROT01|PTBP1	210217_LU02_csarnowski_2102_2a.c.02613.02613.4	210217_LU02_csarnowski_2102_2a.c.02613.02613.4	266	0	Peptide	Peptide Only	Peptide Peptide Only	1650.87	1650.87	413.724	4	-1.7	0.19521	40	0.00204499	mokapot_qval	mokapot_id
LSLDGQNIYNASSTLR-N10-Peptide	db|PROT01|PTBP1	210217_LU02_csarnowski_2102_2b.c.14913.14913.3	210217_LU02_csarnowski_2102_2b.c.14913.14913.3	251	0	Peptide	Peptide Only	Peptide Peptide Only	1750.88	1750.88	584.635	3	-2.2	0.14586	39.83	0.00204499	mokapot_qval	mokapot_id
GQPIYIQFSNHK-P3-Peptide	db|PROT01|PTBP1	210217_LU02_csarnowski_2102_1a.c.07519.07519.3	210217_LU02_csarnowski_2102_1a.c.07519.07519.3	128	0	Peptide	Peptide Only	Peptide Peptide Only	1430.73	1430.73	477.917	3	-1.9	0.17174	39.82	0.00204499	mokapot_qval	mokapot_id
SAGVPSRVIHIR-V8-Peptide	db|PROT01|PTBP1	210217_LU02_csarnowski_2102_2b.c.03444.03444.3	210217_LU02_csarnowski_2102_2b.c.03444.03444.3	63	0	Peptide	Peptide Only	Peptide Peptide Only	1290.75	1290.75	431.258	3	-1.8	0.23782	39.78	0.00204499	mokapot_qval	mokapot_id
HQNVQLPREGQEDQGLTK-D13-Peptide	db|PROT01|PTBP1	210217_LU02_csarnowski_2102_1a.c.03646.03646.4	210217_LU02_csarnowski_2102_1a.c.03646.03646.4	426	0	Peptide	Peptide Only	Peptide Peptide Only	2076.03	2076.03	520.016	4	-1.7	0.12714	39.75	0.00204499	mokapot_qval	mokapot_id
ENALVQMADGNQAQLAMSHLNGHK-A8-Peptide	db|PROT01|PTBP1	210217_LU02_csarnowski_2102_2a.c.12395.12395.3	210217_LU02_csarnowski_2102_2a.c.12395.12395.3	385	0	Peptide	Peptide Only	Peptide Peptide Only	2576.22	2576.22	859.749	3	0.2	0.09699	39.7	0.00204499	mokapot_qval	mokapot_id
GSHMDGIVPDIAVGTKR-A12-Peptide	db|PROT01|PTBP1	210217_LU02_csarnowski_2102_2a.c.08285.08285.4	210217_LU02_csarnowski_2102_2a.c.08285.08285.4	12	0	Peptide	Peptide Only	Peptide Peptide Only	1751.9	1751.89	438.982	4	-2.2	0.12948	39.69	0.00204499	mokapot_qval	mokapot_id
DYGNSPLHR-D1-Peptide	db|PROT01|PTBP1	210217_LU02_csarnowski_2102_2b.c.03580.03580.2	210217_LU02_csarnowski_2102_2b.c.03580.03580.2	432	0	Peptide	Peptide Only	Peptide Peptide Only	1057.49	1057.49	529.753	2	-2.6	0.30273	39.48	0.00204499	mokapot_qval	mokapot_id
VTNLLXLKGK-L4-Peptide	db|PROT01|PTBP1	210217_LU02_csarnowski_2102_1b.c.05068.05068.3	210217_LU02_csarnowski_2102_1b.c.05068.05068.3	91	0	Peptide	Peptide Only	Peptide Peptide Only	1131.67	1131.67	378.23	3	-2.3	0.21256	39.46	0.00204499	mokapot_qval	mokapot_id
ENALVQMADGNQAQLAXSHLNGHK-D9-Peptide	db|PROT01|PTBP1	210217_LU02_csarnowski_2102_2b.c.09870.09870.3	210217_LU02_csarnowski_2102_2b.c.09870.09870.3	386	0	Peptide	Peptide Only	Peptide Peptide Only	2592.22	2592.21	865.079	3	-1.7	0.09671	39.37	0.00204499	mokapot_qval	mokapot_id
GSHMDGIVPDIAVGTK-I11-Peptide	db|PROT01|PTBP1	210217_LU02_csarnowski_2102_2a.c.10800.10800.3	210217_LU02_csarnowski_2102_2a.c.10800.10800.3	11	0	Peptide	Peptide Only	Peptide Peptide Only	1595.8	1595.8	532.94	3	-0.6	0.15846	39.27	0.00204499	mokapot_qval	mokapot_id
GSHXDGIVPDIAVGTKR-P9-Peptide	db|PROT01|PTBP1	210217_LU02_csarnowski_2102_1b.c.05506.05506.4	210217_LU02_csarnowski_2102_1b.c.05506.05506.4	9	0	Peptide	Peptide Only	Peptide Peptide Only	1767.89	1767.89	442.98	4	-2.1	0.15006	39.19	0.00204499	mokapot_qval	mokapot_id
GSHXDGIVPDIAVGTK-I7-Peptide	db|PROT01|PTBP1	210217_LU02_csarnowski_2102_2a.c.07970.07970.3	210217_LU02_csarnowski_2102_2a.c.07970.07970.3	7	0	Peptide	Peptide Only	Peptide Peptide Only	1611.79	1611.79	538.271	3	-1.9	0.12316	39.15	0.00204499	mokapot_qval	mokapot_id
KENALVQXADGNQAQLAMSHLNGHK-G11-Peptide	db|PROT01|PTBP1	210217_LU02_csarnowski_2102_1b.c.07523.07523.4	210217_LU02_csarnowski_2102_1b.c.07523.07523.4	387	0	Peptide	Peptide Only	Peptide Peptide Only	2720.31	2720.31	681.085	4	-1.2	0.09161	38.98	0.00204499	mokapot_qval	mokapot_id
IITFTK-T3-Peptide	db|PROT01|PTBP1	210217_LU02_csarnowski_2102_1b.c.04941.04941.2	210217_LU02_csarnowski_2102_1b.c.04941.04941.2	218	0	Peptide	Peptide Only	Peptide Peptide Only	721.437	721.436	361.726	2	-1.8	0.31139	38.95	0.00204499	mokapot_qval	mokapot_id
NQAFIEMNTEEAANTXVNYYTSVTPVLR-Q2-Peptide	db|PROT01|PTBP1	210217_LU02_csarnowski_2102_2b.c.21195.21195.3	210217_LU02_csarnowski_2102_2b.c.21195.21195.3	99	0	Peptide	Peptide Only	Peptide Peptide Only	3221.5	3221.5	1074.84	3	0.2	0.06724	38.85	0.00204499	mokapot_qval	mokapot_id
GSHXDGIVPDIAVGTKR-S2-Peptide	db|PROT01|PTBP1	210217_LU02_csarnowski_2102_1b.c.05654.05654.3	210217_LU02_csarnowski_2102_1b.c.05654.05654.3	2	0	Peptide	Peptide Only	Peptide Peptide Only	1767.89	1767.89	590.305	3	-1.1	0.17895	38.84	0.00204499	mokapot_qval	mokapot_id
IDFSKLTSLNVKYNNDK-L9-Peptide	db|PROT01|PTBP1	210217_LU02_csarnowski_2102_2a.c.12520.12520.4	210217_LU02_csarnowski_2102_2a.c.12520.12520.4	266	0	Peptide	Peptide Only	Peptide Peptide Only	1998.04	1998.04	500.518	4	-0.9	0.17649	38.62	0.00204499	mokapot_qval	mokapot_id
GSHXDGIVPDIAVGTK-G1-Peptide	db|PROT01|PTBP1	210217_LU02_csarnowski_2102_2b.c.08283.08283.2	210217_LU02_csarnowski_2102_2b.c.08283.08283.2	1	0	Peptide	Peptide Only	Peptide Peptide Only	1611.79	1611.79	806.903	2	-1	0.18675	38.57	0.00204499	mokapot_qval	mokapot_id
GQPIYIQFSNHK-Q2-Peptide	db|PROT01|PTBP1	210217_LU02_csarnowski_2102_1a.c.06997.06997.2	210217_LU02_csarnowski_2102_1a.c.06997.06997.2	127	0	Peptide	Peptide Only	Peptide Peptide Only	1430.73	1430.73	716.372	2	-1	0.22615	38.56	0.00204499	mokapot_qval	mokapot_id
IDFSKLTSLNVKYNNDK-F3-Peptide	db|PROT01|PTBP1	210217_LU02_csarnowski_2102_1a.c.11279.11279.4	210217_LU02_csarnowski_2102_1a.c.11279.11279.4	260	0	Peptide	Peptide Only	Peptide Peptide Only	1998.04	1998.04	500.517	4	-2.5	0.18621	38.49	0.00204499	mokapot_qval	mokapot_id
EGQEDQGLTKDYGNSPLHR-G7-Peptide	db|PROT01|PTBP1	210217_LU02_csarnowski_2102_2b.c.04868.04868.4	210217_LU02_csarnowski_2102_2b.c.04868.04868.4	428	0	Peptide	Peptide Only	Peptide Peptide Only	2142.99	2142.99	536.755	4	-1.2	0.09999	38.45	0.00204499	mokapot_qval	mokapot_id
ENALVQMADGNQAQLAMSHLNGHK-N11-Peptide	db|PROT01|PTBP1	210217_LU02_csarnowski_2102_2a.c.12935.12935.4	210217_LU02_csarnowski_2102_2a.c.12935.12935.4	388	0	Peptide	Peptide Only	Peptide Peptide Only	2576.22	2576.22	645.064	4	0.5	0.06517	38.4	0.00204499	mokapot_qval	mokapot_id
GFKFFQK-G1-Peptide	db|PROT01|PTBP1	210217_LU02_csarnowski_2102_1a.c.11014.11014.2	210217_LU02_csarnowski_2102_1a.c.11014.11014.2	486	0	Peptide	Peptide Only	Peptide Peptide Only	900.486	900.485	451.25	2	-0.8	0.3723	38.39	0.00204499	mokapot_qval	mokapot_id
ENALVQMADGNQAQLAXSHLNGHK-A16-Peptide	db|PROT01|PTBP1	210217_LU02_csarnowski_2102_2a.c.09902.09902.3	210217_LU02_csarnowski_2102_2a.c.09902.09902.3	393	0	Peptide	Peptide Only	Peptide Peptide Only	2592.22	2592.21	865.078	3	-2.4	0.08457	38.38	0.00204499	mokapot_qval	mokapot_id
ITLSKHQNVQLPR-I1-Peptide	db|PROT01|PTBP1	210217_LU02_csarnowski_2102_1a.c.04300.04300.4	210217_LU02_csarnowski_2102_1a.c.04300.04300.4	409	0	Peptide	Peptide Only	Peptide Peptide Only	1532.88	1532.88	384.227	4	-2.2	0.13503	38.35	0.00204499	mokapot_qval	mokapot_id
LSLDGQNIYNASSTLR-I8-Peptide	db|PROT01|PTBP1	210217_LU02_csarnowski_2102_1a.c.12321.12321.3	210217_LU02_csarnowski_2102_1a.c.12321.12321.3	249	0	Peptide	Peptide Only	Peptide Peptide Only	1750.88	1750.88	584.636	3	-0.9	0.13195	38.31	0.00204499	mokapot_qval	mokapot_id
EGQEDQGLTKDYGNSPLHR-L8-Peptide	db|PROT01|PTBP1	210217_LU02_csarnowski_2102_1b.c.04630.04630.4	210217_LU02_csarnowski_2102_1b.c.04630.04630.4	429	0	Peptide	Peptide Only	Peptide Peptide Only	2142.99	2142.99	536.755	4	-2.4	0.09521	38.21	0.00204499	mokapot_qval	mokapot_id
GSHMDGIVPDIAVGTK-T15-Peptide	db|PROT01|PTBP1	210217_LU02_csarnowski_2102_1b.c.10148.10148.3	210217_LU02_csarnowski_2102_1b.c.10148.10148.3	15	0	Peptide	Peptide Only	Peptide Peptide Only	1595.8	1595.79	532.939	3	-2.5	0.15765	38.05	0.00204499	mokapot_qval	mokapot_id
IAIPGLAGAGNSVLLVSNLNPER-V16-Peptide	db|PROT01|PTBP1	210217_LU02_csarnowski_2102_2a.c.23294.23294.3	210217_LU02_csarnowski_2102_2a.c.23294.23294.3	344	0	Peptide	Peptide Only	Peptide Peptide Only	2274.27	2274.26	759.095	3	-3.1	0.0843	38	0.00204499	mokapot_qval	mokapot_id
IITFTK-I2-Peptide	db|PROT01|PTBP1	210217_LU02_csarnowski_2102_1a.c.04884.04884.2	210217_LU02_csarnowski_2102_1a.c.04884.04884.2	217	0	Peptide	Peptide Only	Peptide Peptide Only	721.437	721.435	361.726	2	-2.7	0.29508	37.94	0.00204499	mokapot_qval	mokapot_id
GSHMDGIVPDIAVGTK-I7-Peptide	db|PROT01|PTBP1	210217_LU02_csarnowski_2102_1b.c.09154.09154.3	210217_LU02_csarnowski_2102_1b.c.09154.09154.3	7	0	Peptide	Peptide Only	Peptide Peptide Only	1595.8	1595.79	532.939	3	-1.8	0.13839	37.91	0.00204499	mokapot_qval	mokapot_id
NFQNIFPPSATLHLSNIPPSVSEEDLK-H13-CU	db|PROT01|PTBP1	210217_LU02_csarnowski_2102_2a.c.25815.25815.3	210217_LU02_csarnowski_2102_2a.c.25853.25853.3	460	627.062	CU	Natural_-H2	CU Natural_-H2	3620.57	3620.57	1207.86	3	-1	0.05496	37.84	0.00204499	mokapot_qval	mokapot_id
ILFNKK-L2-Peptide	db|PROT01|PTBP1	210217_LU02_csarnowski_2102_1a.c.08317.08317.2	210217_LU02_csarnowski_2102_1a.c.08317.08317.2	373	0	Peptide	Peptide Only	Peptide Peptide Only	761.48	761.479	381.747	2	-1.8	0.30446	37.81	0.00204499	mokapot_qval	mokapot_id
GSHXDGIVPDIAVGTK-S2-Peptide	db|PROT01|PTBP1	210217_LU02_csarnowski_2102_1a.c.07743.07743.2	210217_LU02_csarnowski_2102_1a.c.07743.07743.2	2	0	Peptide	Peptide Only	Peptide Peptide Only	1611.79	1611.79	806.903	2	-1.6	0.16604	37.79	0.00204499	mokapot_qval	mokapot_id
KENALVQMADGNQAQLAXSHLNGHK-Q15-Peptide	db|PROT01|PTBP1	210217_LU02_csarnowski_2102_1b.c.07838.07838.5	210217_LU02_csarnowski_2102_1b.c.07838.07838.5	391	0	Peptide	Peptide Only	Peptide Peptide Only	2720.31	2720.3	545.069	5	-3	0.07426	37.76	0.00204499	mokapot_qval	mokapot_id
GFKFFQK-F2-Peptide	db|PROT01|PTBP1	210217_LU02_csarnowski_2102_1b.c.06636.06636.2	210217_LU02_csarnowski_2102_1b.c.06636.06636.2	487	0	Peptide	Peptide Only	Peptide Peptide Only	900.486	900.484	451.25	2	-1.9	0.35146	37.71	0.00204499	mokapot_qval	mokapot_id
GSHMDGIVPDIAVGTKR-M4-Peptide	db|PROT01|PTBP1	210217_LU02_csarnowski_2102_2a.c.13592.13592.3	210217_LU02_csarnowski_2102_2a.c.13592.13592.3	4	0	Peptide	Peptide Only	Peptide Peptide Only	1751.9	1751.9	584.974	3	-0.9	0.18606	37.7	0.00204499	mokapot_qval	mokapot_id
VLFSSNGGVVKGFK-S5-Peptide	db|PROT01|PTBP1	210217_LU02_csarnowski_2102_1a.c.09403.09403.3	210217_LU02_csarnowski_2102_1a.c.09403.09403.3	479	0	Peptide	Peptide Only	Peptide Peptide Only	1437.8	1437.79	480.273	3	-2.7	0.17417	37.69	0.00204499	mokapot_qval	mokapot_id
LTSLNVKYNNDK-S3-Peptide	db|PROT01|PTBP1	210217_LU02_csarnowski_2102_1a.c.03682.03682.3	210217_LU02_csarnowski_2102_1a.c.03682.03682.3	265	0	Peptide	Peptide Only	Peptide Peptide Only	1407.74	1407.73	470.252	3	-1.6	0.23005	37.69	0.00204499	mokapot_qval	mokapot_id
GSHMDGIVPDIAVGTKR-I11-Peptide	db|PROT01|PTBP1	210217_LU02_csarnowski_2102_1a.c.07604.07604.4	210217_LU02_csarnowski_2102_1a.c.07604.07604.4	11	0	Peptide	Peptide Only	Peptide Peptide Only	1751.9	1751.89	438.982	4	-2.2	0.17345	37.6	0.00204499	mokapot_qval	mokapot_id
EGQEDQGLTKDYGNSPLHR-Q6-Peptide	db|PROT01|PTBP1	210217_LU02_csarnowski_2102_2a.c.05161.05161.4	210217_LU02_csarnowski_2102_2a.c.05161.05161.4	427	0	Peptide	Peptide Only	Peptide Peptide Only	2142.99	2142.99	536.755	4	-1.6	0.10585	37.6	0.00204499	mokapot_qval	mokapot_id
EGQEDQGLTKDYGNSPLHR-E1-Peptide	db|PROT01|PTBP1	210217_LU02_csarnowski_2102_2b.c.05072.05072.3	210217_LU02_csarnowski_2102_2b.c.05072.05072.3	422	0	Peptide	Peptide Only	Peptide Peptide Only	2142.99	2142.99	715.338	3	-0.9	0.14132	37.58	0.00204499	mokapot_qval	mokapot_id
LTSLNVKYNNDK-L4-Peptide	db|PROT01|PTBP1	210217_LU02_csarnowski_2102_2b.c.03622.03622.3	210217_LU02_csarnowski_2102_2b.c.03622.03622.3	266	0	Peptide	Peptide Only	Peptide Peptide Only	1407.74	1407.73	470.252	3	-1.5	0.22775	37.55	0.00204499	mokapot_qval	mokapot_id
GQPIYIQFSNHK-Y5-U	db|PROT01|PTBP1	210217_LU02_csarnowski_2102_1b.c.08011.08011.3	210217_LU02_csarnowski_2102_1b.c.08033.08033.3	130	324.036	U	Natural	U Natural	1754.77	1754.76	585.928	3	-2.8	0.15546	37.55	0.00204499	mokapot_qval	mokapot_id
GSHMDGIVPDIAVGTK-H3-U	db|PROT01|PTBP1	210217_LU02_csarnowski_2102_2b.c.14668.14668.3	210217_LU02_csarnowski_2102_2b.c.14487.14487.3	3	322.02	U	Natural_-H2	U Natural_-H2	1917.82	1917.82	640.28	3	-1.1	0.1037	37.49	0.00204499	mokapot_qval	mokapot_id
LTSLNVK-S3-Peptide	db|PROT01|PTBP1	210217_LU02_csarnowski_2102_2b.c.03073.03073.2	210217_LU02_csarnowski_2102_2b.c.03073.03073.2	265	0	Peptide	Peptide Only	Peptide Peptide Only	773.465	773.463	387.739	2	-2.3	0.27727	37.49	0.00204499	mokapot_qval	mokapot_id
IDFSKLTSLNVKYNNDK-I1-Peptide	db|PROT01|PTBP1	210217_LU02_csarnowski_2102_2b.c.12387.12387.3	210217_LU02_csarnowski_2102_2b.c.12387.12387.3	258	0	Peptide	Peptide Only	Peptide Peptide Only	1998.04	1998.04	667.021	3	-0.8	0.21576	37.47	0.00204499	mokapot_qval	mokapot_id
GSHMDGIVPDIAVGTK-G1-Peptide	db|PROT01|PTBP1	210217_LU02_csarnowski_2102_1a.c.09909.09909.3	210217_LU02_csarnowski_2102_1a.c.09909.09909.3	1	0	Peptide	Peptide Only	Peptide Peptide Only	1595.8	1595.8	532.94	3	-1.6	0.12661	37.44	0.00204499	mokapot_qval	mokapot_id
GFKFFQKDR-G1-Peptide	db|PROT01|PTBP1	210217_LU02_csarnowski_2102_1b.c.04545.04545.3	210217_LU02_csarnowski_2102_1b.c.04545.04545.3	486	0	Peptide	Peptide Only	Peptide Peptide Only	1171.61	1171.61	391.545	3	-2.3	0.26133	37.41	0.00204499	mokapot_qval	mokapot_id
LTSLNVK-L4-Peptide	db|PROT01|PTBP1	210217_LU02_csarnowski_2102_2b.c.13104.13104.2	210217_LU02_csarnowski_2102_2b.c.13104.13104.2	266	0	Peptide	Peptide Only	Peptide Peptide Only	773.465	773.463	387.739	2	-1.8	0.28516	37.25	0.00204499	mokapot_qval	mokapot_id
GSHMDGIVPDIAVGTK-V8-Peptide	db|PROT01|PTBP1	210217_LU02_csarnowski_2102_2a.c.10117.10117.2	210217_LU02_csarnowski_2102_2a.c.10117.10117.2	8	0	Peptide	Peptide Only	Peptide Peptide Only	1595.8	1595.8	798.906	2	-0.9	0.19028	37.23	0.00204499	mokapot_qval	mokapot_id
GQPIYIQFSNHK-Y5-Peptide	db|PROT01|PTBP1	210217_LU02_csarnowski_2102_2a.c.07605.07605.3	210217_LU02_csarnowski_2102_2a.c.07605.07605.3	130	0	Peptide	Peptide Only	Peptide Peptide Only	1430.73	1430.73	477.917	3	-1.4	0.20906	37.12	0.00204499	mokapot_qval	mokapot_id
GQPIYIQFSNHK-Y5-Peptide	db|PROT01|PTBP1	210217_LU02_csarnowski_2102_1b.c.07605.07605.3	210217_LU02_csarnowski_2102_1b.c.07605.07605.3	130	0	Peptide	Peptide Only	Peptide Peptide Only	1430.73	1430.73	477.917	3	-1.7	0.18304	36.55	0.00204499	mokapot_qval	mokapot_id
ENALVQMADGNQAQLAXSHLNGHK-Q12-Peptide	db|PROT01|PTBP1	210217_LU02_csarnowski_2102_1b.c.09349.09349.4	210217_LU02_csarnowski_2102_1b.c.09349.09349.4	389	0	Peptide	Peptide Only	Peptide Peptide Only	2592.22	2592.21	649.06	4	-2.6	0.06536	37.08	0.00204499	mokapot_qval	mokapot_id
LSLDGQNIYNASSTLR-Y9-Peptide	db|PROT01|PTBP1	210217_LU02_csarnowski_2102_1a.c.11776.11776.2	210217_LU02_csarnowski_2102_1a.c.11776.11776.2	250	0	Peptide	Peptide Only	Peptide Peptide Only	1750.88	1750.88	876.45	2	0	0.13965	37.05	0.00204499	mokapot_qval	mokapot_id
FFQKDR-Q3-Peptide	db|PROT01|PTBP1	210217_LU02_csarnowski_2102_1a.c.04470.04470.2	210217_LU02_csarnowski_2102_1a.c.04470.04470.2	491	0	Peptide	Peptide Only	Peptide Peptide Only	839.429	839.427	420.721	2	-2.3	0.3277	37.04	0.00204499	mokapot_qval	mokapot_id
EGQEDQGLTKDYGNSPLHR-G2-Peptide	db|PROT01|PTBP1	210217_LU02_csarnowski_2102_1b.c.04815.04815.3	210217_LU02_csarnowski_2102_1b.c.04815.04815.3	423	0	Peptide	Peptide Only	Peptide Peptide Only	2142.99	2142.99	715.338	3	-1.3	0.15728	37.04	0.00204499	mokapot_qval	mokapot_id
NFQNIFPPSATLHLSNIPPSVSEEDLK-L14-CU	db|PROT01|PTBP1	210217_LU02_csarnowski_2102_2a.c.26404.26404.3	210217_LU02_csarnowski_2102_2a.c.26719.26719.3	461	627.062	CU	Natural_-H2	CU Natural_-H2	3620.57	3620.57	1207.87	3	-0.7	0.05559	37.01	0.00204499	mokapot_qval	mokapot_id
SAGVPSRVIHIR-I9-Peptide	db|PROT01|PTBP1	210217_LU02_csarnowski_2102_2a.c.03390.03390.3	210217_LU02_csarnowski_2102_2a.c.03390.03390.3	64	0	Peptide	Peptide Only	Peptide Peptide Only	1290.75	1290.75	431.258	3	-1.4	0.21654	36.95	0.00204499	mokapot_qval	mokapot_id
VTNLLXLK-T2-Peptide	db|PROT01|PTBP1	210217_LU02_csarnowski_2102_1b.c.09735.09735.2	210217_LU02_csarnowski_2102_1b.c.09735.09735.2	89	0	Peptide	Peptide Only	Peptide Peptide Only	946.552	946.551	474.283	2	-1.6	0.2188	36.86	0.00204499	mokapot_qval	mokapot_id
VTNLLXLKGK-L5-Peptide	db|PROT01|PTBP1	210217_LU02_csarnowski_2102_1a.c.05028.05028.3	210217_LU02_csarnowski_2102_1a.c.05028.05028.3	92	0	Peptide	Peptide Only	Peptide Peptide Only	1131.67	1131.67	378.23	3	-1.9	0.22214	36.85	0.00204499	mokapot_qval	mokapot_id
LTSLNVKYNNDK-T2-Peptide	db|PROT01|PTBP1	210217_LU02_csarnowski_2102_2b.c.03638.03638.2	210217_LU02_csarnowski_2102_2b.c.03638.03638.2	264	0	Peptide	Peptide Only	Peptide Peptide Only	1407.74	1407.74	704.875	2	-0.3	0.28363	36.8	0.00204499	mokapot_qval	mokapot_id
NNQFQALLQYADPVSAQHAK-L8-Peptide	db|PROT01|PTBP1	210217_LU02_csarnowski_2102_2a.c.17629.17629.2	210217_LU02_csarnowski_2102_2a.c.17629.17629.2	229	0	Peptide	Peptide Only	Peptide Peptide Only	2242.11	2242.11	1122.06	2	-1.7	0.11949	36.61	0.00204499	mokapot_qval	mokapot_id
GSHXDGIVPDIAVGTK-A12-Peptide	db|PROT01|PTBP1	210217_LU02_csarnowski_2102_1b.c.08782.08782.3	210217_LU02_csarnowski_2102_1b.c.08782.08782.3	12	0	Peptide	Peptide Only	Peptide Peptide Only	1611.79	1611.79	538.272	3	-0.5	0.11458	36.57	0.00204499	mokapot_qval	mokapot_id
VLFSSNGGVVKGFK-V1-Peptide	db|PROT01|PTBP1	210217_LU02_csarnowski_2102_1b.c.08856.08856.3	210217_LU02_csarnowski_2102_1b.c.08856.08856.3	475	0	Peptide	Peptide Only	Peptide Peptide Only	1437.8	1437.8	480.273	3	-2	0.18647	36.56	0.00204499	mokapot_qval	mokapot_id
GSHMDGIVPDIAVGTK-H3-U	db|PROT01|PTBP1	210217_LU02_csarnowski_2102_2a.c.18056.18056.2	210217_LU02_csarnowski_2102_2a.c.18381.18381.2	3	306.025	U	Natural_-H2O	U Natural_-H2O	1901.82	1901.82	951.919	2	-0.5	0.17563	36.51	0.00204499	mokapot_qval	mokapot_id
VTNLLMLKGK-V1-Peptide	db|PROT01|PTBP1	210217_LU02_csarnowski_2102_1b.c.06332.06332.2	210217_LU02_csarnowski_2102_1b.c.06332.06332.2	88	0	Peptide	Peptide Only	Peptide Peptide Only	1115.67	1115.67	558.844	2	-0.5	0.25618	36.49	0.00204499	mokapot_qval	mokapot_id
EGQEDQGLTK-Q3-Peptide	db|PROT01|PTBP1	210217_LU02_csarnowski_2102_2b.c.01413.01413.2	210217_LU02_csarnowski_2102_2b.c.01413.01413.2	424	0	Peptide	Peptide Only	Peptide Peptide Only	1103.51	1103.51	552.762	2	-1.3	0.18773	36.48	0.00204499	mokapot_qval	mokapot_id
LSLDGQNIYNASSTLR-S2-Peptide	db|PROT01|PTBP1	210217_LU02_csarnowski_2102_2b.c.14415.14415.2	210217_LU02_csarnowski_2102_2b.c.14415.14415.2	243	0	Peptide	Peptide Only	Peptide Peptide Only	1750.88	1750.88	876.449	2	-1.2	0.10635	36.46	0.00204499	mokapot_qval	mokapot_id
HQNVQLPR-V4-U	db|PROT01|PTBP1	210217_LU02_csarnowski_2102_2b.c.04210.04210.3	210217_LU02_csarnowski_2102_2b.c.04155.04155.3	417	324.036	U	Natural	U Natural	1314.57	1314.57	439.198	3	-1.9	0.236	36.39	0.00204499	mokapot_qval	mokapot_id
NNQFQALLQYADPVSAQHAK-N1-Peptide	db|PROT01|PTBP1	210217_LU02_csarnowski_2102_2a.c.19537.19537.3	210217_LU02_csarnowski_2102_2a.c.19537.19537.3	222	0	Peptide	Peptide Only	Peptide Peptide Only	2242.11	2242.11	748.379	3	-0.4	0.11278	36.38	0.00204499	mokapot_qval	mokapot_id
ENALVQMADGNQAQLAXSHLNGHK-Q6-Peptide	db|PROT01|PTBP1	210217_LU02_csarnowski_2102_2b.c.10209.10209.3	210217_LU02_csarnowski_2102_2b.c.10209.10209.3	383	0	Peptide	Peptide Only	Peptide Peptide Only	2592.22	2592.21	865.079	3	-1.6	0.08429	36.32	0.00204499	mokapot_qval	mokapot_id
VTNLLMLK-T2-Peptide	db|PROT01|PTBP1	210217_LU02_csarnowski_2102_1b.c.12154.12154.2	210217_LU02_csarnowski_2102_1b.c.12154.12154.2	89	0	Peptide	Peptide Only	Peptide Peptide Only	930.557	930.556	466.286	2	-1.6	0.29322	36.28	0.00204499	mokapot_qval	mokapot_id
NQAFIEMNTEEAANTMVNYYTSVTPVLR-Y19-CU	db|PROT01|PTBP1	210217_LU02_csarnowski_2102_2a.c.23168.23168.3	210217_LU02_csarnowski_2102_2a.c.23234.23234.3	116	629.077	CU	Natural	CU Natural	3834.58	3834.58	1279.2	3	-2.1	0.03257	36.21	0.00204499	mokapot_qval	mokapot_id
GQPIYIQFSNHK-Y5-U	db|PROT01|PTBP1	210217_LU02_csarnowski_2102_2a.c.10076.10076.2	210217_LU02_csarnowski_2102_2a.c.10024.10024.2	130	322.02	U	Natural_-H2	U Natural_-H2	1752.75	1752.75	877.382	2	-1.3	0.12277	36.11	0.00204499	mokapot_qval	mokapot_id
GSHXDGIVPDIAVGTKR-G1-Peptide	db|PROT01|PTBP1	210217_LU02_csarnowski_2102_1a.c.05766.05766.3	210217_LU02_csarnowski_2102_1a.c.05766.05766.3	1	0	Peptide	Peptide Only	Peptide Peptide Only	1767.89	1767.89	590.305	3	-1.5	0.17857	35.96	0.00204499	mokapot_qval	mokapot_id
VLFSSNGGVVK-L2-Peptide	db|PROT01|PTBP1	210217_LU02_csarnowski_2102_1b.c.15863.15863.2	210217_LU02_csarnowski_2102_1b.c.15863.15863.2	476	0	Peptide	Peptide Only	Peptide Peptide Only	1105.61	1105.61	553.814	2	-1	0.1879	35.93	0.00204499	mokapot_qval	mokapot_id
LTSLNVK-T2-Peptide	db|PROT01|PTBP1	210217_LU02_csarnowski_2102_1a.c.11813.11813.2	210217_LU02_csarnowski_2102_1a.c.11813.11813.2	264	0	Peptide	Peptide Only	Peptide Peptide Only	773.465	773.463	387.739	2	-2.7	0.25335	35.93	0.00204499	mokapot_qval	mokapot_id
FFQKDR-F1-Peptide	db|PROT01|PTBP1	210217_LU02_csarnowski_2102_1a.c.01086.01086.2	210217_LU02_csarnowski_2102_1a.c.01086.01086.2	489	0	Peptide	Peptide Only	Peptide Peptide Only	839.429	839.427	420.721	2	-2.7	0.22362	35.92	0.00204499	mokapot_qval	mokapot_id
VSFSKSTI-V1-Peptide	db|PROT01|PTBP1	210217_LU02_csarnowski_2102_2b.c.05465.05465.2	210217_LU02_csarnowski_2102_2b.c.05465.05465.2	527	0	Peptide	Peptide Only	Peptide Peptide Only	867.47	867.469	434.742	2	-1.2	0.2175	35.89	0.00204499	mokapot_qval	mokapot_id
GQPIYIQFSNHK-N10-U	db|PROT01|PTBP1	210217_LU02_csarnowski_2102_2a.c.10447.10447.2	210217_LU02_csarnowski_2102_2a.c.10435.10435.2	135	322.02	U	Natural_-H2	U Natural_-H2	1752.75	1752.75	877.383	2	-0.4	0.13137	35.85	0.00204499	mokapot_qval	mokapot_id
GQPIYIQFSNHK-I6-CU	db|PROT01|PTBP1	210217_LU02_csarnowski_2102_2a.c.08890.08890.3	210217_LU02_csarnowski_2102_2a.c.08654.08654.3	131	629.077	CU	Natural	CU Natural	2059.81	2059.81	687.61	3	-0.2	0.07658	35.76	0.00204499	mokapot_qval	mokapot_id
VTNLLMLKGK-M6-Peptide	db|PROT01|PTBP1	210217_LU02_csarnowski_2102_2a.c.06820.06820.2	210217_LU02_csarnowski_2102_2a.c.06820.06820.2	93	0	Peptide	Peptide Only	Peptide Peptide Only	1115.67	1115.67	558.844	2	-1.3	0.2306	35.76	0.00204499	mokapot_qval	mokapot_id
VLFSSNGGVVK-V1-Peptide	db|PROT01|PTBP1	210217_LU02_csarnowski_2102_2b.c.07696.07696.2	210217_LU02_csarnowski_2102_2b.c.07696.07696.2	475	0	Peptide	Peptide Only	Peptide Peptide Only	1105.61	1105.61	553.814	2	-1.6	0.2133	35.74	0.00204499	mokapot_qval	mokapot_id
KENALVQMADGNQAQLAMSHLNGHK-D10-Peptide	db|PROT01|PTBP1	210217_LU02_csarnowski_2102_2a.c.11828.11828.4	210217_LU02_csarnowski_2102_2a.c.11828.11828.4	386	0	Peptide	Peptide Only	Peptide Peptide Only	2704.32	2704.31	677.085	4	-3.4	0.0956	35.67	0.00204499	mokapot_qval	mokapot_id
GSHMDGIVPDIAVGTK-M4-U	db|PROT01|PTBP1	210217_LU02_csarnowski_2102_1a.c.15601.15601.2	210217_LU02_csarnowski_2102_1a.c.16132.16132.2	4	306.025	U	Natural_-H2O	U Natural_-H2O	1901.82	1901.82	951.917	2	-2	0.10154	35.57	0.00204499	mokapot_qval	mokapot_id
VTNLLXLK-V1-Peptide	db|PROT01|PTBP1	210217_LU02_csarnowski_2102_2a.c.10018.10018.2	210217_LU02_csarnowski_2102_2a.c.10018.10018.2	88	0	Peptide	Peptide Only	Peptide Peptide Only	946.552	946.55	474.283	2	-1.8	0.11017	35.53	0.00204499	mokapot_qval	mokapot_id
GSHXDGIVPDIAVGTK-G1-U	db|PROT01|PTBP1	210217_LU02_csarnowski_2102_2a.c.17885.17885.3	210217_LU02_csarnowski_2102_2a.c.18192.18192.3	1	306.025	U	Natural_-H2O	U Natural_-H2O	1917.82	1917.82	640.28	3	-1.3	0.13512	35.45	0.00204499	mokapot_qval	mokapot_id
GSHMDGIVPDIAVGTKR-G1-Peptide	db|PROT01|PTBP1	210217_LU02_csarnowski_2102_1a.c.07370.07370.3	210217_LU02_csarnowski_2102_1a.c.07370.07370.3	1	0	Peptide	Peptide Only	Peptide Peptide Only	1751.9	1751.9	584.974	3	-0.6	0.17063	35.44	0.00204499	mokapot_qval	mokapot_id
NFQNIFPPSATLHLSNIPPSVSEEDLK-S9-Peptide	db|PROT01|PTBP1	210217_LU02_csarnowski_2102_2a.c.20310.20310.3	210217_LU02_csarnowski_2102_2a.c.20310.20310.3	456	0	Peptide	Peptide Only	Peptide Peptide Only	2993.51	2993.51	998.845	3	-0.3	0.08322	35.39	0.00204499	mokapot_qval	mokapot_id
IAIPGLAGAGNSVLLVSNLNPER-A9-Peptide	db|PROT01|PTBP1	210217_LU02_csarnowski_2102_1b.c.20010.20010.3	210217_LU02_csarnowski_2102_1b.c.20010.20010.3	337	0	Peptide	Peptide Only	Peptide Peptide Only	2274.27	2274.27	759.097	3	-0.6	0.09056	35.38	0.00204499	mokapot_qval	mokapot_id
NFQNIFPPSATLHLSNIPPSVSEEDLK-F6-Peptide	db|PROT01|PTBP1	210217_LU02_csarnowski_2102_1a.c.17135.17135.3	210217_LU02_csarnowski_2102_1a.c.17135.17135.3	453	0	Peptide	Peptide Only	Peptide Peptide Only	2993.51	2993.51	998.844	3	-1.3	0.07845	35.23	0.00204499	mokapot_qval	mokapot_id
GSHMDGIVPDIAVGTK-H3-Peptide	db|PROT01|PTBP1	210217_LU02_csarnowski_2102_1a.c.09306.09306.2	210217_LU02_csarnowski_2102_1a.c.09306.09306.2	3	0	Peptide	Peptide Only	Peptide Peptide Only	1595.8	1595.8	798.906	2	-1.1	0.16988	35.22	0.00204499	mokapot_qval	mokapot_id
NFQNIFPPSATLHLSNIPPSVSEEDLK-K27-Peptide	db|PROT01|PTBP1	210217_LU02_csarnowski_2102_1b.c.17268.17268.3	210217_LU02_csarnowski_2102_1b.c.17268.17268.3	474	0	Peptide	Peptide Only	Peptide Peptide Only	2993.51	2993.51	998.846	3	0.5	0.07224	35.21	0.00204499	mokapot_qval	mokapot_id
GSHXDGIVPDIAVGTK-H3-Peptide	db|PROT01|PTBP1	210217_LU02_csarnowski_2102_2a.c.08127.08127.2	210217_LU02_csarnowski_2102_2a.c.08127.08127.2	3	0	Peptide	Peptide Only	Peptide Peptide Only	1611.79	1611.79	806.904	2	-0.7	0.20143	35.19	0.00204499	mokapot_qval	mokapot_id
KENALVQXADGNQAQLAMSHLNGHK-A9-Peptide	db|PROT01|PTBP1	210217_LU02_csarnowski_2102_1b.c.07579.07579.5	210217_LU02_csarnowski_2102_1b.c.07579.07579.5	385	0	Peptide	Peptide Only	Peptide Peptide Only	2720.31	2720.31	545.07	5	-0.8	0.09134	35.16	0.00204499	mokapot_qval	mokapot_id
KENALVQXADGNQAQLAMSHLNGHK-L16-Peptide	db|PROT01|PTBP1	210217_LU02_csarnowski_2102_1b.c.07263.07263.5	210217_LU02_csarnowski_2102_1b.c.07263.07263.5	392	0	Peptide	Peptide Only	Peptide Peptide Only	2720.31	2720.31	545.07	5	-1.1	0.08601	35.15	0.00204499	mokapot_qval	mokapot_id
GSHMDGIVPDIAVGTKR-V8-Peptide	db|PROT01|PTBP1	210217_LU02_csarnowski_2102_2a.c.08272.08272.3	210217_LU02_csarnowski_2102_2a.c.08272.08272.3	8	0	Peptide	Peptide Only	Peptide Peptide Only	1751.9	1751.9	584.973	3	-1.7	0.16792	35.15	0.00204499	mokapot_qval	mokapot_id
ITLSKHQNVQLPREGQEDQGLTK-Q19-Peptide	db|PROT01|PTBP1	210217_LU02_csarnowski_2102_1b.c.05686.05686.5	210217_LU02_csarnowski_2102_1b.c.05686.05686.5	427	0	Peptide	Peptide Only	Peptide Peptide Only	2618.38	2618.37	524.682	5	-1.8	0.08549	35.14	0.00204499	mokapot_qval	mokapot_id
EGQEDQGLTK-D5-Peptide	db|PROT01|PTBP1	210217_LU02_csarnowski_2102_1a.c.01377.01377.2	210217_LU02_csarnowski_2102_1a.c.01377.01377.2	426	0	Peptide	Peptide Only	Peptide Peptide Only	1103.51	1103.51	552.762	2	-1.6	0.19314	35.05	0.00204499	mokapot_qval	mokapot_id
GQPIYIQFSNHKELK-Q7-Peptide	db|PROT01|PTBP1	210217_LU02_csarnowski_2102_1a.c.06658.06658.4	210217_LU02_csarnowski_2102_1a.c.06658.06658.4	132	0	Peptide	Peptide Only	Peptide Peptide Only	1800.95	1800.95	451.245	4	-2.2	0.17691	34.95	0.00204499	mokapot_qval	mokapot_id
NFQNIFPPSATLHLSNIPPSVSEEDLK-A10-Peptide	db|PROT01|PTBP1	210217_LU02_csarnowski_2102_2b.c.21225.21225.3	210217_LU02_csarnowski_2102_2b.c.21225.21225.3	457	0	Peptide	Peptide Only	Peptide Peptide Only	2993.51	2993.52	998.846	3	0.6	0.08266	34.92	0.00204499	mokapot_qval	mokapot_id
GSHMDGIVPDIAVGTK-M4-Peptide	db|PROT01|PTBP1	210217_LU02_csarnowski_2102_1a.c.10037.10037.2	210217_LU02_csarnowski_2102_1a.c.10037.10037.2	4	0	Peptide	Peptide Only	Peptide Peptide Only	1595.8	1595.79	798.905	2	-2	0.15234	34.92	0.00204499	mokapot_qval	mokapot_id
GFKFFQKDR-F4-Peptide	db|PROT01|PTBP1	210217_LU02_csarnowski_2102_1a.c.05453.05453.3	210217_LU02_csarnowski_2102_1a.c.05453.05453.3	489	0	Peptide	Peptide Only	Peptide Peptide Only	1171.61	1171.61	391.545	3	-2.3	0.14575	34.91	0.00204499	mokapot_qval	mokapot_id
ENALVQMADGNQAQLAXSHLNGHK-G10-Peptide	db|PROT01|PTBP1	210217_LU02_csarnowski_2102_1b.c.08090.08090.4	210217_LU02_csarnowski_2102_1b.c.08090.08090.4	387	0	Peptide	Peptide Only	Peptide Peptide Only	2592.22	2592.21	649.061	4	-2.5	0.09326	34.85	0.00204499	mokapot_qval	mokapot_id
LTSLNVKYNNDK-N5-Peptide	db|PROT01|PTBP1	210217_LU02_csarnowski_2102_2b.c.04203.04203.3	210217_LU02_csarnowski_2102_2b.c.04203.04203.3	267	0	Peptide	Peptide Only	Peptide Peptide Only	1407.74	1407.73	470.252	3	-1.4	0.14008	34.83	0.00204499	mokapot_qval	mokapot_id
HQNVQLPR-H1-Peptide	db|PROT01|PTBP1	210217_LU02_csarnowski_2102_2b.c.02821.02821.2	210217_LU02_csarnowski_2102_2b.c.02821.02821.2	414	0	Peptide	Peptide Only	Peptide Peptide Only	990.536	990.534	496.275	2	-2.1	0.24706	34.81	0.00204499	mokapot_qval	mokapot_id
GSHMDGIVPDIAVGTKR-V13-Peptide	db|PROT01|PTBP1	210217_LU02_csarnowski_2102_2a.c.07968.07968.3	210217_LU02_csarnowski_2102_2a.c.07968.07968.3	13	0	Peptide	Peptide Only	Peptide Peptide Only	1751.9	1751.9	584.974	3	-0.8	0.18085	34.66	0.00204499	mokapot_qval	mokapot_id
GQPIYIQFSNHK-I6-Peptide	db|PROT01|PTBP1	210217_LU02_csarnowski_2102_2a.c.15216.15216.3	210217_LU02_csarnowski_2102_2a.c.15216.15216.3	131	0	Peptide	Peptide Only	Peptide Peptide Only	1430.73	1430.73	477.918	3	-1.1	0.21	34.62	0.00204499	mokapot_qval	mokapot_id
GQPIYIQFSNHK-I4-CU	db|PROT01|PTBP1	210217_LU02_csarnowski_2102_2a.c.09159.09159.3	210217_LU02_csarnowski_2102_2a.c.08952.08952.3	129	629.077	CU	Natural	CU Natural	2059.81	2059.81	687.61	3	-0.9	0.06905	34.56	0.00204499	mokapot_qval	mokapot_id
HQNVQLPR-V4-Peptide	db|PROT01|PTBP1	210217_LU02_csarnowski_2102_2a.c.01540.01540.2	210217_LU02_csarnowski_2102_2a.c.01540.01540.2	417	0	Peptide	Peptide Only	Peptide Peptide Only	990.536	990.534	496.275	2	-1.8	0.26145	34.55	0.00204499	mokapot_qval	mokapot_id
GQPIYIQFSNHK-Y5-CU	db|PROT01|PTBP1	210217_LU02_csarnowski_2102_1b.c.10030.10030.3	210217_LU02_csarnowski_2102_1b.c.09946.09946.3	130	629.077	CU	Natural	CU Natural	2059.81	2059.8	687.609	3	-1.6	0.10379	34.53	0.00204499	mokapot_qval	mokapot_id
NFQNIFPPSATLHLSNIPPSVSEEDLK-T11-Peptide	db|PROT01|PTBP1	210217_LU02_csarnowski_2102_1b.c.17007.17007.3	210217_LU02_csarnowski_2102_1b.c.17007.17007.3	458	0	Peptide	Peptide Only	Peptide Peptide Only	2993.51	2993.51	998.844	3	-1.5	0.0672	34.52	0.00204499	mokapot_qval	mokapot_id
ITLSKHQNVQLPREGQEDQGLTK-I1-Peptide	db|PROT01|PTBP1	210217_LU02_csarnowski_2102_2a.c.05788.05788.4	210217_LU02_csarnowski_2102_2a.c.05788.05788.4	409	0	Peptide	Peptide Only	Peptide Peptide Only	2618.38	2618.37	655.602	4	-1	0.14907	34.49	0.00204499	mokapot_qval	mokapot_id
GQPIYIQFSNHKELK-F8-Peptide	db|PROT01|PTBP1	210217_LU02_csarnowski_2102_2a.c.07245.07245.4	210217_LU02_csarnowski_2102_2a.c.07245.07245.4	133	0	Peptide	Peptide Only	Peptide Peptide Only	1800.95	1800.95	451.245	4	-2.2	0.15764	34.47	0.00204499	mokapot_qval	mokapot_id
KENALVQXADGNQAQLAMSHLNGHK-D10-Peptide	db|PROT01|PTBP1	210217_LU02_csarnowski_2102_2a.c.07787.07787.4	210217_LU02_csarnowski_2102_2a.c.07787.07787.4	386	0	Peptide	Peptide Only	Peptide Peptide Only	2720.31	2720.31	681.086	4	0.6	0.0896	34.43	0.00204499	mokapot_qval	mokapot_id
IDFSKLTSLNVK-L6-Peptide	db|PROT01|PTBP1	210217_LU02_csarnowski_2102_1b.c.12994.12994.3	210217_LU02_csarnowski_2102_1b.c.12994.12994.3	263	0	Peptide	Peptide Only	Peptide Peptide Only	1363.77	1363.77	455.597	3	-2.2	0.23246	34.42	0.00204499	mokapot_qval	mokapot_id
NFQNIFPPSATLHLSNIPPSVSEEDLK-S9-CUU	db|PROT01|PTBP1	210217_LU02_csarnowski_2102_2a.c.26373.26373.3	210217_LU02_csarnowski_2102_2a.c.26854.26854.3	456	853.12	CUU	Natural_-H3PO3	CUU Natural_-H3PO3	3846.63	3846.64	1283.22	3	0.6	0.04912	34.39	0.00204499	mokapot_qval	mokapot_id
GSHXDGIVPDIAVGTK-D5-U	db|PROT01|PTBP1	210217_LU02_csarnowski_2102_1a.c.13366.13366.3	210217_LU02_csarnowski_2102_1a.c.13284.13284.3	5	306.025	U	Natural_-H2O	U Natural_-H2O	1917.82	1917.82	640.28	3	-1.2	0.09608	34.38	0.00204499	mokapot_qval	mokapot_id
HQNVQLPR-Q5-Peptide	db|PROT01|PTBP1	210217_LU02_csarnowski_2102_1b.c.01554.01554.2	210217_LU02_csarnowski_2102_1b.c.01554.01554.2	418	0	Peptide	Peptide Only	Peptide Peptide Only	990.536	990.533	496.274	2	-2.9	0.22314	34.29	0.00204499	mokapot_qval	mokapot_id
HQNVQLPREGQEDQGLTK-H1-Peptide	db|PROT01|PTBP1	210217_LU02_csarnowski_2102_1a.c.03554.03554.3	210217_LU02_csarnowski_2102_1a.c.03554.03554.3	414	0	Peptide	Peptide Only	Peptide Peptide Only	2076.03	2076.03	693.019	3	-1.1	0.2035	34.28	0.00204499	mokapot_qval	mokapot_id
GSHMDGIVPDIAVGTK-G1-U	db|PROT01|PTBP1	210217_LU02_csarnowski_2102_1a.c.16092.16092.3	210217_LU02_csarnowski_2102_1a.c.16141.16141.3	1	306.025	U	Natural_-H2O	U Natural_-H2O	1901.82	1901.82	634.948	3	-1.2	0.14604	34.19	0.00204499	mokapot_qval	mokapot_id
LSLDGQNIYNASSTLR-Y9-U	db|PROT01|PTBP1	210217_LU02_csarnowski_2102_2a.c.15941.15941.2	210217_LU02_csarnowski_2102_2a.c.15812.15812.2	250	324.036	U	Natural	U Natural	2074.92	2074.92	1038.47	2	-0.1	0.10594	34.19	0.00204499	mokapot_qval	mokapot_id
FKKPGSK-K3-Peptide	db|PROT01|PTBP1	210217_LU02_csarnowski_2102_2a.c.01341.01341.2	210217_LU02_csarnowski_2102_2a.c.01341.01341.2	443	0	Peptide	Peptide Only	Peptide Peptide Only	790.47	790.468	396.242	2	-2.9	0.26186	34.14	0.00204499	mokapot_qval	mokapot_id
HQNVQLPR-H1-U	db|PROT01|PTBP1	210217_LU02_csarnowski_2102_2b.c.03981.03981.2	210217_LU02_csarnowski_2102_2b.c.03986.03986.2	414	322.02	U	Natural_-H2	U Natural_-H2	1312.56	1312.55	657.285	2	-0.9	0.23177	34.11	0.00204499	mokapot_qval	mokapot_id
IAIPGLAGAGNSVLLVSNLNPER-A7-Peptide	db|PROT01|PTBP1	210217_LU02_csarnowski_2102_1a.c.20231.20231.3	210217_LU02_csarnowski_2102_1a.c.20231.20231.3	335	0	Peptide	Peptide Only	Peptide Peptide Only	2274.27	2274.27	759.096	3	-1.7	0.08601	33.91	0.00204499	mokapot_qval	mokapot_id
NFQNIFPPSATLHLSNIPPSVSEEDLK-S15-CUU	db|PROT01|PTBP1	210217_LU02_csarnowski_2102_2b.c.27031.27031.3	210217_LU02_csarnowski_2102_2b.c.27394.27394.3	462	853.12	CUU	Natural_-H3PO3	CUU Natural_-H3PO3	3846.63	3846.63	1283.22	3	-0.1	0.05175	33.83	0.00204499	mokapot_qval	mokapot_id
KENALVQMADGNQAQLAXSHLNGHK-Q7-Peptide	db|PROT01|PTBP1	210217_LU02_csarnowski_2102_2b.c.07037.07037.4	210217_LU02_csarnowski_2102_2b.c.07037.07037.4	383	0	Peptide	Peptide Only	Peptide Peptide Only	2720.31	2720.31	681.084	4	-2.3	0.07768	33.77	0.00204499	mokapot_qval	mokapot_id
ENALVQMADGNQAQLAMSHLNGHK-S18-Peptide	db|PROT01|PTBP1	210217_LU02_csarnowski_2102_1b.c.12570.12570.4	210217_LU02_csarnowski_2102_1b.c.12570.12570.4	395	0	Peptide	Peptide Only	Peptide Peptide Only	2576.22	2576.22	645.062	4	-1.9	0.07637	33.75	0.00204499	mokapot_qval	mokapot_id
GQPIYIQFSNHKELKTDSSPNQAR-I6-Peptide	db|PROT01|PTBP1	210217_LU02_csarnowski_2102_1b.c.06439.06439.4	210217_LU02_csarnowski_2102_1b.c.06439.06439.4	131	0	Peptide	Peptide Only	Peptide Peptide Only	2757.38	2757.38	690.353	4	-0.9	0.11669	33.71	0.00204499	mokapot_qval	mokapot_id
GSHMDGIVPDIAVGTK-H3-U	db|PROT01|PTBP1	210217_LU02_csarnowski_2102_2b.c.11114.11114.3	210217_LU02_csarnowski_2102_2b.c.10975.10975.3	3	324.036	U	Natural	U Natural	1919.83	1919.83	640.951	3	-1.8	0.13194	33.69	0.00204499	mokapot_qval	mokapot_id
GQPIYIQFSNHK-F8-U	db|PROT01|PTBP1	210217_LU02_csarnowski_2102_2a.c.08537.08537.3	210217_LU02_csarnowski_2102_2a.c.08456.08456.3	133	324.036	U	Natural	U Natural	1754.77	1754.77	585.93	3	-0.7	0.18782	33.68	0.00379507	mokapot_qval	mokapot_id
VLFSSNGGVVKGFK-L2-Peptide	db|PROT01|PTBP1	210217_LU02_csarnowski_2102_2b.c.09006.09006.2	210217_LU02_csarnowski_2102_2b.c.09006.09006.2	476	0	Peptide	Peptide Only	Peptide Peptide Only	1437.8	1437.8	719.906	2	-1.8	0.19382	33.56	0.00204499	mokapot_qval	mokapot_id
ITLSKHQNVQLPR-L11-Peptide	db|PROT01|PTBP1	210217_LU02_csarnowski_2102_1a.c.03706.03706.4	210217_LU02_csarnowski_2102_1a.c.03706.03706.4	419	0	Peptide	Peptide Only	Peptide Peptide Only	1532.88	1532.88	384.227	4	-2.1	0.1619	33.56	0.00204499	mokapot_qval	mokapot_id
ELKTDSSPNQAR-K3-Peptide	db|PROT01|PTBP1	210217_LU02_csarnowski_2102_2a.c.01229.01229.2	210217_LU02_csarnowski_2102_2a.c.01229.01229.2	140	0	Peptide	Peptide Only	Peptide Peptide Only	1344.66	1344.66	673.339	2	-1.1	0.22799	33.47	0.00379507	mokapot_qval	mokapot_id
NFQNIFPPSATLHLSNIPPSVSEEDLK-H13-Peptide	db|PROT01|PTBP1	210217_LU02_csarnowski_2102_2a.c.21705.21705.3	210217_LU02_csarnowski_2102_2a.c.21705.21705.3	460	0	Peptide	Peptide Only	Peptide Peptide Only	2993.51	2993.51	998.845	3	-0.4	0.07972	33.46	0.00204499	mokapot_qval	mokapot_id
NFQNIFPPSATLHLSNIPPSVSEEDLK-P8-CUU	db|PROT01|PTBP1	210217_LU02_csarnowski_2102_1b.c.23554.23554.4	210217_LU02_csarnowski_2102_1b.c.23405.23405.4	455	853.12	CUU	Natural_-H3PO3	CUU Natural_-H3PO3	3846.63	3846.64	962.667	4	0.3	0.06344	33.38	0.00204499	mokapot_qval	mokapot_id
GSHXDGIVPDIAVGTK-D5-Peptide	db|PROT01|PTBP1	210217_LU02_csarnowski_2102_2a.c.14682.14682.2	210217_LU02_csarnowski_2102_2a.c.14682.14682.2	5	0	Peptide	Peptide Only	Peptide Peptide Only	1611.79	1611.79	806.905	2	0.6	0.07315	33.32	0.00204499	mokapot_qval	mokapot_id
ENALVQMADGNQAQLAXSHLNGHK-A8-Peptide	db|PROT01|PTBP1	210217_LU02_csarnowski_2102_2b.c.13086.13086.4	210217_LU02_csarnowski_2102_2b.c.13086.13086.4	385	0	Peptide	Peptide Only	Peptide Peptide Only	2592.22	2592.21	649.061	4	-1.4	0.06686	33.31	0.00204499	mokapot_qval	mokapot_id
NFQNIFPPSATLHLSNIPPSVSEEDLK-L14-Peptide	db|PROT01|PTBP1	210217_LU02_csarnowski_2102_2a.c.21025.21025.3	210217_LU02_csarnowski_2102_2a.c.21025.21025.3	461	0	Peptide	Peptide Only	Peptide Peptide Only	2993.51	2993.51	998.846	3	0.1	0.06355	33.29	0.00204499	mokapot_qval	mokapot_id
IDFSKLTSLNVK-K5-Peptide	db|PROT01|PTBP1	210217_LU02_csarnowski_2102_1a.c.12859.12859.3	210217_LU02_csarnowski_2102_1a.c.12859.12859.3	262	0	Peptide	Peptide Only	Peptide Peptide Only	1363.77	1363.77	455.597	3	-2.3	0.09569	33.19	0.00204499	mokapot_qval	mokapot_id
HQNVQLPREGQEDQGLTKDYGNSPLHR-L16-Peptide	db|PROT01|PTBP1	210217_LU02_csarnowski_2102_1b.c.06597.06597.5	210217_LU02_csarnowski_2102_1b.c.06597.06597.5	429	0	Peptide	Peptide Only	Peptide Peptide Only	3115.52	3115.52	624.112	5	0.1	0.10573	33.15	0.00204499	mokapot_qval	mokapot_id
GSHMDGIVPDIAVGTK-D5-CU	db|PROT01|PTBP1	210217_LU02_csarnowski_2102_2a.c.12832.12832.3	210217_LU02_csarnowski_2102_2a.c.13089.13089.3	5	629.077	CU	Natural	CU Natural	2224.87	2224.87	742.632	3	-1.1	0.06409	33.14	0.00204499	mokapot_qval	mokapot_id
NFQNIFPPSATLHLSNIPPSVSEEDLK-P8-Peptide	db|PROT01|PTBP1	210217_LU02_csarnowski_2102_1a.c.18698.18698.3	210217_LU02_csarnowski_2102_1a.c.18698.18698.3	455	0	Peptide	Peptide Only	Peptide Peptide Only	2993.51	2993.51	998.844	3	-1.4	0.06822	33.14	0.00204499	mokapot_qval	mokapot_id
NFQNIFPPSATLHLSNIPPSVSEEDLK-H13-CU	db|PROT01|PTBP1	210217_LU02_csarnowski_2102_1b.c.22507.22507.3	210217_LU02_csarnowski_2102_1b.c.22630.22630.3	460	629.077	CU	Natural	CU Natural	3622.59	3622.58	1208.53	3	-2.7	0.0475	33.11	0.00204499	mokapot_qval	mokapot_id
LSLDGQNIYNASSTLR-Y9-CU	db|PROT01|PTBP1	210217_LU02_csarnowski_2102_2a.c.15337.15337.3	210217_LU02_csarnowski_2102_2a.c.15347.15347.3	250	629.077	CU	Natural	CU Natural	2379.96	2379.96	794.327	3	-1.4	0.0737	32.96	0.00204499	mokapot_qval	mokapot_id
KENALVQMADGNQAQLAXSHLNGHK-N12-Peptide	db|PROT01|PTBP1	210217_LU02_csarnowski_2102_1a.c.06542.06542.4	210217_LU02_csarnowski_2102_1a.c.06542.06542.4	388	0	Peptide	Peptide Only	Peptide Peptide Only	2720.31	2720.31	681.086	4	-0.6	0.09107	32.91	0.00204499	mokapot_qval	mokapot_id
ITLSKHQNVQLPR-H6-CU	db|PROT01|PTBP1	210217_LU02_csarnowski_2102_1b.c.05203.05203.3	210217_LU02_csarnowski_2102_1b.c.05269.05269.3	414	629.077	CU	Natural	CU Natural	2161.96	2161.95	721.659	3	-1.1	0.07401	32.85	0.00204499	mokapot_qval	mokapot_id
GQPIYIQFSNHK-Q7-CU	db|PROT01|PTBP1	210217_LU02_csarnowski_2102_2b.c.05212.05212.3	210217_LU02_csarnowski_2102_2b.c.04939.04939.3	132	629.077	CU	Natural	CU Natural	2059.81	2059.8	687.609	3	-1.6	0.08566	32.78	0.00204499	mokapot_qval	mokapot_id
GQPIYIQFSNHK-H11-U	db|PROT01|PTBP1	210217_LU02_csarnowski_2102_2a.c.10734.10734.2	210217_LU02_csarnowski_2102_2a.c.10701.10701.2	136	322.02	U	Natural_-H2	U Natural_-H2	1752.75	1752.75	877.383	2	-0.8	0.09161	32.77	0.00204499	mokapot_qval	mokapot_id
IAIPGLAGAGNSVLLVSNLNPER-L14-Peptide	db|PROT01|PTBP1	210217_LU02_csarnowski_2102_1a.c.20651.20651.2	210217_LU02_csarnowski_2102_1a.c.20651.20651.2	342	0	Peptide	Peptide Only	Peptide Peptide Only	2274.27	2274.27	1138.14	2	-0.6	0.11015	32.76	0.00204499	mokapot_qval	mokapot_id
GSHMDGIVPDIAVGTK-D5-Peptide	db|PROT01|PTBP1	210217_LU02_csarnowski_2102_2b.c.09859.09859.3	210217_LU02_csarnowski_2102_2b.c.09859.09859.3	5	0	Peptide	Peptide Only	Peptide Peptide Only	1595.8	1595.8	532.94	3	-1.6	0.13228	32.76	0.00204499	mokapot_qval	mokapot_id
ENALVQMADGNQAQLAXSHLNGHK-A3-Peptide	db|PROT01|PTBP1	210217_LU02_csarnowski_2102_2b.c.08673.08673.4	210217_LU02_csarnowski_2102_2b.c.08673.08673.4	380	0	Peptide	Peptide Only	Peptide Peptide Only	2592.22	2592.21	649.061	4	-1.1	0.08239	32.73	0.00204499	mokapot_qval	mokapot_id
NFQNIFPPSATLHLSNIPPSVSEEDLK-I17-Peptide	db|PROT01|PTBP1	210217_LU02_csarnowski_2102_1b.c.18457.18457.3	210217_LU02_csarnowski_2102_1b.c.18457.18457.3	464	0	Peptide	Peptide Only	Peptide Peptide Only	2993.51	2993.51	998.844	3	-1.3	0.06765	32.64	0.00204499	mokapot_qval	mokapot_id
IDFSKLTSLNVK-K12-Peptide	db|PROT01|PTBP1	210217_LU02_csarnowski_2102_1b.c.12687.12687.2	210217_LU02_csarnowski_2102_1b.c.12687.12687.2	269	0	Peptide	Peptide Only	Peptide Peptide Only	1363.77	1363.77	682.893	2	-1.1	0.24391	32.56	0.00204499	mokapot_qval	mokapot_id
NFQNIFPPSATLHLSNIPPSVSEEDLK-L12-CU	db|PROT01|PTBP1	210217_LU02_csarnowski_2102_2a.c.26091.26091.3	210217_LU02_csarnowski_2102_2a.c.26161.26161.3	459	627.062	CU	Natural_-H2	CU Natural_-H2	3620.57	3620.58	1207.87	3	0.1	0.05815	32.5	0.00204499	mokapot_qval	mokapot_id
ENALVQXADGNQAQLAMSHLNGHK-Q6-Peptide	db|PROT01|PTBP1	210217_LU02_csarnowski_2102_1b.c.08537.08537.3	210217_LU02_csarnowski_2102_1b.c.08537.08537.3	383	0	Peptide	Peptide Only	Peptide Peptide Only	2592.22	2592.22	865.08	3	-0.4	0.08973	32.5	0.00204499	mokapot_qval	mokapot_id
HQNVQLPR-V4-U	db|PROT01|PTBP1	210217_LU02_csarnowski_2102_2a.c.04497.04497.3	210217_LU02_csarnowski_2102_2a.c.04446.04446.3	417	322.02	U	Natural_-H2	U Natural_-H2	1312.56	1312.55	438.525	3	-2.9	0.06995	32.5	0.00204499	mokapot_qval	mokapot_id
VTNLLXLKGK-V1-Peptide	db|PROT01|PTBP1	210217_LU02_csarnowski_2102_1a.c.05045.05045.2	210217_LU02_csarnowski_2102_1a.c.05045.05045.2	88	0	Peptide	Peptide Only	Peptide Peptide Only	1131.67	1131.67	566.841	2	-2.5	0.22703	32.47	0.00204499	mokapot_qval	mokapot_id
NFQNIFPPSATLHLSNIPPSVSEEDLK-N1-Peptide	db|PROT01|PTBP1	210217_LU02_csarnowski_2102_2b.c.19181.19181.3	210217_LU02_csarnowski_2102_2b.c.19181.19181.3	448	0	Peptide	Peptide Only	Peptide Peptide Only	2993.51	2993.51	998.844	3	-1.7	0.06261	32.47	0.00204499	mokapot_qval	mokapot_id
NFQNIFPPSATLHLSNIPPSVSEEDLK-L12-CCUU	db|PROT01|PTBP1	210217_LU02_csarnowski_2102_2b.c.25705.25705.4	210217_LU02_csarnowski_2102_2b.c.25694.25694.4	459	1158.16	CCUU	Natural_-H3PO3	CCUU Natural_-H3PO3	4151.68	4151.68	1038.93	4	0.1	0.06253	32.39	0.00204499	mokapot_qval	mokapot_id
GSHMDGIVPDIAVGTK-G6-CUU	db|PROT01|PTBP1	210217_LU02_csarnowski_2102_2b.c.14014.14014.3	210217_LU02_csarnowski_2102_2b.c.13897.13897.3	6	935.102	CUU	Natural	CUU Natural	2530.9	2530.9	844.641	3	0	0.08818	32.3	0.00204499	mokapot_qval	mokapot_id
GSHXDGIVPDIAVGTKR-G6-Peptide	db|PROT01|PTBP1	210217_LU02_csarnowski_2102_2b.c.06187.06187.3	210217_LU02_csarnowski_2102_2b.c.06187.06187.3	6	0	Peptide	Peptide Only	Peptide Peptide Only	1767.89	1767.89	590.305	3	-1.7	0.12653	32.3	0.00204499	mokapot_qval	mokapot_id
KENALVQMADGNQAQLAXSHLNGHK-Q13-Peptide	db|PROT01|PTBP1	210217_LU02_csarnowski_2102_2a.c.11259.11259.4	210217_LU02_csarnowski_2102_2a.c.11259.11259.4	389	0	Peptide	Peptide Only	Peptide Peptide Only	2720.31	2720.31	681.085	4	-1.9	0.0701	32.25	0.00204499	mokapot_qval	mokapot_id
KENALVQMADGNQAQLAMSHLNGHK-Q13-Peptide	db|PROT01|PTBP1	210217_LU02_csarnowski_2102_1a.c.10856.10856.5	210217_LU02_csarnowski_2102_1a.c.10856.10856.5	389	0	Peptide	Peptide Only	Peptide Peptide Only	2704.32	2704.32	541.871	5	0	0.10537	32.17	0.00204499	mokapot_qval	mokapot_id
ELKTDSSPNQAR-L2-Peptide	db|PROT01|PTBP1	210217_LU02_csarnowski_2102_1a.c.01208.01208.2	210217_LU02_csarnowski_2102_1a.c.01208.01208.2	139	0	Peptide	Peptide Only	Peptide Peptide Only	1344.66	1344.66	673.339	2	-1	0.25248	32.13	0.00379507	mokapot_qval	mokapot_id
GQPIYIQFSNHK-F8-CU	db|PROT01|PTBP1	210217_LU02_csarnowski_2102_2a.c.10917.10917.3	210217_LU02_csarnowski_2102_2a.c.11202.11202.3	133	629.077	CU	Natural	CU Natural	2059.81	2059.8	687.609	3	-1.9	0.10956	32.09	0.00204499	mokapot_qval	mokapot_id
GSHMDGIVPDIAVGTKR-I7-Peptide	db|PROT01|PTBP1	210217_LU02_csarnowski_2102_2a.c.07632.07632.3	210217_LU02_csarnowski_2102_2a.c.07632.07632.3	7	0	Peptide	Peptide Only	Peptide Peptide Only	1751.9	1751.9	584.974	3	-0.5	0.14871	32.04	0.00379507	mokapot_qval	mokapot_id
NFQNIFPPSATLHLSNIPPSVSEEDLK-H13-CUU	db|PROT01|PTBP1	210217_LU02_csarnowski_2102_2b.c.25892.25892.4	210217_LU02_csarnowski_2102_2b.c.26033.26033.4	460	853.12	CUU	Natural_-H3PO3	CUU Natural_-H3PO3	3846.63	3846.63	962.665	4	-1	0.04666	32.03	0.00204499	mokapot_qval	mokapot_id
HQNVQLPREGQEDQGLTKDYGNSPLHR-P7-Peptide	db|PROT01|PTBP1	210217_LU02_csarnowski_2102_2a.c.06911.06911.5	210217_LU02_csarnowski_2102_2a.c.06911.06911.5	420	0	Peptide	Peptide Only	Peptide Peptide Only	3115.52	3115.51	624.11	5	-2.7	0.1103	32.01	0.00204499	mokapot_qval	mokapot_id
VTNLLMLKGK-T2-Peptide	db|PROT01|PTBP1	210217_LU02_csarnowski_2102_1a.c.06345.06345.2	210217_LU02_csarnowski_2102_1a.c.06345.06345.2	89	0	Peptide	Peptide Only	Peptide Peptide Only	1115.67	1115.67	558.844	2	-1.1	0.26022	31.95	0.00379507	mokapot_qval	mokapot_id
ITLSKHQNVQLPR-K5-Peptide	db|PROT01|PTBP1	210217_LU02_csarnowski_2102_2a.c.03949.03949.3	210217_LU02_csarnowski_2102_2a.c.03949.03949.3	413	0	Peptide	Peptide Only	Peptide Peptide Only	1532.88	1532.88	511.967	3	-1.2	0.20267	31.94	0.00204499	mokapot_qval	mokapot_id
GSHXDGIVPDIAVGTK-S2-U	db|PROT01|PTBP1	210217_LU02_csarnowski_2102_1b.c.13317.13317.2	210217_LU02_csarnowski_2102_1b.c.13007.13007.2	2	306.025	U	Natural_-H2O	U Natural_-H2O	1917.82	1917.82	959.915	2	-1.4	0.09597	31.92	0.00204499	mokapot_qval	mokapot_id
GSHMDGIVPDIAVGTK-S2-Peptide	db|PROT01|PTBP1	210217_LU02_csarnowski_2102_2a.c.11830.11830.2	210217_LU02_csarnowski_2102_2a.c.11830.11830.2	2	0	Peptide	Peptide Only	Peptide Peptide Only	1595.8	1595.8	798.906	2	-0.3	0.12833	31.9	0.00204499	mokapot_qval	mokapot_id
GSHMDGIVPDIAVGTK-G1-U	db|PROT01|PTBP1	210217_LU02_csarnowski_2102_1a.c.10128.10128.3	210217_LU02_csarnowski_2102_1a.c.10073.10073.3	1	324.036	U	Natural	U Natural	1919.83	1919.83	640.951	3	-1.7	0.12375	31.85	0.00204499	mokapot_qval	mokapot_id
IDFSKLTSLNVK-I1-Peptide	db|PROT01|PTBP1	210217_LU02_csarnowski_2102_1a.c.12634.12634.2	210217_LU02_csarnowski_2102_1a.c.12634.12634.2	258	0	Peptide	Peptide Only	Peptide Peptide Only	1363.77	1363.77	682.892	2	-1.4	0.22281	31.81	0.00204499	mokapot_qval	mokapot_id
HQNVQLPREGQEDQGLTKDYGNSPLHR-N22-Peptide	db|PROT01|PTBP1	210217_LU02_csarnowski_2102_2a.c.07437.07437.5	210217_LU02_csarnowski_2102_2a.c.07437.07437.5	435	0	Peptide	Peptide Only	Peptide Peptide Only	3115.52	3115.51	624.111	5	-1.5	0.10535	31.59	0.00204499	mokapot_qval	mokapot_id
ITLSKHQNVQLPR-H6-U	db|PROT01|PTBP1	210217_LU02_csarnowski_2102_2b.c.07646.07646.3	210217_LU02_csarnowski_2102_2b.c.07670.07670.3	414	306.025	U	Natural_-H2O	U Natural_-H2O	1838.9	1838.9	613.975	3	-1.2	0.19028	31.59	0.00204499	mokapot_qval	mokapot_id
GSHXDGIVPDIAVGTKR-H3-Peptide	db|PROT01|PTBP1	210217_LU02_csarnowski_2102_1a.c.05519.05519.3	210217_LU02_csarnowski_2102_1a.c.05519.05519.3	3	0	Peptide	Peptide Only	Peptide Peptide Only	1767.89	1767.89	590.305	3	-1.2	0.15362	31.56	0.00204499	mokapot_qval	mokapot_id
NFQNIFPPSATLHLSNIPPSVSEEDLK-L14-CUU	db|PROT01|PTBP1	210217_LU02_csarnowski_2102_1a.c.23749.23749.3	210217_LU02_csarnowski_2102_1a.c.23683.23683.3	461	853.12	CUU	Natural_-H3PO3	CUU Natural_-H3PO3	3846.63	3846.63	1283.22	3	-0.1	0.05578	31.56	0.00204499	mokapot_qval	mokapot_id
FKKPGSK-K7-Peptide	db|PROT01|PTBP1	210217_LU02_csarnowski_2102_1a.c.01301.01301.2	210217_LU02_csarnowski_2102_1a.c.01301.01301.2	447	0	Peptide	Peptide Only	Peptide Peptide Only	790.47	790.468	396.242	2	-2.7	0.31055	31.54	0.00561798	mokapot_qval	mokapot_id
IDFSKLTSLNVK-F3-Peptide	db|PROT01|PTBP1	210217_LU02_csarnowski_2102_2a.c.14214.14214.2	210217_LU02_csarnowski_2102_2a.c.14214.14214.2	260	0	Peptide	Peptide Only	Peptide Peptide Only	1363.77	1363.77	682.893	2	-0.9	0.23198	31.53	0.00204499	mokapot_qval	mokapot_id
ENALVQMADGNQAQLAXSHLNGHK-H19-Peptide	db|PROT01|PTBP1	210217_LU02_csarnowski_2102_2b.c.12756.12756.4	210217_LU02_csarnowski_2102_2b.c.12756.12756.4	396	0	Peptide	Peptide Only	Peptide Peptide Only	2592.22	2592.21	649.06	4	-2.7	0.08831	31.48	0.00204499	mokapot_qval	mokapot_id
HQNVQLPR-N3-U	db|PROT01|PTBP1	210217_LU02_csarnowski_2102_2b.c.03767.03767.3	210217_LU02_csarnowski_2102_2b.c.03802.03802.3	416	322.02	U	Natural_-H2	U Natural_-H2	1312.56	1312.55	438.525	3	-3	0.14196	31.48	0.00204499	mokapot_qval	mokapot_id
NFQNIFPPSATLHLSNIPPSVSEEDLK-H13-CCUU	db|PROT01|PTBP1	210217_LU02_csarnowski_2102_2b.c.26096.26096.4	210217_LU02_csarnowski_2102_2b.c.26218.26218.4	460	1158.16	CCUU	Natural_-H3PO3	CCUU Natural_-H3PO3	4151.68	4151.67	1038.93	4	-0.9	0.04102	31.39	0.00204499	mokapot_qval	mokapot_id
ILFNKK-L2-CU	db|PROT01|PTBP1	210217_LU02_csarnowski_2102_2a.c.01270.01270.3	210217_LU02_csarnowski_2102_2a.c.01261.01261.3	373	629.077	CU	Natural	CU Natural	1390.56	1390.56	464.526	3	-1.5	0.21538	31.38	0.00204499	mokapot_qval	mokapot_id
NFQNIFPPSATLHLSNIPPSVSEEDLK-A10-CUU	db|PROT01|PTBP1	210217_LU02_csarnowski_2102_2b.c.26617.26617.4	210217_LU02_csarnowski_2102_2b.c.26959.26959.4	457	853.12	CUU	Natural_-H3PO3	CUU Natural_-H3PO3	3846.63	3846.63	962.666	4	0.1	0.0586	31.35	0.00204499	mokapot_qval	mokapot_id
NQAFIEXNTEEAANTMVNYYTSVTPVLR-N14-Peptide	db|PROT01|PTBP1	210217_LU02_csarnowski_2102_2b.c.19667.19667.3	210217_LU02_csarnowski_2102_2b.c.19667.19667.3	111	0	Peptide	Peptide Only	Peptide Peptide Only	3221.5	3221.5	1074.84	3	0.3	0.05121	31.31	0.00204499	mokapot_qval	mokapot_id
ITLSKHQNVQLPREGQEDQGLTK-S4-Peptide	db|PROT01|PTBP1	210217_LU02_csarnowski_2102_1a.c.05589.05589.4	210217_LU02_csarnowski_2102_1a.c.05589.05589.4	412	0	Peptide	Peptide Only	Peptide Peptide Only	2618.38	2618.38	655.602	4	-0.9	0.15169	31.28	0.00204499	mokapot_qval	mokapot_id
ILFNKK-N4-CUU	db|PROT01|PTBP1	210217_LU02_csarnowski_2102_2a.c.02798.02798.3	210217_LU02_csarnowski_2102_2a.c.02800.02800.3	375	855.136	CUU	Natural_-HPO3	CUU Natural_-HPO3	1616.62	1616.61	539.879	3	-1.8	0.18883	31.25	0.00204499	mokapot_qval	mokapot_id
NFQNIFPPSATLHLSNIPPSVSEEDLK-P18-Peptide	db|PROT01|PTBP1	210217_LU02_csarnowski_2102_2b.c.19458.19458.4	210217_LU02_csarnowski_2102_2b.c.19458.19458.4	465	0	Peptide	Peptide Only	Peptide Peptide Only	2993.51	2993.51	749.385	4	-1.6	0.07508	31.14	0.00204499	mokapot_qval	mokapot_id
VTNLLXLKGK-T2-Peptide	db|PROT01|PTBP1	210217_LU02_csarnowski_2102_2b.c.05405.05405.2	210217_LU02_csarnowski_2102_2b.c.05405.05405.2	89	0	Peptide	Peptide Only	Peptide Peptide Only	1131.67	1131.67	566.841	2	-1.5	0.22591	31.12	0.00204499	mokapot_qval	mokapot_id
GQPIYIQFSNHK-F8-U	db|PROT01|PTBP1	210217_LU02_csarnowski_2102_2b.c.09991.09991.2	210217_LU02_csarnowski_2102_2b.c.10465.10465.2	133	322.02	U	Natural_-H2	U Natural_-H2	1752.75	1752.75	877.381	2	-2.2	0.14954	31.11	0.00379507	mokapot_qval	mokapot_id
GSHMDGIVPDIAVGTKR-D5-Peptide	db|PROT01|PTBP1	210217_LU02_csarnowski_2102_1b.c.07490.07490.2	210217_LU02_csarnowski_2102_1b.c.07490.07490.2	5	0	Peptide	Peptide Only	Peptide Peptide Only	1751.9	1751.9	876.956	2	-0.9	0.13523	31.02	0.00204499	mokapot_qval	mokapot_id
GSHXDGIVPDIAVGTK-H3-CU	db|PROT01|PTBP1	210217_LU02_csarnowski_2102_2b.c.10812.10812.3	210217_LU02_csarnowski_2102_2b.c.10595.10595.3	3	629.077	CU	Natural	CU Natural	2240.87	2240.87	747.964	3	-0.1	0.09365	31.01	0.00204499	mokapot_qval	mokapot_id
NFQNIFPPSATLHLSNIPPSVSEEDLK-S15-CU	db|PROT01|PTBP1	210217_LU02_csarnowski_2102_1a.c.23641.23641.3	210217_LU02_csarnowski_2102_1a.c.23902.23902.3	462	627.062	CU	Natural_-H2	CU Natural_-H2	3620.57	3620.56	1207.86	3	-2.8	0.04746	30.93	0.00204499	mokapot_qval	mokapot_id
ITLSKHQNVQLPR-K5-U	db|PROT01|PTBP1	210217_LU02_csarnowski_2102_2b.c.05167.05167.3	210217_LU02_csarnowski_2102_2b.c.05102.05102.3	413	324.036	U	Natural	U Natural	1856.91	1856.91	619.979	3	-1.3	0.18616	30.91	0.00204499	mokapot_qval	mokapot_id
NFQNIFPPSATLHLSNIPPSVSEEDLK-S15-CU	db|PROT01|PTBP1	210217_LU02_csarnowski_2102_2a.c.23028.23028.3	210217_LU02_csarnowski_2102_2a.c.22973.22973.3	462	629.077	CU	Natural	CU Natural	3622.59	3622.58	1208.54	3	-2.5	0.03612	30.86	0.00204499	mokapot_qval	mokapot_id
LSLDGQNIYNASSTLR-L3-Peptide	db|PROT01|PTBP1	210217_LU02_csarnowski_2102_1b.c.14921.14921.2	210217_LU02_csarnowski_2102_1b.c.14921.14921.2	244	0	Peptide	Peptide Only	Peptide Peptide Only	1750.88	1750.88	876.45	2	-0.6	0.1147	30.85	0.00204499	mokapot_qval	mokapot_id
NFQNIFPPSATLHLSNIPPSVSEEDLK-L12-CUU	db|PROT01|PTBP1	210217_LU02_csarnowski_2102_2a.c.27155.27155.3	210217_LU02_csarnowski_2102_2a.c.27489.27489.3	459	853.12	CUU	Natural_-H3PO3	CUU Natural_-H3PO3	3846.63	3846.63	1283.22	3	-0.4	0.05906	30.8	0.00204499	mokapot_qval	mokapot_id
GSHXDGIVPDIAVGTKR-I11-Peptide	db|PROT01|PTBP1	210217_LU02_csarnowski_2102_1b.c.05411.05411.3	210217_LU02_csarnowski_2102_1b.c.05411.05411.3	11	0	Peptide	Peptide Only	Peptide Peptide Only	1767.89	1767.89	590.305	3	-0.7	0.13483	30.73	0.00379507	mokapot_qval	mokapot_id
GQPIYIQFSNHKELKTDSSPNQAR-L14-Peptide	db|PROT01|PTBP1	210217_LU02_csarnowski_2102_1b.c.06429.06429.5	210217_LU02_csarnowski_2102_1b.c.06429.06429.5	139	0	Peptide	Peptide Only	Peptide Peptide Only	2757.38	2757.38	552.484	5	-1.5	0.11441	30.68	0.00204499	mokapot_qval	mokapot_id
NNQFQALLQYADPVSAQHAK-F4-Peptide	db|PROT01|PTBP1	210217_LU02_csarnowski_2102_1a.c.20049.20049.3	210217_LU02_csarnowski_2102_1a.c.20049.20049.3	225	0	Peptide	Peptide Only	Peptide Peptide Only	2242.11	2242.11	748.378	3	-1.6	0.06888	30.64	0.00204499	mokapot_qval	mokapot_id
VTNLLMLKGK-K8-U	db|PROT01|PTBP1	210217_LU02_csarnowski_2102_2a.c.13014.13014.2	210217_LU02_csarnowski_2102_2a.c.12994.12994.2	95	306.025	U	Natural_-H2O	U Natural_-H2O	1421.7	1421.7	711.858	2	0.3	0.03791	30.54	0.00204499	mokapot_qval	mokapot_id
ITLSKHQNVQLPREGQEDQGLTK-G15-Peptide	db|PROT01|PTBP1	210217_LU02_csarnowski_2102_2b.c.05516.05516.5	210217_LU02_csarnowski_2102_2b.c.05516.05516.5	423	0	Peptide	Peptide Only	Peptide Peptide Only	2618.38	2618.37	524.682	5	-2.1	0.10043	30.5	0.00204499	mokapot_qval	mokapot_id
LTSLNVKYNNDKSR-S3-Peptide	db|PROT01|PTBP1	210217_LU02_csarnowski_2102_1a.c.02548.02548.3	210217_LU02_csarnowski_2102_1a.c.02548.02548.3	265	0	Peptide	Peptide Only	Peptide Peptide Only	1650.87	1650.87	551.297	3	-0.7	0.13826	30.39	0.00204499	mokapot_qval	mokapot_id
ITLSKHQNVQLPR-Q10-CU	db|PROT01|PTBP1	210217_LU02_csarnowski_2102_1a.c.05222.05222.4	210217_LU02_csarnowski_2102_1a.c.05252.05252.4	418	629.077	CU	Natural	CU Natural	2161.96	2161.95	541.496	4	-1.6	0.07421	30.35	0.00204499	mokapot_qval	mokapot_id
HQNVQLPR-H1-CU	db|PROT01|PTBP1	210217_LU02_csarnowski_2102_1a.c.03730.03730.3	210217_LU02_csarnowski_2102_1a.c.03911.03911.3	414	629.077	CU	Natural	CU Natural	1619.61	1619.61	540.878	3	-1.5	0.19231	30.29	0.00204499	mokapot_qval	mokapot_id
ENALVQMADGNQAQLAXSHLNGHK-K24-Peptide	db|PROT01|PTBP1	210217_LU02_csarnowski_2102_2a.c.09304.09304.3	210217_LU02_csarnowski_2102_2a.c.09304.09304.3	401	0	Peptide	Peptide Only	Peptide Peptide Only	2592.22	2592.21	865.079	3	-1.2	0.05248	29.95	0.00204499	mokapot_qval	mokapot_id
GQPIYIQFSNHKELK-E13-Peptide	db|PROT01|PTBP1	210217_LU02_csarnowski_2102_2a.c.07241.07241.3	210217_LU02_csarnowski_2102_2a.c.07241.07241.3	138	0	Peptide	Peptide Only	Peptide Peptide Only	1800.95	1800.95	601.324	3	-2.4	0.19265	29.91	0.00853242	mokapot_qval	mokapot_id
GFKFFQKDR-K7-Peptide	db|PROT01|PTBP1	210217_LU02_csarnowski_2102_2a.c.05239.05239.3	210217_LU02_csarnowski_2102_2a.c.05239.05239.3	492	0	Peptide	Peptide Only	Peptide Peptide Only	1171.61	1171.61	391.545	3	-1.6	0.16718	29.88	0.00204499	mokapot_qval	mokapot_id
LTSLNVKYNNDKSR-L1-Peptide	db|PROT01|PTBP1	210217_LU02_csarnowski_2102_1b.c.02538.02538.3	210217_LU02_csarnowski_2102_1b.c.02538.02538.3	263	0	Peptide	Peptide Only	Peptide Peptide Only	1650.87	1650.87	551.297	3	-1.6	0.18085	29.87	0.00204499	mokapot_qval	mokapot_id
GSHMDGIVPDIAVGTK-S2-U	db|PROT01|PTBP1	210217_LU02_csarnowski_2102_1b.c.15577.15577.2	210217_LU02_csarnowski_2102_1b.c.15821.15821.2	2	306.025	U	Natural_-H2O	U Natural_-H2O	1901.82	1901.82	951.919	2	-0.9	0.13924	29.75	0.00204499	mokapot_qval	mokapot_id
ENALVQXADGNQAQLAMSHLNGHK-A13-Peptide	db|PROT01|PTBP1	210217_LU02_csarnowski_2102_2b.c.12452.12452.4	210217_LU02_csarnowski_2102_2b.c.12452.12452.4	390	0	Peptide	Peptide Only	Peptide Peptide Only	2592.22	2592.21	649.061	4	-2	0.09358	29.7	0.00204499	mokapot_qval	mokapot_id
NFQNIFPPSATLHLSNIPPSVSEEDLK-H13-CU	db|PROT01|PTBP1	210217_LU02_csarnowski_2102_1b.c.19583.19583.3	210217_LU02_csarnowski_2102_1b.c.19573.19573.3	460	549.111	CU	Natural_-HPO3	CU Natural_-HPO3	3542.62	3542.61	1181.88	3	-2.8	0.03166	29.59	0.00204499	mokapot_qval	mokapot_id
ITLSKHQNVQLPR-H6-U	db|PROT01|PTBP1	210217_LU02_csarnowski_2102_2a.c.05334.05334.3	210217_LU02_csarnowski_2102_2a.c.05178.05178.3	414	324.036	U	Natural	U Natural	1856.91	1856.91	619.979	3	-0.9	0.17476	29.59	0.00204499	mokapot_qval	mokapot_id
GQPIYIQFSNHK-S9-U	db|PROT01|PTBP1	210217_LU02_csarnowski_2102_2a.c.11080.11080.3	210217_LU02_csarnowski_2102_2a.c.10861.10861.3	134	324.036	U	Natural	U Natural	1754.77	1754.76	585.929	3	-1.1	0.12385	29.54	0.00204499	mokapot_qval	mokapot_id
NFQNIFPPSATLHLSNIPPSVSEEDLK-P8-CU	db|PROT01|PTBP1	210217_LU02_csarnowski_2102_2a.c.23123.23123.4	210217_LU02_csarnowski_2102_2a.c.22786.22786.4	455	549.111	CU	Natural_-HPO3	CU Natural_-HPO3	3542.62	3542.61	886.661	4	-3	0.06076	29.53	0.00204499	mokapot_qval	mokapot_id
ITLSKHQNVQLPR-S4-CU	db|PROT01|PTBP1	210217_LU02_csarnowski_2102_1a.c.05053.05053.3	210217_LU02_csarnowski_2102_1a.c.05060.05060.3	412	629.077	CU	Natural	CU Natural	2161.96	2161.95	721.659	3	-1.8	0.05831	29.39	0.00204499	mokapot_qval	mokapot_id
ILFNKK-F3-CU	db|PROT01|PTBP1	210217_LU02_csarnowski_2102_1b.c.01212.01212.2	210217_LU02_csarnowski_2102_1b.c.01205.01205.2	374	629.077	CU	Natural	CU Natural	1390.56	1390.56	696.286	2	-0.8	0.12153	29.29	0.00204499	mokapot_qval	mokapot_id
GSHMDGIVPDIAVGTK-H3-CU	db|PROT01|PTBP1	210217_LU02_csarnowski_2102_2b.c.12071.12071.3	210217_LU02_csarnowski_2102_2b.c.12451.12451.3	3	629.077	CU	Natural	CU Natural	2224.87	2224.87	742.633	3	-0.2	0.06005	29.26	0.00204499	mokapot_qval	mokapot_id
LSLDGQNIYNASSTLR-G5-U	db|PROT01|PTBP1	210217_LU02_csarnowski_2102_2a.c.15479.15479.2	210217_LU02_csarnowski_2102_2a.c.15376.15376.2	246	324.036	U	Natural	U Natural	2074.92	2074.92	1038.47	2	-0.5	0.08435	29.07	0.00204499	mokapot_qval	mokapot_id
NFQNIFPPSATLHLSNIPPSVSEEDLK-P7-Peptide	db|PROT01|PTBP1	210217_LU02_csarnowski_2102_1a.c.19018.19018.3	210217_LU02_csarnowski_2102_1a.c.19018.19018.3	454	0	Peptide	Peptide Only	Peptide Peptide Only	2993.51	2993.51	998.844	3	-1.2	0.05714	29.04	0.00204499	mokapot_qval	mokapot_id
HQNVQLPREGQEDQGLTK-E9-CUU	db|PROT01|PTBP1	210217_LU02_csarnowski_2102_2a.c.05456.05456.3	210217_LU02_csarnowski_2102_2a.c.05847.05847.3	422	855.136	CUU	Natural_-HPO3	CUU Natural_-HPO3	2931.17	2931.17	978.064	3	-0.6	0.13801	28.93	0.00204499	mokapot_qval	mokapot_id
ITLSKHQNVQLPREGQEDQGLTK-L3-Peptide	db|PROT01|PTBP1	210217_LU02_csarnowski_2102_2b.c.05998.05998.4	210217_LU02_csarnowski_2102_2b.c.05998.05998.4	411	0	Peptide	Peptide Only	Peptide Peptide Only	2618.38	2618.38	655.602	4	-0.9	0.13851	28.91	0.00204499	mokapot_qval	mokapot_id
ITLSKHQNVQLPR-V9-U	db|PROT01|PTBP1	210217_LU02_csarnowski_2102_1a.c.04859.04859.3	210217_LU02_csarnowski_2102_1a.c.04736.04736.3	417	324.036	U	Natural	U Natural	1856.91	1856.91	619.979	3	-1	0.16782	28.88	0.00204499	mokapot_qval	mokapot_id
HQNVQLPR-Q2-U	db|PROT01|PTBP1	210217_LU02_csarnowski_2102_2a.c.04060.04060.3	210217_LU02_csarnowski_2102_2a.c.03785.03785.3	415	322.02	U	Natural_-H2	U Natural_-H2	1312.56	1312.55	438.526	3	-2.3	0.11768	28.86	0.00204499	mokapot_qval	mokapot_id
GQPIYIQFSNHKELKTDSSPNQAR-P3-Peptide	db|PROT01|PTBP1	210217_LU02_csarnowski_2102_1b.c.06161.06161.5	210217_LU02_csarnowski_2102_1b.c.06161.06161.5	128	0	Peptide	Peptide Only	Peptide Peptide Only	2757.38	2757.38	552.484	5	-1.1	0.10271	28.78	0.00204499	mokapot_qval	mokapot_id
HQNVQLPREGQEDQGLTK-K18-Peptide	db|PROT01|PTBP1	210217_LU02_csarnowski_2102_1b.c.03506.03506.2	210217_LU02_csarnowski_2102_1b.c.03506.03506.2	431	0	Peptide	Peptide Only	Peptide Peptide Only	2076.03	2076.03	1039.02	2	-2.7	0.16595	28.78	0.00204499	mokapot_qval	mokapot_id
ITLSKHQNVQLPR-K5-CU	db|PROT01|PTBP1	210217_LU02_csarnowski_2102_2b.c.05663.05663.3	210217_LU02_csarnowski_2102_2b.c.05657.05657.3	413	629.077	CU	Natural	CU Natural	2161.96	2161.95	721.659	3	-1	0.03085	28.78	0.00204499	mokapot_qval	mokapot_id
LSLDGQNIYNASSTLR-Q6-Peptide	db|PROT01|PTBP1	210217_LU02_csarnowski_2102_1b.c.14654.14654.2	210217_LU02_csarnowski_2102_1b.c.14654.14654.2	247	0	Peptide	Peptide Only	Peptide Peptide Only	1750.88	1750.88	876.45	2	-0.3	0.08174	28.75	0.00204499	mokapot_qval	mokapot_id
HQNVQLPR-Q5-CCU	db|PROT01|PTBP1	210217_LU02_csarnowski_2102_2b.c.03655.03655.3	210217_LU02_csarnowski_2102_2b.c.03965.03965.3	418	934.118	CCU	Natural	CCU Natural	1924.65	1924.65	642.559	3	-0.4	0.16443	28.68	0.00204499	mokapot_qval	mokapot_id
NFQNIFPPSATLHLSNIPPSVSEEDLK-S20-Peptide	db|PROT01|PTBP1	210217_LU02_csarnowski_2102_2b.c.21949.21949.3	210217_LU02_csarnowski_2102_2b.c.21949.21949.3	467	0	Peptide	Peptide Only	Peptide Peptide Only	2993.51	2993.51	998.844	3	-1.6	0.05821	28.62	0.00204499	mokapot_qval	mokapot_id
NQAFIEMNTEEAANTXVNYYTSVTPVLR-T21-Peptide	db|PROT01|PTBP1	210217_LU02_csarnowski_2102_2a.c.22123.22123.3	210217_LU02_csarnowski_2102_2a.c.22123.22123.3	118	0	Peptide	Peptide Only	Peptide Peptide Only	3221.5	3221.49	1074.84	3	-2.4	0.04629	28.62	0.00379507	mokapot_qval	mokapot_id
GSHMDGIVPDIAVGTK-M4-CU	db|PROT01|PTBP1	210217_LU02_csarnowski_2102_1b.c.11307.11307.3	210217_LU02_csarnowski_2102_1b.c.10971.10971.3	4	629.077	CU	Natural	CU Natural	2224.87	2224.87	742.632	3	-1.4	0.06077	28.6	0.00204499	mokapot_qval	mokapot_id
NFQNIFPPSATLHLSNIPPSVSEEDLK-P8-CCUU	db|PROT01|PTBP1	210217_LU02_csarnowski_2102_2a.c.26292.26292.4	210217_LU02_csarnowski_2102_2a.c.26035.26035.4	455	1158.16	CCUU	Natural_-H3PO3	CCUU Natural_-H3PO3	4151.68	4151.67	1038.93	4	-0.2	0.05685	28.54	0.00204499	mokapot_qval	mokapot_id
NFQNIFPPSATLHLSNIPPSVSEEDLK-L14-CU	db|PROT01|PTBP1	210217_LU02_csarnowski_2102_2a.c.22792.22792.3	210217_LU02_csarnowski_2102_2a.c.23136.23136.3	461	547.095	CU	Natural_-H3PO3	CU Natural_-H3PO3	3540.61	3540.6	1181.21	3	-1.7	0.042	28.51	0.00204499	mokapot_qval	mokapot_id
GSHXDGIVPDIAVGTK-G1-CU	db|PROT01|PTBP1	210217_LU02_csarnowski_2102_1b.c.09929.09929.3	210217_LU02_csarnowski_2102_1b.c.09738.09738.3	1	629.077	CU	Natural	CU Natural	2240.87	2240.87	747.963	3	-1.6	0.07333	28.49	0.00204499	mokapot_qval	mokapot_id
LHGKPIR-I6-U	db|PROT01|PTBP1	210217_LU02_csarnowski_2102_1a.c.02031.02031.2	210217_LU02_csarnowski_2102_1a.c.01825.01825.2	407	306.025	U	Natural_-H2O	U Natural_-H2O	1125.53	1125.53	563.774	2	-1.5	0.17987	28.46	0.00204499	mokapot_qval	mokapot_id
EGQEDQGLTKDYGNSPLHR-E4-Peptide	db|PROT01|PTBP1	210217_LU02_csarnowski_2102_1b.c.04606.04606.3	210217_LU02_csarnowski_2102_1b.c.04606.04606.3	425	0	Peptide	Peptide Only	Peptide Peptide Only	2142.99	2142.99	715.338	3	-1.6	0.11539	28.45	0.00204499	mokapot_qval	mokapot_id
NFQNIFPPSATLHLSNIPPSVSEEDLK-L12-CU	db|PROT01|PTBP1	210217_LU02_csarnowski_2102_2b.c.23028.23028.3	210217_LU02_csarnowski_2102_2b.c.22842.22842.3	459	547.095	CU	Natural_-H3PO3	CU Natural_-H3PO3	3540.61	3540.61	1181.21	3	0.6	0.02576	28.45	0.00204499	mokapot_qval	mokapot_id
GSHMDGIVPDIAVGTK-G1-CUU	db|PROT01|PTBP1	210217_LU02_csarnowski_2102_2a.c.15201.15201.3	210217_LU02_csarnowski_2102_2a.c.15537.15537.3	1	935.102	CUU	Natural	CUU Natural	2530.9	2530.9	844.64	3	-1.5	0.06837	28.43	0.00204499	mokapot_qval	mokapot_id
NFQNIFPPSATLHLSNIPPSVSEEDLK-N16-CCUU	db|PROT01|PTBP1	210217_LU02_csarnowski_2102_2a.c.26554.26554.4	210217_LU02_csarnowski_2102_2a.c.26472.26472.4	463	1158.16	CCUU	Natural_-H3PO3	CCUU Natural_-H3PO3	4151.68	4151.67	1038.92	4	-1.6	0.05286	28.42	0.00204499	mokapot_qval	mokapot_id
GQPIYIQFSNHKELK-Y5-Peptide	db|PROT01|PTBP1	210217_LU02_csarnowski_2102_1b.c.06676.06676.4	210217_LU02_csarnowski_2102_1b.c.06676.06676.4	130	0	Peptide	Peptide Only	Peptide Peptide Only	1800.95	1800.95	451.245	4	-3	0.13052	28.4	0.00204499	mokapot_qval	mokapot_id
ENALVQMADGNQAQLAMSHLNGHK-K24-Peptide	db|PROT01|PTBP1	210217_LU02_csarnowski_2102_2a.c.12017.12017.3	210217_LU02_csarnowski_2102_2a.c.12017.12017.3	401	0	Peptide	Peptide Only	Peptide Peptide Only	2576.22	2576.22	859.747	3	-1.9	0.07565	28.39	0.00204499	mokapot_qval	mokapot_id
ITLSKHQNVQLPR-S4-CUU	db|PROT01|PTBP1	210217_LU02_csarnowski_2102_2b.c.10969.10969.2	210217_LU02_csarnowski_2102_2b.c.10780.10780.2	412	935.102	CUU	Natural	CUU Natural	2467.98	2467.98	1235	2	0.3	0.05573	28.27	0.00204499	mokapot_qval	mokapot_id
ENALVQMADGNQAQLAXSHLNGHK-L20-Peptide	db|PROT01|PTBP1	210217_LU02_csarnowski_2102_2a.c.13681.13681.4	210217_LU02_csarnowski_2102_2a.c.13681.13681.4	397	0	Peptide	Peptide Only	Peptide Peptide Only	2592.22	2592.21	649.061	4	-2.1	0.04843	28.2	0.00204499	mokapot_qval	mokapot_id
GFKFFQKDR-F5-Peptide	db|PROT01|PTBP1	210217_LU02_csarnowski_2102_2b.c.04546.04546.3	210217_LU02_csarnowski_2102_2b.c.04546.04546.3	490	0	Peptide	Peptide Only	Peptide Peptide Only	1171.61	1171.61	391.545	3	-1.5	0.14857	28.19	0.00204499	mokapot_qval	mokapot_id
FFQKDRK-F1-Peptide	db|PROT01|PTBP1	210217_LU02_csarnowski_2102_1a.c.04477.04477.2	210217_LU02_csarnowski_2102_1a.c.04477.04477.2	489	0	Peptide	Peptide Only	Peptide Peptide Only	967.524	967.522	484.769	2	-1.6	0.41055	28.18	0.00853242	mokapot_qval	mokapot_id
HQNVQLPREGQEDQGLTKDYGNSPLHR-G21-Peptide	db|PROT01|PTBP1	210217_LU02_csarnowski_2102_2b.c.07023.07023.5	210217_LU02_csarnowski_2102_2b.c.07023.07023.5	434	0	Peptide	Peptide Only	Peptide Peptide Only	3115.52	3115.51	624.11	5	-1.8	0.09885	28.14	0.00204499	mokapot_qval	mokapot_id
GQPIYIQFSNHK-S9-U	db|PROT01|PTBP1	210217_LU02_csarnowski_2102_1a.c.09628.09628.2	210217_LU02_csarnowski_2102_1a.c.09265.09265.2	134	322.02	U	Natural_-H2	U Natural_-H2	1752.75	1752.75	877.383	2	-0.7	0.09621	28.13	0.00204499	mokapot_qval	mokapot_id
ITLSKHQNVQLPR-Q7-CU	db|PROT01|PTBP1	210217_LU02_csarnowski_2102_2a.c.05471.05471.3	210217_LU02_csarnowski_2102_2a.c.05500.05500.3	415	629.077	CU	Natural	CU Natural	2161.96	2161.95	721.659	3	-1.2	0.06361	28.12	0.00204499	mokapot_qval	mokapot_id
GFKFFQKDR-D8-Peptide	db|PROT01|PTBP1	210217_LU02_csarnowski_2102_1b.c.06053.06053.3	210217_LU02_csarnowski_2102_1b.c.06053.06053.3	493	0	Peptide	Peptide Only	Peptide Peptide Only	1171.61	1171.61	391.545	3	-2.5	0.1405	28.06	0.00204499	mokapot_qval	mokapot_id
FKKPGSK-G5-Peptide	db|PROT01|PTBP1	210217_LU02_csarnowski_2102_1b.c.01266.01266.2	210217_LU02_csarnowski_2102_1b.c.01266.01266.2	445	0	Peptide	Peptide Only	Peptide Peptide Only	790.47	790.468	396.242	2	-2.2	0.28359	27.99	0.00718133	mokapot_qval	mokapot_id
ITLSKHQNVQLPR-S4-CU	db|PROT01|PTBP1	210217_LU02_csarnowski_2102_2b.c.05985.05985.3	210217_LU02_csarnowski_2102_2b.c.05874.05874.3	412	611.067	CU	Natural_-H2O	CU Natural_-H2O	2143.95	2143.94	715.656	3	-0.4	0.05011	27.9	0.00204499	mokapot_qval	mokapot_id
GQPIYIQFSNHK-Q7-U	db|PROT01|PTBP1	210217_LU02_csarnowski_2102_2a.c.08565.08565.2	210217_LU02_csarnowski_2102_2a.c.08551.08551.2	132	324.036	U	Natural	U Natural	1754.77	1754.76	878.39	2	-1.6	0.11825	27.81	0.00204499	mokapot_qval	mokapot_id
GQPIYIQFSNHKELKTDSSPNQAR-Q7-Peptide	db|PROT01|PTBP1	210217_LU02_csarnowski_2102_1a.c.06450.06450.4	210217_LU02_csarnowski_2102_1a.c.06450.06450.4	132	0	Peptide	Peptide Only	Peptide Peptide Only	2757.38	2757.38	690.353	4	-0.7	0.1208	27.8	0.00204499	mokapot_qval	mokapot_id
NFQNIFPPSATLHLSNIPPSVSEEDLK-A10-CCU	db|PROT01|PTBP1	210217_LU02_csarnowski_2102_1b.c.28783.28783.3	210217_LU02_csarnowski_2102_1b.c.28733.28733.3	457	870.147	CCU	Natural_-H3PO3+H2O	CCU Natural_-H3PO3+H2O	3863.66	3863.65	1288.89	3	-2.2	0.05198	27.75	0.00204499	mokapot_qval	mokapot_id
NFQNIFPPSATLHLSNIPPSVSEEDLK-N16-CU	db|PROT01|PTBP1	210217_LU02_csarnowski_2102_2a.c.22084.22084.3	210217_LU02_csarnowski_2102_2a.c.21910.21910.3	463	549.111	CU	Natural_-HPO3	CU Natural_-HPO3	3542.62	3542.62	1181.88	3	0	0.0303	27.75	0.00204499	mokapot_qval	mokapot_id
NFQNIFPPSATLHLSNIPPSVSEEDLK-P8-CCU	db|PROT01|PTBP1	210217_LU02_csarnowski_2102_2b.c.32987.32987.3	210217_LU02_csarnowski_2102_2b.c.33058.33058.3	455	852.136	CCU	Natural_-H3PO3	CCU Natural_-H3PO3	3845.65	3845.64	1282.89	3	-3.4	0.05213	27.72	0.00204499	mokapot_qval	mokapot_id
GSHMDGIVPDIAVGTK-G1-CU	db|PROT01|PTBP1	210217_LU02_csarnowski_2102_2b.c.12380.12380.3	210217_LU02_csarnowski_2102_2b.c.12117.12117.3	1	629.077	CU	Natural	CU Natural	2224.87	2224.87	742.632	3	-1.5	0.05939	27.7	0.00204499	mokapot_qval	mokapot_id
GQPIYIQFSNHK-I4-U	db|PROT01|PTBP1	210217_LU02_csarnowski_2102_1b.c.08331.08331.2	210217_LU02_csarnowski_2102_1b.c.08779.08779.2	129	324.036	U	Natural	U Natural	1754.77	1754.76	878.388	2	-3.1	0.13214	27.61	0.00204499	mokapot_qval	mokapot_id
ENALVQMADGNQAQLAXSHLNGHK-N21-Peptide	db|PROT01|PTBP1	210217_LU02_csarnowski_2102_2b.c.09212.09212.3	210217_LU02_csarnowski_2102_2b.c.09212.09212.3	398	0	Peptide	Peptide Only	Peptide Peptide Only	2592.22	2592.22	865.08	3	0.1	0.03661	27.55	0.00204499	mokapot_qval	mokapot_id
GSHMDGIVPDIAVGTK-S2-CUU	db|PROT01|PTBP1	210217_LU02_csarnowski_2102_1b.c.12608.12608.3	210217_LU02_csarnowski_2102_1b.c.12388.12388.3	2	935.102	CUU	Natural	CUU Natural	2530.9	2530.9	844.641	3	-0.5	0.10219	27.52	0.00718133	mokapot_qval	mokapot_id
ITLSKHQNVQLPR-V9-CU	db|PROT01|PTBP1	210217_LU02_csarnowski_2102_2a.c.05740.05740.3	210217_LU02_csarnowski_2102_2a.c.05772.05772.3	417	629.077	CU	Natural	CU Natural	2161.96	2161.95	721.659	3	-0.9	0.08789	27.52	0.00204499	mokapot_qval	mokapot_id
LTSLNVKYNNDK-V6-U	db|PROT01|PTBP1	210217_LU02_csarnowski_2102_1a.c.06707.06707.3	210217_LU02_csarnowski_2102_1a.c.06660.06660.3	268	306.025	U	Natural_-H2O	U Natural_-H2O	1713.76	1713.76	572.261	3	-1.5	0.04305	27.48	0.00204499	mokapot_qval	mokapot_id
HQNVQLPR-H1-U	db|PROT01|PTBP1	210217_LU02_csarnowski_2102_1b.c.03879.03879.2	210217_LU02_csarnowski_2102_1b.c.03895.03895.2	414	324.036	U	Natural	U Natural	1314.57	1314.57	658.293	2	-1.8	0.22183	27.44	0.00204499	mokapot_qval	mokapot_id
LSLDGQNIYNASSTLR-D4-Peptide	db|PROT01|PTBP1	210217_LU02_csarnowski_2102_1b.c.14264.14264.2	210217_LU02_csarnowski_2102_1b.c.14264.14264.2	245	0	Peptide	Peptide Only	Peptide Peptide Only	1750.88	1750.89	876.451	2	0.5	0.04885	27.44	0.00204499	mokapot_qval	mokapot_id
NFQNIFPPSATLHLSNIPPSVSEEDLK-P8-CUU	db|PROT01|PTBP1	210217_LU02_csarnowski_2102_1b.c.26312.26312.4	210217_LU02_csarnowski_2102_1b.c.26199.26199.4	455	855.136	CUU	Natural_-HPO3	CUU Natural_-HPO3	3848.65	3848.65	963.171	4	0.8	0.04949	27.41	0.00204499	mokapot_qval	mokapot_id
GSHMDGIVPDIAVGTK-G6-CU	db|PROT01|PTBP1	210217_LU02_csarnowski_2102_2b.c.12410.12410.2	210217_LU02_csarnowski_2102_2b.c.13015.13015.2	6	629.077	CU	Natural	CU Natural	2224.87	2224.87	1113.44	2	-0.7	0.06481	27.4	0.00204499	mokapot_qval	mokapot_id
GFKFFQKDR-R9-Peptide	db|PROT01|PTBP1	210217_LU02_csarnowski_2102_2b.c.04612.04612.2	210217_LU02_csarnowski_2102_2b.c.04612.04612.2	494	0	Peptide	Peptide Only	Peptide Peptide Only	1171.61	1171.61	586.815	2	-0.4	0.25206	27.39	0.00204499	mokapot_qval	mokapot_id
NFQNIFPPSATLHLSNIPPSVSEEDLK-T11-CCUU	db|PROT01|PTBP1	210217_LU02_csarnowski_2102_2a.c.27350.27350.3	210217_LU02_csarnowski_2102_2a.c.27174.27174.3	458	1158.16	CCUU	Natural_-H3PO3	CCUU Natural_-H3PO3	4151.68	4151.68	1384.9	3	0.6	0.04327	27.33	0.00204499	mokapot_qval	mokapot_id
GSHMDGIVPDIAVGTK-G1-U	db|PROT01|PTBP1	210217_LU02_csarnowski_2102_1a.c.13318.13318.2	210217_LU02_csarnowski_2102_1a.c.13301.13301.2	1	322.02	U	Natural_-H2	U Natural_-H2	1917.82	1917.82	959.915	2	-1.4	0.12885	27.32	0.00379507	mokapot_qval	mokapot_id
NFQNIFPPSATLHLSNIPPSVSEEDLK-I17-CCUU	db|PROT01|PTBP1	210217_LU02_csarnowski_2102_2b.c.26178.26178.3	210217_LU02_csarnowski_2102_2b.c.25980.25980.3	464	1158.16	CCUU	Natural_-H3PO3	CCUU Natural_-H3PO3	4151.68	4151.67	1384.9	3	-0.6	0.0509	27.3	0.00204499	mokapot_qval	mokapot_id
ITLSKHQNVQLPR-H6-CCU	db|PROT01|PTBP1	210217_LU02_csarnowski_2102_2b.c.05466.05466.3	210217_LU02_csarnowski_2102_2b.c.05444.05444.3	414	916.108	CCU	Natural_-H2O	CCU Natural_-H2O	2448.99	2448.99	817.337	3	0	0.04216	27.29	0.00204499	mokapot_qval	mokapot_id
NFQNIFPPSATLHLSNIPPSVSEEDLK-P7-CU	db|PROT01|PTBP1	210217_LU02_csarnowski_2102_1b.c.24159.24159.3	210217_LU02_csarnowski_2102_1b.c.24317.24317.3	454	629.077	CU	Natural	CU Natural	3622.59	3622.58	1208.53	3	-2.6	0.02931	27.29	0.00204499	mokapot_qval	mokapot_id
VSFSKSTI-K5-U	db|PROT01|PTBP1	210217_LU02_csarnowski_2102_1b.c.02256.02256.3	210217_LU02_csarnowski_2102_1b.c.02262.02262.3	531	260.064	U	Natural_-H3PO3+H2O	U Natural_-H3PO3+H2O	1127.53	1127.53	376.853	3	0.3	0.22375	27.24	0.00204499	mokapot_qval	mokapot_id
VLFSSNGGVVKGFK-V10-Peptide	db|PROT01|PTBP1	210217_LU02_csarnowski_2102_2b.c.09385.09385.3	210217_LU02_csarnowski_2102_2b.c.09385.09385.3	484	0	Peptide	Peptide Only	Peptide Peptide Only	1437.8	1437.79	480.273	3	-2.1	0.18986	27.09	0.00204499	mokapot_qval	mokapot_id
GSHMDGIVPDIAVGTK-G6-U	db|PROT01|PTBP1	210217_LU02_csarnowski_2102_1a.c.15337.15337.3	210217_LU02_csarnowski_2102_1a.c.15292.15292.3	6	306.025	U	Natural_-H2O	U Natural_-H2O	1901.82	1901.82	634.948	3	-1.5	0.06482	27.03	0.00379507	mokapot_qval	mokapot_id
GQPIYIQFSNHKELK-I6-Peptide	db|PROT01|PTBP1	210217_LU02_csarnowski_2102_2a.c.07351.07351.2	210217_LU02_csarnowski_2102_2a.c.07351.07351.2	131	0	Peptide	Peptide Only	Peptide Peptide Only	1800.95	1800.95	901.482	2	-2.7	0.12951	26.97	0.00379507	mokapot_qval	mokapot_id
HQNVQLPR-H1-CCU	db|PROT01|PTBP1	210217_LU02_csarnowski_2102_1b.c.03835.03835.2	210217_LU02_csarnowski_2102_1b.c.03806.03806.2	414	934.118	CCU	Natural	CCU Natural	1924.65	1924.65	963.332	2	-2.8	0.04971	26.97	0.00204499	mokapot_qval	mokapot_id
ITLSKHQNVQLPR-V9-Peptide	db|PROT01|PTBP1	210217_LU02_csarnowski_2102_1b.c.04208.04208.3	210217_LU02_csarnowski_2102_1b.c.04208.04208.3	417	0	Peptide	Peptide Only	Peptide Peptide Only	1532.88	1532.88	511.966	3	-2	0.1935	26.92	0.00204499	mokapot_qval	mokapot_id
VSFSKSTI-K5-U	db|PROT01|PTBP1	210217_LU02_csarnowski_2102_1b.c.10656.10656.2	210217_LU02_csarnowski_2102_1b.c.10678.10678.2	531	306.025	U	Natural_-H2O	U Natural_-H2O	1173.5	1173.49	587.755	2	-1.4	0.04041	26.91	0.00204499	mokapot_qval	mokapot_id
NFQNIFPPSATLHLSNIPPSVSEEDLK-L12-Peptide	db|PROT01|PTBP1	210217_LU02_csarnowski_2102_1a.c.18322.18322.3	210217_LU02_csarnowski_2102_1a.c.18322.18322.3	459	0	Peptide	Peptide Only	Peptide Peptide Only	2993.51	2993.51	998.845	3	-0.7	0.06691	26.88	0.00204499	mokapot_qval	mokapot_id
NFQNIFPPSATLHLSNIPPSVSEEDLK-A10-CCUU	db|PROT01|PTBP1	210217_LU02_csarnowski_2102_2a.c.26630.26630.3	210217_LU02_csarnowski_2102_2a.c.26829.26829.3	457	1158.16	CCUU	Natural_-H3PO3	CCUU Natural_-H3PO3	4151.68	4151.68	1384.9	3	0.4	0.04555	26.86	0.00204499	mokapot_qval	mokapot_id
GQPIYIQFSNHKELKTDSSPNQAR-Y5-Peptide	db|PROT01|PTBP1	210217_LU02_csarnowski_2102_1a.c.06160.06160.5	210217_LU02_csarnowski_2102_1a.c.06160.06160.5	130	0	Peptide	Peptide Only	Peptide Peptide Only	2757.38	2757.38	552.484	5	-0.1	0.10712	26.86	0.00204499	mokapot_qval	mokapot_id
NFQNIFPPSATLHLSNIPPSVSEEDLK-H13-U	db|PROT01|PTBP1	210217_LU02_csarnowski_2102_2a.c.26517.26517.3	210217_LU02_csarnowski_2102_2a.c.26080.26080.3	460	306.025	U	Natural_-H2O	U Natural_-H2O	3299.54	3299.54	1100.85	3	0.4	0.04531	26.85	0.00204499	mokapot_qval	mokapot_id
VKILFNKK-L4-CU	db|PROT01|PTBP1	210217_LU02_csarnowski_2102_2a.c.01210.01210.3	210217_LU02_csarnowski_2102_2a.c.01198.01198.3	373	549.111	CU	Natural_-HPO3	CU Natural_-HPO3	1537.75	1537.75	513.592	3	-1.2	0.08918	26.81	0.00204499	mokapot_qval	mokapot_id
ITLSKHQNVQLPR-N8-CU	db|PROT01|PTBP1	210217_LU02_csarnowski_2102_2b.c.05647.05647.4	210217_LU02_csarnowski_2102_2b.c.05558.05558.4	416	629.077	CU	Natural	CU Natural	2161.96	2161.95	541.496	4	-1.4	0.10101	26.81	0.00204499	mokapot_qval	mokapot_id
IAIPGLAGAGNSVLLVSNLNPER-A2-Peptide	db|PROT01|PTBP1	210217_LU02_csarnowski_2102_1a.c.21006.21006.3	210217_LU02_csarnowski_2102_1a.c.21006.21006.3	330	0	Peptide	Peptide Only	Peptide Peptide Only	2274.27	2274.27	759.097	3	-1.4	0.06828	26.8	0.00204499	mokapot_qval	mokapot_id
GQPIYIQFSNHKELKTDSSPNQAR-I4-Peptide	db|PROT01|PTBP1	210217_LU02_csarnowski_2102_2a.c.06668.06668.5	210217_LU02_csarnowski_2102_2a.c.06668.06668.5	129	0	Peptide	Peptide Only	Peptide Peptide Only	2757.38	2757.38	552.484	5	-1.4	0.10664	26.75	0.00718133	mokapot_qval	mokapot_id
ENALVQMADGNQAQLAXSHLNGHK-L15-Peptide	db|PROT01|PTBP1	210217_LU02_csarnowski_2102_1a.c.11332.11332.4	210217_LU02_csarnowski_2102_1a.c.11332.11332.4	392	0	Peptide	Peptide Only	Peptide Peptide Only	2592.22	2592.21	649.061	4	-2.2	0.08491	26.56	0.00204499	mokapot_qval	mokapot_id
GSHXDGIVPDIAVGTK-V13-Peptide	db|PROT01|PTBP1	210217_LU02_csarnowski_2102_1b.c.07504.07504.2	210217_LU02_csarnowski_2102_1b.c.07504.07504.2	13	0	Peptide	Peptide Only	Peptide Peptide Only	1611.79	1611.79	806.903	2	-1.5	0.16851	26.53	0.00561798	mokapot_qval	mokapot_id
ILFNKK-I1-CUU	db|PROT01|PTBP1	210217_LU02_csarnowski_2102_1a.c.02253.02253.3	210217_LU02_csarnowski_2102_1a.c.02249.02249.3	372	935.102	CUU	Natural	CUU Natural	1696.58	1696.58	566.535	3	-1.1	0.17294	26.49	0.00204499	mokapot_qval	mokapot_id
GSHMDGIVPDIAVGTK-I7-CUU	db|PROT01|PTBP1	210217_LU02_csarnowski_2102_2a.c.14546.14546.3	210217_LU02_csarnowski_2102_2a.c.15078.15078.3	7	935.102	CUU	Natural	CUU Natural	2530.9	2530.9	844.64	3	-1.4	0.07094	26.46	0.00204499	mokapot_qval	mokapot_id
GSHMDGIVPDIAVGTKR-R17-U	db|PROT01|PTBP1	210217_LU02_csarnowski_2102_2b.c.11334.11334.3	210217_LU02_csarnowski_2102_2b.c.11325.11325.3	17	306.025	U	Natural_-H2O	U Natural_-H2O	2057.92	2057.92	686.982	3	-1.3	0.03141	26.43	0.00718133	mokapot_qval	mokapot_id
HQNVQLPREGQEDQGLTK-P7-CUU	db|PROT01|PTBP1	210217_LU02_csarnowski_2102_2b.c.05371.05371.3	210217_LU02_csarnowski_2102_2b.c.05306.05306.3	420	855.136	CUU	Natural_-HPO3	CUU Natural_-HPO3	2931.17	2931.17	978.064	3	-1.3	0.12228	26.32	0.00204499	mokapot_qval	mokapot_id
GSDELFSTCVTNGPFIMSSNSASAANGNDSK-G13-U	db|PROT01|PTBP1	210217_LU02_csarnowski_2102_2a.c.23721.23721.3	210217_LU02_csarnowski_2102_2a.c.24331.24331.3	30	288.015	U	Natural_-H4O2	U Natural_-H4O2	3452.38	3452.38	1151.8	3	-1.1	0.01931	26.18	0.00718133	mokapot_qval	mokapot_id
NFQNIFPPSATLHLSNIPPSVSEEDLK-P8-CU	db|PROT01|PTBP1	210217_LU02_csarnowski_2102_2a.c.27133.27133.4	210217_LU02_csarnowski_2102_2a.c.27124.27124.4	455	627.062	CU	Natural_-H2	CU Natural_-H2	3620.57	3620.57	906.151	4	-1	0.0554	26.1	0.00204499	mokapot_qval	mokapot_id
GSHXDGIVPDIAVGTKR-V8-Peptide	db|PROT01|PTBP1	210217_LU02_csarnowski_2102_2a.c.08132.08132.3	210217_LU02_csarnowski_2102_2a.c.08132.08132.3	8	0	Peptide	Peptide Only	Peptide Peptide Only	1767.89	1767.89	590.306	3	0.4	0.08206	26.08	0.00853242	mokapot_qval	mokapot_id
HQNVQLPREGQEDQGLTK-R8-CUU	db|PROT01|PTBP1	210217_LU02_csarnowski_2102_1a.c.05653.05653.4	210217_LU02_csarnowski_2102_1a.c.05663.05663.4	421	855.136	CUU	Natural_-HPO3	CUU Natural_-HPO3	2931.17	2931.17	733.8	4	-0.5	0.0245	26.08	0.00204499	mokapot_qval	mokapot_id
NFQNIFPPSATLHLSNIPPSVSEEDLK-S15-CUU	db|PROT01|PTBP1	210217_LU02_csarnowski_2102_1a.c.26915.26915.4	210217_LU02_csarnowski_2102_1a.c.26951.26951.4	462	855.136	CUU	Natural_-HPO3	CUU Natural_-HPO3	3848.65	3848.65	963.171	4	0.6	0.06755	26.03	0.00379507	mokapot_qval	mokapot_id
GSDELFSTCVTNGPFIMSSNSASAANGNDSK-S7-C	db|PROT01|PTBP1	210217_LU02_csarnowski_2102_2a.c.23371.23371.3	210217_LU02_csarnowski_2102_2a.c.23101.23101.3	24	287.031	C	Natural_-H4O2	C Natural_-H4O2	3451.4	3451.39	1151.47	3	-2.8	0.025	26.03	0.00204499	mokapot_qval	mokapot_id
HQNVQLPR-Q2-CCU	db|PROT01|PTBP1	210217_LU02_csarnowski_2102_2b.c.06533.06533.3	210217_LU02_csarnowski_2102_2b.c.06350.06350.3	415	934.118	CCU	Natural	CCU Natural	1924.65	1924.65	642.559	3	-0.6	0.07384	26.01	0.00204499	mokapot_qval	mokapot_id
NFQNIFPPSATLHLSNIPPSVSEEDLK-P7-CU	db|PROT01|PTBP1	210217_LU02_csarnowski_2102_2a.c.23655.23655.4	210217_LU02_csarnowski_2102_2a.c.24086.24086.4	454	549.111	CU	Natural_-HPO3	CU Natural_-HPO3	3542.62	3542.62	886.662	4	-1.8	0.03798	25.95	0.00204499	mokapot_qval	mokapot_id
NFQNIFPPSATLHLSNIPPSVSEEDLK-H13-CU	db|PROT01|PTBP1	210217_LU02_csarnowski_2102_2a.c.24183.24183.3	210217_LU02_csarnowski_2102_2a.c.23584.23584.3	460	547.095	CU	Natural_-H3PO3	CU Natural_-H3PO3	3540.61	3540.6	1181.21	3	-2.4	0.02938	25.94	0.00204499	mokapot_qval	mokapot_id
HQNVQLPR-L6-CU	db|PROT01|PTBP1	210217_LU02_csarnowski_2102_2a.c.03529.03529.3	210217_LU02_csarnowski_2102_2a.c.03240.03240.3	419	629.077	CU	Natural	CU Natural	1619.61	1619.61	540.878	3	-2.3	0.16116	25.93	0.00204499	mokapot_qval	mokapot_id
NFQNIFPPSATLHLSNIPPSVSEEDLK-P8-CU	db|PROT01|PTBP1	210217_LU02_csarnowski_2102_1b.c.22253.22253.3	210217_LU02_csarnowski_2102_1b.c.22073.22073.3	455	611.067	CU	Natural_-H2O	CU Natural_-H2O	3604.58	3604.57	1202.53	3	-1.5	0.04857	25.92	0.00204499	mokapot_qval	mokapot_id
VKILFNK-V1-CUU	db|PROT01|PTBP1	210217_LU02_csarnowski_2102_2a.c.03060.03060.3	210217_LU02_csarnowski_2102_2a.c.03084.03084.3	370	855.136	CUU	Natural_-HPO3	CUU Natural_-HPO3	1715.68	1715.68	572.902	3	-1.1	0.18483	25.86	0.00204499	mokapot_qval	mokapot_id
ENALVQXADGNQAQLAMSHLNGHK-V5-Peptide	db|PROT01|PTBP1	210217_LU02_csarnowski_2102_1a.c.08592.08592.3	210217_LU02_csarnowski_2102_1a.c.08592.08592.3	382	0	Peptide	Peptide Only	Peptide Peptide Only	2592.22	2592.21	865.079	3	-1.2	0.03933	25.82	0.00204499	mokapot_qval	mokapot_id
NFQNIFPPSATLHLSNIPPSVSEEDLK-N16-CCU	db|PROT01|PTBP1	210217_LU02_csarnowski_2102_2b.c.33956.33956.3	210217_LU02_csarnowski_2102_2b.c.33869.33869.3	463	852.136	CCU	Natural_-H3PO3	CCU Natural_-H3PO3	3845.65	3845.65	1282.89	3	-0.9	0.06246	25.81	0.00379507	mokapot_qval	mokapot_id
GSDELFSTCVTNGPFIMSSNSASAANGNDSK-P14-C	db|PROT01|PTBP1	210217_LU02_csarnowski_2102_1b.c.21484.21484.3	210217_LU02_csarnowski_2102_1b.c.20978.20978.3	31	287.031	C	Natural_-H4O2	C Natural_-H4O2	3451.4	3451.39	1151.47	3	-2.1	0.0178	25.8	0.00379507	mokapot_qval	mokapot_id
LSLDGQNIYNASSTLR-I8-CU	db|PROT01|PTBP1	210217_LU02_csarnowski_2102_2b.c.15122.15122.3	210217_LU02_csarnowski_2102_2b.c.15155.15155.3	249	629.077	CU	Natural	CU Natural	2379.96	2379.96	794.327	3	-2.3	0.06056	25.8	0.00204499	mokapot_qval	mokapot_id
NFQNIFPPSATLHLSNIPPSVSEEDLK-H13-C	db|PROT01|PTBP1	210217_LU02_csarnowski_2102_2a.c.27129.27129.3	210217_LU02_csarnowski_2102_2a.c.27048.27048.3	460	321.036	C	Natural_-H2	C Natural_-H2	3314.55	3314.55	1105.86	3	-1.3	0.05136	25.73	0.00204499	mokapot_qval	mokapot_id
GQPIYIQFSNHK-I6-U	db|PROT01|PTBP1	210217_LU02_csarnowski_2102_1b.c.08389.08389.3	210217_LU02_csarnowski_2102_1b.c.08270.08270.3	131	324.036	U	Natural	U Natural	1754.77	1754.76	585.929	3	-1.1	0.03908	25.59	0.00204499	mokapot_qval	mokapot_id
ITLSKHQNVQLPR-V9-CCUU	db|PROT01|PTBP1	210217_LU02_csarnowski_2102_1a.c.05839.05839.3	210217_LU02_csarnowski_2102_1a.c.05794.05794.3	417	1178.19	CCUU	Natural_-HPO3+H2O	CCUU Natural_-HPO3+H2O	2711.07	2711.07	904.697	3	0.6	0.05889	25.57	0.00204499	mokapot_qval	mokapot_id
NFQNIFPPSATLHLSNIPPSVSEEDLK-L14-CUU	db|PROT01|PTBP1	210217_LU02_csarnowski_2102_1b.c.27924.27924.3	210217_LU02_csarnowski_2102_1b.c.27798.27798.3	461	873.147	CUU	Natural_-HPO3+H2O	CUU Natural_-HPO3+H2O	3866.66	3866.66	1289.89	3	0	0.04589	25.56	0.00204499	mokapot_qval	mokapot_id
VLFSSNGGVVKGFK-F13-Peptide	db|PROT01|PTBP1	210217_LU02_csarnowski_2102_2b.c.09804.09804.3	210217_LU02_csarnowski_2102_2b.c.09804.09804.3	487	0	Peptide	Peptide Only	Peptide Peptide Only	1437.8	1437.79	480.273	3	-2.1	0.14952	25.55	0.00718133	mokapot_qval	mokapot_id
GSHMDGIVPDIAVGTK-S2-U	db|PROT01|PTBP1	210217_LU02_csarnowski_2102_1b.c.15926.15926.2	210217_LU02_csarnowski_2102_1b.c.15766.15766.2	2	322.02	U	Natural_-H2	U Natural_-H2	1917.82	1917.81	959.915	2	-1.8	0.09325	25.5	0.00379507	mokapot_qval	mokapot_id
ITLSKHQNVQLPR-K5-CCU	db|PROT01|PTBP1	210217_LU02_csarnowski_2102_2a.c.05924.05924.4	210217_LU02_csarnowski_2102_2a.c.05557.05557.4	413	916.108	CCU	Natural_-H2O	CCU Natural_-H2O	2448.99	2448.98	613.253	4	-1.7	0.12614	25.49	0.00204499	mokapot_qval	mokapot_id
GSHMDGIVPDIAVGTK-D5-CUU	db|PROT01|PTBP1	210217_LU02_csarnowski_2102_1a.c.17589.17589.3	210217_LU02_csarnowski_2102_1a.c.17570.17570.3	5	917.092	CUU	Natural_-H2O	CUU Natural_-H2O	2512.89	2512.89	838.637	3	-1.3	0.06442	25.48	0.00561798	mokapot_qval	mokapot_id
IDFSKLTSLNVKYNNDK-D2-Peptide	db|PROT01|PTBP1	210217_LU02_csarnowski_2102_2b.c.12453.12453.2	210217_LU02_csarnowski_2102_2b.c.12453.12453.2	259	0	Peptide	Peptide Only	Peptide Peptide Only	1998.04	1998.04	1000.03	2	-0.4	0.09885	25.47	0.00204499	mokapot_qval	mokapot_id
GSHMDGIVPDIAVGTK-H3-CUU	db|PROT01|PTBP1	210217_LU02_csarnowski_2102_2a.c.20144.20144.3	210217_LU02_csarnowski_2102_2a.c.20148.20148.3	3	917.092	CUU	Natural_-H2O	CUU Natural_-H2O	2512.89	2512.89	838.636	3	-1.5	0.07907	25.43	0.00853242	mokapot_qval	mokapot_id
HQNVQLPREGQEDQGLTKDYGNSPLHR-V4-Peptide	db|PROT01|PTBP1	210217_LU02_csarnowski_2102_1a.c.06501.06501.5	210217_LU02_csarnowski_2102_1a.c.06501.06501.5	417	0	Peptide	Peptide Only	Peptide Peptide Only	3115.52	3115.52	624.111	5	-0.2	0.0999	25.33	0.00204499	mokapot_qval	mokapot_id
NFQNIFPPSATLHLSNIPPSVSEEDLK-N16-CU	db|PROT01|PTBP1	210217_LU02_csarnowski_2102_2b.c.25975.25975.4	210217_LU02_csarnowski_2102_2b.c.25886.25886.4	463	627.062	CU	Natural_-H2	CU Natural_-H2	3620.57	3620.57	906.15	4	-2.2	0.05879	25.29	0.00204499	mokapot_qval	mokapot_id
NFQNIFPPSATLHLSNIPPSVSEEDLK-T11-U	db|PROT01|PTBP1	210217_LU02_csarnowski_2102_2a.c.26721.26721.3	210217_LU02_csarnowski_2102_2a.c.27064.27064.3	458	324.036	U	Natural	U Natural	3317.55	3317.54	1106.86	3	-1.7	0.04432	25.26	0.00204499	mokapot_qval	mokapot_id
HQNVQLPR-N3-CCU	db|PROT01|PTBP1	210217_LU02_csarnowski_2102_1b.c.03268.03268.3	210217_LU02_csarnowski_2102_1b.c.03671.03671.3	416	934.118	CCU	Natural	CCU Natural	1924.65	1924.65	642.557	3	-3.1	0.13096	25.2	0.00204499	mokapot_qval	mokapot_id
GQPIYIQFSNHK-F8-CU	db|PROT01|PTBP1	210217_LU02_csarnowski_2102_2b.c.10658.10658.3	210217_LU02_csarnowski_2102_2b.c.10665.10665.3	133	627.062	CU	Natural_-H2	CU Natural_-H2	2057.79	2057.79	686.938	3	-1	0.07856	25.17	0.00204499	mokapot_qval	mokapot_id
NQAFIEMNTEEAANTXVNYYTSVTPVLR-T9-Peptide	db|PROT01|PTBP1	210217_LU02_csarnowski_2102_2a.c.26036.26036.3	210217_LU02_csarnowski_2102_2a.c.26036.26036.3	106	0	Peptide	Peptide Only	Peptide Peptide Only	3221.5	3221.5	1074.84	3	-0.8	0.03285	25.15	0.00379507	mokapot_qval	mokapot_id
HQNVQLPREGQEDQGLTK-N3-Peptide	db|PROT01|PTBP1	210217_LU02_csarnowski_2102_1b.c.03694.03694.3	210217_LU02_csarnowski_2102_1b.c.03694.03694.3	416	0	Peptide	Peptide Only	Peptide Peptide Only	2076.03	2076.03	693.018	3	-1.7	0.18033	25.11	0.00204499	mokapot_qval	mokapot_id
NFQNIFPPSATLHLSNIPPSVSEEDLK-F6-CUU	db|PROT01|PTBP1	210217_LU02_csarnowski_2102_2b.c.20965.20965.3	210217_LU02_csarnowski_2102_2b.c.20794.20794.3	453	873.147	CUU	Natural_-HPO3+H2O	CUU Natural_-HPO3+H2O	3866.66	3866.66	1289.89	3	-1.1	0.03495	25.01	0.00204499	mokapot_qval	mokapot_id
NFQNIFPPSATLHLSNIPPSVSEEDLK-L14-CCUU	db|PROT01|PTBP1	210217_LU02_csarnowski_2102_2a.c.26995.26995.3	210217_LU02_csarnowski_2102_2a.c.26782.26782.3	461	1160.18	CCUU	Natural_-HPO3	CCUU Natural_-HPO3	4153.69	4153.68	1385.57	3	-2.7	0.04679	24.97	0.00204499	mokapot_qval	mokapot_id
VKILFNKK-I3-CUU	db|PROT01|PTBP1	210217_LU02_csarnowski_2102_2a.c.01390.01390.3	210217_LU02_csarnowski_2102_2a.c.01353.01353.3	372	855.136	CUU	Natural_-HPO3	CUU Natural_-HPO3	1843.78	1843.78	615.601	3	-0.7	0.14276	24.92	0.00204499	mokapot_qval	mokapot_id
ENALVQXADGNQAQLAMSHLNGHK-K24-Peptide	db|PROT01|PTBP1	210217_LU02_csarnowski_2102_2b.c.12310.12310.3	210217_LU02_csarnowski_2102_2b.c.12310.12310.3	401	0	Peptide	Peptide Only	Peptide Peptide Only	2592.22	2592.22	865.081	3	0.3	0.05975	24.9	0.00204499	mokapot_qval	mokapot_id
NFQNIFPPSATLHLSNIPPSVSEEDLK-S15-CUU	db|PROT01|PTBP1	210217_LU02_csarnowski_2102_2a.c.22694.22694.3	210217_LU02_csarnowski_2102_2a.c.23345.23345.3	462	873.147	CUU	Natural_-HPO3+H2O	CUU Natural_-HPO3+H2O	3866.66	3866.66	1289.89	3	-0.4	0.03234	24.87	0.00204499	mokapot_qval	mokapot_id
NFQNIFPPSATLHLSNIPPSVSEEDLK-I17-CUU	db|PROT01|PTBP1	210217_LU02_csarnowski_2102_2a.c.22246.22246.4	210217_LU02_csarnowski_2102_2a.c.22671.22671.4	464	873.147	CUU	Natural_-HPO3+H2O	CUU Natural_-HPO3+H2O	3866.66	3866.66	967.672	4	-0.9	0.05753	24.85	0.00379507	mokapot_qval	mokapot_id
LTSLNVKYNNDK-N5-U	db|PROT01|PTBP1	210217_LU02_csarnowski_2102_2a.c.07246.07246.3	210217_LU02_csarnowski_2102_2a.c.07175.07175.3	267	306.025	U	Natural_-H2O	U Natural_-H2O	1713.76	1713.76	572.26	3	-2.1	0.10146	24.82	0.00204499	mokapot_qval	mokapot_id
LSLDGQNIYNASSTLR-S12-U	db|PROT01|PTBP1	210217_LU02_csarnowski_2102_2b.c.17367.17367.2	210217_LU02_csarnowski_2102_2b.c.17334.17334.2	253	324.036	U	Natural	U Natural	2074.92	2074.92	1038.47	2	-0.5	0.05834	24.78	0.00204499	mokapot_qval	mokapot_id
HQNVQLPR-V4-CCUU	db|PROT01|PTBP1	210217_LU02_csarnowski_2102_2a.c.04444.04444.3	210217_LU02_csarnowski_2102_2a.c.04696.04696.3	417	1160.18	CCUU	Natural_-HPO3	CCUU Natural_-HPO3	2150.71	2150.71	717.911	3	-1.8	0.10796	24.62	0.00204499	mokapot_qval	mokapot_id
LTSLNVKYNNDKSR-V6-Peptide	db|PROT01|PTBP1	210217_LU02_csarnowski_2102_1b.c.02568.02568.2	210217_LU02_csarnowski_2102_1b.c.02568.02568.2	268	0	Peptide	Peptide Only	Peptide Peptide Only	1650.87	1650.87	826.441	2	-2	0.14908	24.55	0.00204499	mokapot_qval	mokapot_id
VKILFNKK-F5-CUU	db|PROT01|PTBP1	210217_LU02_csarnowski_2102_1a.c.01479.01479.2	210217_LU02_csarnowski_2102_1a.c.01471.01471.2	374	855.136	CUU	Natural_-HPO3	CUU Natural_-HPO3	1843.78	1843.78	922.897	2	-1	0.05716	24.54	0.00204499	mokapot_qval	mokapot_id
GSDELFSTCVTNGPFIMSSNSASAANGNDSK-G13-C	db|PROT01|PTBP1	210217_LU02_csarnowski_2102_2b.c.21264.21264.3	210217_LU02_csarnowski_2102_2b.c.20757.20757.3	30	303.026	C	Natural_-H4O	C Natural_-H4O	3467.39	3467.38	1156.8	3	-3.3	0.03817	24.49	0.00853242	mokapot_qval	mokapot_id
ITLSKHQNVQLPR-L3-CU	db|PROT01|PTBP1	210217_LU02_csarnowski_2102_2b.c.05683.05683.3	210217_LU02_csarnowski_2102_2b.c.05587.05587.3	411	611.067	CU	Natural_-H2O	CU Natural_-H2O	2143.95	2143.94	715.655	3	-2.1	0.07136	24.36	0.00204499	mokapot_qval	mokapot_id
VKILFNKK-F5-CU	db|PROT01|PTBP1	210217_LU02_csarnowski_2102_2b.c.01191.01191.3	210217_LU02_csarnowski_2102_2b.c.01189.01189.3	374	549.111	CU	Natural_-HPO3	CU Natural_-HPO3	1537.75	1537.75	513.591	3	-2.1	0.07761	24.36	0.00204499	mokapot_qval	mokapot_id
NNQFQALLQYADPVSAQHAK-A19-CU	db|PROT01|PTBP1	210217_LU02_csarnowski_2102_2b.c.20672.20672.3	210217_LU02_csarnowski_2102_2b.c.21041.21041.3	240	629.077	CU	Natural	CU Natural	2871.19	2871.18	958.069	3	-1.9	0.03915	24.35	0.00561798	mokapot_qval	mokapot_id
ITLSKHQNVQLPR-L11-CU	db|PROT01|PTBP1	210217_LU02_csarnowski_2102_2a.c.05450.05450.3	210217_LU02_csarnowski_2102_2a.c.05727.05727.3	419	611.067	CU	Natural_-H2O	CU Natural_-H2O	2143.95	2143.94	715.656	3	-0.4	0.05178	24.3	0.00204499	mokapot_qval	mokapot_id
ILFNKK-I1-CCUU	db|PROT01|PTBP1	210217_LU02_csarnowski_2102_1b.c.01582.01582.2	210217_LU02_csarnowski_2102_1b.c.01361.01361.2	372	1160.18	CCUU	Natural_-HPO3	CCUU Natural_-HPO3	1921.66	1921.65	961.835	2	-2	0.03919	24.27	0.00204499	mokapot_qval	mokapot_id
ITLSKHQNVQLPR-V9-CCU	db|PROT01|PTBP1	210217_LU02_csarnowski_2102_1b.c.05498.05498.4	210217_LU02_csarnowski_2102_1b.c.05100.05100.4	417	934.118	CCU	Natural	CCU Natural	2467	2466.99	617.756	4	-1.4	0.11148	24.26	0.00379507	mokapot_qval	mokapot_id
NFQNIFPPSATLHLSNIPPSVSEEDLK-H13-CUU	db|PROT01|PTBP1	210217_LU02_csarnowski_2102_2b.c.32949.32949.3	210217_LU02_csarnowski_2102_2b.c.32820.32820.3	460	871.131	CUU	Natural_-H3PO3+H2O	CUU Natural_-H3PO3+H2O	3864.64	3864.64	1289.22	3	-2.4	0.04739	24.25	0.00718133	mokapot_qval	mokapot_id
NFQNIFPPSATLHLSNIPPSVSEEDLK-A10-CUU	db|PROT01|PTBP1	210217_LU02_csarnowski_2102_1a.c.26506.26506.4	210217_LU02_csarnowski_2102_1a.c.26574.26574.4	457	855.136	CUU	Natural_-HPO3	CUU Natural_-HPO3	3848.65	3848.64	963.167	4	-2.9	0.04022	24.16	0.00718133	mokapot_qval	mokapot_id
NFQNIFPPSATLHLSNIPPSVSEEDLK-A10-CCUU	db|PROT01|PTBP1	210217_LU02_csarnowski_2102_1a.c.22606.22606.3	210217_LU02_csarnowski_2102_1a.c.22434.22434.3	457	1160.18	CCUU	Natural_-HPO3	CCUU Natural_-HPO3	4153.69	4153.68	1385.57	3	-2.8	0.0357	24.08	0.00204499	mokapot_qval	mokapot_id
NFQNIFPPSATLHLSNIPPSVSEEDLK-L14-CU	db|PROT01|PTBP1	210217_LU02_csarnowski_2102_1b.c.19243.19243.3	210217_LU02_csarnowski_2102_1b.c.18922.18922.3	461	549.111	CU	Natural_-HPO3	CU Natural_-HPO3	3542.62	3542.62	1181.88	3	-2.3	0.03585	24.04	0.00204499	mokapot_qval	mokapot_id
VKILFNKK-V1-CU	db|PROT01|PTBP1	210217_LU02_csarnowski_2102_1a.c.01192.01192.3	210217_LU02_csarnowski_2102_1a.c.01186.01186.3	370	549.111	CU	Natural_-HPO3	CU Natural_-HPO3	1537.75	1537.75	513.592	3	-1.5	0.0766	24	0.00204499	mokapot_qval	mokapot_id
NFQNIFPPSATLHLSNIPPSVSEEDLK-L14-U	db|PROT01|PTBP1	210217_LU02_csarnowski_2102_2b.c.26129.26129.3	210217_LU02_csarnowski_2102_2b.c.25759.25759.3	461	324.036	U	Natural	U Natural	3317.55	3317.54	1106.85	3	-2.7	0.04796	23.97	0.00204499	mokapot_qval	mokapot_id
HQNVQLPR-H1-CUU	db|PROT01|PTBP1	210217_LU02_csarnowski_2102_1b.c.06639.06639.2	210217_LU02_csarnowski_2102_1b.c.06608.06608.2	414	917.092	CUU	Natural_-H2O	CUU Natural_-H2O	1907.63	1907.62	954.82	2	-1.7	0.0639	23.97	0.00204499	mokapot_qval	mokapot_id
NFQNIFPPSATLHLSNIPPSVSEEDLK-H13-CCU	db|PROT01|PTBP1	210217_LU02_csarnowski_2102_1a.c.20333.20333.3	210217_LU02_csarnowski_2102_1a.c.20778.20778.3	460	872.163	CCU	Natural_-HPO3+H2O	CCU Natural_-HPO3+H2O	3865.68	3865.67	1289.57	3	-0.5	0.04233	23.92	0.00204499	mokapot_qval	mokapot_id
LSLDGQNIYNASSTLR-N10-U	db|PROT01|PTBP1	210217_LU02_csarnowski_2102_2b.c.15231.15231.2	210217_LU02_csarnowski_2102_2b.c.15111.15111.2	251	324.036	U	Natural	U Natural	2074.92	2074.92	1038.47	2	0	0.07439	23.89	0.00204499	mokapot_qval	mokapot_id
LSLDGQNIYNASSTLR-N10-CU	db|PROT01|PTBP1	210217_LU02_csarnowski_2102_1b.c.15052.15052.2	210217_LU02_csarnowski_2102_1b.c.15200.15200.2	251	629.077	CU	Natural	CU Natural	2379.96	2379.96	1190.99	2	-1.7	0.02783	23.86	0.00204499	mokapot_qval	mokapot_id
GSHMDGIVPDIAVGTK-S2-CU	db|PROT01|PTBP1	210217_LU02_csarnowski_2102_1b.c.11992.11992.3	210217_LU02_csarnowski_2102_1b.c.11785.11785.3	2	629.077	CU	Natural	CU Natural	2224.87	2224.87	742.632	3	-1.5	0.04821	23.83	0.00204499	mokapot_qval	mokapot_id
NFQNIFPPSATLHLSNIPPSVSEEDLK-P18-CU	db|PROT01|PTBP1	210217_LU02_csarnowski_2102_2a.c.26117.26117.4	210217_LU02_csarnowski_2102_2a.c.26348.26348.4	465	629.077	CU	Natural	CU Natural	3622.59	3622.58	906.653	4	-2.4	0.05354	23.8	0.00204499	mokapot_qval	mokapot_id
ITLSKHQNVQLPR-Q7-CCU	db|PROT01|PTBP1	210217_LU02_csarnowski_2102_2a.c.05942.05942.4	210217_LU02_csarnowski_2102_2a.c.05526.05526.4	415	934.118	CCU	Natural	CCU Natural	2467	2467	617.757	4	-0.4	0.09235	23.74	0.00204499	mokapot_qval	mokapot_id
ITLSKHQNVQLPR-I1-CU	db|PROT01|PTBP1	210217_LU02_csarnowski_2102_1b.c.05083.05083.4	210217_LU02_csarnowski_2102_1b.c.05053.05053.4	409	629.077	CU	Natural	CU Natural	2161.96	2161.95	541.496	4	-1.4	0.07806	23.69	0.00204499	mokapot_qval	mokapot_id
NFQNIFPPSATLHLSNIPPSVSEEDLK-N4-CU	db|PROT01|PTBP1	210217_LU02_csarnowski_2102_2a.c.23184.23184.3	210217_LU02_csarnowski_2102_2a.c.22791.22791.3	451	547.095	CU	Natural_-H3PO3	CU Natural_-H3PO3	3540.61	3540.6	1181.21	3	-1.9	0.02857	23.69	0.00204499	mokapot_qval	mokapot_id
NFQNIFPPSATLHLSNIPPSVSEEDLK-T11-CUU	db|PROT01|PTBP1	210217_LU02_csarnowski_2102_1b.c.22499.22499.4	210217_LU02_csarnowski_2102_1b.c.22822.22822.4	458	853.12	CUU	Natural_-H3PO3	CUU Natural_-H3PO3	3846.63	3846.63	962.664	4	-2	0.07345	23.68	0.00204499	mokapot_qval	mokapot_id
NFQNIFPPSATLHLSNIPPSVSEEDLK-N1-CU	db|PROT01|PTBP1	210217_LU02_csarnowski_2102_2a.c.20053.20053.3	210217_LU02_csarnowski_2102_2a.c.20303.20303.3	448	629.077	CU	Natural	CU Natural	3622.59	3622.59	1208.54	3	-1.4	0.03169	23.67	0.00204499	mokapot_qval	mokapot_id
NFQNIFPPSATLHLSNIPPSVSEEDLK-P8-CUU	db|PROT01|PTBP1	210217_LU02_csarnowski_2102_2b.c.21004.21004.4	210217_LU02_csarnowski_2102_2b.c.21000.21000.4	455	873.147	CUU	Natural_-HPO3+H2O	CUU Natural_-HPO3+H2O	3866.66	3866.66	967.672	4	-1.3	0.03791	23.65	0.00204499	mokapot_qval	mokapot_id
GSDELFSTCVTNGPFIMSSNSASAANGNDSK-T8-C	db|PROT01|PTBP1	210217_LU02_csarnowski_2102_1b.c.19928.19928.3	210217_LU02_csarnowski_2102_1b.c.20358.20358.3	25	287.031	C	Natural_-H4O2	C Natural_-H4O2	3451.4	3451.39	1151.47	3	-2.8	0.01571	23.6	0.00853242	mokapot_qval	mokapot_id
NFQNIFPPSATLHLSNIPPSVSEEDLK-N16-CU	db|PROT01|PTBP1	210217_LU02_csarnowski_2102_2b.c.22887.22887.4	210217_LU02_csarnowski_2102_2b.c.22898.22898.4	463	547.095	CU	Natural_-H3PO3	CU Natural_-H3PO3	3540.61	3540.6	886.158	4	-1.9	0.04638	23.56	0.00204499	mokapot_qval	mokapot_id
GSHXDGIVPDIAVGTK-D5-CU	db|PROT01|PTBP1	210217_LU02_csarnowski_2102_1a.c.09921.09921.3	210217_LU02_csarnowski_2102_1a.c.09972.09972.3	5	629.077	CU	Natural	CU Natural	2240.87	2240.87	747.963	3	-1.4	0.03528	23.55	0.00379507	mokapot_qval	mokapot_id
HQNVQLPR-Q2-CUU	db|PROT01|PTBP1	210217_LU02_csarnowski_2102_1a.c.06743.06743.2	210217_LU02_csarnowski_2102_1a.c.06661.06661.2	415	917.092	CUU	Natural_-H2O	CUU Natural_-H2O	1907.63	1907.62	954.82	2	-1.7	0.05587	23.55	0.00204499	mokapot_qval	mokapot_id
NFQNIFPPSATLHLSNIPPSVSEEDLK-T11-CUU	db|PROT01|PTBP1	210217_LU02_csarnowski_2102_2a.c.23735.23735.4	210217_LU02_csarnowski_2102_2a.c.23990.23990.4	458	873.147	CUU	Natural_-HPO3+H2O	CUU Natural_-HPO3+H2O	3866.66	3866.66	967.673	4	-0.3	0.03784	23.4	0.00204499	mokapot_qval	mokapot_id
KENALVQMADGNQAQLAMSHLNGHK-A4-Peptide	db|PROT01|PTBP1	210217_LU02_csarnowski_2102_2a.c.11502.11502.3	210217_LU02_csarnowski_2102_2a.c.11502.11502.3	380	0	Peptide	Peptide Only	Peptide Peptide Only	2704.32	2704.31	902.445	3	-2.6	0.10947	23.39	0.00718133	mokapot_qval	mokapot_id
ITLSKHQNVQLPR-Q7-CUU	db|PROT01|PTBP1	210217_LU02_csarnowski_2102_2a.c.08133.08133.3	210217_LU02_csarnowski_2102_2a.c.08373.08373.3	415	935.102	CUU	Natural	CUU Natural	2467.98	2467.98	823.669	3	0.4	0.03391	23.31	0.00204499	mokapot_qval	mokapot_id
HQNVQLPR-Q2-U	db|PROT01|PTBP1	210217_LU02_csarnowski_2102_2b.c.04154.04154.2	210217_LU02_csarnowski_2102_2b.c.04149.04149.2	415	324.036	U	Natural	U Natural	1314.57	1314.57	658.293	2	-1.1	0.03565	23.23	0.00204499	mokapot_qval	mokapot_id
HQNVQLPR-Q5-U	db|PROT01|PTBP1	210217_LU02_csarnowski_2102_1b.c.03423.03423.2	210217_LU02_csarnowski_2102_1b.c.03374.03374.2	418	324.036	U	Natural	U Natural	1314.57	1314.57	658.292	2	-2	0.21014	23.18	0.00204499	mokapot_qval	mokapot_id
GSDELFSTCVTNGPFIMSSNSASAANGNDSK-T8-U	db|PROT01|PTBP1	210217_LU02_csarnowski_2102_2b.c.22232.22232.3	210217_LU02_csarnowski_2102_2b.c.22510.22510.3	25	288.015	U	Natural_-H4O2	U Natural_-H4O2	3452.38	3452.38	1151.8	3	-0.7	0.01554	23.17	0.00718133	mokapot_qval	mokapot_id
GQPIYIQFSNHK-K12-CU	db|PROT01|PTBP1	210217_LU02_csarnowski_2102_2a.c.10652.10652.3	210217_LU02_csarnowski_2102_2a.c.10629.10629.3	137	627.062	CU	Natural_-H2	CU Natural_-H2	2057.79	2057.79	686.938	3	-1.3	0.06975	23.15	0.00853242	mokapot_qval	mokapot_id
HQNVQLPR-V4-CU	db|PROT01|PTBP1	210217_LU02_csarnowski_2102_1a.c.04773.04773.3	210217_LU02_csarnowski_2102_1a.c.04671.04671.3	417	627.062	CU	Natural_-H2	CU Natural_-H2	1617.6	1617.6	540.206	3	-1	0.1776	23.12	0.00204499	mokapot_qval	mokapot_id
ITLSKHQNVQLPR-S4-U	db|PROT01|PTBP1	210217_LU02_csarnowski_2102_1a.c.07081.07081.3	210217_LU02_csarnowski_2102_1a.c.07008.07008.3	412	306.025	U	Natural_-H2O	U Natural_-H2O	1838.9	1838.9	613.975	3	-1.5	0.01688	23.11	0.00204499	mokapot_qval	mokapot_id
ITLSKHQNVQLPR-H6-CU	db|PROT01|PTBP1	210217_LU02_csarnowski_2102_1b.c.05446.05446.3	210217_LU02_csarnowski_2102_1b.c.05762.05762.3	414	611.067	CU	Natural_-H2O	CU Natural_-H2O	2143.95	2143.94	715.656	3	-0.5	0.08227	23.07	0.00204499	mokapot_qval	mokapot_id
HQNVQLPR-V4-CCU	db|PROT01|PTBP1	210217_LU02_csarnowski_2102_2b.c.03828.03828.2	210217_LU02_csarnowski_2102_2b.c.04014.04014.2	417	934.118	CCU	Natural	CCU Natural	1924.65	1924.65	963.335	2	-0.5	0.05067	23.05	0.00204499	mokapot_qval	mokapot_id
VKILFNKK-I3-CCUU	db|PROT01|PTBP1	210217_LU02_csarnowski_2102_1a.c.01407.01407.3	210217_LU02_csarnowski_2102_1a.c.01608.01608.3	372	1160.18	CCUU	Natural_-HPO3	CCUU Natural_-HPO3	2148.82	2148.82	717.28	3	-2.3	0.07284	22.96	0.00204499	mokapot_qval	mokapot_id
HQNVQLPR-N3-CU	db|PROT01|PTBP1	210217_LU02_csarnowski_2102_1a.c.03090.03090.3	210217_LU02_csarnowski_2102_1a.c.03046.03046.3	416	629.077	CU	Natural	CU Natural	1619.61	1619.61	540.877	3	-2.6	0.19126	22.95	0.00204499	mokapot_qval	mokapot_id
ITLSKHQNVQLPR-Q7-CCU	db|PROT01|PTBP1	210217_LU02_csarnowski_2102_1a.c.05572.05572.3	210217_LU02_csarnowski_2102_1a.c.05181.05181.3	415	916.108	CCU	Natural_-H2O	CCU Natural_-H2O	2448.99	2448.98	817.335	3	-1.7	0.03294	22.94	0.00204499	mokapot_qval	mokapot_id
GQPIYIQFSNHK-Q7-Peptide	db|PROT01|PTBP1	210217_LU02_csarnowski_2102_2a.c.08361.08361.2	210217_LU02_csarnowski_2102_2a.c.08361.08361.2	132	0	Peptide	Peptide Only	Peptide Peptide Only	1430.73	1430.73	716.371	2	-2.6	0.05576	22.92	0.00379507	mokapot_qval	mokapot_id
LSLDGQNIYNASSTLR-A11-U	db|PROT01|PTBP1	210217_LU02_csarnowski_2102_1a.c.14032.14032.2	210217_LU02_csarnowski_2102_1a.c.14000.14000.2	252	322.02	U	Natural_-H2	U Natural_-H2	2072.91	2072.9	1037.46	2	-1.9	0.02862	22.9	0.00379507	mokapot_qval	mokapot_id
IDFSKLTSLNVKYNNDK-S8-Peptide	db|PROT01|PTBP1	210217_LU02_csarnowski_2102_1b.c.11467.11467.2	210217_LU02_csarnowski_2102_1b.c.11467.11467.2	265	0	Peptide	Peptide Only	Peptide Peptide Only	1998.04	1998.04	1000.03	2	-0.4	0.11275	22.89	0.00204499	mokapot_qval	mokapot_id
VKILFNKK-F5-CUU	db|PROT01|PTBP1	210217_LU02_csarnowski_2102_2a.c.02983.02983.2	210217_LU02_csarnowski_2102_2a.c.02956.02956.2	374	935.102	CUU	Natural	CUU Natural	1923.75	1923.74	962.879	2	-1.6	0.08285	22.82	0.00379507	mokapot_qval	mokapot_id
ITLSKHQNVQLPR-K5-CCU	db|PROT01|PTBP1	210217_LU02_csarnowski_2102_2a.c.05824.05824.3	210217_LU02_csarnowski_2102_2a.c.06336.06336.3	413	934.118	CCU	Natural	CCU Natural	2467	2466.99	823.339	3	-1	0.0501	22.78	0.00204499	mokapot_qval	mokapot_id
LSLDGQNIYNASSTLR-S12-U	db|PROT01|PTBP1	210217_LU02_csarnowski_2102_2b.c.15607.15607.2	210217_LU02_csarnowski_2102_2b.c.15629.15629.2	253	322.02	U	Natural_-H2	U Natural_-H2	2072.91	2072.9	1037.46	2	-3.4	0.04726	22.78	0.00379507	mokapot_qval	mokapot_id
HQNVQLPR-Q2-CU	db|PROT01|PTBP1	210217_LU02_csarnowski_2102_2b.c.05002.05002.3	210217_LU02_csarnowski_2102_2b.c.04908.04908.3	415	627.062	CU	Natural_-H2	CU Natural_-H2	1617.6	1617.6	540.207	3	-0.7	0.15875	22.73	0.00204499	mokapot_qval	mokapot_id
EGQEDQGLTKDYGNSPLHR-T9-U	db|PROT01|PTBP1	210217_LU02_csarnowski_2102_1a.c.06957.06957.3	210217_LU02_csarnowski_2102_1a.c.06887.06887.3	430	306.025	U	Natural_-H2O	U Natural_-H2O	2449.02	2449.01	817.346	3	-1.5	0.03975	22.71	0.00204499	mokapot_qval	mokapot_id
VKILFNKK-K2-CUU	db|PROT01|PTBP1	210217_LU02_csarnowski_2102_1a.c.01603.01603.3	210217_LU02_csarnowski_2102_1a.c.01430.01430.3	371	855.136	CUU	Natural_-HPO3	CUU Natural_-HPO3	1843.78	1843.78	615.6	3	-1.7	0.06674	22.66	0.00204499	mokapot_qval	mokapot_id
NFQNIFPPSATLHLSNIPPSVSEEDLK-H13-CCUU	db|PROT01|PTBP1	210217_LU02_csarnowski_2102_2b.c.27084.27084.3	210217_LU02_csarnowski_2102_2b.c.27537.27537.3	460	1160.18	CCUU	Natural_-HPO3	CCUU Natural_-HPO3	4153.69	4153.68	1385.57	3	-2	0.03547	22.61	0.00379507	mokapot_qval	mokapot_id
GSHMDGIVPDIAVGTK-I7-CU	db|PROT01|PTBP1	210217_LU02_csarnowski_2102_1b.c.10104.10104.3	210217_LU02_csarnowski_2102_1b.c.10058.10058.3	7	629.077	CU	Natural	CU Natural	2224.87	2224.87	742.632	3	-1.6	0.06165	22.31	0.00853242	mokapot_qval	mokapot_id
VKILFNKK-L4-CUU	db|PROT01|PTBP1	210217_LU02_csarnowski_2102_2b.c.01675.01675.3	210217_LU02_csarnowski_2102_2b.c.01678.01678.3	373	855.136	CUU	Natural_-HPO3	CUU Natural_-HPO3	1843.78	1843.78	615.601	3	-0.3	0.02736	22.28	0.00204499	mokapot_qval	mokapot_id
ITLSKHQNVQLPR-R13-Peptide	db|PROT01|PTBP1	210217_LU02_csarnowski_2102_1b.c.03958.03958.2	210217_LU02_csarnowski_2102_1b.c.03958.03958.2	421	0	Peptide	Peptide Only	Peptide Peptide Only	1532.88	1532.88	767.446	2	-2	0.16045	22.27	0.00853242	mokapot_qval	mokapot_id
VKILFNKK-I3-CCUU	db|PROT01|PTBP1	210217_LU02_csarnowski_2102_2a.c.02802.02802.3	210217_LU02_csarnowski_2102_2a.c.02801.02801.3	372	1240.14	CCUU	Natural	CCUU Natural	2228.79	2228.79	743.936	3	-0.6	0.08756	22.15	0.00204499	mokapot_qval	mokapot_id
ILFNKK-I1-CUU	db|PROT01|PTBP1	210217_LU02_csarnowski_2102_2a.c.01320.01320.2	210217_LU02_csarnowski_2102_2a.c.01303.01303.2	372	855.136	CUU	Natural_-HPO3	CUU Natural_-HPO3	1616.62	1616.62	809.316	2	-0.4	0.04402	22.12	0.00204499	mokapot_qval	mokapot_id
IAIPGLAGAGNSVLLVSNLNPER-I3-Peptide	db|PROT01|PTBP1	210217_LU02_csarnowski_2102_1a.c.21357.21357.3	210217_LU02_csarnowski_2102_1a.c.21357.21357.3	331	0	Peptide	Peptide Only	Peptide Peptide Only	2274.27	2274.26	759.096	3	-2.1	0.0463	22.12	0.00204499	mokapot_qval	mokapot_id
VKILFNK-I3-CUU	db|PROT01|PTBP1	210217_LU02_csarnowski_2102_2b.c.03037.03037.2	210217_LU02_csarnowski_2102_2b.c.03049.03049.2	372	855.136	CUU	Natural_-HPO3	CUU Natural_-HPO3	1715.68	1715.68	858.849	2	-0.8	0.05394	22.11	0.00204499	mokapot_qval	mokapot_id
NFQNIFPPSATLHLSNIPPSVSEEDLK-N4-CCU	db|PROT01|PTBP1	210217_LU02_csarnowski_2102_1a.c.28955.28955.3	210217_LU02_csarnowski_2102_1a.c.28954.28954.3	451	870.147	CCU	Natural_-H3PO3+H2O	CCU Natural_-H3PO3+H2O	3863.66	3863.66	1288.89	3	-1.2	0.04006	22.05	0.00204499	mokapot_qval	mokapot_id
ITLSKHQNVQLPR-H6-CCU	db|PROT01|PTBP1	210217_LU02_csarnowski_2102_1b.c.05744.05744.4	210217_LU02_csarnowski_2102_1b.c.05396.05396.4	414	934.118	CCU	Natural	CCU Natural	2467	2466.99	617.757	4	-0.9	0.01994	22.03	0.00204499	mokapot_qval	mokapot_id
ENALVQXADGNQAQLAMSHLNGHK-H19-Peptide	db|PROT01|PTBP1	210217_LU02_csarnowski_2102_1b.c.11301.11301.4	210217_LU02_csarnowski_2102_1b.c.11301.11301.4	396	0	Peptide	Peptide Only	Peptide Peptide Only	2592.22	2592.22	649.062	4	-0.4	0.09215	22	0.00718133	mokapot_qval	mokapot_id
ILFNK-F3-CUU	db|PROT01|PTBP1	210217_LU02_csarnowski_2102_2b.c.03015.03015.2	210217_LU02_csarnowski_2102_2b.c.03009.03009.2	374	855.136	CUU	Natural_-HPO3	CUU Natural_-HPO3	1488.52	1488.52	745.268	2	-0.8	0.03664	21.94	0.00204499	mokapot_qval	mokapot_id
LTSLNVKYNNDK-K7-U	db|PROT01|PTBP1	210217_LU02_csarnowski_2102_1b.c.06647.06647.2	210217_LU02_csarnowski_2102_1b.c.06606.06606.2	269	306.025	U	Natural_-H2O	U Natural_-H2O	1713.76	1713.76	857.887	2	-1.2	0.04658	21.91	0.00204499	mokapot_qval	mokapot_id
NFQNIFPPSATLHLSNIPPSVSEEDLK-H13-CUU	db|PROT01|PTBP1	210217_LU02_csarnowski_2102_2b.c.21876.21876.3	210217_LU02_csarnowski_2102_2b.c.21260.21260.3	460	873.147	CUU	Natural_-HPO3+H2O	CUU Natural_-HPO3+H2O	3866.66	3866.66	1289.89	3	0	0.02755	21.86	0.00204499	mokapot_qval	mokapot_id
VKILFNKK-L4-CCUU	db|PROT01|PTBP1	210217_LU02_csarnowski_2102_1a.c.02690.02690.3	210217_LU02_csarnowski_2102_1a.c.02687.02687.3	373	1240.14	CCUU	Natural	CCUU Natural	2228.79	2228.79	743.937	3	0.4	0.05163	21.72	0.00204499	mokapot_qval	mokapot_id
ITLSKHQNVQLPR-S4-CCU	db|PROT01|PTBP1	210217_LU02_csarnowski_2102_1b.c.05042.05042.3	210217_LU02_csarnowski_2102_1b.c.04903.04903.3	412	916.108	CCU	Natural_-H2O	CCU Natural_-H2O	2448.99	2448.99	817.337	3	0.5	0.06055	21.6	0.00204499	mokapot_qval	mokapot_id
VKILFNKK-V1-CUU	db|PROT01|PTBP1	210217_LU02_csarnowski_2102_1a.c.01426.01426.3	210217_LU02_csarnowski_2102_1a.c.01609.01609.3	370	855.136	CUU	Natural_-HPO3	CUU Natural_-HPO3	1843.78	1843.78	615.6	3	-1.3	0.13926	21.5	0.00204499	mokapot_qval	mokapot_id
HQNVQLPR-V4-CU	db|PROT01|PTBP1	210217_LU02_csarnowski_2102_1b.c.03548.03548.3	210217_LU02_csarnowski_2102_1b.c.03726.03726.3	417	629.077	CU	Natural	CU Natural	1619.61	1619.61	540.878	3	-1.2	0.03139	21.49	0.00204499	mokapot_qval	mokapot_id
NFQNIFPPSATLHLSNIPPSVSEEDLK-S15-CCU	db|PROT01|PTBP1	210217_LU02_csarnowski_2102_2b.c.22142.22142.3	210217_LU02_csarnowski_2102_2b.c.22812.22812.3	462	872.163	CCU	Natural_-HPO3+H2O	CCU Natural_-HPO3+H2O	3865.68	3865.67	1289.56	3	-1.5	0.02992	21.39	0.00718133	mokapot_qval	mokapot_id
EGQEDQGLTKDYGNSPLHR-Q6-U	db|PROT01|PTBP1	210217_LU02_csarnowski_2102_2a.c.07712.07712.3	210217_LU02_csarnowski_2102_2a.c.07554.07554.3	427	306.025	U	Natural_-H2O	U Natural_-H2O	2449.02	2449.02	817.346	3	-1.2	0.03237	21.25	0.00204499	mokapot_qval	mokapot_id
VKILFNKK-F5-CCUU	db|PROT01|PTBP1	210217_LU02_csarnowski_2102_2b.c.02801.02801.3	210217_LU02_csarnowski_2102_2b.c.02800.02800.3	374	1240.14	CCUU	Natural	CCUU Natural	2228.79	2228.78	743.936	3	-1.2	0.01849	21.1	0.00204499	mokapot_qval	mokapot_id
LHGKPIRITLSK-T9-CU	db|PROT01|PTBP1	210217_LU02_csarnowski_2102_2b.c.03337.03337.3	210217_LU02_csarnowski_2102_2b.c.03356.03356.3	410	629.077	CU	Natural	CU Natural	1990.93	1990.92	664.648	3	-3.4	0.07498	21.09	0.00204499	mokapot_qval	mokapot_id
NFQNIFPPSATLHLSNIPPSVSEEDLK-T11-CCUU	db|PROT01|PTBP1	210217_LU02_csarnowski_2102_1b.c.25936.25936.3	210217_LU02_csarnowski_2102_1b.c.26050.26050.3	458	1160.18	CCUU	Natural_-HPO3	CCUU Natural_-HPO3	4153.69	4153.68	1385.57	3	-3.4	0.03957	21.04	0.00204499	mokapot_qval	mokapot_id
ILFNKKENALVQMADGNQAQLAMSHLNGHK-D15-CCUU	db|PROT01|PTBP1	210217_LU02_csarnowski_2102_2b.c.12630.12630.5	210217_LU02_csarnowski_2102_2b.c.12629.12629.5	386	1160.18	CCUU	Natural_-HPO3	CCUU Natural_-HPO3	4479.87	4479.86	896.979	5	-2.9	0.00821	20.99	0.00853242	mokapot_qval	mokapot_id
HQNVQLPREGQEDQGLTK-E9-Peptide	db|PROT01|PTBP1	210217_LU02_csarnowski_2102_1a.c.03574.03574.2	210217_LU02_csarnowski_2102_1a.c.03574.03574.2	422	0	Peptide	Peptide Only	Peptide Peptide Only	2076.03	2076.03	1039.02	2	-2.9	0.1298	20.93	0.00853242	mokapot_qval	mokapot_id
VKILFNKK-K8-CUU	db|PROT01|PTBP1	210217_LU02_csarnowski_2102_2a.c.01611.01611.3	210217_LU02_csarnowski_2102_2a.c.01605.01605.3	377	855.136	CUU	Natural_-HPO3	CUU Natural_-HPO3	1843.78	1843.78	615.6	3	-1.3	0.05013	20.92	0.00853242	mokapot_qval	mokapot_id
NFQNIFPPSATLHLSNIPPSVSEEDLK-L14-CCU	db|PROT01|PTBP1	210217_LU02_csarnowski_2102_2b.c.32702.32702.3	210217_LU02_csarnowski_2102_2b.c.32852.32852.3	461	870.147	CCU	Natural_-H3PO3+H2O	CCU Natural_-H3PO3+H2O	3863.66	3863.65	1288.89	3	-2.1	0.05144	20.84	0.00853242	mokapot_qval	mokapot_id
LSLDGQNIYNASSTLR-G5-CU	db|PROT01|PTBP1	210217_LU02_csarnowski_2102_2a.c.17231.17231.2	210217_LU02_csarnowski_2102_2a.c.17367.17367.2	246	629.077	CU	Natural	CU Natural	2379.96	2379.96	1190.99	2	-1	0.02861	20.62	0.00379507	mokapot_qval	mokapot_id
NFQNIFPPSATLHLSNIPPSVSEEDLK-L14-CU	db|PROT01|PTBP1	210217_LU02_csarnowski_2102_1b.c.22147.22147.3	210217_LU02_csarnowski_2102_1b.c.22288.22288.3	461	629.077	CU	Natural	CU Natural	3622.59	3622.59	1208.54	3	-0.9	0.03269	20.59	0.00204499	mokapot_qval	mokapot_id
ILFNKK-F3-CCUU	db|PROT01|PTBP1	210217_LU02_csarnowski_2102_2a.c.01601.01601.2	210217_LU02_csarnowski_2102_2a.c.01370.01370.2	374	1160.18	CCUU	Natural_-HPO3	CCUU Natural_-HPO3	1921.66	1921.66	961.836	2	-0.3	0.02896	20.51	0.00204499	mokapot_qval	mokapot_id
VLFSSNGGVVKGFK-K14-U	db|PROT01|PTBP1	210217_LU02_csarnowski_2102_1b.c.12240.12240.2	210217_LU02_csarnowski_2102_1b.c.12238.12238.2	488	306.025	U	Natural_-H2O	U Natural_-H2O	1743.82	1743.82	872.918	2	-2.2	0.05636	20.34	0.00204499	mokapot_qval	mokapot_id
LHGKPIRITLSK-I6-CU	db|PROT01|PTBP1	210217_LU02_csarnowski_2102_1b.c.03222.03222.3	210217_LU02_csarnowski_2102_1b.c.03226.03226.3	407	629.077	CU	Natural	CU Natural	1990.93	1990.93	664.65	3	-1.1	0.09502	20.33	0.00204499	mokapot_qval	mokapot_id
ILFNKK-K6-CCUU	db|PROT01|PTBP1	210217_LU02_csarnowski_2102_1b.c.01577.01577.3	210217_LU02_csarnowski_2102_1b.c.01358.01358.3	377	1160.18	CCUU	Natural_-HPO3	CCUU Natural_-HPO3	1921.66	1921.65	641.559	3	-1.4	0.07018	20.14	0.00379507	mokapot_qval	mokapot_id
VKILFNKK-V1-CCUU	db|PROT01|PTBP1	210217_LU02_csarnowski_2102_1b.c.01578.01578.3	210217_LU02_csarnowski_2102_1b.c.01660.01660.3	370	1160.18	CCUU	Natural_-HPO3	CCUU Natural_-HPO3	2148.82	2148.82	717.281	3	-0.8	0.04629	19.81	0.00204499	mokapot_qval	mokapot_id
HQNVQLPREGQEDQGLTK-L6-Peptide	db|PROT01|PTBP1	210217_LU02_csarnowski_2102_2b.c.03480.03480.3	210217_LU02_csarnowski_2102_2b.c.03480.03480.3	419	0	Peptide	Peptide Only	Peptide Peptide Only	2076.03	2076.03	693.019	3	-1	0.13952	19.81	0.00718133	mokapot_qval	mokapot_id
ITLSKHQNVQLPR-V9-CU	db|PROT01|PTBP1	210217_LU02_csarnowski_2102_2a.c.05785.05785.3	210217_LU02_csarnowski_2102_2a.c.05405.05405.3	417	611.067	CU	Natural_-H2O	CU Natural_-H2O	2143.95	2143.94	715.656	3	-0.7	0.0232	19.76	0.00204499	mokapot_qval	mokapot_id
IDFSKLTSLNVK-L6-U	db|PROT01|PTBP1	210217_LU02_csarnowski_2102_1b.c.16767.16767.2	210217_LU02_csarnowski_2102_1b.c.16751.16751.2	263	306.025	U	Natural_-H2O	U Natural_-H2O	1669.8	1669.79	835.905	2	-1.3	0.07282	19.72	0.00718133	mokapot_qval	mokapot_id
ITLSKHQNVQLPR-V9-CUU	db|PROT01|PTBP1	210217_LU02_csarnowski_2102_2b.c.07991.07991.3	210217_LU02_csarnowski_2102_2b.c.07945.07945.3	417	935.102	CUU	Natural	CUU Natural	2467.98	2467.98	823.667	3	-1.1	0.02184	19.68	0.00204499	mokapot_qval	mokapot_id
VSFSKSTI-K5-Peptide	db|PROT01|PTBP1	210217_LU02_csarnowski_2102_1b.c.05706.05706.2	210217_LU02_csarnowski_2102_1b.c.05706.05706.2	531	0	Peptide	Peptide Only	Peptide Peptide Only	867.47	867.469	434.742	2	-1.7	0.03067	19.68	0.00204499	mokapot_qval	mokapot_id
LHGKPIR-K4-U	db|PROT01|PTBP1	210217_LU02_csarnowski_2102_1a.c.02033.02033.3	210217_LU02_csarnowski_2102_1a.c.02022.02022.3	405	306.025	U	Natural_-H2O	U Natural_-H2O	1125.53	1125.53	376.184	3	-3.2	0.01993	19.68	0.00379507	mokapot_qval	mokapot_id
ILFNKK-L2-CCUU	db|PROT01|PTBP1	210217_LU02_csarnowski_2102_2b.c.01608.01608.3	210217_LU02_csarnowski_2102_2b.c.01833.01833.3	373	1160.18	CCUU	Natural_-HPO3	CCUU Natural_-HPO3	1921.66	1921.66	641.56	3	-0.3	0.02716	19.66	0.00204499	mokapot_qval	mokapot_id
ITLSKHQNVQLPR-Q10-CCUU	db|PROT01|PTBP1	210217_LU02_csarnowski_2102_2b.c.07229.07229.3	210217_LU02_csarnowski_2102_2b.c.07394.07394.3	418	1178.19	CCUU	Natural_-HPO3+H2O	CCUU Natural_-HPO3+H2O	2711.07	2711.07	904.697	3	0	0.06729	19.51	0.00204499	mokapot_qval	mokapot_id
ILFNKK-I1-CCUU	db|PROT01|PTBP1	210217_LU02_csarnowski_2102_2b.c.01276.01276.3	210217_LU02_csarnowski_2102_2b.c.01504.01504.3	372	1178.19	CCUU	Natural_-HPO3+H2O	CCUU Natural_-HPO3+H2O	1939.67	1939.67	647.563	3	-0.6	0.07712	19.38	0.00204499	mokapot_qval	mokapot_id
GFKFFQK-K3-U	db|PROT01|PTBP1	210217_LU02_csarnowski_2102_2b.c.13075.13075.2	210217_LU02_csarnowski_2102_2b.c.12738.12738.2	488	306.025	U	Natural_-H2O	U Natural_-H2O	1206.51	1206.51	604.262	2	-1.7	0.02831	19.32	0.00204499	mokapot_qval	mokapot_id
ITLSKHQNVQLPR-N8-CCU	db|PROT01|PTBP1	210217_LU02_csarnowski_2102_2b.c.06173.06173.4	210217_LU02_csarnowski_2102_2b.c.06273.06273.4	416	934.118	CCU	Natural	CCU Natural	2467	2466.99	617.756	4	-1	0.00827	19.29	0.00204499	mokapot_qval	mokapot_id
HQNVQLPR-Q2-CU	db|PROT01|PTBP1	210217_LU02_csarnowski_2102_2b.c.04277.04277.3	210217_LU02_csarnowski_2102_2b.c.04153.04153.3	415	629.077	CU	Natural	CU Natural	1619.61	1619.61	540.878	3	-1.2	0.01936	19.18	0.00204499	mokapot_qval	mokapot_id
ILFNKK-F3-CUU	db|PROT01|PTBP1	210217_LU02_csarnowski_2102_1a.c.01314.01314.2	210217_LU02_csarnowski_2102_1a.c.01270.01270.2	374	855.136	CUU	Natural_-HPO3	CUU Natural_-HPO3	1616.62	1616.61	809.315	2	-1.7	0.01599	18.97	0.00379507	mokapot_qval	mokapot_id
ILFNKK-L2-CUU	db|PROT01|PTBP1	210217_LU02_csarnowski_2102_1b.c.01565.01565.2	210217_LU02_csarnowski_2102_1b.c.01548.01548.2	373	855.136	CUU	Natural_-HPO3	CUU Natural_-HPO3	1616.62	1616.61	809.315	2	-1.1	0.02018	18.86	0.00204499	mokapot_qval	mokapot_id
ITLSKHQNVQLPR-H6-CCUU	db|PROT01|PTBP1	210217_LU02_csarnowski_2102_2a.c.06196.06196.4	210217_LU02_csarnowski_2102_2a.c.06267.06267.4	414	1160.18	CCUU	Natural_-HPO3	CCUU Natural_-HPO3	2693.06	2693.05	674.271	4	-1.2	0.09055	18.66	0.00379507	mokapot_qval	mokapot_id
FFQKDR-K4-U	db|PROT01|PTBP1	210217_LU02_csarnowski_2102_2a.c.04655.04655.2	210217_LU02_csarnowski_2102_2a.c.04643.04643.2	492	306.025	U	Natural_-H2O	U Natural_-H2O	1145.45	1145.45	573.735	2	-0.5	0.02704	18.59	0.00204499	mokapot_qval	mokapot_id
ITLSKHQNVQLPR-S4-CCU	db|PROT01|PTBP1	210217_LU02_csarnowski_2102_1a.c.06013.06013.3	210217_LU02_csarnowski_2102_1a.c.05571.05571.3	412	934.118	CCU	Natural	CCU Natural	2467	2467	823.34	3	-0.1	0.01091	18.51	0.00204499	mokapot_qval	mokapot_id
LSLDGQNIYNASSTLR-Q6-CU	db|PROT01|PTBP1	210217_LU02_csarnowski_2102_2b.c.16510.16510.3	210217_LU02_csarnowski_2102_2b.c.16879.16879.3	247	629.077	CU	Natural	CU Natural	2379.96	2379.96	794.327	3	-1.6	0.05791	18.5	0.00379507	mokapot_qval	mokapot_id
LHGKPIRITLSK-R7-CU	db|PROT01|PTBP1	210217_LU02_csarnowski_2102_2a.c.03614.03614.4	210217_LU02_csarnowski_2102_2a.c.03591.03591.4	408	611.067	CU	Natural_-H2O	CU Natural_-H2O	1972.92	1972.92	494.237	4	-1.1	0.02502	18.42	0.00204499	mokapot_qval	mokapot_id
GFKFFQK-F2-U	db|PROT01|PTBP1	210217_LU02_csarnowski_2102_2a.c.12902.12902.2	210217_LU02_csarnowski_2102_2a.c.13232.13232.2	487	306.025	U	Natural_-H2O	U Natural_-H2O	1206.51	1206.51	604.263	2	-1.2	0.03114	18.3	0.00204499	mokapot_qval	mokapot_id
GFKFFQK-K3-CU	db|PROT01|PTBP1	210217_LU02_csarnowski_2102_1b.c.03299.03299.3	210217_LU02_csarnowski_2102_1b.c.03264.03264.3	488	549.111	CU	Natural_-HPO3	CU Natural_-HPO3	1449.6	1449.6	484.207	3	-0.2	0.0164	17.9	0.00204499	mokapot_qval	mokapot_id
ITLSKHQNVQLPR-N8-CCUU	db|PROT01|PTBP1	210217_LU02_csarnowski_2102_1b.c.05791.05791.3	210217_LU02_csarnowski_2102_1b.c.05732.05732.3	416	1160.18	CCUU	Natural_-HPO3	CCUU Natural_-HPO3	2693.06	2693.05	898.693	3	-0.7	0.012	17.82	0.00204499	mokapot_qval	mokapot_id
VKILFNK-K2-CUU	db|PROT01|PTBP1	210217_LU02_csarnowski_2102_2a.c.03064.03064.2	210217_LU02_csarnowski_2102_2a.c.03050.03050.2	371	855.136	CUU	Natural_-HPO3	CUU Natural_-HPO3	1715.68	1715.68	858.849	2	-1.3	0.0153	17.5	0.00204499	mokapot_qval	mokapot_id
ILFNKK-K5-CCUU	db|PROT01|PTBP1	210217_LU02_csarnowski_2102_2a.c.01293.01293.3	210217_LU02_csarnowski_2102_2a.c.01288.01288.3	376	1178.19	CCUU	Natural_-HPO3+H2O	CCUU Natural_-HPO3+H2O	1939.67	1939.67	647.563	3	-1.2	0.08789	17.41	0.00853242	mokapot_qval	mokapot_id
VLFSSNGGVVK-V9-CU	db|PROT01|PTBP1	210217_LU02_csarnowski_2102_2a.c.02868.02868.2	210217_LU02_csarnowski_2102_2a.c.02870.02870.2	483	513.09	CU	Natural_-H5PO5	CU Natural_-H5PO5	1618.7	1618.7	810.359	2	0.2	0.1409	17.37	0.00718133	mokapot_qval	mokapot_id
VKILFNKK-F5-CCUU	db|PROT01|PTBP1	210217_LU02_csarnowski_2102_2b.c.01405.01405.3	210217_LU02_csarnowski_2102_2b.c.01704.01704.3	374	1160.18	CCUU	Natural_-HPO3	CCUU Natural_-HPO3	2148.82	2148.82	717.281	3	-0.3	0.00732	17.16	0.00204499	mokapot_qval	mokapot_id
GFKFFQKDR-K7-CUU	db|PROT01|PTBP1	210217_LU02_csarnowski_2102_2a.c.04122.04122.3	210217_LU02_csarnowski_2102_2a.c.04126.04126.3	492	855.136	CUU	Natural_-HPO3	CUU Natural_-HPO3	2026.75	2026.75	676.591	3	-0.9	0.05984	16.97	0.00718133	mokapot_qval	mokapot_id
ITLSKHQNVQLPR-H6-CCUU	db|PROT01|PTBP1	210217_LU02_csarnowski_2102_2a.c.06158.06158.3	210217_LU02_csarnowski_2102_2a.c.06101.06101.3	414	1178.19	CCUU	Natural_-HPO3+H2O	CCUU Natural_-HPO3+H2O	2711.07	2711.07	904.697	3	-0.1	0.00822	16.93	0.00379507	mokapot_qval	mokapot_id
HQNVQLPREGQEDQGLTK-Q11-Peptide	db|PROT01|PTBP1	210217_LU02_csarnowski_2102_1a.c.03969.03969.3	210217_LU02_csarnowski_2102_1a.c.03969.03969.3	424	0	Peptide	Peptide Only	Peptide Peptide Only	2076.03	2076.03	693.019	3	-1.1	0.1097	16.84	0.00853242	mokapot_qval	mokapot_id
ITLSKHQNVQLPR-T2-CU	db|PROT01|PTBP1	210217_LU02_csarnowski_2102_1a.c.04869.04869.3	210217_LU02_csarnowski_2102_1a.c.04862.04862.3	410	629.077	CU	Natural	CU Natural	2161.96	2161.95	721.658	3	-2	0.01929	16.76	0.00204499	mokapot_qval	mokapot_id
DYGNSPLHRFKKPGSK-H8-CU	db|PROT01|PTBP1	210217_LU02_csarnowski_2102_2a.c.18462.18462.3	210217_LU02_csarnowski_2102_2a.c.18428.18428.3	439	627.062	CU	Natural_-H2	CU Natural_-H2	2457.02	2457.02	820.014	3	0.8	0.04139	16.6	0.00379507	mokapot_qval	mokapot_id
VLFSSNGGVVK-F3-Peptide	db|PROT01|PTBP1	210217_LU02_csarnowski_2102_1a.c.24103.24103.2	210217_LU02_csarnowski_2102_1a.c.24103.24103.2	477	0	Peptide	Peptide Only	Peptide Peptide Only	1105.61	1105.61	553.815	2	0.8	0.10131	16.54	0.00853242	mokapot_qval	mokapot_id
VKILFNK-V1-CCU	db|PROT01|PTBP1	210217_LU02_csarnowski_2102_2b.c.01228.01228.3	210217_LU02_csarnowski_2102_2b.c.01220.01220.3	370	854.152	CCU	Natural_-HPO3	CCU Natural_-HPO3	1714.7	1714.7	572.574	3	-0.5	0.09302	16.35	0.00718133	mokapot_qval	mokapot_id
LSLDGQNIYNASSTLR-L1-CU	db|PROT01|PTBP1	210217_LU02_csarnowski_2102_1b.c.15049.15049.3	210217_LU02_csarnowski_2102_1b.c.15001.15001.3	242	629.077	CU	Natural	CU Natural	2379.96	2379.96	794.328	3	-0.1	0.08153	16.05	0.00853242	mokapot_qval	mokapot_id
VLFSSNGGVVKGFKFFQK-F15-CU	db|PROT01|PTBP1	210217_LU02_csarnowski_2102_1b.c.15066.15066.3	210217_LU02_csarnowski_2102_1b.c.14799.14799.3	489	611.067	CU	Natural_-H2O	CU Natural_-H2O	2599.15	2599.15	867.391	3	-2.3	0.05335	15.97	0.00853242	mokapot_qval	mokapot_id
LTSLNVKYNNDK-K7-CU	db|PROT01|PTBP1	210217_LU02_csarnowski_2102_2a.c.03040.03040.3	210217_LU02_csarnowski_2102_2a.c.03039.03039.3	269	549.111	CU	Natural_-HPO3	CU Natural_-HPO3	1956.85	1956.84	653.289	3	-2.1	0.01938	15.97	0.00853242	mokapot_qval	mokapot_id
ILFNKK-N4-CU	db|PROT01|PTBP1	210217_LU02_csarnowski_2102_2a.c.04112.04112.2	210217_LU02_csarnowski_2102_2a.c.04107.04107.2	375	629.077	CU	Natural	CU Natural	1390.56	1390.56	696.286	2	-1	0.15196	15.83	0.00718133	mokapot_qval	mokapot_id
ITLSKHQNVQLPR-N8-CU	db|PROT01|PTBP1	210217_LU02_csarnowski_2102_2a.c.04645.04645.3	210217_LU02_csarnowski_2102_2a.c.04580.04580.3	416	611.067	CU	Natural_-H2O	CU Natural_-H2O	2143.95	2143.95	715.656	3	0.1	0.05006	15.8	0.00561798	mokapot_qval	mokapot_id
ENALVQXADGNQAQLAMSHLNGHK-N11-CU	db|PROT01|PTBP1	210217_LU02_csarnowski_2102_2b.c.19286.19286.3	210217_LU02_csarnowski_2102_2b.c.19834.19834.3	388	565.106	CU	Natural_-H3PO3+H2O	CU Natural_-H3PO3+H2O	3157.32	3157.31	1053.45	3	-2.7	0.02041	15.72	0.00718133	mokapot_qval	mokapot_id
EGQEDQGLTKDYGNSPLHR-D11-U	db|PROT01|PTBP1	210217_LU02_csarnowski_2102_2b.c.03834.03834.3	210217_LU02_csarnowski_2102_2b.c.03794.03794.3	432	324.036	U	Natural	U Natural	2467.03	2467.03	823.35	3	-1.4	0.03987	15.64	0.00718133	mokapot_qval	mokapot_id
KENALVQXADGNQAQLAMSHLNGHK-Q13-CU	db|PROT01|PTBP1	210217_LU02_csarnowski_2102_2a.c.16473.16473.3	210217_LU02_csarnowski_2102_2a.c.16051.16051.3	389	565.106	CU	Natural_-H3PO3+H2O	CU Natural_-H3PO3+H2O	3285.42	3285.41	1096.14	3	-3.2	0.02758	15.63	0.00718133	mokapot_qval	mokapot_id
VLFSSNGGVVKGFKFFQK-V9-CU	db|PROT01|PTBP1	210217_LU02_csarnowski_2102_2a.c.13524.13524.4	210217_LU02_csarnowski_2102_2a.c.13687.13687.4	483	627.062	CU	Natural_-H2	CU Natural_-H2	2615.15	2615.15	654.795	4	0.1	0.1727	15.54	0.00379507	mokapot_qval	mokapot_id
LHGKPIRITLSK-I6-CU	db|PROT01|PTBP1	210217_LU02_csarnowski_2102_2a.c.04423.04423.4	210217_LU02_csarnowski_2102_2a.c.04415.04415.4	407	611.067	CU	Natural_-H2O	CU Natural_-H2O	1972.92	1972.91	494.236	4	-2.5	0.02109	15.08	0.00718133	mokapot_qval	mokapot_id
EGQEDQGLTKDYGNSPLHR-D5-U	db|PROT01|PTBP1	210217_LU02_csarnowski_2102_1b.c.06971.06971.3	210217_LU02_csarnowski_2102_1b.c.06955.06955.3	426	306.025	U	Natural_-H2O	U Natural_-H2O	2449.02	2449.01	817.345	3	-2.5	0.00954	14.94	0.00379507	mokapot_qval	mokapot_id
HQNVQLPR-Q2-CCUU	db|PROT01|PTBP1	210217_LU02_csarnowski_2102_2b.c.04362.04362.3	210217_LU02_csarnowski_2102_2b.c.04170.04170.3	415	1160.18	CCUU	Natural_-HPO3	CCUU Natural_-HPO3	2150.71	2150.71	717.912	3	-0.7	0.0719	14.72	0.00853242	mokapot_qval	mokapot_id
ILFNKK-N4-CCUU	db|PROT01|PTBP1	210217_LU02_csarnowski_2102_2a.c.01366.01366.2	210217_LU02_csarnowski_2102_2a.c.01604.01604.2	375	1160.18	CCUU	Natural_-HPO3	CCUU Natural_-HPO3	1921.66	1921.66	961.836	2	-0.5	0.00479	14.26	0.00561798	mokapot_qval	mokapot_id
FKKPGSK-K3-U	db|PROT01|PTBP1	210217_LU02_csarnowski_2102_2b.c.02387.02387.3	210217_LU02_csarnowski_2102_2b.c.02385.02385.3	443	306.025	U	Natural_-H2O	U Natural_-H2O	1096.5	1096.49	366.506	3	-1	0.01317	13.96	0.00204499	mokapot_qval	mokapot_id
ENALVQMADGNQAQLAMSHLNGHK-E1-CU	db|PROT01|PTBP1	210217_LU02_csarnowski_2102_1b.c.17531.17531.3	210217_LU02_csarnowski_2102_1b.c.17713.17713.3	378	547.095	CU	Natural_-H3PO3	CU Natural_-H3PO3	3123.32	3123.32	1042.11	3	0	0.00932	13.83	0.00853242	mokapot_qval	mokapot_id
VLFSSNGGVVKGFKFFQK-G8-CU	db|PROT01|PTBP1	210217_LU02_csarnowski_2102_2a.c.16090.16090.3	210217_LU02_csarnowski_2102_2a.c.16352.16352.3	482	627.062	CU	Natural_-H2	CU Natural_-H2	2615.15	2615.15	872.723	3	-1.3	0.04695	13.73	0.00853242	mokapot_qval	mokapot_id
ILFNKK-K6-CCUU	db|PROT01|PTBP1	210217_LU02_csarnowski_2102_1a.c.01357.01357.2	210217_LU02_csarnowski_2102_1a.c.01345.01345.2	377	1178.19	CCUU	Natural_-HPO3+H2O	CCUU Natural_-HPO3+H2O	1939.67	1939.67	970.841	2	-1.3	0.0272	13.39	0.00718133	mokapot_qval	mokapot_id
ITLSKHQNVQLPR-L3-CU	db|PROT01|PTBP1	210217_LU02_csarnowski_2102_2a.c.05242.05242.3	210217_LU02_csarnowski_2102_2a.c.05243.05243.3	411	629.077	CU	Natural	CU Natural	2161.96	2161.95	721.659	3	-0.7	0.09126	13.33	0.00853242	mokapot_qval	mokapot_id
FFQKDR-Q3-U	db|PROT01|PTBP1	210217_LU02_csarnowski_2102_2b.c.04613.04613.2	210217_LU02_csarnowski_2102_2b.c.04607.04607.2	491	306.025	U	Natural_-H2O	U Natural_-H2O	1145.45	1145.45	573.734	2	-1	0.01973	13.17	0.00204499	mokapot_qval	mokapot_id
VLFSSNGGVVKGFKFFQK-K14-CU	db|PROT01|PTBP1	210217_LU02_csarnowski_2102_1b.c.14261.14261.3	210217_LU02_csarnowski_2102_1b.c.14717.14717.3	488	627.062	CU	Natural_-H2	CU Natural_-H2	2615.15	2615.15	872.723	3	-1.4	0.03961	12.25	0.00853242	mokapot_qval	mokapot_id
VKILFNKK-K2-CCUU	db|PROT01|PTBP1	210217_LU02_csarnowski_2102_2a.c.01423.01423.2	210217_LU02_csarnowski_2102_2a.c.01419.01419.2	371	1160.18	CCUU	Natural_-HPO3	CCUU Natural_-HPO3	2148.82	2148.82	1075.42	2	-2.1	0.0462	12.1	0.00853242	mokapot_qval	mokapot_id
GFKFFQKDR-F5-CCUU	db|PROT01|PTBP1	210217_LU02_csarnowski_2102_2b.c.03895.03895.3	210217_LU02_csarnowski_2102_2b.c.04175.04175.3	490	1160.18	CCUU	Natural_-HPO3	CCUU Natural_-HPO3	2331.79	2331.79	778.27	3	-1.7	0.01822	11.62	0.00853242	mokapot_qval	mokapot_id
VKILFNK-V1-CCUU	db|PROT01|PTBP1	210217_LU02_csarnowski_2102_2b.c.02326.02326.3	210217_LU02_csarnowski_2102_2b.c.02336.02336.3	370	1160.18	CCUU	Natural_-HPO3	CCUU Natural_-HPO3	2020.73	2020.72	674.582	3	-0.9	0.02364	11.31	0.00853242	mokapot_qval	mokapot_id

## Sheet: Pt1_RNxQ_output_Tfr_nopeponly
Id	Protein	Light_spectrum	Heavy_spectrum	AbsPos1	RNA_Mr	RNA_composition	Neutral_Loss	Isobaric_RNA_Composition	Mr_Calculated	Mr_measured	Mz	z	Error_rel_ppm	TIC	ld-score
GQPIYIQFSNHK-Y5-U	db|PROT01|PTBP1	210217_LU02_csarnowski_2102_2b.c.09911.09911.2	210217_LU02_csarnowski_2102_2b.c.09692.09692.2	130	324.036	U	Natural	U Natural	1754.77	1754.76	878.39	2	-1.7	0.17764	38.95
GQPIYIQFSNHK-Y5-U	db|PROT01|PTBP1	210217_LU02_csarnowski_2102_2a.c.09994.09994.3	210217_LU02_csarnowski_2102_2a.c.09747.09747.3	130	324.036	U	Natural	U Natural	1754.77	1754.76	585.929	3	-2.4	0.17968	38.3
GSHMDGIVPDIAVGTK-H3-U	db|PROT01|PTBP1	210217_LU02_csarnowski_2102_2b.c.17626.17626.2	210217_LU02_csarnowski_2102_2b.c.17902.17902.2	3	306.025	U	Natural_-H2O	U Natural_-H2O	1901.82	1901.82	951.918	2	-1.1	0.12665	37.88
GQPIYIQFSNHK-Y5-U	db|PROT01|PTBP1	210217_LU02_csarnowski_2102_1b.c.08011.08011.3	210217_LU02_csarnowski_2102_1b.c.08033.08033.3	130	324.036	U	Natural	U Natural	1754.77	1754.76	585.928	3	-2.8	0.15546	37.55
GSHMDGIVPDIAVGTK-H3-U	db|PROT01|PTBP1	210217_LU02_csarnowski_2102_2b.c.14668.14668.3	210217_LU02_csarnowski_2102_2b.c.14487.14487.3	3	322.02	U	Natural_-H2	U Natural_-H2	1917.82	1917.82	640.28	3	-1.1	0.1037	37.49
GQPIYIQFSNHK-Y5-U	db|PROT01|PTBP1	210217_LU02_csarnowski_2102_1a.c.07981.07981.2	210217_LU02_csarnowski_2102_1a.c.07940.07940.2	130	324.036	U	Natural	U Natural	1754.77	1754.76	878.389	2	-2.2	0.14506	36.86
GQPIYIQFSNHK-Y5-U	db|PROT01|PTBP1	210217_LU02_csarnowski_2102_1b.c.09101.09101.2	210217_LU02_csarnowski_2102_1b.c.09027.09027.2	130	324.036	U	Natural	U Natural	1754.77	1754.76	878.39	2	-1.5	0.15067	36.59
GSHMDGIVPDIAVGTK-H3-U	db|PROT01|PTBP1	210217_LU02_csarnowski_2102_2a.c.18056.18056.2	210217_LU02_csarnowski_2102_2a.c.18381.18381.2	3	306.025	U	Natural_-H2O	U Natural_-H2O	1901.82	1901.82	951.919	2	-0.5	0.17563	36.51
HQNVQLPR-V4-U	db|PROT01|PTBP1	210217_LU02_csarnowski_2102_2b.c.04210.04210.3	210217_LU02_csarnowski_2102_2b.c.04155.04155.3	417	324.036	U	Natural	U Natural	1314.57	1314.57	439.198	3	-1.9	0.236	36.39
GQPIYIQFSNHK-Y5-U	db|PROT01|PTBP1	210217_LU02_csarnowski_2102_2a.c.10076.10076.2	210217_LU02_csarnowski_2102_2a.c.10024.10024.2	130	322.02	U	Natural_-H2	U Natural_-H2	1752.75	1752.75	877.382	2	-1.3	0.12277	36.11
GQPIYIQFSNHK-Y5-U	db|PROT01|PTBP1	210217_LU02_csarnowski_2102_2b.c.09083.09083.3	210217_LU02_csarnowski_2102_2b.c.09712.09712.3	130	324.036	U	Natural	U Natural	1754.77	1754.76	585.929	3	-2.1	0.17702	35.96
GQPIYIQFSNHK-Y5-U	db|PROT01|PTBP1	210217_LU02_csarnowski_2102_1b.c.08778.08778.3	210217_LU02_csarnowski_2102_1b.c.08556.08556.3	130	324.036	U	Natural	U Natural	1754.77	1754.76	585.929	3	-2	0.15463	35.9
GQPIYIQFSNHK-N10-U	db|PROT01|PTBP1	210217_LU02_csarnowski_2102_2a.c.10447.10447.2	210217_LU02_csarnowski_2102_2a.c.10435.10435.2	135	322.02	U	Natural_-H2	U Natural_-H2	1752.75	1752.75	877.383	2	-0.4	0.13137	35.85
GQPIYIQFSNHK-Y5-U	db|PROT01|PTBP1	210217_LU02_csarnowski_2102_2a.c.09927.09927.2	210217_LU02_csarnowski_2102_2a.c.09572.09572.2	130	324.036	U	Natural	U Natural	1754.77	1754.76	878.389	2	-2.1	0.19397	35.63
GSHMDGIVPDIAVGTK-M4-U	db|PROT01|PTBP1	210217_LU02_csarnowski_2102_1a.c.15601.15601.2	210217_LU02_csarnowski_2102_1a.c.16132.16132.2	4	306.025	U	Natural_-H2O	U Natural_-H2O	1901.82	1901.82	951.917	2	-2	0.10154	35.57
GSHXDGIVPDIAVGTK-G1-U	db|PROT01|PTBP1	210217_LU02_csarnowski_2102_2a.c.17885.17885.3	210217_LU02_csarnowski_2102_2a.c.18192.18192.3	1	306.025	U	Natural_-H2O	U Natural_-H2O	1917.82	1917.82	640.28	3	-1.3	0.13512	35.45
GQPIYIQFSNHK-Y5-U	db|PROT01|PTBP1	210217_LU02_csarnowski_2102_1a.c.09167.09167.2	210217_LU02_csarnowski_2102_1a.c.09122.09122.2	130	324.036	U	Natural	U Natural	1754.77	1754.76	878.39	2	-1	0.15063	35.26
GQPIYIQFSNHK-Y5-U	db|PROT01|PTBP1	210217_LU02_csarnowski_2102_2b.c.08525.08525.2	210217_LU02_csarnowski_2102_2b.c.08969.08969.2	130	324.036	U	Natural	U Natural	1754.77	1754.76	878.39	2	-1.2	0.15071	35.23
GQPIYIQFSNHK-Y5-U	db|PROT01|PTBP1	210217_LU02_csarnowski_2102_2b.c.10002.10002.3	210217_LU02_csarnowski_2102_2b.c.10019.10019.3	130	322.02	U	Natural_-H2	U Natural_-H2	1752.75	1752.75	585.258	3	-0.7	0.19691	35.07
GQPIYIQFSNHK-Y5-U	db|PROT01|PTBP1	210217_LU02_csarnowski_2102_1b.c.08811.08811.2	210217_LU02_csarnowski_2102_1b.c.08317.08317.2	130	324.036	U	Natural	U Natural	1754.77	1754.76	878.39	2	-1.1	0.13733	34.6
GSHXDGIVPDIAVGTK-D5-U	db|PROT01|PTBP1	210217_LU02_csarnowski_2102_1a.c.13366.13366.3	210217_LU02_csarnowski_2102_1a.c.13284.13284.3	5	306.025	U	Natural_-H2O	U Natural_-H2O	1917.82	1917.82	640.28	3	-1.2	0.09608	34.38
LSLDGQNIYNASSTLR-Y9-U	db|PROT01|PTBP1	210217_LU02_csarnowski_2102_2a.c.15941.15941.2	210217_LU02_csarnowski_2102_2a.c.15812.15812.2	250	324.036	U	Natural	U Natural	2074.92	2074.92	1038.47	2	-0.1	0.10594	34.19
GSHMDGIVPDIAVGTK-G1-U	db|PROT01|PTBP1	210217_LU02_csarnowski_2102_1a.c.16092.16092.3	210217_LU02_csarnowski_2102_1a.c.16141.16141.3	1	306.025	U	Natural_-H2O	U Natural_-H2O	1901.82	1901.82	634.948	3	-1.2	0.14604	34.19
HQNVQLPR-H1-U	db|PROT01|PTBP1	210217_LU02_csarnowski_2102_2b.c.03981.03981.2	210217_LU02_csarnowski_2102_2b.c.03986.03986.2	414	322.02	U	Natural_-H2	U Natural_-H2	1312.56	1312.55	657.285	2	-0.9	0.23177	34.11
GSHMDGIVPDIAVGTK-H3-U	db|PROT01|PTBP1	210217_LU02_csarnowski_2102_2b.c.11114.11114.3	210217_LU02_csarnowski_2102_2b.c.10975.10975.3	3	324.036	U	Natural	U Natural	1919.83	1919.83	640.951	3	-1.8	0.13194	33.69
GQPIYIQFSNHK-F8-U	db|PROT01|PTBP1	210217_LU02_csarnowski_2102_2a.c.08537.08537.3	210217_LU02_csarnowski_2102_2a.c.08456.08456.3	133	324.036	U	Natural	U Natural	1754.77	1754.77	585.93	3	-0.7	0.18782	33.68
GSHMDGIVPDIAVGTK-H3-U	db|PROT01|PTBP1	210217_LU02_csarnowski_2102_1b.c.15843.15843.2	210217_LU02_csarnowski_2102_1b.c.15559.15559.2	3	306.025	U	Natural_-H2O	U Natural_-H2O	1901.82	1901.82	951.918	2	-1.8	0.14051	33.54
GQPIYIQFSNHK-Y5-U	db|PROT01|PTBP1	210217_LU02_csarnowski_2102_2b.c.09771.09771.3	210217_LU02_csarnowski_2102_2b.c.10005.10005.3	130	324.036	U	Natural	U Natural	1754.77	1754.76	585.929	3	-2.1	0.129	33.52
GSHMDGIVPDIAVGTK-G1-U	db|PROT01|PTBP1	210217_LU02_csarnowski_2102_1a.c.15881.15881.2	210217_LU02_csarnowski_2102_1a.c.15858.15858.2	1	306.025	U	Natural_-H2O	U Natural_-H2O	1901.82	1901.82	951.918	2	-1.6	0.11496	33.45
GQPIYIQFSNHK-Y5-U	db|PROT01|PTBP1	210217_LU02_csarnowski_2102_1a.c.09120.09120.3	210217_LU02_csarnowski_2102_1a.c.09075.09075.3	130	324.036	U	Natural	U Natural	1754.77	1754.76	585.929	3	-1.7	0.14984	33.21
GQPIYIQFSNHK-Y5-U	db|PROT01|PTBP1	210217_LU02_csarnowski_2102_1b.c.09211.09211.3	210217_LU02_csarnowski_2102_1b.c.09205.09205.3	130	322.02	U	Natural_-H2	U Natural_-H2	1752.75	1752.75	585.257	3	-1.9	0.18616	33.06
GQPIYIQFSNHK-Y5-U	db|PROT01|PTBP1	210217_LU02_csarnowski_2102_2b.c.08996.08996.2	210217_LU02_csarnowski_2102_2b.c.09579.09579.2	130	324.036	U	Natural	U Natural	1754.77	1754.76	878.39	2	-1.4	0.12051	32.86
GQPIYIQFSNHK-H11-U	db|PROT01|PTBP1	210217_LU02_csarnowski_2102_2a.c.10734.10734.2	210217_LU02_csarnowski_2102_2a.c.10701.10701.2	136	322.02	U	Natural_-H2	U Natural_-H2	1752.75	1752.75	877.383	2	-0.8	0.09161	32.77
GSHXDGIVPDIAVGTK-G1-U	db|PROT01|PTBP1	210217_LU02_csarnowski_2102_1a.c.13051.13051.2	210217_LU02_csarnowski_2102_1a.c.13019.13019.2	1	306.025	U	Natural_-H2O	U Natural_-H2O	1917.82	1917.81	959.914	2	-2.6	0.1145	32.64
ITLSKHQNVQLPR-H6-U	db|PROT01|PTBP1	210217_LU02_csarnowski_2102_1b.c.04922.04922.3	210217_LU02_csarnowski_2102_1b.c.05208.05208.3	414	324.036	U	Natural	U Natural	1856.91	1856.91	619.979	3	-1.3	0.16692	32.54
HQNVQLPR-V4-U	db|PROT01|PTBP1	210217_LU02_csarnowski_2102_2a.c.04497.04497.3	210217_LU02_csarnowski_2102_2a.c.04446.04446.3	417	322.02	U	Natural_-H2	U Natural_-H2	1312.56	1312.55	438.525	3	-2.9	0.06995	32.5
GSHMDGIVPDIAVGTK-H3-U	db|PROT01|PTBP1	210217_LU02_csarnowski_2102_1b.c.15835.15835.3	210217_LU02_csarnowski_2102_1b.c.16024.16024.3	3	306.025	U	Natural_-H2O	U Natural_-H2O	1901.82	1901.82	634.948	3	-1.1	0.11045	32.5
GQPIYIQFSNHK-Y5-U	db|PROT01|PTBP1	210217_LU02_csarnowski_2102_1a.c.07937.07937.3	210217_LU02_csarnowski_2102_1a.c.07928.07928.3	130	324.036	U	Natural	U Natural	1754.77	1754.76	585.929	3	-1.8	0.07647	32.46
GQPIYIQFSNHK-Y5-U	db|PROT01|PTBP1	210217_LU02_csarnowski_2102_1b.c.07968.07968.2	210217_LU02_csarnowski_2102_1b.c.07945.07945.2	130	324.036	U	Natural	U Natural	1754.77	1754.76	878.39	2	-0.9	0.11935	32.44
HQNVQLPR-Q2-U	db|PROT01|PTBP1	210217_LU02_csarnowski_2102_2a.c.04208.04208.3	210217_LU02_csarnowski_2102_2a.c.04175.04175.3	415	324.036	U	Natural	U Natural	1314.57	1314.57	439.197	3	-2.7	0.24338	32.31
HQNVQLPR-Q2-U	db|PROT01|PTBP1	210217_LU02_csarnowski_2102_2a.c.03696.03696.3	210217_LU02_csarnowski_2102_2a.c.03660.03660.3	415	324.036	U	Natural	U Natural	1314.57	1314.57	439.197	3	-2.4	0.23949	32.29
GQPIYIQFSNHK-Y5-U	db|PROT01|PTBP1	210217_LU02_csarnowski_2102_2a.c.09023.09023.3	210217_LU02_csarnowski_2102_2a.c.09051.09051.3	130	324.036	U	Natural	U Natural	1754.77	1754.76	585.929	3	-1.5	0.10783	32.1
VTNLLMLKGK-K8-U	db|PROT01|PTBP1	210217_LU02_csarnowski_2102_1b.c.11729.11729.2	210217_LU02_csarnowski_2102_1b.c.11699.11699.2	95	306.025	U	Natural_-H2O	U Natural_-H2O	1421.7	1421.7	711.856	2	-1.6	0.08582	31.98
GSHMDGIVPDIAVGTK-H3-U	db|PROT01|PTBP1	210217_LU02_csarnowski_2102_2a.c.17766.17766.2	210217_LU02_csarnowski_2102_2a.c.18037.18037.2	3	306.025	U	Natural_-H2O	U Natural_-H2O	1901.82	1901.82	951.919	2	-0.6	0.08756	31.96
GSHXDGIVPDIAVGTK-S2-U	db|PROT01|PTBP1	210217_LU02_csarnowski_2102_1b.c.13317.13317.2	210217_LU02_csarnowski_2102_1b.c.13007.13007.2	2	306.025	U	Natural_-H2O	U Natural_-H2O	1917.82	1917.82	959.915	2	-1.4	0.09597	31.92
GSHMDGIVPDIAVGTK-G1-U	db|PROT01|PTBP1	210217_LU02_csarnowski_2102_2b.c.17909.17909.2	210217_LU02_csarnowski_2102_2b.c.18243.18243.2	1	306.025	U	Natural_-H2O	U Natural_-H2O	1901.82	1901.82	951.919	2	-0.8	0.10931	31.91
GSHMDGIVPDIAVGTK-G1-U	db|PROT01|PTBP1	210217_LU02_csarnowski_2102_1a.c.10128.10128.3	210217_LU02_csarnowski_2102_1a.c.10073.10073.3	1	324.036	U	Natural	U Natural	1919.83	1919.83	640.951	3	-1.7	0.12375	31.85
GSHMDGIVPDIAVGTK-G6-U	db|PROT01|PTBP1	210217_LU02_csarnowski_2102_2b.c.18178.18178.3	210217_LU02_csarnowski_2102_2b.c.18248.18248.3	6	306.025	U	Natural_-H2O	U Natural_-H2O	1901.82	1901.83	634.95	3	1.2	0.15283	31.79
GQPIYIQFSNHK-Y5-U	db|PROT01|PTBP1	210217_LU02_csarnowski_2102_2a.c.10046.10046.3	210217_LU02_csarnowski_2102_2a.c.10021.10021.3	130	322.02	U	Natural_-H2	U Natural_-H2	1752.75	1752.75	585.257	3	-1.8	0.20845	31.6
ITLSKHQNVQLPR-H6-U	db|PROT01|PTBP1	210217_LU02_csarnowski_2102_2b.c.07646.07646.3	210217_LU02_csarnowski_2102_2b.c.07670.07670.3	414	306.025	U	Natural_-H2O	U Natural_-H2O	1838.9	1838.9	613.975	3	-1.2	0.19028	31.59
HQNVQLPR-N3-U	db|PROT01|PTBP1	210217_LU02_csarnowski_2102_2b.c.03767.03767.3	210217_LU02_csarnowski_2102_2b.c.03802.03802.3	416	322.02	U	Natural_-H2	U Natural_-H2	1312.56	1312.55	438.525	3	-3	0.14196	31.48
GSHMDGIVPDIAVGTK-H3-U	db|PROT01|PTBP1	210217_LU02_csarnowski_2102_2a.c.18339.18339.3	210217_LU02_csarnowski_2102_2a.c.18371.18371.3	3	306.025	U	Natural_-H2O	U Natural_-H2O	1901.82	1901.82	634.948	3	-0.9	0.16007	31.2
GQPIYIQFSNHK-F8-U	db|PROT01|PTBP1	210217_LU02_csarnowski_2102_2b.c.09991.09991.2	210217_LU02_csarnowski_2102_2b.c.10465.10465.2	133	322.02	U	Natural_-H2	U Natural_-H2	1752.75	1752.75	877.381	2	-2.2	0.14954	31.11
GQPIYIQFSNHK-Y5-U	db|PROT01|PTBP1	210217_LU02_csarnowski_2102_1a.c.08885.08885.3	210217_LU02_csarnowski_2102_1a.c.08844.08844.3	130	324.036	U	Natural	U Natural	1754.77	1754.76	585.929	3	-1.8	0.11511	31.1
HQNVQLPR-H1-U	db|PROT01|PTBP1	210217_LU02_csarnowski_2102_1b.c.03783.03783.2	210217_LU02_csarnowski_2102_1b.c.03567.03567.2	414	322.02	U	Natural_-H2	U Natural_-H2	1312.56	1312.55	657.285	2	-0.9	0.20908	31.08
HQNVQLPR-H1-U	db|PROT01|PTBP1	210217_LU02_csarnowski_2102_1a.c.03830.03830.2	210217_LU02_csarnowski_2102_1a.c.03829.03829.2	414	322.02	U	Natural_-H2	U Natural_-H2	1312.56	1312.55	657.285	2	-0.9	0.20728	31.08
ITLSKHQNVQLPR-K5-U	db|PROT01|PTBP1	210217_LU02_csarnowski_2102_2b.c.05167.05167.3	210217_LU02_csarnowski_2102_2b.c.05102.05102.3	413	324.036	U	Natural	U Natural	1856.91	1856.91	619.979	3	-1.3	0.18616	30.91
GQPIYIQFSNHK-Y5-U	db|PROT01|PTBP1	210217_LU02_csarnowski_2102_1a.c.08903.08903.2	210217_LU02_csarnowski_2102_1a.c.08856.08856.2	130	324.036	U	Natural	U Natural	1754.77	1754.76	878.389	2	-2	0.12666	30.82
VTNLLMLKGK-K8-U	db|PROT01|PTBP1	210217_LU02_csarnowski_2102_2a.c.13014.13014.2	210217_LU02_csarnowski_2102_2a.c.12994.12994.2	95	306.025	U	Natural_-H2O	U Natural_-H2O	1421.7	1421.7	711.858	2	0.3	0.03791	30.54
GSHXDGIVPDIAVGTK-G1-U	db|PROT01|PTBP1	210217_LU02_csarnowski_2102_1b.c.13448.13448.3	210217_LU02_csarnowski_2102_1b.c.13262.13262.3	1	306.025	U	Natural_-H2O	U Natural_-H2O	1917.82	1917.82	640.28	3	-1.4	0.0864	30.15
HQNVQLPR-H1-U	db|PROT01|PTBP1	210217_LU02_csarnowski_2102_2b.c.04284.04284.2	210217_LU02_csarnowski_2102_2b.c.04476.04476.2	414	322.02	U	Natural_-H2	U Natural_-H2	1312.56	1312.56	657.285	2	-0.7	0.22283	30.1
GSHMDGIVPDIAVGTK-H3-U	db|PROT01|PTBP1	210217_LU02_csarnowski_2102_2b.c.14714.14714.2	210217_LU02_csarnowski_2102_2b.c.14765.14765.2	3	322.02	U	Natural_-H2	U Natural_-H2	1917.82	1917.81	959.915	2	-1.8	0.10526	30.01
GSHXDGIVPDIAVGTK-G1-U	db|PROT01|PTBP1	210217_LU02_csarnowski_2102_1a.c.15697.15697.3	210217_LU02_csarnowski_2102_1a.c.15979.15979.3	1	306.025	U	Natural_-H2O	U Natural_-H2O	1917.82	1917.82	640.28	3	-1.3	0.12226	29.94
GSHMDGIVPDIAVGTK-S2-U	db|PROT01|PTBP1	210217_LU02_csarnowski_2102_1b.c.15577.15577.2	210217_LU02_csarnowski_2102_1b.c.15821.15821.2	2	306.025	U	Natural_-H2O	U Natural_-H2O	1901.82	1901.82	951.919	2	-0.9	0.13924	29.75
ITLSKHQNVQLPR-H6-U	db|PROT01|PTBP1	210217_LU02_csarnowski_2102_2a.c.05334.05334.3	210217_LU02_csarnowski_2102_2a.c.05178.05178.3	414	324.036	U	Natural	U Natural	1856.91	1856.91	619.979	3	-0.9	0.17476	29.59
GQPIYIQFSNHK-S9-U	db|PROT01|PTBP1	210217_LU02_csarnowski_2102_2a.c.11080.11080.3	210217_LU02_csarnowski_2102_2a.c.10861.10861.3	134	324.036	U	Natural	U Natural	1754.77	1754.76	585.929	3	-1.1	0.12385	29.54
HQNVQLPR-H1-U	db|PROT01|PTBP1	210217_LU02_csarnowski_2102_1a.c.03468.03468.2	210217_LU02_csarnowski_2102_1a.c.03433.03433.2	414	324.036	U	Natural	U Natural	1314.57	1314.57	658.293	2	-1.8	0.23877	29.52
GQPIYIQFSNHK-N10-U	db|PROT01|PTBP1	210217_LU02_csarnowski_2102_2b.c.10501.10501.2	210217_LU02_csarnowski_2102_2b.c.10738.10738.2	135	322.02	U	Natural_-H2	U Natural_-H2	1752.75	1752.75	877.381	2	-2.7	0.08907	29.47
HQNVQLPR-H1-U	db|PROT01|PTBP1	210217_LU02_csarnowski_2102_2a.c.03741.03741.2	210217_LU02_csarnowski_2102_2a.c.03794.03794.2	414	322.02	U	Natural_-H2	U Natural_-H2	1312.56	1312.56	657.287	2	1	0.26939	29.21
LSLDGQNIYNASSTLR-G5-U	db|PROT01|PTBP1	210217_LU02_csarnowski_2102_2a.c.15479.15479.2	210217_LU02_csarnowski_2102_2a.c.15376.15376.2	246	324.036	U	Natural	U Natural	2074.92	2074.92	1038.47	2	-0.5	0.08435	29.07
GSHXDGIVPDIAVGTK-G1-U	db|PROT01|PTBP1	210217_LU02_csarnowski_2102_2a.c.14680.14680.2	210217_LU02_csarnowski_2102_2a.c.14981.14981.2	1	306.025	U	Natural_-H2O	U Natural_-H2O	1917.82	1917.82	959.917	2	-0.2	0.14201	29.05
ITLSKHQNVQLPR-V9-U	db|PROT01|PTBP1	210217_LU02_csarnowski_2102_1a.c.04859.04859.3	210217_LU02_csarnowski_2102_1a.c.04736.04736.3	417	324.036	U	Natural	U Natural	1856.91	1856.91	619.979	3	-1	0.16782	28.88
HQNVQLPR-Q2-U	db|PROT01|PTBP1	210217_LU02_csarnowski_2102_2a.c.04060.04060.3	210217_LU02_csarnowski_2102_2a.c.03785.03785.3	415	322.02	U	Natural_-H2	U Natural_-H2	1312.56	1312.55	438.526	3	-2.3	0.11768	28.86
GQPIYIQFSNHK-Y5-U	db|PROT01|PTBP1	210217_LU02_csarnowski_2102_2b.c.08488.08488.3	210217_LU02_csarnowski_2102_2b.c.08471.08471.3	130	324.036	U	Natural	U Natural	1754.77	1754.76	585.929	3	-1.4	0.16811	28.49
LHGKPIR-I6-U	db|PROT01|PTBP1	210217_LU02_csarnowski_2102_1a.c.02031.02031.2	210217_LU02_csarnowski_2102_1a.c.01825.01825.2	407	306.025	U	Natural_-H2O	U Natural_-H2O	1125.53	1125.53	563.774	2	-1.5	0.17987	28.46
GSHXDGIVPDIAVGTK-G1-U	db|PROT01|PTBP1	210217_LU02_csarnowski_2102_1b.c.15941.15941.3	210217_LU02_csarnowski_2102_1b.c.16183.16183.3	1	306.025	U	Natural_-H2O	U Natural_-H2O	1917.82	1917.82	640.28	3	-1.3	0.11702	28.41
HQNVQLPR-H1-U	db|PROT01|PTBP1	210217_LU02_csarnowski_2102_2a.c.03960.03960.2	210217_LU02_csarnowski_2102_2a.c.04016.04016.2	414	322.02	U	Natural_-H2	U Natural_-H2	1312.56	1312.56	657.285	2	-0.8	0.22322	28.32
GQPIYIQFSNHK-S9-U	db|PROT01|PTBP1	210217_LU02_csarnowski_2102_1a.c.09628.09628.2	210217_LU02_csarnowski_2102_1a.c.09265.09265.2	134	322.02	U	Natural_-H2	U Natural_-H2	1752.75	1752.75	877.383	2	-0.7	0.09621	28.13
VTNLLMLKGK-K8-U	db|PROT01|PTBP1	210217_LU02_csarnowski_2102_2b.c.12818.12818.2	210217_LU02_csarnowski_2102_2b.c.12807.12807.2	95	306.025	U	Natural_-H2O	U Natural_-H2O	1421.7	1421.7	711.857	2	-0.3	0.13018	27.9
GQPIYIQFSNHK-Q7-U	db|PROT01|PTBP1	210217_LU02_csarnowski_2102_2a.c.08565.08565.2	210217_LU02_csarnowski_2102_2a.c.08551.08551.2	132	324.036	U	Natural	U Natural	1754.77	1754.76	878.39	2	-1.6	0.11825	27.81
GSHXDGIVPDIAVGTK-G1-U	db|PROT01|PTBP1	210217_LU02_csarnowski_2102_2a.c.15013.15013.2	210217_LU02_csarnowski_2102_2a.c.14666.14666.2	1	306.025	U	Natural_-H2O	U Natural_-H2O	1917.82	1917.82	959.916	2	-0.8	0.09374	27.73
GQPIYIQFSNHK-I4-U	db|PROT01|PTBP1	210217_LU02_csarnowski_2102_1b.c.08331.08331.2	210217_LU02_csarnowski_2102_1b.c.08779.08779.2	129	324.036	U	Natural	U Natural	1754.77	1754.76	878.388	2	-3.1	0.13214	27.61
HQNVQLPR-H1-U	db|PROT01|PTBP1	210217_LU02_csarnowski_2102_1a.c.03930.03930.2	210217_LU02_csarnowski_2102_1a.c.03937.03937.2	414	324.036	U	Natural	U Natural	1314.57	1314.57	658.293	2	-1.8	0.24801	27.56
LTSLNVKYNNDK-V6-U	db|PROT01|PTBP1	210217_LU02_csarnowski_2102_1a.c.06707.06707.3	210217_LU02_csarnowski_2102_1a.c.06660.06660.3	268	306.025	U	Natural_-H2O	U Natural_-H2O	1713.76	1713.76	572.261	3	-1.5	0.04305	27.48
HQNVQLPR-H1-U	db|PROT01|PTBP1	210217_LU02_csarnowski_2102_1b.c.03879.03879.2	210217_LU02_csarnowski_2102_1b.c.03895.03895.2	414	324.036	U	Natural	U Natural	1314.57	1314.57	658.293	2	-1.8	0.22183	27.44
HQNVQLPR-H1-U	db|PROT01|PTBP1	210217_LU02_csarnowski_2102_1b.c.03561.03561.2	210217_LU02_csarnowski_2102_1b.c.03792.03792.2	414	322.02	U	Natural_-H2	U Natural_-H2	1312.56	1312.56	657.286	2	-0.5	0.23196	27.39
GSHMDGIVPDIAVGTK-G1-U	db|PROT01|PTBP1	210217_LU02_csarnowski_2102_1a.c.13318.13318.2	210217_LU02_csarnowski_2102_1a.c.13301.13301.2	1	322.02	U	Natural_-H2	U Natural_-H2	1917.82	1917.82	959.915	2	-1.4	0.12885	27.32
LSLDGQNIYNASSTLR-Y9-U	db|PROT01|PTBP1	210217_LU02_csarnowski_2102_2b.c.15721.15721.2	210217_LU02_csarnowski_2102_2b.c.15604.15604.2	250	324.036	U	Natural	U Natural	2074.92	2074.92	1038.47	2	-2	0.09363	27.29
VSFSKSTI-K5-U	db|PROT01|PTBP1	210217_LU02_csarnowski_2102_1b.c.02256.02256.3	210217_LU02_csarnowski_2102_1b.c.02262.02262.3	531	260.064	U	Natural_-H3PO3+H2O	U Natural_-H3PO3+H2O	1127.53	1127.53	376.853	3	0.3	0.22375	27.24
GSHMDGIVPDIAVGTK-H3-U	db|PROT01|PTBP1	210217_LU02_csarnowski_2102_1b.c.11844.11844.2	210217_LU02_csarnowski_2102_1b.c.11738.11738.2	3	324.036	U	Natural	U Natural	1919.83	1919.83	960.921	2	-3.4	0.07766	27.13
GQPIYIQFSNHK-I6-U	db|PROT01|PTBP1	210217_LU02_csarnowski_2102_1a.c.06936.06936.3	210217_LU02_csarnowski_2102_1a.c.06748.06748.3	131	324.036	U	Natural	U Natural	1754.77	1754.76	585.929	3	-2	0.13937	27.07
HQNVQLPR-Q2-U	db|PROT01|PTBP1	210217_LU02_csarnowski_2102_2b.c.03745.03745.2	210217_LU02_csarnowski_2102_2b.c.03756.03756.2	415	322.02	U	Natural_-H2	U Natural_-H2	1312.56	1312.55	657.285	2	-1.4	0.27266	27.03
GSHMDGIVPDIAVGTK-G6-U	db|PROT01|PTBP1	210217_LU02_csarnowski_2102_1a.c.15337.15337.3	210217_LU02_csarnowski_2102_1a.c.15292.15292.3	6	306.025	U	Natural_-H2O	U Natural_-H2O	1901.82	1901.82	634.948	3	-1.5	0.06482	27.03
HQNVQLPR-N3-U	db|PROT01|PTBP1	210217_LU02_csarnowski_2102_2b.c.04015.04015.3	210217_LU02_csarnowski_2102_2b.c.04036.04036.3	416	322.02	U	Natural_-H2	U Natural_-H2	1312.56	1312.55	438.526	3	-1.6	0.12796	27.03
VSFSKSTI-K5-U	db|PROT01|PTBP1	210217_LU02_csarnowski_2102_1b.c.10656.10656.2	210217_LU02_csarnowski_2102_1b.c.10678.10678.2	531	306.025	U	Natural_-H2O	U Natural_-H2O	1173.5	1173.49	587.755	2	-1.4	0.04041	26.91
VIHIR-H3-U	db|PROT01|PTBP1	210217_LU02_csarnowski_2102_1b.c.04105.04105.2	210217_LU02_csarnowski_2102_1b.c.04108.04108.2	65	306.025	U	Natural_-H2O	U Natural_-H2O	942.432	942.43	472.223	2	-2.2	0.25299	26.85
NFQNIFPPSATLHLSNIPPSVSEEDLK-H13-U	db|PROT01|PTBP1	210217_LU02_csarnowski_2102_2a.c.26517.26517.3	210217_LU02_csarnowski_2102_2a.c.26080.26080.3	460	306.025	U	Natural_-H2O	U Natural_-H2O	3299.54	3299.54	1100.85	3	0.4	0.04531	26.85
GQPIYIQFSNHK-F8-U	db|PROT01|PTBP1	210217_LU02_csarnowski_2102_2b.c.10756.10756.3	210217_LU02_csarnowski_2102_2b.c.10761.10761.3	133	322.02	U	Natural_-H2	U Natural_-H2	1752.75	1752.75	585.257	3	-1.7	0.11355	26.8
GSHMDGIVPDIAVGTK-H3-U	db|PROT01|PTBP1	210217_LU02_csarnowski_2102_2a.c.15082.15082.3	210217_LU02_csarnowski_2102_2a.c.14618.14618.3	3	322.02	U	Natural_-H2	U Natural_-H2	1917.82	1917.82	640.28	3	-1.5	0.11072	26.78
ITLSKHQNVQLPR-H6-U	db|PROT01|PTBP1	210217_LU02_csarnowski_2102_2a.c.07690.07690.3	210217_LU02_csarnowski_2102_2a.c.07701.07701.3	414	306.025	U	Natural_-H2O	U Natural_-H2O	1838.9	1838.9	613.975	3	-1.3	0.17575	26.75
GSHMDGIVPDIAVGTKR-R17-U	db|PROT01|PTBP1	210217_LU02_csarnowski_2102_2b.c.11334.11334.3	210217_LU02_csarnowski_2102_2b.c.11325.11325.3	17	306.025	U	Natural_-H2O	U Natural_-H2O	2057.92	2057.92	686.982	3	-1.3	0.03141	26.43
FFQKDR-K4-U	db|PROT01|PTBP1	210217_LU02_csarnowski_2102_2b.c.05090.05090.2	210217_LU02_csarnowski_2102_2b.c.05069.05069.2	492	306.025	U	Natural_-H2O	U Natural_-H2O	1145.45	1145.45	573.734	2	-0.8	0.15337	26.39
VSFSKSTI-K5-U	db|PROT01|PTBP1	210217_LU02_csarnowski_2102_2b.c.11718.11718.2	210217_LU02_csarnowski_2102_2b.c.11383.11383.2	531	306.025	U	Natural_-H2O	U Natural_-H2O	1173.5	1173.49	587.755	2	-1.2	0.02957	26.23
GSDELFSTCVTNGPFIMSSNSASAANGNDSK-G13-U	db|PROT01|PTBP1	210217_LU02_csarnowski_2102_2a.c.23721.23721.3	210217_LU02_csarnowski_2102_2a.c.24331.24331.3	30	288.015	U	Natural_-H4O2	U Natural_-H4O2	3452.38	3452.38	1151.8	3	-1.1	0.01931	26.18
HQNVQLPR-H1-U	db|PROT01|PTBP1	210217_LU02_csarnowski_2102_2a.c.04434.04434.2	210217_LU02_csarnowski_2102_2a.c.04357.04357.2	414	322.02	U	Natural_-H2	U Natural_-H2	1312.56	1312.55	657.285	2	-1.4	0.19847	26.15
GSHMDGIVPDIAVGTK-M4-U	db|PROT01|PTBP1	210217_LU02_csarnowski_2102_1b.c.15295.15295.2	210217_LU02_csarnowski_2102_1b.c.15276.15276.2	4	306.025	U	Natural_-H2O	U Natural_-H2O	1901.82	1901.82	951.918	2	-1.4	0.08334	25.71
GQPIYIQFSNHK-I6-U	db|PROT01|PTBP1	210217_LU02_csarnowski_2102_1b.c.08389.08389.3	210217_LU02_csarnowski_2102_1b.c.08270.08270.3	131	324.036	U	Natural	U Natural	1754.77	1754.76	585.929	3	-1.1	0.03908	25.59
GSHMDGIVPDIAVGTK-S2-U	db|PROT01|PTBP1	210217_LU02_csarnowski_2102_1b.c.15926.15926.2	210217_LU02_csarnowski_2102_1b.c.15766.15766.2	2	322.02	U	Natural_-H2	U Natural_-H2	1917.82	1917.81	959.915	2	-1.8	0.09325	25.5
LSLDGQNIYNASSTLR-N10-U	db|PROT01|PTBP1	210217_LU02_csarnowski_2102_2a.c.16457.16457.2	210217_LU02_csarnowski_2102_2a.c.16542.16542.2	251	324.036	U	Natural	U Natural	2074.92	2074.92	1038.47	2	-2.1	0.06647	25.36
NFQNIFPPSATLHLSNIPPSVSEEDLK-T11-U	db|PROT01|PTBP1	210217_LU02_csarnowski_2102_2a.c.26721.26721.3	210217_LU02_csarnowski_2102_2a.c.27064.27064.3	458	324.036	U	Natural	U Natural	3317.55	3317.54	1106.86	3	-1.7	0.04432	25.26
VTNLLMLKGK-K8-U	db|PROT01|PTBP1	210217_LU02_csarnowski_2102_1a.c.11632.11632.2	210217_LU02_csarnowski_2102_1a.c.11609.11609.2	95	306.025	U	Natural_-H2O	U Natural_-H2O	1421.7	1421.7	711.856	2	-1.2	0.07341	25.19
VSFSKSTI-K5-U	db|PROT01|PTBP1	210217_LU02_csarnowski_2102_1a.c.10657.10657.2	210217_LU02_csarnowski_2102_1a.c.10686.10686.2	531	306.025	U	Natural_-H2O	U Natural_-H2O	1173.5	1173.49	587.755	2	-1.5	0.02595	25.04
GSHMDGIVPDIAVGTK-H3-U	db|PROT01|PTBP1	210217_LU02_csarnowski_2102_2a.c.17503.17503.2	210217_LU02_csarnowski_2102_2a.c.17754.17754.2	3	306.025	U	Natural_-H2O	U Natural_-H2O	1901.82	1901.82	951.917	2	-2.1	0.07241	24.96
LTSLNVKYNNDK-N5-U	db|PROT01|PTBP1	210217_LU02_csarnowski_2102_2a.c.07246.07246.3	210217_LU02_csarnowski_2102_2a.c.07175.07175.3	267	306.025	U	Natural_-H2O	U Natural_-H2O	1713.76	1713.76	572.26	3	-2.1	0.10146	24.82
LSLDGQNIYNASSTLR-S12-U	db|PROT01|PTBP1	210217_LU02_csarnowski_2102_2b.c.17367.17367.2	210217_LU02_csarnowski_2102_2b.c.17334.17334.2	253	324.036	U	Natural	U Natural	2074.92	2074.92	1038.47	2	-0.5	0.05834	24.78
GQPIYIQFSNHK-Y5-U	db|PROT01|PTBP1	210217_LU02_csarnowski_2102_2b.c.09482.09482.2	210217_LU02_csarnowski_2102_2b.c.09882.09882.2	130	324.036	U	Natural	U Natural	1754.77	1754.76	878.39	2	-1.4	0.12505	24.49
GQPIYIQFSNHK-Y5-U	db|PROT01|PTBP1	210217_LU02_csarnowski_2102_2a.c.06411.06411.3	210217_LU02_csarnowski_2102_2a.c.06617.06617.3	130	324.036	U	Natural	U Natural	1754.77	1754.76	585.929	3	-0.9	0.1803	24.45
GSHMDGIVPDIAVGTK-H3-U	db|PROT01|PTBP1	210217_LU02_csarnowski_2102_2b.c.17248.17248.2	210217_LU02_csarnowski_2102_2b.c.17619.17619.2	3	306.025	U	Natural_-H2O	U Natural_-H2O	1901.82	1901.82	951.919	2	-0.9	0.08379	24.41
GQPIYIQFSNHK-H11-U	db|PROT01|PTBP1	210217_LU02_csarnowski_2102_1a.c.09878.09878.2	210217_LU02_csarnowski_2102_1a.c.09607.09607.2	136	322.02	U	Natural_-H2	U Natural_-H2	1752.75	1752.75	877.382	2	-1.3	0.06659	24.23
GSHMDGIVPDIAVGTK-S2-U	db|PROT01|PTBP1	210217_LU02_csarnowski_2102_2b.c.17306.17306.3	210217_LU02_csarnowski_2102_2b.c.17210.17210.3	2	306.025	U	Natural_-H2O	U Natural_-H2O	1901.82	1901.82	634.948	3	-1.2	0.1424	24.21
LSLDGQNIYNASSTLR-Y9-U	db|PROT01|PTBP1	210217_LU02_csarnowski_2102_1a.c.14445.14445.2	210217_LU02_csarnowski_2102_1a.c.13970.13970.2	250	324.036	U	Natural	U Natural	2074.92	2074.92	1038.47	2	0.4	0.05668	24.07
ITLSKHQNVQLPR-H6-U	db|PROT01|PTBP1	210217_LU02_csarnowski_2102_1b.c.07123.07123.3	210217_LU02_csarnowski_2102_1b.c.07077.07077.3	414	306.025	U	Natural_-H2O	U Natural_-H2O	1838.9	1838.9	613.975	3	-2	0.08106	24.05
GSHMDGIVPDIAVGTK-G6-U	db|PROT01|PTBP1	210217_LU02_csarnowski_2102_1b.c.15324.15324.3	210217_LU02_csarnowski_2102_1b.c.15245.15245.3	6	306.025	U	Natural_-H2O	U Natural_-H2O	1901.82	1901.82	634.948	3	-1.6	0.06454	24.03
NFQNIFPPSATLHLSNIPPSVSEEDLK-L14-U	db|PROT01|PTBP1	210217_LU02_csarnowski_2102_2b.c.26129.26129.3	210217_LU02_csarnowski_2102_2b.c.25759.25759.3	461	324.036	U	Natural	U Natural	3317.55	3317.54	1106.85	3	-2.7	0.04796	23.97
VSFSKSTI-K5-U	db|PROT01|PTBP1	210217_LU02_csarnowski_2102_2b.c.11372.11372.2	210217_LU02_csarnowski_2102_2b.c.11733.11733.2	531	306.025	U	Natural_-H2O	U Natural_-H2O	1173.5	1173.49	587.755	2	-0.6	0.01905	23.94
GSHMDGIVPDIAVGTK-G1-U	db|PROT01|PTBP1	210217_LU02_csarnowski_2102_1b.c.10136.10136.3	210217_LU02_csarnowski_2102_1b.c.10055.10055.3	1	324.036	U	Natural	U Natural	1919.83	1919.83	640.951	3	-1.4	0.06027	23.94
LSLDGQNIYNASSTLR-N10-U	db|PROT01|PTBP1	210217_LU02_csarnowski_2102_2b.c.15231.15231.2	210217_LU02_csarnowski_2102_2b.c.15111.15111.2	251	324.036	U	Natural	U Natural	2074.92	2074.92	1038.47	2	0	0.07439	23.89
GQPIYIQFSNHK-Y5-U	db|PROT01|PTBP1	210217_LU02_csarnowski_2102_1b.c.09230.09230.2	210217_LU02_csarnowski_2102_1b.c.09206.09206.2	130	322.02	U	Natural_-H2	U Natural_-H2	1752.75	1752.75	877.382	2	-1.2	0.08263	23.89
HQNVQLPR-H1-U	db|PROT01|PTBP1	210217_LU02_csarnowski_2102_2b.c.04364.04364.3	210217_LU02_csarnowski_2102_2b.c.04308.04308.3	414	322.02	U	Natural_-H2	U Natural_-H2	1312.56	1312.55	438.525	3	-2.4	0.07518	23.83
GQPIYIQFSNHK-I6-U	db|PROT01|PTBP1	210217_LU02_csarnowski_2102_2b.c.06392.06392.3	210217_LU02_csarnowski_2102_2b.c.05939.05939.3	131	324.036	U	Natural	U Natural	1754.77	1754.76	585.929	3	-1.9	0.12965	23.78
HQNVQLPR-Q2-U	db|PROT01|PTBP1	210217_LU02_csarnowski_2102_2b.c.04154.04154.2	210217_LU02_csarnowski_2102_2b.c.04149.04149.2	415	324.036	U	Natural	U Natural	1314.57	1314.57	658.293	2	-1.1	0.03565	23.23
HQNVQLPR-Q5-U	db|PROT01|PTBP1	210217_LU02_csarnowski_2102_1b.c.03423.03423.2	210217_LU02_csarnowski_2102_1b.c.03374.03374.2	418	324.036	U	Natural	U Natural	1314.57	1314.57	658.292	2	-2	0.21014	23.18
GSDELFSTCVTNGPFIMSSNSASAANGNDSK-T8-U	db|PROT01|PTBP1	210217_LU02_csarnowski_2102_2b.c.22232.22232.3	210217_LU02_csarnowski_2102_2b.c.22510.22510.3	25	288.015	U	Natural_-H4O2	U Natural_-H4O2	3452.38	3452.38	1151.8	3	-0.7	0.01554	23.17
ITLSKHQNVQLPR-S4-U	db|PROT01|PTBP1	210217_LU02_csarnowski_2102_1a.c.07081.07081.3	210217_LU02_csarnowski_2102_1a.c.07008.07008.3	412	306.025	U	Natural_-H2O	U Natural_-H2O	1838.9	1838.9	613.975	3	-1.5	0.01688	23.11
GSHXDGIVPDIAVGTK-I7-U	db|PROT01|PTBP1	210217_LU02_csarnowski_2102_1a.c.13625.13625.3	210217_LU02_csarnowski_2102_1a.c.13588.13588.3	7	306.025	U	Natural_-H2O	U Natural_-H2O	1917.82	1917.82	640.281	3	0.5	0.09923	22.99
HQNVQLPR-H1-U	db|PROT01|PTBP1	210217_LU02_csarnowski_2102_2b.c.04483.04483.2	210217_LU02_csarnowski_2102_2b.c.04292.04292.2	414	322.02	U	Natural_-H2	U Natural_-H2	1312.56	1312.55	657.285	2	-1.3	0.14961	22.93
LSLDGQNIYNASSTLR-A11-U	db|PROT01|PTBP1	210217_LU02_csarnowski_2102_1a.c.14032.14032.2	210217_LU02_csarnowski_2102_1a.c.14000.14000.2	252	322.02	U	Natural_-H2	U Natural_-H2	2072.91	2072.9	1037.46	2	-1.9	0.02862	22.9
LSLDGQNIYNASSTLR-S12-U	db|PROT01|PTBP1	210217_LU02_csarnowski_2102_2b.c.15607.15607.2	210217_LU02_csarnowski_2102_2b.c.15629.15629.2	253	322.02	U	Natural_-H2	U Natural_-H2	2072.91	2072.9	1037.46	2	-3.4	0.04726	22.78
EGQEDQGLTKDYGNSPLHR-T9-U	db|PROT01|PTBP1	210217_LU02_csarnowski_2102_1a.c.06957.06957.3	210217_LU02_csarnowski_2102_1a.c.06887.06887.3	430	306.025	U	Natural_-H2O	U Natural_-H2O	2449.02	2449.01	817.346	3	-1.5	0.03975	22.71
GSHMDGIVPDIAVGTKR-G14-U	db|PROT01|PTBP1	210217_LU02_csarnowski_2102_2a.c.11333.11333.3	210217_LU02_csarnowski_2102_2a.c.11339.11339.3	14	306.025	U	Natural_-H2O	U Natural_-H2O	2057.92	2057.92	686.983	3	0.2	0.09868	22.38
GQPIYIQFSNHK-I6-U	db|PROT01|PTBP1	210217_LU02_csarnowski_2102_1a.c.06046.06046.3	210217_LU02_csarnowski_2102_1a.c.06290.06290.3	131	324.036	U	Natural	U Natural	1754.77	1754.77	585.93	3	-0.5	0.14088	22.32
HQNVQLPR-H1-U	db|PROT01|PTBP1	210217_LU02_csarnowski_2102_1a.c.03612.03612.2	210217_LU02_csarnowski_2102_1a.c.03615.03615.2	414	322.02	U	Natural_-H2	U Natural_-H2	1312.56	1312.55	657.285	2	-1.9	0.23274	22.31
GSDELFSTCVTNGPFIMSSNSASAANGNDSK-P14-U	db|PROT01|PTBP1	210217_LU02_csarnowski_2102_2b.c.20959.20959.3	210217_LU02_csarnowski_2102_2b.c.20707.20707.3	31	288.015	U	Natural_-H4O2	U Natural_-H4O2	3452.38	3452.37	1151.8	3	-2.8	0.01278	22.29
VIHIR-H3-U	db|PROT01|PTBP1	210217_LU02_csarnowski_2102_2b.c.04379.04379.2	210217_LU02_csarnowski_2102_2b.c.04358.04358.2	65	306.025	U	Natural_-H2O	U Natural_-H2O	942.432	942.431	472.223	2	-1.8	0.05093	22.2
GSHMDGIVPDIAVGTK-G1-U	db|PROT01|PTBP1	210217_LU02_csarnowski_2102_2b.c.12937.12937.2	210217_LU02_csarnowski_2102_2b.c.12924.12924.2	1	324.036	U	Natural	U Natural	1919.83	1919.83	960.925	2	0.4	0.06547	22.1
GQPIYIQFSNHK-Q7-U	db|PROT01|PTBP1	210217_LU02_csarnowski_2102_1b.c.06064.06064.3	210217_LU02_csarnowski_2102_1b.c.05978.05978.3	132	324.036	U	Natural	U Natural	1754.77	1754.76	585.929	3	-1.5	0.06136	22.06
GQPIYIQFSNHK-I6-U	db|PROT01|PTBP1	210217_LU02_csarnowski_2102_1a.c.08564.08564.3	210217_LU02_csarnowski_2102_1a.c.08224.08224.3	131	324.036	U	Natural	U Natural	1754.77	1754.76	585.929	3	-1.8	0.07446	21.97
HQNVQLPR-H1-U	db|PROT01|PTBP1	210217_LU02_csarnowski_2102_2a.c.03699.03699.2	210217_LU02_csarnowski_2102_2a.c.03547.03547.2	414	324.036	U	Natural	U Natural	1314.57	1314.57	658.293	2	-0.6	0.19167	21.94
LTSLNVKYNNDK-K7-U	db|PROT01|PTBP1	210217_LU02_csarnowski_2102_1b.c.06605.06605.3	210217_LU02_csarnowski_2102_1b.c.06613.06613.3	269	306.025	U	Natural_-H2O	U Natural_-H2O	1713.76	1713.76	572.26	3	-2	0.10522	21.93
LTSLNVKYNNDK-K7-U	db|PROT01|PTBP1	210217_LU02_csarnowski_2102_1b.c.06647.06647.2	210217_LU02_csarnowski_2102_1b.c.06606.06606.2	269	306.025	U	Natural_-H2O	U Natural_-H2O	1713.76	1713.76	857.887	2	-1.2	0.04658	21.91
LSLDGQNIYNASSTLR-Y9-U	db|PROT01|PTBP1	210217_LU02_csarnowski_2102_1a.c.13658.13658.2	210217_LU02_csarnowski_2102_1a.c.13323.13323.2	250	324.036	U	Natural	U Natural	2074.92	2074.92	1038.47	2	-1.2	0.06474	21.82
LTSLNVKYNNDK-K7-U	db|PROT01|PTBP1	210217_LU02_csarnowski_2102_2a.c.07195.07195.2	210217_LU02_csarnowski_2102_2a.c.07176.07176.2	269	306.025	U	Natural_-H2O	U Natural_-H2O	1713.76	1713.76	857.888	2	-0.6	0.05762	21.55
HQNVQLPR-Q2-U	db|PROT01|PTBP1	210217_LU02_csarnowski_2102_2a.c.04207.04207.2	210217_LU02_csarnowski_2102_2a.c.04168.04168.2	415	324.036	U	Natural	U Natural	1314.57	1314.57	658.293	2	-0.9	0.02171	21.37
EGQEDQGLTKDYGNSPLHR-Q6-U	db|PROT01|PTBP1	210217_LU02_csarnowski_2102_2a.c.07712.07712.3	210217_LU02_csarnowski_2102_2a.c.07554.07554.3	427	306.025	U	Natural_-H2O	U Natural_-H2O	2449.02	2449.02	817.346	3	-1.2	0.03237	21.25
GSHMDGIVPDIAVGTK-M4-U	db|PROT01|PTBP1	210217_LU02_csarnowski_2102_1a.c.15304.15304.2	210217_LU02_csarnowski_2102_1a.c.15358.15358.2	4	306.025	U	Natural_-H2O	U Natural_-H2O	1901.82	1901.82	951.919	2	-0.7	0.03485	21.12
VSFSKSTI-K5-U	db|PROT01|PTBP1	210217_LU02_csarnowski_2102_1a.c.10359.10359.2	210217_LU02_csarnowski_2102_1a.c.10374.10374.2	531	306.025	U	Natural_-H2O	U Natural_-H2O	1173.5	1173.49	587.755	2	-1.4	0.02158	20.81
GSHMDGIVPDIAVGTK-G1-U	db|PROT01|PTBP1	210217_LU02_csarnowski_2102_1b.c.16098.16098.2	210217_LU02_csarnowski_2102_1b.c.16075.16075.2	1	306.025	U	Natural_-H2O	U Natural_-H2O	1901.82	1901.82	951.919	2	-0.9	0.03421	20.36
VLFSSNGGVVKGFK-K14-U	db|PROT01|PTBP1	210217_LU02_csarnowski_2102_1b.c.12240.12240.2	210217_LU02_csarnowski_2102_1b.c.12238.12238.2	488	306.025	U	Natural_-H2O	U Natural_-H2O	1743.82	1743.82	872.918	2	-2.2	0.05636	20.34
FFQKDR-K4-U	db|PROT01|PTBP1	210217_LU02_csarnowski_2102_1b.c.04781.04781.2	210217_LU02_csarnowski_2102_1b.c.04776.04776.2	492	306.025	U	Natural_-H2O	U Natural_-H2O	1145.45	1145.45	573.734	2	-2	0.1254	20.07
IDFSKLTSLNVK-L6-U	db|PROT01|PTBP1	210217_LU02_csarnowski_2102_1b.c.16767.16767.2	210217_LU02_csarnowski_2102_1b.c.16751.16751.2	263	306.025	U	Natural_-H2O	U Natural_-H2O	1669.8	1669.79	835.905	2	-1.3	0.07282	19.72
LHGKPIR-K4-U	db|PROT01|PTBP1	210217_LU02_csarnowski_2102_1a.c.02033.02033.3	210217_LU02_csarnowski_2102_1a.c.02022.02022.3	405	306.025	U	Natural_-H2O	U Natural_-H2O	1125.53	1125.53	376.184	3	-3.2	0.01993	19.68
GFKFFQK-K3-U	db|PROT01|PTBP1	210217_LU02_csarnowski_2102_2b.c.13075.13075.2	210217_LU02_csarnowski_2102_2b.c.12738.12738.2	488	306.025	U	Natural_-H2O	U Natural_-H2O	1206.51	1206.51	604.262	2	-1.7	0.02831	19.32
LTSLNVKYNNDK-K7-U	db|PROT01|PTBP1	210217_LU02_csarnowski_2102_2b.c.07117.07117.2	210217_LU02_csarnowski_2102_2b.c.07090.07090.2	269	306.025	U	Natural_-H2O	U Natural_-H2O	1713.76	1713.76	857.887	2	-1.9	0.03675	19.12
ITLSKHQNVQLPR-V9-U	db|PROT01|PTBP1	210217_LU02_csarnowski_2102_1a.c.05177.05177.3	210217_LU02_csarnowski_2102_1a.c.04923.04923.3	417	324.036	U	Natural	U Natural	1856.91	1856.91	619.978	3	-2.8	0.1214	19.02
LSLDGQNIYNASSTLR-N10-U	db|PROT01|PTBP1	210217_LU02_csarnowski_2102_1a.c.13955.13955.2	210217_LU02_csarnowski_2102_1a.c.13596.13596.2	251	324.036	U	Natural	U Natural	2074.92	2074.92	1038.47	2	-0.3	0.01752	19.02
GQPIYIQFSNHK-I4-U	db|PROT01|PTBP1	210217_LU02_csarnowski_2102_1a.c.08240.08240.3	210217_LU02_csarnowski_2102_1a.c.08486.08486.3	129	324.036	U	Natural	U Natural	1754.77	1754.76	585.929	3	-1.7	0.14569	18.97
HQNVQLPR-H1-U	db|PROT01|PTBP1	210217_LU02_csarnowski_2102_1b.c.04164.04164.2	210217_LU02_csarnowski_2102_1b.c.04127.04127.2	414	322.02	U	Natural_-H2	U Natural_-H2	1312.56	1312.56	657.286	2	0	0.19854	18.94
FFQKDR-K4-U	db|PROT01|PTBP1	210217_LU02_csarnowski_2102_2a.c.04655.04655.2	210217_LU02_csarnowski_2102_2a.c.04643.04643.2	492	306.025	U	Natural_-H2O	U Natural_-H2O	1145.45	1145.45	573.735	2	-0.5	0.02704	18.59
FFQKDR-K4-U	db|PROT01|PTBP1	210217_LU02_csarnowski_2102_1a.c.04800.04800.2	210217_LU02_csarnowski_2102_1a.c.04774.04774.2	492	306.025	U	Natural_-H2O	U Natural_-H2O	1145.45	1145.45	573.735	2	-0.3	0.02853	18.5
HQNVQLPR-H1-U	db|PROT01|PTBP1	210217_LU02_csarnowski_2102_1a.c.04184.04184.2	210217_LU02_csarnowski_2102_1a.c.04342.04342.2	414	322.02	U	Natural_-H2	U Natural_-H2	1312.56	1312.55	657.285	2	-1.6	0.20846	18.44
GFKFFQK-F2-U	db|PROT01|PTBP1	210217_LU02_csarnowski_2102_2a.c.12902.12902.2	210217_LU02_csarnowski_2102_2a.c.13232.13232.2	487	306.025	U	Natural_-H2O	U Natural_-H2O	1206.51	1206.51	604.263	2	-1.2	0.03114	18.3
GSHXDGIVPDIAVGTK-T15-U	db|PROT01|PTBP1	210217_LU02_csarnowski_2102_1b.c.15660.15660.3	210217_LU02_csarnowski_2102_1b.c.15575.15575.3	15	306.025	U	Natural_-H2O	U Natural_-H2O	1917.82	1917.82	640.281	3	0.4	0.17752	18.25
FFQKDR-K4-U	db|PROT01|PTBP1	210217_LU02_csarnowski_2102_1a.c.04400.04400.2	210217_LU02_csarnowski_2102_1a.c.04393.04393.2	492	306.025	U	Natural_-H2O	U Natural_-H2O	1145.45	1145.45	573.733	2	-3.1	0.01329	17.98
VSFSKSTI-I8-U	db|PROT01|PTBP1	210217_LU02_csarnowski_2102_2a.c.02276.02276.2	210217_LU02_csarnowski_2102_2a.c.02258.02258.2	534	260.064	U	Natural_-H3PO3+H2O	U Natural_-H3PO3+H2O	1127.53	1127.54	564.776	2	0.9	0.14028	17.68
LTSLNVKYNNDK-K7-U	db|PROT01|PTBP1	210217_LU02_csarnowski_2102_1a.c.06714.06714.2	210217_LU02_csarnowski_2102_1a.c.06656.06656.2	269	306.025	U	Natural_-H2O	U Natural_-H2O	1713.76	1713.76	857.888	2	-1	0.05624	17.32
GSDELFSTCVTNGPFIMSSNSASAANGNDSK-T8-U	db|PROT01|PTBP1	210217_LU02_csarnowski_2102_2b.c.24288.24288.3	210217_LU02_csarnowski_2102_2b.c.24189.24189.3	25	288.015	U	Natural_-H4O2	U Natural_-H4O2	3452.38	3452.38	1151.8	3	0.9	0.00983	17.19
GSHMDGIVPDIAVGTK-D5-U	db|PROT01|PTBP1	210217_LU02_csarnowski_2102_2b.c.14976.14976.3	210217_LU02_csarnowski_2102_2b.c.14757.14757.3	5	322.02	U	Natural_-H2	U Natural_-H2	1917.82	1917.81	640.279	3	-2.5	0.03995	16.92
GSDELFSTCVTNGPFIXSSNSASAANGNDSK-C9-U	db|PROT01|PTBP1	210217_LU02_csarnowski_2102_2a.c.18413.18413.3	210217_LU02_csarnowski_2102_2a.c.18177.18177.3	26	208.048	U	Natural_-H5PO5	U Natural_-H5PO5	3388.41	3388.4	1130.47	3	-3.6	0.02099	16.86
VSFSKSTI-K5-U	db|PROT01|PTBP1	210217_LU02_csarnowski_2102_2a.c.11810.11810.2	210217_LU02_csarnowski_2102_2a.c.11430.11430.2	531	306.025	U	Natural_-H2O	U Natural_-H2O	1173.5	1173.49	587.755	2	-0.9	0.03521	16.78
GSDELFSTCVTNGPFIMSSNSASAANGNDSK-A22-U	db|PROT01|PTBP1	210217_LU02_csarnowski_2102_1b.c.18293.18293.3	210217_LU02_csarnowski_2102_1b.c.17951.17951.3	39	304.01	U	Natural_-H4O	U Natural_-H4O	3468.38	3468.37	1157.13	3	-0.8	0.02406	16.66
GFKFFQK-K3-U	db|PROT01|PTBP1	210217_LU02_csarnowski_2102_1a.c.11547.11547.2	210217_LU02_csarnowski_2102_1a.c.11511.11511.2	488	306.025	U	Natural_-H2O	U Natural_-H2O	1206.51	1206.51	604.262	2	-2.2	0.02077	16.62
GQPIYIQFSNHK-Y5-U	db|PROT01|PTBP1	210217_LU02_csarnowski_2102_2a.c.09021.09021.2	210217_LU02_csarnowski_2102_2a.c.09017.09017.2	130	324.036	U	Natural	U Natural	1754.77	1754.77	878.391	2	0	0.095	16.58
VSFSKSTI-T7-U	db|PROT01|PTBP1	210217_LU02_csarnowski_2102_1a.c.02181.02181.2	210217_LU02_csarnowski_2102_1a.c.02161.02161.2	533	260.064	U	Natural_-H3PO3+H2O	U Natural_-H3PO3+H2O	1127.53	1127.54	564.776	2	1	0.04271	16.45
LSLDGQNIYNASSTLR-G5-U	db|PROT01|PTBP1	210217_LU02_csarnowski_2102_1b.c.15407.15407.2	210217_LU02_csarnowski_2102_1b.c.15310.15310.2	246	324.036	U	Natural	U Natural	2074.92	2074.92	1038.47	2	-1.5	0.06075	16.45
GFKFFQK-K3-U	db|PROT01|PTBP1	210217_LU02_csarnowski_2102_1b.c.11665.11665.2	210217_LU02_csarnowski_2102_1b.c.11965.11965.2	488	306.025	U	Natural_-H2O	U Natural_-H2O	1206.51	1206.51	604.262	2	-1.5	0.03922	16.07
EGQEDQGLTKDYGNSPLHR-D11-U	db|PROT01|PTBP1	210217_LU02_csarnowski_2102_2b.c.03834.03834.3	210217_LU02_csarnowski_2102_2b.c.03794.03794.3	432	324.036	U	Natural	U Natural	2467.03	2467.03	823.35	3	-1.4	0.03987	15.64
VIHIR-R5-U	db|PROT01|PTBP1	210217_LU02_csarnowski_2102_1a.c.04142.04142.2	210217_LU02_csarnowski_2102_1a.c.04147.04147.2	67	306.025	U	Natural_-H2O	U Natural_-H2O	942.432	942.431	472.224	2	-1	0.03322	15.52
EGQEDQGLTKDYGNSPLHR-D5-U	db|PROT01|PTBP1	210217_LU02_csarnowski_2102_1b.c.06971.06971.3	210217_LU02_csarnowski_2102_1b.c.06955.06955.3	426	306.025	U	Natural_-H2O	U Natural_-H2O	2449.02	2449.01	817.345	3	-2.5	0.00954	14.94
FFQKDR-K4-U	db|PROT01|PTBP1	210217_LU02_csarnowski_2102_2a.c.05135.05135.2	210217_LU02_csarnowski_2102_2a.c.05168.05168.2	492	306.025	U	Natural_-H2O	U Natural_-H2O	1145.45	1145.45	573.734	2	-1.3	0.02002	14.8
GFKFFQK-K3-U	db|PROT01|PTBP1	210217_LU02_csarnowski_2102_1a.c.11807.11807.2	210217_LU02_csarnowski_2102_1a.c.11780.11780.2	488	306.025	U	Natural_-H2O	U Natural_-H2O	1206.51	1206.51	604.262	2	-1.9	0.01518	14.63
FKKPGSK-K3-U	db|PROT01|PTBP1	210217_LU02_csarnowski_2102_2b.c.02387.02387.3	210217_LU02_csarnowski_2102_2b.c.02385.02385.3	443	306.025	U	Natural_-H2O	U Natural_-H2O	1096.5	1096.49	366.506	3	-1	0.01317	13.96
GQPIYIQFSNHK-I6-U	db|PROT01|PTBP1	210217_LU02_csarnowski_2102_1b.c.10081.10081.2	210217_LU02_csarnowski_2102_1b.c.10108.10108.2	131	324.036	U	Natural	U Natural	1754.77	1754.76	878.388	2	-3	0.01572	13.5
VLFSSNGGVVKGFK-S4-U	db|PROT01|PTBP1	210217_LU02_csarnowski_2102_1b.c.12230.12230.2	210217_LU02_csarnowski_2102_1b.c.11959.11959.2	478	324.036	U	Natural	U Natural	1761.83	1761.84	881.926	2	1.2	0.09467	13.34
NFQNIFPPSATLHLSNIPPSVSEEDLK-I5-U	db|PROT01|PTBP1	210217_LU02_csarnowski_2102_1a.c.22629.22629.3	210217_LU02_csarnowski_2102_1a.c.22896.22896.3	452	306.025	U	Natural_-H2O	U Natural_-H2O	3299.54	3299.54	1100.86	3	1.3	0.06509	13.22
FFQKDR-Q3-U	db|PROT01|PTBP1	210217_LU02_csarnowski_2102_2b.c.04613.04613.2	210217_LU02_csarnowski_2102_2b.c.04607.04607.2	491	306.025	U	Natural_-H2O	U Natural_-H2O	1145.45	1145.45	573.734	2	-1	0.01973	13.17
NFQNIFPPSATLHLSNIPPSVSEEDLK-N4-U	db|PROT01|PTBP1	210217_LU02_csarnowski_2102_1b.c.22601.22601.3	210217_LU02_csarnowski_2102_1b.c.22164.22164.3	451	306.025	U	Natural_-H2O	U Natural_-H2O	3299.54	3299.53	1100.85	3	-3	0.10134	12.89
LSLDGQNIYNASSTLR-S13-U	db|PROT01|PTBP1	210217_LU02_csarnowski_2102_1b.c.13717.13717.2	210217_LU02_csarnowski_2102_1b.c.14012.14012.2	254	324.036	U	Natural	U Natural	2074.92	2074.92	1038.47	2	-1.2	0.05537	12.48
FKKPGSK-K7-U	db|PROT01|PTBP1	210217_LU02_csarnowski_2102_1a.c.02332.02332.2	210217_LU02_csarnowski_2102_1a.c.02300.02300.2	447	306.025	U	Natural_-H2O	U Natural_-H2O	1096.5	1096.49	549.255	2	-1.3	0.16428	12.21
GQPIYIQFSNHKELK-K15-U	db|PROT01|PTBP1	210217_LU02_csarnowski_2102_2b.c.10730.10730.3	210217_LU02_csarnowski_2102_2b.c.10677.10677.3	140	306.025	U	Natural_-H2O	U Natural_-H2O	2106.98	2106.97	703.332	3	-2.1	0.01258	11.37
NFQNIFPPSATLHLSNIPPSVSEEDLK-L14-CU	db|PROT01|PTBP1	210217_LU02_csarnowski_2102_2b.c.26553.26553.3	210217_LU02_csarnowski_2102_2b.c.26588.26588.3	461	627.062	CU	Natural_-H2	CU Natural_-H2	3620.57	3620.57	1207.86	3	-2.4	0.05638	38.31
[truncated: 367 more rows]

## Sheet: Pt1_RNxQ_output_Tfr_withpeponly
Id	Protein	Light_spectrum	Heavy_spectrum	AbsPos1	RNA_Mr	RNA_composition	Neutral_Loss	Isobaric_RNA_Composition	Mr_Calculated	Mr_measured	Mz	z	Error_rel_ppm	TIC	ld-score
[truncated: 1,588 more rows]

[truncated: 2 more sheets: Pt1_RNxQ_output_Tfr_BinSummary, Pt1_Validation]
