# Supplementary material for: RNxQuest: An Extension to the xQuest Pipeline Enabling Analysis of Protein–RNA Cross-Linking/Mass Spectrometry Data
Source: J Proteome Res. 2023 Sep 5;22(10):3368–82. doi: 10.1021/acs.jproteome.3c00341 (PMC10563164; doi:10.1021/acs.jproteome.3c00341)
Supplement: Supplementary file 6 — pr3c00341_si_006.xlsx [file pr3c00341_si_006.xlsx]

## Sheet: Contents
Sheet name	Contents
Cas9_RNxQuest_ID_FDR	Summary of outputs from RNxQuest from reanalysis of previously published Cas9 protein-RNA XL-MS dataset, using ID-level FDR
Cas9_RNxQuest_XLSM_FDR	Summary of outputs from RNxQuest from reanalysis of previously published Cas9 protein-RNA XL-MS dataset, using XLSM-level FDR
HumanRBP_RNxQuest_ID_FDR	Summary of outputs from RNxQuest from reanalysis of previously published Human RBP protein-RNA XL-MS dataset, using ID-level FDR
HumanRBP_RNxQuest_XLSM_FDR	Summary of outputs from RNxQuest from reanalysis of previously published Human RBP protein-RNA XL-MS dataset, using XLSM-level FDR

## Sheet: Cas9_RNxQuest_ID_FDR
Id	Protein	Light_spectrum	Heavy_spectrum	AbsPos1	RNA_Mr	RNA_composition	Neutral_Loss	Isobaric_RNA_Composition	Mr_Calculated	Mr_measured	Mz	z	Error_rel_ppm	TIC	ld-score	FDR_score	FDR_type	FDR_level
RYTSTKEVLDATLIHQSITGLYETR-E23-U	sp|Q99ZW2|CAS9_STRP1	Cas9CBX1_840ug_eUV_RneasyMinelute2vol_HF_HCD_60mG_1.32217.32217.4	Cas9CBX1_840ug_eUV_RneasyMinelute2vol_HF_HCD_60mG_1.32217.32217.4	1357	244.07	U	Natural_-HPO3	U Natural_-HPO3	3138.58	3138.59	785.655	4	1.9	0.10737	65.29	0	Observed FDR	id
RYTSTKEVLDATLIHQSITGLYETR-E23-U	sp|Q99ZW2|CAS9_STRP1	Cas9CBX1_840ug_eUV_RneasyMinelute2vol_HF_HCD_60mG_1.30980.30980.4	Cas9CBX1_840ug_eUV_RneasyMinelute2vol_HF_HCD_60mG_1.30980.30980.4	1357	244.07	U	Natural_-HPO3	U Natural_-HPO3	3138.58	3138.59	785.654	4	0.7	0.09125	63.86	0	Observed FDR	id
RYTSTKEVLDATLIHQSITGLYETR-E23-U	sp|Q99ZW2|CAS9_STRP1	Cas9CBX1_840ug_eUV_RneasyMinelute2vol_HF_HCD_60mG_2.29965.29965.4	Cas9CBX1_840ug_eUV_RneasyMinelute2vol_HF_HCD_60mG_2.29965.29965.4	1357	244.07	U	Natural_-HPO3	U Natural_-HPO3	3138.58	3138.58	785.653	4	-0.3	0.1054	57.64	0	Observed FDR	id
ICYLQEIFSNEMAKVDDSFFHR-Y3-U	sp|Q99ZW2|CAS9_STRP1	Cas9CBX1_840ug_eUV_RneasyMinelute2vol_HF_HCD_60mG_2.49411.49411.3	Cas9CBX1_840ug_eUV_RneasyMinelute2vol_HF_HCD_60mG_2.49411.49411.3	81	244.07	U	Natural_-HPO3	U Natural_-HPO3	2992.34	2992.33	998.452	3	-1.5	0.08501	55.24	0	Observed FDR	id
SDGFANRNFMQLIHDDSLTFKEDIQK-M10-U	sp|Q99ZW2|CAS9_STRP1	Cas9CBX1_840ug_eUV_RneasyMinelute2vol_HF_HCD_60mG_1.36961.36961.4	Cas9CBX1_840ug_eUV_RneasyMinelute2vol_HF_HCD_60mG_1.36961.36961.4	694	244.07	U	Natural_-HPO3	U Natural_-HPO3	3312.54	3312.53	829.141	4	-1.1	0.07509	54.23	0	Observed FDR	id
YTSTKEVLDATLIHQSITGLYETRIDLSQLGGD-D26-U	sp|Q99ZW2|CAS9_STRP1	Cas9CBX1_840ug_eUV_RneasyMinelute2vol_HF_HCD_60mG_2.38180.38180.3	Cas9CBX1_840ug_eUV_RneasyMinelute2vol_HF_HCD_60mG_2.38180.38180.3	1361	244.07	U	Natural_-HPO3	U Natural_-HPO3	3880.92	3880.93	1294.65	3	1.3	0.04794	53.44	0	Observed FDR	id
YTSTKEVLDATLIHQSITGLYETRIDLSQLGGD-T18-U	sp|Q99ZW2|CAS9_STRP1	Cas9CBX1_840ug_eUV_RneasyMinelute2vol_HF_HCD_60mG_1.39784.39784.3	Cas9CBX1_840ug_eUV_RneasyMinelute2vol_HF_HCD_60mG_1.39784.39784.3	1353	244.07	U	Natural_-HPO3	U Natural_-HPO3	3880.92	3880.93	1294.65	3	1.9	0.04863	52.11	0	Observed FDR	id
SDGFANRNFMQLIHDDSLTFKEDIQK-Q11-U	sp|Q99ZW2|CAS9_STRP1	Cas9CBX1_840ug_eUV_RneasyMinelute2vol_HF_HCD_60mG_2.34754.34754.4	Cas9CBX1_840ug_eUV_RneasyMinelute2vol_HF_HCD_60mG_2.34754.34754.4	695	244.07	U	Natural_-HPO3	U Natural_-HPO3	3312.54	3312.54	829.143	4	2.1	0.07451	52.1	0	Observed FDR	id
SDGFANRNFMQLIHDDSLTFKEDIQK-Q11-U	sp|Q99ZW2|CAS9_STRP1	Cas9CBX1_840ug_eUV_RneasyMinelute2vol_HF_HCD_60mG_2.37759.37759.4	Cas9CBX1_840ug_eUV_RneasyMinelute2vol_HF_HCD_60mG_2.37759.37759.4	695	244.07	U	Natural_-HPO3	U Natural_-HPO3	3312.54	3312.54	829.144	4	2.2	0.06601	51.82	0	Observed FDR	id
YTSTKEVLDATLIHQSITGLYETR-Y21-U	sp|Q99ZW2|CAS9_STRP1	Cas9CBX1_840ug_eUV_RneasyMinelute2vol_HF_HCD_60mG_2.32894.32894.4	Cas9CBX1_840ug_eUV_RneasyMinelute2vol_HF_HCD_60mG_2.32894.32894.4	1356	244.07	U	Natural_-HPO3	U Natural_-HPO3	2982.48	2982.48	746.629	4	0.3	0.07751	50.79	0	Observed FDR	id
YTSTKEVLDATLIHQSITGLYETR-E22-U	sp|Q99ZW2|CAS9_STRP1	Cas9CBX1_840ug_eUV_RneasyMinelute2vol_HF_HCD_60mG_1.34812.34812.3	Cas9CBX1_840ug_eUV_RneasyMinelute2vol_HF_HCD_60mG_1.34812.34812.3	1357	244.07	U	Natural_-HPO3	U Natural_-HPO3	2982.48	2982.49	995.17	3	1.7	0.08831	50.69	0	Observed FDR	id
LSDYDVDHIVPQSFLKDDSIDNKVLTR-I20-U	sp|Q99ZW2|CAS9_STRP1	Cas9CBX1_840ug_eUV_RneasyMinelute2vol_HF_HCD_60mG_1.35289.35289.4	Cas9CBX1_840ug_eUV_RneasyMinelute2vol_HF_HCD_60mG_1.35289.35289.4	852	244.07	U	Natural_-HPO3	U Natural_-HPO3	3375.65	3375.65	844.921	4	1.1	0.07016	50.56	0	Observed FDR	id
YGGFDSPTVAYSVLVVAK-Y11-U	sp|Q99ZW2|CAS9_STRP1	Cas9CBX1_840ug_eUV_RneasyMinelute2vol_HF_HCD_60mG_2.36758.36758.2	Cas9CBX1_840ug_eUV_RneasyMinelute2vol_HF_HCD_60mG_2.36758.36758.2	1141	244.07	U	Natural_-HPO3	U Natural_-HPO3	2116.04	2116.03	1059.03	2	-1	0.10675	50.23	0	Observed FDR	id
YTSTKEVLDATLIHQSITGLYETR-Y21-U	sp|Q99ZW2|CAS9_STRP1	Cas9CBX1_840ug_eUV_RneasyMinelute2vol_HF_HCD_60mG_1.34226.34226.4	Cas9CBX1_840ug_eUV_RneasyMinelute2vol_HF_HCD_60mG_1.34226.34226.4	1356	244.07	U	Natural_-HPO3	U Natural_-HPO3	2982.48	2982.49	746.629	4	1	0.08039	50.22	0	Observed FDR	id
HSLLYEYFTVYNELTK-Y5-U	sp|Q99ZW2|CAS9_STRP1	Cas9CBX1_840ug_eUV_RneasyMinelute2vol_HF_HCD_60mG_2.46438.46438.2	Cas9CBX1_840ug_eUV_RneasyMinelute2vol_HF_HCD_60mG_2.46438.46438.2	515	244.07	U	Natural_-HPO3	U Natural_-HPO3	2263.07	2263.07	1132.54	2	-0.6	0.14053	50.06	0	Observed FDR	id
YTSTKEVLDATLIHQSITGLYETR-Y21-U	sp|Q99ZW2|CAS9_STRP1	Cas9CBX1_840ug_eUV_RneasyMinelute2vol_HF_HCD_60mG_1.32941.32941.3	Cas9CBX1_840ug_eUV_RneasyMinelute2vol_HF_HCD_60mG_1.32941.32941.3	1356	244.07	U	Natural_-HPO3	U Natural_-HPO3	2982.48	2982.48	995.168	3	-0.9	0.11683	49.76	0	Observed FDR	id
YTSTKEVLDATLIHQSITGLYETR-Y21-U	sp|Q99ZW2|CAS9_STRP1	Cas9CBX1_840ug_eUV_RneasyMinelute2vol_HF_HCD_60mG_1.34167.34167.3	Cas9CBX1_840ug_eUV_RneasyMinelute2vol_HF_HCD_60mG_1.34167.34167.3	1356	244.07	U	Natural_-HPO3	U Natural_-HPO3	2982.48	2982.48	995.168	3	-0.1	0.12307	49.67	0	Observed FDR	id
LSDYDVDHIVPQSFLKDDSIDNKVLTR-K16-U	sp|Q99ZW2|CAS9_STRP1	Cas9CBX1_840ug_eUV_RneasyMinelute2vol_HF_HCD_60mG_2.32694.32694.4	Cas9CBX1_840ug_eUV_RneasyMinelute2vol_HF_HCD_60mG_2.32694.32694.4	848	244.07	U	Natural_-HPO3	U Natural_-HPO3	3375.65	3375.65	844.919	4	-0.2	0.06134	49.64	0	Observed FDR	id
SDGFANRNFMQLIHDDSLTFKEDIQK-Q11-U	sp|Q99ZW2|CAS9_STRP1	Cas9CBX1_840ug_eUV_RneasyMinelute2vol_HF_HCD_60mG_2.39115.39115.4	Cas9CBX1_840ug_eUV_RneasyMinelute2vol_HF_HCD_60mG_2.39115.39115.4	695	244.07	U	Natural_-HPO3	U Natural_-HPO3	3312.54	3312.54	829.142	4	0.8	0.07643	49.61	0	Observed FDR	id
GNELALPSKYVNFLYLASHYEK-Y15-U	sp|Q99ZW2|CAS9_STRP1	Cas9CBX1_840ug_eUV_RneasyMinelute2vol_HF_HCD_60mG_1.44259.44259.3	Cas9CBX1_840ug_eUV_RneasyMinelute2vol_HF_HCD_60mG_1.44259.44259.3	1237	244.07	U	Natural_-HPO3	U Natural_-HPO3	2799.38	2799.38	934.135	3	1.7	0.08662	49.56	0	Observed FDR	id
SDGFANRNFMQLIHDDSLTFKEDIQK-Q11-U	sp|Q99ZW2|CAS9_STRP1	Cas9CBX1_840ug_eUV_RneasyMinelute2vol_HF_HCD_60mG_1.36297.36297.4	Cas9CBX1_840ug_eUV_RneasyMinelute2vol_HF_HCD_60mG_1.36297.36297.4	695	244.07	U	Natural_-HPO3	U Natural_-HPO3	3312.54	3312.54	829.142	4	0.1	0.07463	49.56	0	Observed FDR	id
YTSTKEVLDATLIHQSITGLYETR-E22-U	sp|Q99ZW2|CAS9_STRP1	Cas9CBX1_840ug_eUV_RneasyMinelute2vol_HF_HCD_60mG_1.34783.34783.4	Cas9CBX1_840ug_eUV_RneasyMinelute2vol_HF_HCD_60mG_1.34783.34783.4	1357	244.07	U	Natural_-HPO3	U Natural_-HPO3	2982.48	2982.48	746.629	4	0.2	0.07335	49.51	0	Observed FDR	id
IPYYVGPLAR-Y4-U	sp|Q99ZW2|CAS9_STRP1	Cas9CBX1_840ug_eUV_RneasyMinelute2vol_HF_HCD_60mG_2.26106.26106.2	Cas9CBX1_840ug_eUV_RneasyMinelute2vol_HF_HCD_60mG_2.26106.26106.2	451	244.07	U	Natural_-HPO3	U Natural_-HPO3	1391.71	1391.71	696.862	2	0.3	0.24775	49.51	0	Observed FDR	id
SDGFANRNFMQLIHDDSLTFKEDIQK-M10-U	sp|Q99ZW2|CAS9_STRP1	Cas9CBX1_840ug_eUV_RneasyMinelute2vol_HF_HCD_60mG_2.37012.37012.4	Cas9CBX1_840ug_eUV_RneasyMinelute2vol_HF_HCD_60mG_2.37012.37012.4	694	244.07	U	Natural_-HPO3	U Natural_-HPO3	3312.54	3312.54	829.144	4	2.4	0.07248	49.26	0	Observed FDR	id
YTSTKEVLDATLIHQSITGLYETR-Y21-U	sp|Q99ZW2|CAS9_STRP1	Cas9CBX1_840ug_eUV_RneasyMinelute2vol_HF_HCD_60mG_2.31807.31807.3	Cas9CBX1_840ug_eUV_RneasyMinelute2vol_HF_HCD_60mG_2.31807.31807.3	1356	244.07	U	Natural_-HPO3	U Natural_-HPO3	2982.48	2982.48	995.169	3	0.9	0.12565	49.1	0	Observed FDR	id
IPYYVGPLAR-Y4-U	sp|Q99ZW2|CAS9_STRP1	Cas9CBX1_840ug_eUV_RneasyMinelute2vol_HF_HCD_60mG_1.27304.27304.2	Cas9CBX1_840ug_eUV_RneasyMinelute2vol_HF_HCD_60mG_1.27304.27304.2	451	244.07	U	Natural_-HPO3	U Natural_-HPO3	1391.71	1391.71	696.863	2	0.8	0.24615	48.68	0	Observed FDR	id
GNELALPSKYVNFLYLASHYEK-Y15-U	sp|Q99ZW2|CAS9_STRP1	Cas9CBX1_840ug_eUV_RneasyMinelute2vol_HF_HCD_60mG_2.42173.42173.3	Cas9CBX1_840ug_eUV_RneasyMinelute2vol_HF_HCD_60mG_2.42173.42173.3	1237	244.07	U	Natural_-HPO3	U Natural_-HPO3	2799.38	2799.37	934.132	3	-1.1	0.09441	48.56	0	Observed FDR	id
GNELALPSKYVNFLYLASHYEK-Y15-U	sp|Q99ZW2|CAS9_STRP1	Cas9CBX1_840ug_eUV_RneasyMinelute2vol_HF_HCD_60mG_1.43530.43530.3	Cas9CBX1_840ug_eUV_RneasyMinelute2vol_HF_HCD_60mG_1.43530.43530.3	1237	244.07	U	Natural_-HPO3	U Natural_-HPO3	2799.38	2799.38	934.135	3	2.5	0.08013	48.48	0	Observed FDR	id
YDEHHQDLTLLKALVR-Y1-U	sp|Q99ZW2|CAS9_STRP1	Cas9CBX1_840ug_eUV_RneasyMinelute2vol_HF_HCD_60mG_2.33377.33377.3	Cas9CBX1_840ug_eUV_RneasyMinelute2vol_HF_HCD_60mG_2.33377.33377.3	325	244.07	U	Natural_-HPO3	U Natural_-HPO3	2194.1	2194.1	732.375	3	0.4	0.11805	48.47	0	Observed FDR	id
IPYYVGPLAR-Y3-U	sp|Q99ZW2|CAS9_STRP1	Cas9CBX1_840ug_eUV_RneasyMinelute2vol_HF_HCD_60mG_2.25936.25936.2	Cas9CBX1_840ug_eUV_RneasyMinelute2vol_HF_HCD_60mG_2.25936.25936.2	450	244.07	U	Natural_-HPO3	U Natural_-HPO3	1391.71	1391.71	696.862	2	0.1	0.22075	48.43	0	Observed FDR	id
LSDYDVDHIVPQSFLKDDSIDNKVLTR-I20-U	sp|Q99ZW2|CAS9_STRP1	Cas9CBX1_840ug_eUV_RneasyMinelute2vol_HF_HCD_60mG_2.33211.33211.4	Cas9CBX1_840ug_eUV_RneasyMinelute2vol_HF_HCD_60mG_2.33211.33211.4	852	244.07	U	Natural_-HPO3	U Natural_-HPO3	3375.65	3375.65	844.92	4	0.1	0.07948	48.4	0	Observed FDR	id
SDGFANRNFMQLIHDDSLTFKEDIQK-M10-U	sp|Q99ZW2|CAS9_STRP1	Cas9CBX1_840ug_eUV_RneasyMinelute2vol_HF_HCD_60mG_1.38929.38929.4	Cas9CBX1_840ug_eUV_RneasyMinelute2vol_HF_HCD_60mG_1.38929.38929.4	694	244.07	U	Natural_-HPO3	U Natural_-HPO3	3312.54	3312.54	829.143	4	1.7	0.06511	48.34	0	Observed FDR	id
YTSTKEVLDATLIHQSITGLYETR-Y21-U	sp|Q99ZW2|CAS9_STRP1	Cas9CBX1_840ug_eUV_RneasyMinelute2vol_HF_HCD_60mG_2.31805.31805.3	Cas9CBX1_840ug_eUV_RneasyMinelute2vol_HF_HCD_60mG_2.31805.31805.3	1356	244.07	U	Natural_-HPO3	U Natural_-HPO3	2982.48	2982.48	995.169	3	0.9	0.09436	47.83	0	Observed FDR	id
IPYYVGPLAR-Y4-U	sp|Q99ZW2|CAS9_STRP1	Cas9CBX1_840ug_eUV_RneasyMinelute2vol_HF_HCD_60mG_1.27174.27174.2	Cas9CBX1_840ug_eUV_RneasyMinelute2vol_HF_HCD_60mG_1.27174.27174.2	451	244.07	U	Natural_-HPO3	U Natural_-HPO3	1391.71	1391.71	696.862	2	0.6	0.25428	47.81	0	Observed FDR	id
ILTFRIPYYVGPLAR-T3-U	sp|Q99ZW2|CAS9_STRP1	Cas9CBX1_840ug_eUV_RneasyMinelute2vol_HF_HCD_60mG_1.35357.35357.3	Cas9CBX1_840ug_eUV_RneasyMinelute2vol_HF_HCD_60mG_1.35357.35357.3	445	244.07	U	Natural_-HPO3	U Natural_-HPO3	2022.09	2022.1	675.04	3	1.2	0.13921	47.6	0	Observed FDR	id
NLIGALLFDSGETAEATR-G11-U	sp|Q99ZW2|CAS9_STRP1	Cas9CBX1_840ug_eUV_RneasyMinelute2vol_HF_HCD_60mG_2.46362.46362.2	Cas9CBX1_840ug_eUV_RneasyMinelute2vol_HF_HCD_60mG_2.46362.46362.2	56	244.07	U	Natural_-HPO3	U Natural_-HPO3	2121.02	2121.02	1061.52	2	0.3	0.12794	47.6	0	Observed FDR	id
GNELALPSKYVNFLYLASHYEK-Y15-U	sp|Q99ZW2|CAS9_STRP1	Cas9CBX1_840ug_eUV_RneasyMinelute2vol_HF_HCD_60mG_2.42087.42087.4	Cas9CBX1_840ug_eUV_RneasyMinelute2vol_HF_HCD_60mG_2.42087.42087.4	1237	244.07	U	Natural_-HPO3	U Natural_-HPO3	2799.38	2799.38	700.852	4	0.3	0.07573	47.33	0	Observed FDR	id
YGGFDSPTVAYSVLVVAK-Y11-U	sp|Q99ZW2|CAS9_STRP1	Cas9CBX1_840ug_eUV_RneasyMinelute2vol_HF_HCD_60mG_2.36777.36777.2	Cas9CBX1_840ug_eUV_RneasyMinelute2vol_HF_HCD_60mG_2.36777.36777.2	1141	244.07	U	Natural_-HPO3	U Natural_-HPO3	2116.04	2116.04	1059.03	2	2.6	0.11353	47.12	0	Observed FDR	id
EVLDATLIHQSITGLYETR-G14-U	sp|Q99ZW2|CAS9_STRP1	Cas9CBX1_840ug_eUV_RneasyMinelute2vol_HF_HCD_60mG_1.32804.32804.2	Cas9CBX1_840ug_eUV_RneasyMinelute2vol_HF_HCD_60mG_1.32804.32804.2	1354	244.07	U	Natural_-HPO3	U Natural_-HPO3	2402.2	2402.2	1202.11	2	1	0.15051	47.01	0	Observed FDR	id
ICYLQEIFSNEMAKVDDSFFHR-Y3-U	sp|Q99ZW2|CAS9_STRP1	Cas9CBX1_840ug_eUV_RneasyMinelute2vol_HF_HCD_60mG_1.53324.53324.3	Cas9CBX1_840ug_eUV_RneasyMinelute2vol_HF_HCD_60mG_1.53324.53324.3	81	244.07	U	Natural_-HPO3	U Natural_-HPO3	2992.34	2992.34	998.453	3	-0.7	0.07927	46.9	0	Observed FDR	id
YDEHHQDLTLLK-Y1-U	sp|Q99ZW2|CAS9_STRP1	Cas9CBX1_840ug_eUV_RneasyMinelute2vol_HF_HCD_60mG_1.19443.19443.2	Cas9CBX1_840ug_eUV_RneasyMinelute2vol_HF_HCD_60mG_1.19443.19443.2	325	244.07	U	Natural_-HPO3	U Natural_-HPO3	1754.81	1754.81	878.414	2	1	0.16506	46.69	0	Observed FDR	id
YTSTKEVLDATLIHQSITGLYETRIDLSQLGGD-Y21-U	sp|Q99ZW2|CAS9_STRP1	Cas9CBX1_840ug_eUV_RneasyMinelute2vol_HF_HCD_60mG_2.41771.41771.3	Cas9CBX1_840ug_eUV_RneasyMinelute2vol_HF_HCD_60mG_2.41771.41771.3	1356	244.07	U	Natural_-HPO3	U Natural_-HPO3	3880.92	3880.92	1294.65	3	-1.2	0.05148	46.68	0	Observed FDR	id
KSEETITPWNFEEVVDKGASAQSFIER-F11-U	sp|Q99ZW2|CAS9_STRP1	Cas9CBX1_840ug_eUV_RneasyMinelute2vol_HF_HCD_60mG_1.30385.30385.4	Cas9CBX1_840ug_eUV_RneasyMinelute2vol_HF_HCD_60mG_1.30385.30385.4	478	244.07	U	Natural_-HPO3	U Natural_-HPO3	3340.57	3340.57	836.15	4	-1.1	0.07321	46.62	0	Observed FDR	id
YGGFDSPTVAYSVLVVAK-Y11-U	sp|Q99ZW2|CAS9_STRP1	Cas9CBX1_840ug_eUV_RneasyMinelute2vol_HF_HCD_60mG_1.38375.38375.2	Cas9CBX1_840ug_eUV_RneasyMinelute2vol_HF_HCD_60mG_1.38375.38375.2	1141	244.07	U	Natural_-HPO3	U Natural_-HPO3	2116.04	2116.04	1059.03	2	-0.3	0.09796	46.6	0	Observed FDR	id
IPYYVGPLAR-Y4-U	sp|Q99ZW2|CAS9_STRP1	Cas9CBX1_840ug_eUV_RneasyMinelute2vol_HF_HCD_60mG_2.24148.24148.2	Cas9CBX1_840ug_eUV_RneasyMinelute2vol_HF_HCD_60mG_2.24148.24148.2	451	244.07	U	Natural_-HPO3	U Natural_-HPO3	1391.71	1391.71	696.863	2	1.3	0.25798	46.58	0	Observed FDR	id
KSEETITPWNFEEVVDKGASAQSFIER-W9-U	sp|Q99ZW2|CAS9_STRP1	Cas9CBX1_840ug_eUV_RneasyMinelute2vol_HF_HCD_60mG_1.35562.35562.3	Cas9CBX1_840ug_eUV_RneasyMinelute2vol_HF_HCD_60mG_1.35562.35562.3	476	244.07	U	Natural_-HPO3	U Natural_-HPO3	3340.57	3340.57	1114.53	3	-1.3	0.07617	46.51	0	Observed FDR	id
GNELALPSKYVNFLYLASHYEK-Y15-U	sp|Q99ZW2|CAS9_STRP1	Cas9CBX1_840ug_eUV_RneasyMinelute2vol_HF_HCD_60mG_1.44074.44074.3	Cas9CBX1_840ug_eUV_RneasyMinelute2vol_HF_HCD_60mG_1.44074.44074.3	1237	244.07	U	Natural_-HPO3	U Natural_-HPO3	2799.38	2799.38	934.133	3	0.4	0.09358	46.46	0	Observed FDR	id
AGFIKRQLVETR-R6-U	sp|Q99ZW2|CAS9_STRP1	Cas9CBX1_840ug_eUV_RneasyMinelute2vol_HF_HCD_60mG_1.13811.13811.4	Cas9CBX1_840ug_eUV_RneasyMinelute2vol_HF_HCD_60mG_1.13811.13811.4	919	244.07	U	Natural_-HPO3	U Natural_-HPO3	1660.89	1660.89	416.231	4	0.8	0.1734	46.43	0	Observed FDR	id
LSDYDVDHIVPQSFLKDDSIDNKVLTR-S19-U	sp|Q99ZW2|CAS9_STRP1	Cas9CBX1_840ug_eUV_RneasyMinelute2vol_HF_HCD_60mG_1.34484.34484.3	Cas9CBX1_840ug_eUV_RneasyMinelute2vol_HF_HCD_60mG_1.34484.34484.3	851	244.07	U	Natural_-HPO3	U Natural_-HPO3	3375.65	3375.65	1126.22	3	-0.5	0.06539	46.35	0	Observed FDR	id
NRICYLQEIFSNEMAKVDDSFFHR-Y5-U	sp|Q99ZW2|CAS9_STRP1	Cas9CBX1_840ug_eUV_RneasyMinelute2vol_HF_HCD_60mG_2.49306.49306.4	Cas9CBX1_840ug_eUV_RneasyMinelute2vol_HF_HCD_60mG_2.49306.49306.4	81	244.07	U	Natural_-HPO3	U Natural_-HPO3	3262.48	3262.48	816.629	4	1	0.07368	46.33	0	Observed FDR	id
ICYLQEIFSNEMAK-Y3-U	sp|Q99ZW2|CAS9_STRP1	Cas9CBX1_840ug_eUV_RneasyMinelute2vol_HF_HCD_60mG_1.39474.39474.2	Cas9CBX1_840ug_eUV_RneasyMinelute2vol_HF_HCD_60mG_1.39474.39474.2	81	244.07	U	Natural_-HPO3	U Natural_-HPO3	1988.89	1988.89	995.453	2	2.6	0.11105	46.24	0	Observed FDR	id
LSDYDVDHIVPQSFLKDDSIDNKVLTR-D21-U	sp|Q99ZW2|CAS9_STRP1	Cas9CBX1_840ug_eUV_RneasyMinelute2vol_HF_HCD_60mG_2.33289.33289.3	Cas9CBX1_840ug_eUV_RneasyMinelute2vol_HF_HCD_60mG_2.33289.33289.3	853	244.07	U	Natural_-HPO3	U Natural_-HPO3	3375.65	3375.65	1126.23	3	1.4	0.07257	46.21	0	Observed FDR	id
HKPENIVIEMARENQTTQKGQK-K19-U	sp|Q99ZW2|CAS9_STRP1	Cas9CBX1_840ug_eUV_RneasyMinelute2vol_HF_HCD_60mG_2.06365.06365.4	Cas9CBX1_840ug_eUV_RneasyMinelute2vol_HF_HCD_60mG_2.06365.06365.4	772	260.064	U	Natural_-H3PO3+H2O	U Natural_-H3PO3+H2O	2838.39	2838.4	710.607	4	1.5	0.08588	46.18	0	Observed FDR	id
EVLDATLIHQSITGLYETR-Y16-U	sp|Q99ZW2|CAS9_STRP1	Cas9CBX1_840ug_eUV_RneasyMinelute2vol_HF_HCD_60mG_1.35218.35218.2	Cas9CBX1_840ug_eUV_RneasyMinelute2vol_HF_HCD_60mG_1.35218.35218.2	1356	244.07	U	Natural_-HPO3	U Natural_-HPO3	2402.2	2402.2	1202.11	2	0.7	0.15024	45.91	0	Observed FDR	id
YTSTKEVLDATLIHQSITGLYETRIDLSQLGGD-L27-U	sp|Q99ZW2|CAS9_STRP1	Cas9CBX1_840ug_eUV_RneasyMinelute2vol_HF_HCD_60mG_1.59429.59429.3	Cas9CBX1_840ug_eUV_RneasyMinelute2vol_HF_HCD_60mG_1.59429.59429.3	1362	244.07	U	Natural_-HPO3	U Natural_-HPO3	3880.92	3880.93	1294.65	3	1.5	0.05846	45.89	0	Observed FDR	id
RYTSTKEVLDATLIHQSITGLYETR-E23-U	sp|Q99ZW2|CAS9_STRP1	Cas9CBX1_840ug_eUV_RneasyMinelute2vol_HF_HCD_60mG_1.32258.32258.5	Cas9CBX1_840ug_eUV_RneasyMinelute2vol_HF_HCD_60mG_1.32258.32258.5	1357	244.07	U	Natural_-HPO3	U Natural_-HPO3	3138.58	3138.58	628.724	5	-0.2	0.07114	45.89	0	Observed FDR	id
YTSTKEVLDATLIHQSITGLYETR-Y21-U	sp|Q99ZW2|CAS9_STRP1	Cas9CBX1_840ug_eUV_RneasyMinelute2vol_HF_HCD_60mG_1.33580.33580.3	Cas9CBX1_840ug_eUV_RneasyMinelute2vol_HF_HCD_60mG_1.33580.33580.3	1356	244.07	U	Natural_-HPO3	U Natural_-HPO3	2982.48	2982.49	995.171	3	2.3	0.10292	45.63	0	Observed FDR	id
EVLDATLIHQSITGLYETR-Y16-U	sp|Q99ZW2|CAS9_STRP1	Cas9CBX1_840ug_eUV_RneasyMinelute2vol_HF_HCD_60mG_1.35200.35200.2	Cas9CBX1_840ug_eUV_RneasyMinelute2vol_HF_HCD_60mG_1.35200.35200.2	1356	244.07	U	Natural_-HPO3	U Natural_-HPO3	2402.2	2402.2	1202.11	2	-0.1	0.15017	45.55	0	Observed FDR	id
YTSTKEVLDATLIHQSITGLYETR-Y21-U	sp|Q99ZW2|CAS9_STRP1	Cas9CBX1_840ug_eUV_RneasyMinelute2vol_HF_HCD_60mG_2.32895.32895.3	Cas9CBX1_840ug_eUV_RneasyMinelute2vol_HF_HCD_60mG_2.32895.32895.3	1356	244.07	U	Natural_-HPO3	U Natural_-HPO3	2982.48	2982.48	995.169	3	0.5	0.09831	45.54	0	Observed FDR	id
NLIGALLFDSGETAEATR-G11-U	sp|Q99ZW2|CAS9_STRP1	Cas9CBX1_840ug_eUV_RneasyMinelute2vol_HF_HCD_60mG_2.45512.45512.2	Cas9CBX1_840ug_eUV_RneasyMinelute2vol_HF_HCD_60mG_2.45512.45512.2	56	244.07	U	Natural_-HPO3	U Natural_-HPO3	2121.02	2121.02	1061.52	2	1	0.10867	45.25	0	Observed FDR	id
LSDYDVDHIVPQSFLKDDSIDNKVLTR-D17-U	sp|Q99ZW2|CAS9_STRP1	Cas9CBX1_840ug_eUV_RneasyMinelute2vol_HF_HCD_60mG_1.34494.34494.3	Cas9CBX1_840ug_eUV_RneasyMinelute2vol_HF_HCD_60mG_1.34494.34494.3	849	244.07	U	Natural_-HPO3	U Natural_-HPO3	3375.65	3375.65	1126.22	3	-0.5	0.07037	45.21	0	Observed FDR	id
ICYLQEIFSNEMAK-Y3-U	sp|Q99ZW2|CAS9_STRP1	Cas9CBX1_840ug_eUV_RneasyMinelute2vol_HF_HCD_60mG_1.40712.40712.2	Cas9CBX1_840ug_eUV_RneasyMinelute2vol_HF_HCD_60mG_1.40712.40712.2	81	244.07	U	Natural_-HPO3	U Natural_-HPO3	1988.89	1988.89	995.452	2	1.2	0.11369	45.19	0	Observed FDR	id
EVLDATLIHQSITGLYETR-Y16-U	sp|Q99ZW2|CAS9_STRP1	Cas9CBX1_840ug_eUV_RneasyMinelute2vol_HF_HCD_60mG_2.32663.32663.2	Cas9CBX1_840ug_eUV_RneasyMinelute2vol_HF_HCD_60mG_2.32663.32663.2	1356	244.07	U	Natural_-HPO3	U Natural_-HPO3	2402.2	2402.2	1202.11	2	0.3	0.15094	45.07	0	Observed FDR	id
NLIGALLFDSGETAEATR-G11-U	sp|Q99ZW2|CAS9_STRP1	Cas9CBX1_840ug_eUV_RneasyMinelute2vol_HF_HCD_60mG_1.47942.47942.2	Cas9CBX1_840ug_eUV_RneasyMinelute2vol_HF_HCD_60mG_1.47942.47942.2	56	244.07	U	Natural_-HPO3	U Natural_-HPO3	2121.02	2121.02	1061.52	2	0	0.12232	45.03	0	Observed FDR	id
EVLDATLIHQSITGLYETR-E17-U	sp|Q99ZW2|CAS9_STRP1	Cas9CBX1_840ug_eUV_RneasyMinelute2vol_HF_HCD_60mG_2.31590.31590.2	Cas9CBX1_840ug_eUV_RneasyMinelute2vol_HF_HCD_60mG_2.31590.31590.2	1357	244.07	U	Natural_-HPO3	U Natural_-HPO3	2402.2	2402.2	1202.11	2	0.5	0.14022	44.93	0	Observed FDR	id
KSEETITPWNFEEVVDKGASAQSFIER-W9-U	sp|Q99ZW2|CAS9_STRP1	Cas9CBX1_840ug_eUV_RneasyMinelute2vol_HF_HCD_60mG_1.35929.35929.4	Cas9CBX1_840ug_eUV_RneasyMinelute2vol_HF_HCD_60mG_1.35929.35929.4	476	242.054	U	Natural_-H3PO3	U Natural_-H3PO3	3338.56	3338.56	835.647	4	0	0.06205	44.9	0	Observed FDR	id
TFDNGSIPHQIHLGELHAILR-N4-G	sp|Q99ZW2|CAS9_STRP1	Cas9CBX1_840ug_eUV_RneasyMinelute2vol_HF_HCD_60mG_2.29710.29710.5	Cas9CBX1_840ug_eUV_RneasyMinelute2vol_HF_HCD_60mG_2.29710.29710.5	407	283.092	G	Natural_-HPO3	G Natural_-HPO3/A Natural_-H3PO3+H2O	2650.34	2650.34	531.076	5	2	0.10418	44.79	0	Observed FDR	id
LSDYDVDHIVPQSFLKDDSIDNKVLTR-I20-U	sp|Q99ZW2|CAS9_STRP1	Cas9CBX1_840ug_eUV_RneasyMinelute2vol_HF_HCD_60mG_2.33762.33762.4	Cas9CBX1_840ug_eUV_RneasyMinelute2vol_HF_HCD_60mG_2.33762.33762.4	852	244.07	U	Natural_-HPO3	U Natural_-HPO3	3375.65	3375.65	844.92	4	0.5	0.07222	44.73	0	Observed FDR	id
ILTFRIPYYVGPLAR-R5-U	sp|Q99ZW2|CAS9_STRP1	Cas9CBX1_840ug_eUV_RneasyMinelute2vol_HF_HCD_60mG_2.34147.34147.3	Cas9CBX1_840ug_eUV_RneasyMinelute2vol_HF_HCD_60mG_2.34147.34147.3	447	244.07	U	Natural_-HPO3	U Natural_-HPO3	2022.09	2022.09	675.039	3	0.1	0.13074	44.73	0	Observed FDR	id
RYTSTKEVLDATLIHQSITGLYETR-E23-U	sp|Q99ZW2|CAS9_STRP1	Cas9CBX1_840ug_eUV_RneasyMinelute2vol_HF_HCD_60mG_1.32280.32280.5	Cas9CBX1_840ug_eUV_RneasyMinelute2vol_HF_HCD_60mG_1.32280.32280.5	1357	244.07	U	Natural_-HPO3	U Natural_-HPO3	3138.58	3138.59	628.727	5	3.4	0.07322	44.73	0	Observed FDR	id
KVLSMPQVNIVK-M5-U	sp|Q99ZW2|CAS9_STRP1	Cas9CBX1_840ug_eUV_RneasyMinelute2vol_HF_HCD_60mG_2.20848.20848.2	Cas9CBX1_840ug_eUV_RneasyMinelute2vol_HF_HCD_60mG_2.20848.20848.2	1089	244.07	U	Natural_-HPO3	U Natural_-HPO3	1598.87	1598.87	800.445	2	2.5	0.17884	44.7	0	Observed FDR	id
EVLDATLIHQSITGLYETR-Y16-U	sp|Q99ZW2|CAS9_STRP1	Cas9CBX1_840ug_eUV_RneasyMinelute2vol_HF_HCD_60mG_1.34378.34378.2	Cas9CBX1_840ug_eUV_RneasyMinelute2vol_HF_HCD_60mG_1.34378.34378.2	1356	244.07	U	Natural_-HPO3	U Natural_-HPO3	2402.2	2402.2	1202.11	2	0.9	0.14755	44.69	0	Observed FDR	id
KQRTFDNGSIPHQIHLGELHAILR-Q2-U	sp|Q99ZW2|CAS9_STRP1	Cas9CBX1_840ug_eUV_RneasyMinelute2vol_HF_HCD_60mG_2.28509.28509.6	Cas9CBX1_840ug_eUV_RneasyMinelute2vol_HF_HCD_60mG_2.28509.28509.6	402	244.07	U	Natural_-HPO3	U Natural_-HPO3	3023.57	3023.57	504.936	6	0.5	0.06653	44.69	0	Observed FDR	id
LSDYDVDHIVPQSFLKDDSIDNKVLTR-I20-U	sp|Q99ZW2|CAS9_STRP1	Cas9CBX1_840ug_eUV_RneasyMinelute2vol_HF_HCD_60mG_1.34739.34739.4	Cas9CBX1_840ug_eUV_RneasyMinelute2vol_HF_HCD_60mG_1.34739.34739.4	852	244.07	U	Natural_-HPO3	U Natural_-HPO3	3375.65	3375.65	844.92	4	0.7	0.086	44.67	0	Observed FDR	id
NRICYLQEIFSNEMAKVDDSFFHR-Q7-U	sp|Q99ZW2|CAS9_STRP1	Cas9CBX1_840ug_eUV_RneasyMinelute2vol_HF_HCD_60mG_1.52604.52604.5	Cas9CBX1_840ug_eUV_RneasyMinelute2vol_HF_HCD_60mG_1.52604.52604.5	83	244.07	U	Natural_-HPO3	U Natural_-HPO3	3262.48	3262.48	653.504	5	0.5	0.06952	44.64	0	Observed FDR	id
LSDYDVDHIVPQSFLKDDSIDNKVLTR-S19-U	sp|Q99ZW2|CAS9_STRP1	Cas9CBX1_840ug_eUV_RneasyMinelute2vol_HF_HCD_60mG_2.33735.33735.3	Cas9CBX1_840ug_eUV_RneasyMinelute2vol_HF_HCD_60mG_2.33735.33735.3	851	244.07	U	Natural_-HPO3	U Natural_-HPO3	3375.65	3375.65	1126.22	3	0.7	0.0593	44.62	0	Observed FDR	id
KQRTFDNGSIPHQIHLGELHAILR-Q2-U	sp|Q99ZW2|CAS9_STRP1	Cas9CBX1_840ug_eUV_RneasyMinelute2vol_HF_HCD_60mG_1.29190.29190.5	Cas9CBX1_840ug_eUV_RneasyMinelute2vol_HF_HCD_60mG_1.29190.29190.5	402	244.07	U	Natural_-HPO3	U Natural_-HPO3	3023.57	3023.57	605.723	5	1.6	0.08521	44.38	0	Observed FDR	id
ICYLQEIFSNEMAKVDDSFFHR-Y3-U	sp|Q99ZW2|CAS9_STRP1	Cas9CBX1_840ug_eUV_RneasyMinelute2vol_HF_HCD_60mG_2.49336.49336.4	Cas9CBX1_840ug_eUV_RneasyMinelute2vol_HF_HCD_60mG_2.49336.49336.4	81	244.07	U	Natural_-HPO3	U Natural_-HPO3	2992.34	2992.34	749.093	4	0.9	0.06807	44.36	0	Observed FDR	id
NLIGALLFDSGETAEATR-G11-U	sp|Q99ZW2|CAS9_STRP1	Cas9CBX1_840ug_eUV_RneasyMinelute2vol_HF_HCD_60mG_1.49054.49054.2	Cas9CBX1_840ug_eUV_RneasyMinelute2vol_HF_HCD_60mG_1.49054.49054.2	56	244.07	U	Natural_-HPO3	U Natural_-HPO3	2121.02	2121.02	1061.52	2	0.3	0.11667	44.32	0	Observed FDR	id
KSEETITPWNFEEVVDKGASAQSFIER-W9-U	sp|Q99ZW2|CAS9_STRP1	Cas9CBX1_840ug_eUV_RneasyMinelute2vol_HF_HCD_60mG_2.37929.37929.4	Cas9CBX1_840ug_eUV_RneasyMinelute2vol_HF_HCD_60mG_2.37929.37929.4	476	244.07	U	Natural_-HPO3	U Natural_-HPO3	3340.57	3340.58	836.152	4	0.5	0.06998	44.28	0	Observed FDR	id
ICYLQEIFSNEMAK-Y3-U	sp|Q99ZW2|CAS9_STRP1	Cas9CBX1_840ug_eUV_RneasyMinelute2vol_HF_HCD_60mG_1.39330.39330.2	Cas9CBX1_840ug_eUV_RneasyMinelute2vol_HF_HCD_60mG_1.39330.39330.2	81	244.07	U	Natural_-HPO3	U Natural_-HPO3	1988.89	1988.89	995.452	2	1.1	0.13115	44.22	0	Observed FDR	id
YTSTKEVLDATLIHQSITGLYETRIDLSQLGGD-Y21-U	sp|Q99ZW2|CAS9_STRP1	Cas9CBX1_840ug_eUV_RneasyMinelute2vol_HF_HCD_60mG_1.59443.59443.3	Cas9CBX1_840ug_eUV_RneasyMinelute2vol_HF_HCD_60mG_1.59443.59443.3	1356	244.07	U	Natural_-HPO3	U Natural_-HPO3	3880.92	3880.93	1294.65	3	1.5	0.04912	44.17	0	Observed FDR	id
YDEHHQDLTLLKALVR-D2-U	sp|Q99ZW2|CAS9_STRP1	Cas9CBX1_840ug_eUV_RneasyMinelute2vol_HF_HCD_60mG_1.34664.34664.3	Cas9CBX1_840ug_eUV_RneasyMinelute2vol_HF_HCD_60mG_1.34664.34664.3	326	244.07	U	Natural_-HPO3	U Natural_-HPO3	2194.1	2194.1	732.376	3	0.9	0.10088	44.15	0	Observed FDR	id
NLIGALLFDSGETAEATR-T13-U	sp|Q99ZW2|CAS9_STRP1	Cas9CBX1_840ug_eUV_RneasyMinelute2vol_HF_HCD_60mG_2.45953.45953.2	Cas9CBX1_840ug_eUV_RneasyMinelute2vol_HF_HCD_60mG_2.45953.45953.2	58	244.07	U	Natural_-HPO3	U Natural_-HPO3	2121.02	2121.02	1061.52	2	0.6	0.1234	44.11	0	Observed FDR	id
ILTFRIPYYVGPLAR-I6-U	sp|Q99ZW2|CAS9_STRP1	Cas9CBX1_840ug_eUV_RneasyMinelute2vol_HF_HCD_60mG_2.32179.32179.3	Cas9CBX1_840ug_eUV_RneasyMinelute2vol_HF_HCD_60mG_2.32179.32179.3	448	244.07	U	Natural_-HPO3	U Natural_-HPO3	2022.09	2022.1	675.04	3	1.1	0.09893	44.11	0	Observed FDR	id
HKPENIVIEMARENQTTQKGQK-R12-A	sp|Q99ZW2|CAS9_STRP1	Cas9CBX1_840ug_eUV_RneasyMinelute2vol_HF_HCD_60mG_1.17606.17606.4	Cas9CBX1_840ug_eUV_RneasyMinelute2vol_HF_HCD_60mG_1.17606.17606.4	765	265.081	A	Natural_-H3PO3	A Natural_-H3PO3	2843.41	2843.42	711.862	4	2	0.08036	44.1	0	Observed FDR	id
NRICYLQEIFSNEXAK-Y5-U	sp|Q99ZW2|CAS9_STRP1	Cas9CBX1_840ug_eUV_RneasyMinelute2vol_HF_HCD_60mG_2.32811.32811.3	Cas9CBX1_840ug_eUV_RneasyMinelute2vol_HF_HCD_60mG_2.32811.32811.3	81	244.07	U	Natural_-HPO3	U Natural_-HPO3	2275.02	2275.03	759.351	3	1.5	0.09267	44.05	0	Observed FDR	id
AGFIKRQLVETR-R6-U	sp|Q99ZW2|CAS9_STRP1	Cas9CBX1_840ug_eUV_RneasyMinelute2vol_HF_HCD_60mG_2.12739.12739.4	Cas9CBX1_840ug_eUV_RneasyMinelute2vol_HF_HCD_60mG_2.12739.12739.4	919	244.07	U	Natural_-HPO3	U Natural_-HPO3	1660.89	1660.89	416.231	4	0.9	0.17068	43.98	0	Observed FDR	id
HKPENIVIEXARENQTTQKGQK-Q15-A	sp|Q99ZW2|CAS9_STRP1	Cas9CBX1_840ug_eUV_RneasyMinelute2vol_HF_HCD_60mG_2.08391.08391.4	Cas9CBX1_840ug_eUV_RneasyMinelute2vol_HF_HCD_60mG_2.08391.08391.4	768	265.081	A	Natural_-H3PO3	A Natural_-H3PO3	2859.4	2859.41	715.859	4	0.3	0.06031	43.84	0	Observed FDR	id
KQRTFDNGSIPHQIHLGELHAILR-Q2-U	sp|Q99ZW2|CAS9_STRP1	Cas9CBX1_840ug_eUV_RneasyMinelute2vol_HF_HCD_60mG_2.28420.28420.5	Cas9CBX1_840ug_eUV_RneasyMinelute2vol_HF_HCD_60mG_2.28420.28420.5	402	244.07	U	Natural_-HPO3	U Natural_-HPO3	3023.57	3023.57	605.722	5	0.6	0.08901	43.78	0	Observed FDR	id
ICYLQEIFSNEMAK-Y3-U	sp|Q99ZW2|CAS9_STRP1	Cas9CBX1_840ug_eUV_RneasyMinelute2vol_HF_HCD_60mG_2.36363.36363.2	Cas9CBX1_840ug_eUV_RneasyMinelute2vol_HF_HCD_60mG_2.36363.36363.2	81	244.07	U	Natural_-HPO3	U Natural_-HPO3	1988.89	1988.89	995.453	2	2	0.11476	43.73	0	Observed FDR	id
NRICYLQEIFSNEXAK-Y5-U	sp|Q99ZW2|CAS9_STRP1	Cas9CBX1_840ug_eUV_RneasyMinelute2vol_HF_HCD_60mG_2.32112.32112.3	Cas9CBX1_840ug_eUV_RneasyMinelute2vol_HF_HCD_60mG_2.32112.32112.3	81	244.07	U	Natural_-HPO3	U Natural_-HPO3	2275.02	2275.03	759.35	3	1.1	0.10429	43.69	0	Observed FDR	id
YTSTKEVLDATLIHQSITGLYETR-Y21-U	sp|Q99ZW2|CAS9_STRP1	Cas9CBX1_840ug_eUV_RneasyMinelute2vol_HF_HCD_60mG_2.33475.33475.4	Cas9CBX1_840ug_eUV_RneasyMinelute2vol_HF_HCD_60mG_2.33475.33475.4	1356	244.07	U	Natural_-HPO3	U Natural_-HPO3	2982.48	2982.49	746.63	4	2.2	0.06325	43.68	0	Observed FDR	id
NRICYLQEIFSNEXAK-Y5-U	sp|Q99ZW2|CAS9_STRP1	Cas9CBX1_840ug_eUV_RneasyMinelute2vol_HF_HCD_60mG_1.32581.32581.3	Cas9CBX1_840ug_eUV_RneasyMinelute2vol_HF_HCD_60mG_1.32581.32581.3	81	244.07	U	Natural_-HPO3	U Natural_-HPO3	2275.02	2275.03	759.35	3	0.2	0.10946	43.63	0	Observed FDR	id
KTEVQTGGFSKESILPK-E12-U	sp|Q99ZW2|CAS9_STRP1	Cas9CBX1_840ug_eUV_RneasyMinelute2vol_HF_HCD_60mG_1.13765.13765.2	Cas9CBX1_840ug_eUV_RneasyMinelute2vol_HF_HCD_60mG_1.13765.13765.2	1108	244.07	U	Natural_-HPO3	U Natural_-HPO3	2092.07	2092.07	1047.04	2	0	0.12221	43.59	0	Observed FDR	id
ICYLQEIFSNEMAK-Y3-U	sp|Q99ZW2|CAS9_STRP1	Cas9CBX1_840ug_eUV_RneasyMinelute2vol_HF_HCD_60mG_2.38252.38252.2	Cas9CBX1_840ug_eUV_RneasyMinelute2vol_HF_HCD_60mG_2.38252.38252.2	81	244.07	U	Natural_-HPO3	U Natural_-HPO3	1988.89	1988.89	995.451	2	0.2	0.15096	43.57	0	Observed FDR	id
RYDEHHQDLTLLKALVR-Y2-U	sp|Q99ZW2|CAS9_STRP1	Cas9CBX1_840ug_eUV_RneasyMinelute2vol_HF_HCD_60mG_2.31507.31507.4	Cas9CBX1_840ug_eUV_RneasyMinelute2vol_HF_HCD_60mG_2.31507.31507.4	325	244.07	U	Natural_-HPO3	U Natural_-HPO3	2350.2	2350.21	588.559	4	1	0.15	43.55	0	Observed FDR	id
RYTSTKEVLDATLIHQSITGLYETR-E23-U	sp|Q99ZW2|CAS9_STRP1	Cas9CBX1_840ug_eUV_RneasyMinelute2vol_HF_HCD_60mG_2.31161.31161.5	Cas9CBX1_840ug_eUV_RneasyMinelute2vol_HF_HCD_60mG_2.31161.31161.5	1357	244.07	U	Natural_-HPO3	U Natural_-HPO3	3138.58	3138.58	628.724	5	-0.4	0.07	43.53	0	Observed FDR	id
IEKILTFRIPYYVGPLAR-Y11-U	sp|Q99ZW2|CAS9_STRP1	Cas9CBX1_840ug_eUV_RneasyMinelute2vol_HF_HCD_60mG_2.40089.40089.3	Cas9CBX1_840ug_eUV_RneasyMinelute2vol_HF_HCD_60mG_2.40089.40089.3	450	244.07	U	Natural_-HPO3	U Natural_-HPO3	2392.32	2392.32	798.448	3	2	0.14356	43.5	0	Observed FDR	id
IEKILTFRIPYYVGPLAR-Y11-U	sp|Q99ZW2|CAS9_STRP1	Cas9CBX1_840ug_eUV_RneasyMinelute2vol_HF_HCD_60mG_1.40677.40677.3	Cas9CBX1_840ug_eUV_RneasyMinelute2vol_HF_HCD_60mG_1.40677.40677.3	450	244.07	U	Natural_-HPO3	U Natural_-HPO3	2392.32	2392.31	798.446	3	-0.4	0.14503	43.48	0	Observed FDR	id
SDGFANRNFMQLIHDDSLTFKEDIQK-Q11-U	sp|Q99ZW2|CAS9_STRP1	Cas9CBX1_840ug_eUV_RneasyMinelute2vol_HF_HCD_60mG_1.40745.40745.4	Cas9CBX1_840ug_eUV_RneasyMinelute2vol_HF_HCD_60mG_1.40745.40745.4	695	244.07	U	Natural_-HPO3	U Natural_-HPO3	3312.54	3312.54	829.142	4	0	0.06149	43.45	0	Observed FDR	id
NRICYLQEIFSNEXAK-Y5-U	sp|Q99ZW2|CAS9_STRP1	Cas9CBX1_840ug_eUV_RneasyMinelute2vol_HF_HCD_60mG_2.31585.31585.3	Cas9CBX1_840ug_eUV_RneasyMinelute2vol_HF_HCD_60mG_2.31585.31585.3	81	244.07	U	Natural_-HPO3	U Natural_-HPO3	2275.02	2275.03	759.35	3	1.1	0.11331	43.44	0	Observed FDR	id
EVLDATLIHQSITGLYETR-G14-U	sp|Q99ZW2|CAS9_STRP1	Cas9CBX1_840ug_eUV_RneasyMinelute2vol_HF_HCD_60mG_2.34527.34527.2	Cas9CBX1_840ug_eUV_RneasyMinelute2vol_HF_HCD_60mG_2.34527.34527.2	1354	244.07	U	Natural_-HPO3	U Natural_-HPO3	2402.2	2402.19	1202.1	2	-1.9	0.16801	43.44	0	Observed FDR	id
ICYLQEIFSNEMAK-Y3-U	sp|Q99ZW2|CAS9_STRP1	Cas9CBX1_840ug_eUV_RneasyMinelute2vol_HF_HCD_60mG_2.38974.38974.2	Cas9CBX1_840ug_eUV_RneasyMinelute2vol_HF_HCD_60mG_2.38974.38974.2	81	244.07	U	Natural_-HPO3	U Natural_-HPO3	1988.89	1988.89	995.451	2	0.4	0.11248	43.35	0	Observed FDR	id
ILTFRIPYYVGPLAR-Y8-U	sp|Q99ZW2|CAS9_STRP1	Cas9CBX1_840ug_eUV_RneasyMinelute2vol_HF_HCD_60mG_2.36895.36895.3	Cas9CBX1_840ug_eUV_RneasyMinelute2vol_HF_HCD_60mG_2.36895.36895.3	450	244.07	U	Natural_-HPO3	U Natural_-HPO3	2022.09	2022.09	675.038	3	-1.1	0.11491	43.28	0	Observed FDR	id
QLVETRQITKHVAQILDSR-Q7-U	sp|Q99ZW2|CAS9_STRP1	Cas9CBX1_840ug_eUV_RneasyMinelute2vol_HF_HCD_60mG_1.27799.27799.3	Cas9CBX1_840ug_eUV_RneasyMinelute2vol_HF_HCD_60mG_1.27799.27799.3	926	244.07	U	Natural_-HPO3	U Natural_-HPO3	2478.32	2478.32	827.116	3	1.7	0.11526	43.18	0	Observed FDR	id
GNELALPSKYVNFLYLASHYEK-Y15-U	sp|Q99ZW2|CAS9_STRP1	Cas9CBX1_840ug_eUV_RneasyMinelute2vol_HF_HCD_60mG_2.42020.42020.3	Cas9CBX1_840ug_eUV_RneasyMinelute2vol_HF_HCD_60mG_2.42020.42020.3	1237	244.07	U	Natural_-HPO3	U Natural_-HPO3	2799.38	2799.38	934.134	3	0.6	0.07636	43.14	0	Observed FDR	id
ILTFRIPYYVGPLAR-P7-U	sp|Q99ZW2|CAS9_STRP1	Cas9CBX1_840ug_eUV_RneasyMinelute2vol_HF_HCD_60mG_1.43682.43682.3	Cas9CBX1_840ug_eUV_RneasyMinelute2vol_HF_HCD_60mG_1.43682.43682.3	449	244.07	U	Natural_-HPO3	U Natural_-HPO3	2022.09	2022.1	675.04	3	1.7	0.1765	43.11	0	Observed FDR	id
ILTFRIPYYVGPLAR-T3-U	sp|Q99ZW2|CAS9_STRP1	Cas9CBX1_840ug_eUV_RneasyMinelute2vol_HF_HCD_60mG_1.35271.35271.3	Cas9CBX1_840ug_eUV_RneasyMinelute2vol_HF_HCD_60mG_1.35271.35271.3	445	244.07	U	Natural_-HPO3	U Natural_-HPO3	2022.09	2022.09	675.039	3	-0.1	0.1331	43.01	0	Observed FDR	id
NLIGALLFDSGETAEATR-G11-U	sp|Q99ZW2|CAS9_STRP1	Cas9CBX1_840ug_eUV_RneasyMinelute2vol_HF_HCD_60mG_1.48513.48513.2	Cas9CBX1_840ug_eUV_RneasyMinelute2vol_HF_HCD_60mG_1.48513.48513.2	56	244.07	U	Natural_-HPO3	U Natural_-HPO3	2121.02	2121.03	1061.52	2	1.5	0.11863	43	0	Observed FDR	id
ILTFRIPYYVGPLAR-Y8-U	sp|Q99ZW2|CAS9_STRP1	Cas9CBX1_840ug_eUV_RneasyMinelute2vol_HF_HCD_60mG_1.42531.42531.3	Cas9CBX1_840ug_eUV_RneasyMinelute2vol_HF_HCD_60mG_1.42531.42531.3	450	244.07	U	Natural_-HPO3	U Natural_-HPO3	2022.09	2022.1	675.04	3	2	0.1563	42.98	0	Observed FDR	id
TFDNGSIPHQIHLGELHAILR-I7-G	sp|Q99ZW2|CAS9_STRP1	Cas9CBX1_840ug_eUV_RneasyMinelute2vol_HF_HCD_60mG_2.28904.28904.5	Cas9CBX1_840ug_eUV_RneasyMinelute2vol_HF_HCD_60mG_2.28904.28904.5	410	301.102	G	Natural_-HPO3+H2O	G Natural_-HPO3+H2O	2668.35	2668.34	534.677	5	-0.8	0.08839	42.97	0	Observed FDR	id
HKPENIVIEMARENQTTQKGQK-R12-A	sp|Q99ZW2|CAS9_STRP1	Cas9CBX1_840ug_eUV_RneasyMinelute2vol_HF_HCD_60mG_2.16491.16491.4	Cas9CBX1_840ug_eUV_RneasyMinelute2vol_HF_HCD_60mG_2.16491.16491.4	765	265.081	A	Natural_-H3PO3	A Natural_-H3PO3	2843.41	2843.41	711.86	4	0	0.08095	42.92	0	Observed FDR	id
HKPENIVIEMARENQTTQKGQK-Q15-U	sp|Q99ZW2|CAS9_STRP1	Cas9CBX1_840ug_eUV_RneasyMinelute2vol_HF_HCD_60mG_1.07457.07457.4	Cas9CBX1_840ug_eUV_RneasyMinelute2vol_HF_HCD_60mG_1.07457.07457.4	768	260.064	U	Natural_-H3PO3+H2O	U Natural_-H3PO3+H2O	2838.39	2838.4	710.607	4	0.8	0.08895	42.88	0	Observed FDR	id
ILTFRIPYYVGPLAR-R5-UU	sp|Q99ZW2|CAS9_STRP1	Cas9CBX1_840ug_eUV_RneasyMinelute2vol_HF_HCD_60mG_2.44487.44487.3	Cas9CBX1_840ug_eUV_RneasyMinelute2vol_HF_HCD_60mG_2.44487.44487.3	447	550.095	UU	Natural_-HPO3	UU Natural_-HPO3	2328.12	2328.12	777.048	3	0.1	0.14984	42.86	0	Observed FDR	id
ICYLQEIFSNEMAK-Y3-U	sp|Q99ZW2|CAS9_STRP1	Cas9CBX1_840ug_eUV_RneasyMinelute2vol_HF_HCD_60mG_2.37714.37714.2	Cas9CBX1_840ug_eUV_RneasyMinelute2vol_HF_HCD_60mG_2.37714.37714.2	81	244.07	U	Natural_-HPO3	U Natural_-HPO3	1988.89	1988.89	995.451	2	0.6	0.14131	42.83	0	Observed FDR	id
KQRTFDNGSIPHQIHLGELHAILR-T4-G	sp|Q99ZW2|CAS9_STRP1	Cas9CBX1_840ug_eUV_RneasyMinelute2vol_HF_HCD_60mG_1.28087.28087.6	Cas9CBX1_840ug_eUV_RneasyMinelute2vol_HF_HCD_60mG_1.28087.28087.6	404	283.092	G	Natural_-HPO3	G Natural_-HPO3/A Natural_-H3PO3+H2O	3062.59	3062.59	511.439	6	-0.8	0.07654	42.8	0	Observed FDR	id
TFDNGSIPHQIHLGELHAILR-N4-G	sp|Q99ZW2|CAS9_STRP1	Cas9CBX1_840ug_eUV_RneasyMinelute2vol_HF_HCD_60mG_1.30705.30705.5	Cas9CBX1_840ug_eUV_RneasyMinelute2vol_HF_HCD_60mG_1.30705.30705.5	407	283.092	G	Natural_-HPO3	G Natural_-HPO3/A Natural_-H3PO3+H2O	2650.34	2650.34	531.075	5	0.6	0.10347	42.76	0	Observed FDR	id
NRICYLQEIFSNEXAK-Y5-U	sp|Q99ZW2|CAS9_STRP1	Cas9CBX1_840ug_eUV_RneasyMinelute2vol_HF_HCD_60mG_2.34248.34248.3	Cas9CBX1_840ug_eUV_RneasyMinelute2vol_HF_HCD_60mG_2.34248.34248.3	81	244.07	U	Natural_-HPO3	U Natural_-HPO3	2275.02	2275.03	759.35	3	0.9	0.09702	42.68	0	Observed FDR	id
ICYLQEIFSNEMAK-Y3-U	sp|Q99ZW2|CAS9_STRP1	Cas9CBX1_840ug_eUV_RneasyMinelute2vol_HF_HCD_60mG_1.39917.39917.2	Cas9CBX1_840ug_eUV_RneasyMinelute2vol_HF_HCD_60mG_1.39917.39917.2	81	244.07	U	Natural_-HPO3	U Natural_-HPO3	1988.89	1988.89	995.452	2	0.7	0.13219	42.65	0	Observed FDR	id
ICYLQEIFSNEMAKVDDSFFHR-Y3-U	sp|Q99ZW2|CAS9_STRP1	Cas9CBX1_840ug_eUV_RneasyMinelute2vol_HF_HCD_60mG_1.53254.53254.4	Cas9CBX1_840ug_eUV_RneasyMinelute2vol_HF_HCD_60mG_1.53254.53254.4	81	244.07	U	Natural_-HPO3	U Natural_-HPO3	2992.34	2992.34	749.092	4	-0.5	0.07274	42.65	0	Observed FDR	id
IPYYVGPLAR-Y3-U	sp|Q99ZW2|CAS9_STRP1	Cas9CBX1_840ug_eUV_RneasyMinelute2vol_HF_HCD_60mG_1.25925.25925.2	Cas9CBX1_840ug_eUV_RneasyMinelute2vol_HF_HCD_60mG_1.25925.25925.2	450	244.07	U	Natural_-HPO3	U Natural_-HPO3	1391.71	1391.71	696.863	2	0.8	0.26905	42.61	0	Observed FDR	id
ICYLQEIFSNEMAK-Y3-U	sp|Q99ZW2|CAS9_STRP1	Cas9CBX1_840ug_eUV_RneasyMinelute2vol_HF_HCD_60mG_1.39306.39306.2	Cas9CBX1_840ug_eUV_RneasyMinelute2vol_HF_HCD_60mG_1.39306.39306.2	81	244.07	U	Natural_-HPO3	U Natural_-HPO3	1988.89	1988.89	995.453	2	2	0.13865	42.59	0	Observed FDR	id
KQRTFDNGSIPHQIHLGELHAILR-Q2-U	sp|Q99ZW2|CAS9_STRP1	Cas9CBX1_840ug_eUV_RneasyMinelute2vol_HF_HCD_60mG_1.28888.28888.5	Cas9CBX1_840ug_eUV_RneasyMinelute2vol_HF_HCD_60mG_1.28888.28888.5	402	244.07	U	Natural_-HPO3	U Natural_-HPO3	3023.57	3023.57	605.723	5	1.6	0.08973	42.59	0	Observed FDR	id
RYDEHHQDLTLLKALVR-D3-U	sp|Q99ZW2|CAS9_STRP1	Cas9CBX1_840ug_eUV_RneasyMinelute2vol_HF_HCD_60mG_1.32583.32583.4	Cas9CBX1_840ug_eUV_RneasyMinelute2vol_HF_HCD_60mG_1.32583.32583.4	326	244.07	U	Natural_-HPO3	U Natural_-HPO3	2350.2	2350.2	588.559	4	0.8	0.15717	42.59	0	Observed FDR	id
NRICYLQEIFSNEXAK-Y5-U	sp|Q99ZW2|CAS9_STRP1	Cas9CBX1_840ug_eUV_RneasyMinelute2vol_HF_HCD_60mG_1.32015.32015.3	Cas9CBX1_840ug_eUV_RneasyMinelute2vol_HF_HCD_60mG_1.32015.32015.3	81	244.07	U	Natural_-HPO3	U Natural_-HPO3	2275.02	2275.02	759.349	3	-0.4	0.10093	42.56	0	Observed FDR	id
YVNFLYLASHYEK-Y6-U	sp|Q99ZW2|CAS9_STRP1	Cas9CBX1_840ug_eUV_RneasyMinelute2vol_HF_HCD_60mG_2.38768.38768.2	Cas9CBX1_840ug_eUV_RneasyMinelute2vol_HF_HCD_60mG_2.38768.38768.2	1237	244.07	U	Natural_-HPO3	U Natural_-HPO3	1889.88	1889.88	945.95	2	0.3	0.13786	42.52	0	Observed FDR	id
ILTFRIPYYVGPLAR-P7-U	sp|Q99ZW2|CAS9_STRP1	Cas9CBX1_840ug_eUV_RneasyMinelute2vol_HF_HCD_60mG_1.42545.42545.3	Cas9CBX1_840ug_eUV_RneasyMinelute2vol_HF_HCD_60mG_1.42545.42545.3	449	244.07	U	Natural_-HPO3	U Natural_-HPO3	2022.09	2022.1	675.041	3	3.4	0.17101	42.51	0	Observed FDR	id
LESEFVYGDYKVYDVR-Y10-U	sp|Q99ZW2|CAS9_STRP1	Cas9CBX1_840ug_eUV_RneasyMinelute2vol_HF_HCD_60mG_1.26029.26029.2	Cas9CBX1_840ug_eUV_RneasyMinelute2vol_HF_HCD_60mG_1.26029.26029.2	1013	244.07	U	Natural_-HPO3	U Natural_-HPO3	2225.02	2225.02	1113.52	2	2.4	0.16009	42.51	0	Observed FDR	id
ILTFRIPYYVGPLAR-P7-U	sp|Q99ZW2|CAS9_STRP1	Cas9CBX1_840ug_eUV_RneasyMinelute2vol_HF_HCD_60mG_2.40794.40794.3	Cas9CBX1_840ug_eUV_RneasyMinelute2vol_HF_HCD_60mG_2.40794.40794.3	449	244.07	U	Natural_-HPO3	U Natural_-HPO3	2022.09	2022.1	675.041	3	2.7	0.19861	42.49	0	Observed FDR	id
HKPENIVIEMARENQTTQKGQK-Q15-U	sp|Q99ZW2|CAS9_STRP1	Cas9CBX1_840ug_eUV_RneasyMinelute2vol_HF_HCD_60mG_2.06824.06824.4	Cas9CBX1_840ug_eUV_RneasyMinelute2vol_HF_HCD_60mG_2.06824.06824.4	768	260.064	U	Natural_-H3PO3+H2O	U Natural_-H3PO3+H2O	2838.39	2838.4	710.607	4	0.8	0.08728	42.49	0	Observed FDR	id
YTSTKEVLDATLIHQSITGLYETR-Y21-U	sp|Q99ZW2|CAS9_STRP1	Cas9CBX1_840ug_eUV_RneasyMinelute2vol_HF_HCD_60mG_1.33360.33360.4	Cas9CBX1_840ug_eUV_RneasyMinelute2vol_HF_HCD_60mG_1.33360.33360.4	1356	244.07	U	Natural_-HPO3	U Natural_-HPO3	2982.48	2982.48	746.629	4	0.5	0.07082	42.44	0	Observed FDR	id
LSDYDVDHIVPQSFLKDDSIDNK-S19-U	sp|Q99ZW2|CAS9_STRP1	Cas9CBX1_840ug_eUV_RneasyMinelute2vol_HF_HCD_60mG_2.31953.31953.3	Cas9CBX1_840ug_eUV_RneasyMinelute2vol_HF_HCD_60mG_2.31953.31953.3	851	244.07	U	Natural_-HPO3	U Natural_-HPO3	2906.35	2906.35	969.79	3	0.1	0.07863	42.38	0	Observed FDR	id
NRICYLQEIFSNEXAK-Y5-U	sp|Q99ZW2|CAS9_STRP1	Cas9CBX1_840ug_eUV_RneasyMinelute2vol_HF_HCD_60mG_2.31041.31041.3	Cas9CBX1_840ug_eUV_RneasyMinelute2vol_HF_HCD_60mG_2.31041.31041.3	81	244.07	U	Natural_-HPO3	U Natural_-HPO3	2275.02	2275.03	759.351	3	1.8	0.10979	42.35	0	Observed FDR	id
IPYYVGPLAR-Y4-U	sp|Q99ZW2|CAS9_STRP1	Cas9CBX1_840ug_eUV_RneasyMinelute2vol_HF_HCD_60mG_1.28307.28307.2	Cas9CBX1_840ug_eUV_RneasyMinelute2vol_HF_HCD_60mG_1.28307.28307.2	451	244.07	U	Natural_-HPO3	U Natural_-HPO3	1391.71	1391.71	696.862	2	0.1	0.23503	42.32	0	Observed FDR	id
NRICYLQEIFSNEXAK-Y5-U	sp|Q99ZW2|CAS9_STRP1	Cas9CBX1_840ug_eUV_RneasyMinelute2vol_HF_HCD_60mG_2.29180.29180.3	Cas9CBX1_840ug_eUV_RneasyMinelute2vol_HF_HCD_60mG_2.29180.29180.3	81	244.07	U	Natural_-HPO3	U Natural_-HPO3	2275.02	2275.03	759.35	3	1.2	0.1071	42.29	0	Observed FDR	id
ILTFRIPYYVGPLAR-Y8-U	sp|Q99ZW2|CAS9_STRP1	Cas9CBX1_840ug_eUV_RneasyMinelute2vol_HF_HCD_60mG_2.40566.40566.3	Cas9CBX1_840ug_eUV_RneasyMinelute2vol_HF_HCD_60mG_2.40566.40566.3	450	244.07	U	Natural_-HPO3	U Natural_-HPO3	2022.09	2022.1	675.04	3	1.2	0.16792	42.27	0	Observed FDR	id
KSEETITPWNFEEVVDKGASAQSFIER-N10-U	sp|Q99ZW2|CAS9_STRP1	Cas9CBX1_840ug_eUV_RneasyMinelute2vol_HF_HCD_60mG_2.36817.36817.4	Cas9CBX1_840ug_eUV_RneasyMinelute2vol_HF_HCD_60mG_2.36817.36817.4	477	244.07	U	Natural_-HPO3	U Natural_-HPO3	3340.57	3340.57	836.151	4	0	0.06458	42.26	0	Observed FDR	id
KSEETITPWNFEEVVDKGASAQSFIER-N10-U	sp|Q99ZW2|CAS9_STRP1	Cas9CBX1_840ug_eUV_RneasyMinelute2vol_HF_HCD_60mG_1.31338.31338.4	Cas9CBX1_840ug_eUV_RneasyMinelute2vol_HF_HCD_60mG_1.31338.31338.4	477	244.07	U	Natural_-HPO3	U Natural_-HPO3	3340.57	3340.58	836.152	4	0.7	0.05785	42.26	0	Observed FDR	id
ILTFRIPYYVGPLAR-F4-U	sp|Q99ZW2|CAS9_STRP1	Cas9CBX1_840ug_eUV_RneasyMinelute2vol_HF_HCD_60mG_1.34228.34228.3	Cas9CBX1_840ug_eUV_RneasyMinelute2vol_HF_HCD_60mG_1.34228.34228.3	446	244.07	U	Natural_-HPO3	U Natural_-HPO3	2022.09	2022.1	675.04	3	1.2	0.0862	42.24	0	Observed FDR	id
KQRTFDNGSIPHQIHLGELHAILR-Q2-U	sp|Q99ZW2|CAS9_STRP1	Cas9CBX1_840ug_eUV_RneasyMinelute2vol_HF_HCD_60mG_1.28907.28907.6	Cas9CBX1_840ug_eUV_RneasyMinelute2vol_HF_HCD_60mG_1.28907.28907.6	402	244.07	U	Natural_-HPO3	U Natural_-HPO3	3023.57	3023.57	504.936	6	0.8	0.07245	42.2	0	Observed FDR	id
IPYYVGPLAR-Y3-U	sp|Q99ZW2|CAS9_STRP1	Cas9CBX1_840ug_eUV_RneasyMinelute2vol_HF_HCD_60mG_2.27031.27031.2	Cas9CBX1_840ug_eUV_RneasyMinelute2vol_HF_HCD_60mG_2.27031.27031.2	450	244.07	U	Natural_-HPO3	U Natural_-HPO3	1391.71	1391.71	696.863	2	1.8	0.26445	42.2	0	Observed FDR	id
LSDYDVDHIVPQSFLKDDSIDNK-S19-U	sp|Q99ZW2|CAS9_STRP1	Cas9CBX1_840ug_eUV_RneasyMinelute2vol_HF_HCD_60mG_2.31975.31975.3	Cas9CBX1_840ug_eUV_RneasyMinelute2vol_HF_HCD_60mG_2.31975.31975.3	851	244.07	U	Natural_-HPO3	U Natural_-HPO3	2906.35	2906.35	969.791	3	1.2	0.07061	42.19	0	Observed FDR	id
RYTSTKEVLDATLIHQSITGLYETR-E23-U	sp|Q99ZW2|CAS9_STRP1	Cas9CBX1_840ug_eUV_RneasyMinelute2vol_HF_HCD_60mG_2.30143.30143.5	Cas9CBX1_840ug_eUV_RneasyMinelute2vol_HF_HCD_60mG_2.30143.30143.5	1357	244.07	U	Natural_-HPO3	U Natural_-HPO3	3138.58	3138.58	628.725	5	0.5	0.06907	42.15	0	Observed FDR	id
ICYLQEIFSNEMAK-Y3-U	sp|Q99ZW2|CAS9_STRP1	Cas9CBX1_840ug_eUV_RneasyMinelute2vol_HF_HCD_60mG_2.37110.37110.2	Cas9CBX1_840ug_eUV_RneasyMinelute2vol_HF_HCD_60mG_2.37110.37110.2	81	260.064	U	Natural_-H3PO3+H2O	U Natural_-H3PO3+H2O	2004.88	2004.88	1003.45	2	1.1	0.1024	42.15	0	Observed FDR	id
KVLSMPQVNIVK-M5-U	sp|Q99ZW2|CAS9_STRP1	Cas9CBX1_840ug_eUV_RneasyMinelute2vol_HF_HCD_60mG_2.19204.19204.2	Cas9CBX1_840ug_eUV_RneasyMinelute2vol_HF_HCD_60mG_2.19204.19204.2	1089	244.07	U	Natural_-HPO3	U Natural_-HPO3	1598.87	1598.87	800.444	2	1.6	0.16905	42.15	0	Observed FDR	id
NGYAGYIDGGASQEEFYK-Y3-U	sp|Q99ZW2|CAS9_STRP1	Cas9CBX1_840ug_eUV_RneasyMinelute2vol_HF_HCD_60mG_1.21754.21754.2	Cas9CBX1_840ug_eUV_RneasyMinelute2vol_HF_HCD_60mG_1.21754.21754.2	359	244.07	U	Natural_-HPO3	U Natural_-HPO3	2211.92	2211.92	1106.97	2	0.6	0.09264	42.14	0	Observed FDR	id
KSEETITPWNFEEVVDKGASAQSFIER-V14-U	sp|Q99ZW2|CAS9_STRP1	Cas9CBX1_840ug_eUV_RneasyMinelute2vol_HF_HCD_60mG_1.37467.37467.4	Cas9CBX1_840ug_eUV_RneasyMinelute2vol_HF_HCD_60mG_1.37467.37467.4	481	244.07	U	Natural_-HPO3	U Natural_-HPO3	3340.57	3340.58	836.154	4	2.9	0.05948	42.13	0	Observed FDR	id
TFDNGSIPHQIHLGELHAILR-N4-G	sp|Q99ZW2|CAS9_STRP1	Cas9CBX1_840ug_eUV_RneasyMinelute2vol_HF_HCD_60mG_1.30849.30849.5	Cas9CBX1_840ug_eUV_RneasyMinelute2vol_HF_HCD_60mG_1.30849.30849.5	407	283.092	G	Natural_-HPO3	G Natural_-HPO3/A Natural_-H3PO3+H2O	2650.34	2650.34	531.075	5	0.3	0.10705	42.11	0	Observed FDR	id
TFDNGSIPHQIHLGELHAILR-F2-G	sp|Q99ZW2|CAS9_STRP1	Cas9CBX1_840ug_eUV_RneasyMinelute2vol_HF_HCD_60mG_1.30708.30708.4	Cas9CBX1_840ug_eUV_RneasyMinelute2vol_HF_HCD_60mG_1.30708.30708.4	405	283.092	G	Natural_-HPO3	G Natural_-HPO3/A Natural_-H3PO3+H2O	2650.34	2650.34	663.592	4	0.5	0.09542	42.1	0	Observed FDR	id
NLIGALLFDSGETAEATR-S10-U	sp|Q99ZW2|CAS9_STRP1	Cas9CBX1_840ug_eUV_RneasyMinelute2vol_HF_HCD_60mG_2.45032.45032.2	Cas9CBX1_840ug_eUV_RneasyMinelute2vol_HF_HCD_60mG_2.45032.45032.2	55	244.07	U	Natural_-HPO3	U Natural_-HPO3	2121.02	2121.03	1061.52	2	2.2	0.10805	42.08	0	Observed FDR	id
IPYYVGPLAR-Y3-U	sp|Q99ZW2|CAS9_STRP1	Cas9CBX1_840ug_eUV_RneasyMinelute2vol_HF_HCD_60mG_1.27745.27745.2	Cas9CBX1_840ug_eUV_RneasyMinelute2vol_HF_HCD_60mG_1.27745.27745.2	450	244.07	U	Natural_-HPO3	U Natural_-HPO3	1391.71	1391.71	696.863	2	0.7	0.29638	42.03	0	Observed FDR	id
GNELALPSKYVNFLYLASHYEK-Y15-U	sp|Q99ZW2|CAS9_STRP1	Cas9CBX1_840ug_eUV_RneasyMinelute2vol_HF_HCD_60mG_2.42022.42022.3	Cas9CBX1_840ug_eUV_RneasyMinelute2vol_HF_HCD_60mG_2.42022.42022.3	1237	244.07	U	Natural_-HPO3	U Natural_-HPO3	2799.38	2799.38	934.134	3	0.6	0.07636	42.01	0	Observed FDR	id
NRICYLQEIFSNEMAKVDDSFFHR-Q7-U	sp|Q99ZW2|CAS9_STRP1	Cas9CBX1_840ug_eUV_RneasyMinelute2vol_HF_HCD_60mG_1.52512.52512.5	Cas9CBX1_840ug_eUV_RneasyMinelute2vol_HF_HCD_60mG_1.52512.52512.5	83	244.07	U	Natural_-HPO3	U Natural_-HPO3	3262.48	3262.48	653.504	5	0.3	0.06399	41.95	0	Observed FDR	id
ILTFRIPYYVGPLAR-Y8-U	sp|Q99ZW2|CAS9_STRP1	Cas9CBX1_840ug_eUV_RneasyMinelute2vol_HF_HCD_60mG_2.37980.37980.3	Cas9CBX1_840ug_eUV_RneasyMinelute2vol_HF_HCD_60mG_2.37980.37980.3	450	244.07	U	Natural_-HPO3	U Natural_-HPO3	2022.09	2022.1	675.04	3	1.6	0.08889	41.95	0	Observed FDR	id
ILTFRIPYYVGPLAR-R5-U	sp|Q99ZW2|CAS9_STRP1	Cas9CBX1_840ug_eUV_RneasyMinelute2vol_HF_HCD_60mG_2.34362.34362.3	Cas9CBX1_840ug_eUV_RneasyMinelute2vol_HF_HCD_60mG_2.34362.34362.3	447	244.07	U	Natural_-HPO3	U Natural_-HPO3	2022.09	2022.1	675.04	3	1.3	0.10946	41.92	0	Observed FDR	id
QRTFDNGSIPHQIHLGELHAILR-I9-U	sp|Q99ZW2|CAS9_STRP1	Cas9CBX1_840ug_eUV_RneasyMinelute2vol_HF_HCD_60mG_1.30252.30252.4	Cas9CBX1_840ug_eUV_RneasyMinelute2vol_HF_HCD_60mG_1.30252.30252.4	410	244.07	U	Natural_-HPO3	U Natural_-HPO3	2895.47	2895.48	724.877	4	0.9	0.09816	41.92	0	Observed FDR	id
YDEHHQDLTLLK-D2-U	sp|Q99ZW2|CAS9_STRP1	Cas9CBX1_840ug_eUV_RneasyMinelute2vol_HF_HCD_60mG_2.18191.18191.2	Cas9CBX1_840ug_eUV_RneasyMinelute2vol_HF_HCD_60mG_2.18191.18191.2	326	244.07	U	Natural_-HPO3	U Natural_-HPO3	1754.81	1754.82	878.416	2	2.6	0.17122	41.83	0	Observed FDR	id
IPYYVGPLAR-Y3-U	sp|Q99ZW2|CAS9_STRP1	Cas9CBX1_840ug_eUV_RneasyMinelute2vol_HF_HCD_60mG_2.26486.26486.2	Cas9CBX1_840ug_eUV_RneasyMinelute2vol_HF_HCD_60mG_2.26486.26486.2	450	244.07	U	Natural_-HPO3	U Natural_-HPO3	1391.71	1391.71	696.864	2	2.1	0.28914	41.82	0	Observed FDR	id
QRTFDNGSIPHQIHLGELHAILR-F4-G	sp|Q99ZW2|CAS9_STRP1	Cas9CBX1_840ug_eUV_RneasyMinelute2vol_HF_HCD_60mG_1.28729.28729.6	Cas9CBX1_840ug_eUV_RneasyMinelute2vol_HF_HCD_60mG_1.28729.28729.6	405	283.092	G	Natural_-HPO3	G Natural_-HPO3/A Natural_-H3PO3+H2O	2934.5	2934.5	490.091	6	1.4	0.08819	41.74	0	Observed FDR	id
ILTFRIPYYVGPLAR-Y8-U	sp|Q99ZW2|CAS9_STRP1	Cas9CBX1_840ug_eUV_RneasyMinelute2vol_HF_HCD_60mG_2.42033.42033.3	Cas9CBX1_840ug_eUV_RneasyMinelute2vol_HF_HCD_60mG_2.42033.42033.3	450	244.07	U	Natural_-HPO3	U Natural_-HPO3	2022.09	2022.09	675.039	3	0.2	0.1658	41.74	0	Observed FDR	id
KYGGFDSPTVAYSVLVVAK-F5-U	sp|Q99ZW2|CAS9_STRP1	Cas9CBX1_840ug_eUV_RneasyMinelute2vol_HF_HCD_60mG_2.32280.32280.3	Cas9CBX1_840ug_eUV_RneasyMinelute2vol_HF_HCD_60mG_2.32280.32280.3	1134	244.07	U	Natural_-HPO3	U Natural_-HPO3	2244.13	2244.13	749.053	3	1.4	0.0946	41.73	0	Observed FDR	id
NRICYLQEIFSNEXAK-Y5-U	sp|Q99ZW2|CAS9_STRP1	Cas9CBX1_840ug_eUV_RneasyMinelute2vol_HF_HCD_60mG_2.29692.29692.3	Cas9CBX1_840ug_eUV_RneasyMinelute2vol_HF_HCD_60mG_2.29692.29692.3	81	244.07	U	Natural_-HPO3	U Natural_-HPO3	2275.02	2275.02	759.349	3	-0.4	0.09198	41.72	0	Observed FDR	id
ICYLQEIFSNEMAK-Y3-U	sp|Q99ZW2|CAS9_STRP1	Cas9CBX1_840ug_eUV_RneasyMinelute2vol_HF_HCD_60mG_2.37928.37928.2	Cas9CBX1_840ug_eUV_RneasyMinelute2vol_HF_HCD_60mG_2.37928.37928.2	81	244.07	U	Natural_-HPO3	U Natural_-HPO3	1988.89	1988.89	995.454	2	2.9	0.13455	41.71	0	Observed FDR	id
IPYYVGPLAR-Y3-U	sp|Q99ZW2|CAS9_STRP1	Cas9CBX1_840ug_eUV_RneasyMinelute2vol_HF_HCD_60mG_1.25395.25395.2	Cas9CBX1_840ug_eUV_RneasyMinelute2vol_HF_HCD_60mG_1.25395.25395.2	450	244.07	U	Natural_-HPO3	U Natural_-HPO3	1391.71	1391.71	696.862	2	0.6	0.27225	41.71	0	Observed FDR	id
QRTFDNGSIPHQIHLGELHAILR-R2-G	sp|Q99ZW2|CAS9_STRP1	Cas9CBX1_840ug_eUV_RneasyMinelute2vol_HF_HCD_60mG_1.28656.28656.6	Cas9CBX1_840ug_eUV_RneasyMinelute2vol_HF_HCD_60mG_1.28656.28656.6	403	283.092	G	Natural_-HPO3	G Natural_-HPO3/A Natural_-H3PO3+H2O	2934.5	2934.5	490.091	6	0.5	0.08779	41.7	0	Observed FDR	id
AQVSGQGDSLHEHIANLAGSPAIKK-S9-U	sp|Q99ZW2|CAS9_STRP1	Cas9CBX1_840ug_eUV_RneasyMinelute2vol_HF_HCD_60mG_2.17894.17894.5	Cas9CBX1_840ug_eUV_RneasyMinelute2vol_HF_HCD_60mG_2.17894.17894.5	719	244.07	U	Natural_-HPO3	U Natural_-HPO3	2771.38	2771.39	555.285	5	1.1	0.08889	41.69	0	Observed FDR	id
ILTFRIPYYVGPLAR-P7-U	sp|Q99ZW2|CAS9_STRP1	Cas9CBX1_840ug_eUV_RneasyMinelute2vol_HF_HCD_60mG_2.39051.39051.3	Cas9CBX1_840ug_eUV_RneasyMinelute2vol_HF_HCD_60mG_2.39051.39051.3	449	244.07	U	Natural_-HPO3	U Natural_-HPO3	2022.09	2022.1	675.04	3	1	0.14588	41.65	0	Observed FDR	id
APLSASXIKRYDEHHQDLTLLK-D12-U	sp|Q99ZW2|CAS9_STRP1	Cas9CBX1_840ug_eUV_RneasyMinelute2vol_HF_HCD_60mG_1.19456.19456.3	Cas9CBX1_840ug_eUV_RneasyMinelute2vol_HF_HCD_60mG_1.19456.19456.3	326	244.07	U	Natural_-HPO3	U Natural_-HPO3	2825.4	2825.4	942.808	3	-0.4	0.084	41.58	0	Observed FDR	id
RYDEHHQDLTLLK-D3-U	sp|Q99ZW2|CAS9_STRP1	Cas9CBX1_840ug_eUV_RneasyMinelute2vol_HF_HCD_60mG_2.16542.16542.3	Cas9CBX1_840ug_eUV_RneasyMinelute2vol_HF_HCD_60mG_2.16542.16542.3	326	244.07	U	Natural_-HPO3	U Natural_-HPO3	1910.91	1910.91	637.979	3	0.5	0.16093	41.56	0	Observed FDR	id
ILTFRIPYYVGPLAR-R5-U	sp|Q99ZW2|CAS9_STRP1	Cas9CBX1_840ug_eUV_RneasyMinelute2vol_HF_HCD_60mG_1.46137.46137.3	Cas9CBX1_840ug_eUV_RneasyMinelute2vol_HF_HCD_60mG_1.46137.46137.3	447	244.07	U	Natural_-HPO3	U Natural_-HPO3	2022.09	2022.1	675.04	3	0.7	0.13531	41.55	0	Observed FDR	id
ILTFRIPYYVGPLAR-Y8-U	sp|Q99ZW2|CAS9_STRP1	Cas9CBX1_840ug_eUV_RneasyMinelute2vol_HF_HCD_60mG_1.44233.44233.3	Cas9CBX1_840ug_eUV_RneasyMinelute2vol_HF_HCD_60mG_1.44233.44233.3	450	244.07	U	Natural_-HPO3	U Natural_-HPO3	2022.09	2022.09	675.039	3	-0.1	0.17019	41.55	0	Observed FDR	id
KNRICYLQEIFSNEXAK-C5-U	sp|Q99ZW2|CAS9_STRP1	Cas9CBX1_840ug_eUV_RneasyMinelute2vol_HF_HCD_60mG_1.29813.29813.3	Cas9CBX1_840ug_eUV_RneasyMinelute2vol_HF_HCD_60mG_1.29813.29813.3	80	244.07	U	Natural_-HPO3	U Natural_-HPO3	2403.12	2403.12	802.048	3	0.3	0.0968	41.54	0	Observed FDR	id
IEKILTFRIPYYVGPLAR-P10-U	sp|Q99ZW2|CAS9_STRP1	Cas9CBX1_840ug_eUV_RneasyMinelute2vol_HF_HCD_60mG_2.40107.40107.3	Cas9CBX1_840ug_eUV_RneasyMinelute2vol_HF_HCD_60mG_2.40107.40107.3	449	244.07	U	Natural_-HPO3	U Natural_-HPO3	2392.32	2392.32	798.447	3	0.6	0.14022	41.53	0	Observed FDR	id
HKPENIVIEMARENQTTQK-M10-U	sp|Q99ZW2|CAS9_STRP1	Cas9CBX1_840ug_eUV_RneasyMinelute2vol_HF_HCD_60mG_1.11838.11838.4	Cas9CBX1_840ug_eUV_RneasyMinelute2vol_HF_HCD_60mG_1.11838.11838.4	763	244.07	U	Natural_-HPO3	U Natural_-HPO3	2509.22	2509.23	628.315	4	2.2	0.10754	41.53	0	Observed FDR	id
KTEVQTGGFSKESILPK-F9-U	sp|Q99ZW2|CAS9_STRP1	Cas9CBX1_840ug_eUV_RneasyMinelute2vol_HF_HCD_60mG_2.14005.14005.3	Cas9CBX1_840ug_eUV_RneasyMinelute2vol_HF_HCD_60mG_2.14005.14005.3	1105	242.054	U	Natural_-H3PO3	U Natural_-H3PO3	2090.05	2090.06	697.693	3	1	0.0993	41.44	0	Observed FDR	id
ILTFRIPYYVGPLAR-Y8-U	sp|Q99ZW2|CAS9_STRP1	Cas9CBX1_840ug_eUV_RneasyMinelute2vol_HF_HCD_60mG_1.41973.41973.3	Cas9CBX1_840ug_eUV_RneasyMinelute2vol_HF_HCD_60mG_1.41973.41973.3	450	244.07	U	Natural_-HPO3	U Natural_-HPO3	2022.09	2022.09	675.038	3	-1.9	0.1422	41.41	0	Observed FDR	id
KQRTFDNGSIPHQIHLGELHAILR-D6-U	sp|Q99ZW2|CAS9_STRP1	Cas9CBX1_840ug_eUV_RneasyMinelute2vol_HF_HCD_60mG_1.28810.28810.5	Cas9CBX1_840ug_eUV_RneasyMinelute2vol_HF_HCD_60mG_1.28810.28810.5	406	244.07	U	Natural_-HPO3	U Natural_-HPO3	3023.57	3023.57	605.721	5	-0.5	0.0679	41.4	0	Observed FDR	id
ICYLQEIFSNEMAK-Y3-U	sp|Q99ZW2|CAS9_STRP1	Cas9CBX1_840ug_eUV_RneasyMinelute2vol_HF_HCD_60mG_1.35266.35266.2	Cas9CBX1_840ug_eUV_RneasyMinelute2vol_HF_HCD_60mG_1.35266.35266.2	81	244.07	U	Natural_-HPO3	U Natural_-HPO3	1988.89	1988.89	995.453	2	2.7	0.08043	41.39	0	Observed FDR	id
IEKILTFRIPYYVGPLAR-Y12-U	sp|Q99ZW2|CAS9_STRP1	Cas9CBX1_840ug_eUV_RneasyMinelute2vol_HF_HCD_60mG_2.39414.39414.3	Cas9CBX1_840ug_eUV_RneasyMinelute2vol_HF_HCD_60mG_2.39414.39414.3	451	244.07	U	Natural_-HPO3	U Natural_-HPO3	2392.32	2392.32	798.447	3	1.1	0.13174	41.37	0	Observed FDR	id
ILTFRIPYYVGPLAR-R5-U	sp|Q99ZW2|CAS9_STRP1	Cas9CBX1_840ug_eUV_RneasyMinelute2vol_HF_HCD_60mG_1.46716.46716.3	Cas9CBX1_840ug_eUV_RneasyMinelute2vol_HF_HCD_60mG_1.46716.46716.3	447	244.07	U	Natural_-HPO3	U Natural_-HPO3	2022.09	2022.09	675.039	3	0.5	0.15711	41.34	0	Observed FDR	id
NRICYLQEIFSNEXAK-Y5-U	sp|Q99ZW2|CAS9_STRP1	Cas9CBX1_840ug_eUV_RneasyMinelute2vol_HF_HCD_60mG_1.35140.35140.3	Cas9CBX1_840ug_eUV_RneasyMinelute2vol_HF_HCD_60mG_1.35140.35140.3	81	244.07	U	Natural_-HPO3	U Natural_-HPO3	2275.02	2275.02	759.349	3	-0.4	0.08848	41.33	0	Observed FDR	id
IPYYVGPLAR-Y3-U	sp|Q99ZW2|CAS9_STRP1	Cas9CBX1_840ug_eUV_RneasyMinelute2vol_HF_HCD_60mG_1.26592.26592.2	Cas9CBX1_840ug_eUV_RneasyMinelute2vol_HF_HCD_60mG_1.26592.26592.2	450	244.07	U	Natural_-HPO3	U Natural_-HPO3	1391.71	1391.71	696.862	2	0.4	0.21791	41.27	0	Observed FDR	id
ILTFRIPYYVGPLAR-Y8-U	sp|Q99ZW2|CAS9_STRP1	Cas9CBX1_840ug_eUV_RneasyMinelute2vol_HF_HCD_60mG_2.40070.40070.3	Cas9CBX1_840ug_eUV_RneasyMinelute2vol_HF_HCD_60mG_2.40070.40070.3	450	244.07	U	Natural_-HPO3	U Natural_-HPO3	2022.09	2022.1	675.04	3	0.7	0.141	41.23	0	Observed FDR	id
KNRICYLQEIFSNEMAK-C5-U	sp|Q99ZW2|CAS9_STRP1	Cas9CBX1_840ug_eUV_RneasyMinelute2vol_HF_HCD_60mG_2.33604.33604.3	Cas9CBX1_840ug_eUV_RneasyMinelute2vol_HF_HCD_60mG_2.33604.33604.3	80	244.07	U	Natural_-HPO3	U Natural_-HPO3	2387.12	2387.12	796.716	3	-0.4	0.10282	41.23	0	Observed FDR	id
ILTFRIPYYVGPLAR-P7-U	sp|Q99ZW2|CAS9_STRP1	Cas9CBX1_840ug_eUV_RneasyMinelute2vol_HF_HCD_60mG_1.59920.59920.3	Cas9CBX1_840ug_eUV_RneasyMinelute2vol_HF_HCD_60mG_1.59920.59920.3	449	244.07	U	Natural_-HPO3	U Natural_-HPO3	2022.09	2022.1	675.04	3	0.7	0.14393	41.22	0	Observed FDR	id
IEKILTFRIPYYVGPLAR-Y11-U	sp|Q99ZW2|CAS9_STRP1	Cas9CBX1_840ug_eUV_RneasyMinelute2vol_HF_HCD_60mG_1.41827.41827.3	Cas9CBX1_840ug_eUV_RneasyMinelute2vol_HF_HCD_60mG_1.41827.41827.3	450	244.07	U	Natural_-HPO3	U Natural_-HPO3	2392.32	2392.32	798.449	3	2.9	0.13676	41.22	0	Observed FDR	id
NLIGALLFDSGETAEATR-T13-U	sp|Q99ZW2|CAS9_STRP1	Cas9CBX1_840ug_eUV_RneasyMinelute2vol_HF_HCD_60mG_1.49605.49605.2	Cas9CBX1_840ug_eUV_RneasyMinelute2vol_HF_HCD_60mG_1.49605.49605.2	58	244.07	U	Natural_-HPO3	U Natural_-HPO3	2121.02	2121.02	1061.52	2	1	0.10412	41.2	0	Observed FDR	id
LSDYDVDHIVPQSFLKDDSIDNKVLTR-D17-U	sp|Q99ZW2|CAS9_STRP1	Cas9CBX1_840ug_eUV_RneasyMinelute2vol_HF_HCD_60mG_1.35043.35043.3	Cas9CBX1_840ug_eUV_RneasyMinelute2vol_HF_HCD_60mG_1.35043.35043.3	849	244.07	U	Natural_-HPO3	U Natural_-HPO3	3375.65	3375.65	1126.22	3	0	0.07032	41.18	0	Observed FDR	id
AGFIKRQLVETR-Q7-U	sp|Q99ZW2|CAS9_STRP1	Cas9CBX1_840ug_eUV_RneasyMinelute2vol_HF_HCD_60mG_2.13288.13288.4	Cas9CBX1_840ug_eUV_RneasyMinelute2vol_HF_HCD_60mG_2.13288.13288.4	920	244.07	U	Natural_-HPO3	U Natural_-HPO3	1660.89	1660.89	416.23	4	0.5	0.15277	41.16	0	Observed FDR	id
IEKILTFRIPYYVGPLAR-P10-U	sp|Q99ZW2|CAS9_STRP1	Cas9CBX1_840ug_eUV_RneasyMinelute2vol_HF_HCD_60mG_2.39035.39035.3	Cas9CBX1_840ug_eUV_RneasyMinelute2vol_HF_HCD_60mG_2.39035.39035.3	449	244.07	U	Natural_-HPO3	U Natural_-HPO3	2392.32	2392.31	798.445	3	-1.9	0.14306	41.16	0	Observed FDR	id
NRICYLQEIFSNEXAK-Y5-U	sp|Q99ZW2|CAS9_STRP1	Cas9CBX1_840ug_eUV_RneasyMinelute2vol_HF_HCD_60mG_1.37197.37197.3	Cas9CBX1_840ug_eUV_RneasyMinelute2vol_HF_HCD_60mG_1.37197.37197.3	81	244.07	U	Natural_-HPO3	U Natural_-HPO3	2275.02	2275.02	759.348	3	-1.7	0.09054	41.15	0	Observed FDR	id
KDLIIKLPK-K1-G	sp|Q99ZW2|CAS9_STRP1	Cas9CBX1_840ug_eUV_RneasyMinelute2vol_HF_HCD_60mG_1.23988.23988.3	Cas9CBX1_840ug_eUV_RneasyMinelute2vol_HF_HCD_60mG_1.23988.23988.3	1192	343.032	G	Natural_-H4O	G Natural_-H4O	1409.74	1409.74	470.923	3	0.9	0.16001	41.13	0	Observed FDR	id
HKPENIVIEMARENQTTQKGQK-Q15-U	sp|Q99ZW2|CAS9_STRP1	Cas9CBX1_840ug_eUV_RneasyMinelute2vol_HF_HCD_60mG_1.06971.06971.4	Cas9CBX1_840ug_eUV_RneasyMinelute2vol_HF_HCD_60mG_1.06971.06971.4	768	260.064	U	Natural_-H3PO3+H2O	U Natural_-H3PO3+H2O	2838.39	2838.39	710.606	4	-0.6	0.07203	41.13	0	Observed FDR	id
AGFIKRQLVETR-R6-U	sp|Q99ZW2|CAS9_STRP1	Cas9CBX1_840ug_eUV_RneasyMinelute2vol_HF_HCD_60mG_2.12223.12223.4	Cas9CBX1_840ug_eUV_RneasyMinelute2vol_HF_HCD_60mG_2.12223.12223.4	919	244.07	U	Natural_-HPO3	U Natural_-HPO3	1660.89	1660.89	416.231	4	0.8	0.16675	41.13	0	Observed FDR	id
ILTFRIPYYVGPLAR-F4-U	sp|Q99ZW2|CAS9_STRP1	Cas9CBX1_840ug_eUV_RneasyMinelute2vol_HF_HCD_60mG_2.32814.32814.3	Cas9CBX1_840ug_eUV_RneasyMinelute2vol_HF_HCD_60mG_2.32814.32814.3	446	244.07	U	Natural_-HPO3	U Natural_-HPO3	2022.09	2022.1	675.04	3	1.2	0.10785	41.12	0	Observed FDR	id
RYDEHHQDLTLLKALVR-D3-U	sp|Q99ZW2|CAS9_STRP1	Cas9CBX1_840ug_eUV_RneasyMinelute2vol_HF_HCD_60mG_1.32957.32957.4	Cas9CBX1_840ug_eUV_RneasyMinelute2vol_HF_HCD_60mG_1.32957.32957.4	326	244.07	U	Natural_-HPO3	U Natural_-HPO3	2350.2	2350.21	588.559	4	1.4	0.14227	41.08	0	Observed FDR	id
ILTFRIPYYVGPLAR-F4-U	sp|Q99ZW2|CAS9_STRP1	Cas9CBX1_840ug_eUV_RneasyMinelute2vol_HF_HCD_60mG_2.32785.32785.3	Cas9CBX1_840ug_eUV_RneasyMinelute2vol_HF_HCD_60mG_2.32785.32785.3	446	244.07	U	Natural_-HPO3	U Natural_-HPO3	2022.09	2022.1	675.04	3	1	0.10255	41.06	0	Observed FDR	id
KYGGFDSPTVAYSVLVVAK-Y12-U	sp|Q99ZW2|CAS9_STRP1	Cas9CBX1_840ug_eUV_RneasyMinelute2vol_HF_HCD_60mG_2.33708.33708.3	Cas9CBX1_840ug_eUV_RneasyMinelute2vol_HF_HCD_60mG_2.33708.33708.3	1141	244.07	U	Natural_-HPO3	U Natural_-HPO3	2244.13	2244.14	749.053	3	2.4	0.09341	41.06	0	Observed FDR	id
ILTFRIPYYVGPLAR-Y8-U	sp|Q99ZW2|CAS9_STRP1	Cas9CBX1_840ug_eUV_RneasyMinelute2vol_HF_HCD_60mG_2.41860.41860.3	Cas9CBX1_840ug_eUV_RneasyMinelute2vol_HF_HCD_60mG_2.41860.41860.3	450	244.07	U	Natural_-HPO3	U Natural_-HPO3	2022.09	2022.1	675.04	3	1.8	0.2019	41.03	0	Observed FDR	id
KTEVQTGGFSKESILPK-F9-U	sp|Q99ZW2|CAS9_STRP1	Cas9CBX1_840ug_eUV_RneasyMinelute2vol_HF_HCD_60mG_2.12560.12560.2	Cas9CBX1_840ug_eUV_RneasyMinelute2vol_HF_HCD_60mG_2.12560.12560.2	1105	244.07	U	Natural_-HPO3	U Natural_-HPO3	2092.07	2092.07	1047.04	2	2.5	0.11036	41.02	0	Observed FDR	id
RYDEHHQDLTLLK-D3-U	sp|Q99ZW2|CAS9_STRP1	Cas9CBX1_840ug_eUV_RneasyMinelute2vol_HF_HCD_60mG_1.17764.17764.3	Cas9CBX1_840ug_eUV_RneasyMinelute2vol_HF_HCD_60mG_1.17764.17764.3	326	244.07	U	Natural_-HPO3	U Natural_-HPO3	1910.91	1910.91	637.979	3	-0.1	0.16193	41.02	0	Observed FDR	id
ILTFRIPYYVGPLAR-R5-U	sp|Q99ZW2|CAS9_STRP1	Cas9CBX1_840ug_eUV_RneasyMinelute2vol_HF_HCD_60mG_1.35675.35675.3	Cas9CBX1_840ug_eUV_RneasyMinelute2vol_HF_HCD_60mG_1.35675.35675.3	447	244.07	U	Natural_-HPO3	U Natural_-HPO3	2022.09	2022.09	675.039	3	0.2	0.1154	41.01	0	Observed FDR	id
NLIGALLFDSGETAEATR-S10-U	sp|Q99ZW2|CAS9_STRP1	Cas9CBX1_840ug_eUV_RneasyMinelute2vol_HF_HCD_60mG_2.45058.45058.2	Cas9CBX1_840ug_eUV_RneasyMinelute2vol_HF_HCD_60mG_2.45058.45058.2	55	244.07	U	Natural_-HPO3	U Natural_-HPO3	2121.02	2121.02	1061.52	2	0.6	0.11418	41	0	Observed FDR	id
AGFIKRQLVETR-R6-U	sp|Q99ZW2|CAS9_STRP1	Cas9CBX1_840ug_eUV_RneasyMinelute2vol_HF_HCD_60mG_1.14411.14411.4	Cas9CBX1_840ug_eUV_RneasyMinelute2vol_HF_HCD_60mG_1.14411.14411.4	919	244.07	U	Natural_-HPO3	U Natural_-HPO3	1660.89	1660.89	416.231	4	0.8	0.15288	40.99	0	Observed FDR	id
ILTFRIPYYVGPLAR-P7-U	sp|Q99ZW2|CAS9_STRP1	Cas9CBX1_840ug_eUV_RneasyMinelute2vol_HF_HCD_60mG_2.39554.39554.3	Cas9CBX1_840ug_eUV_RneasyMinelute2vol_HF_HCD_60mG_2.39554.39554.3	449	244.07	U	Natural_-HPO3	U Natural_-HPO3	2022.09	2022.09	675.039	3	-0.3	0.15514	40.98	0	Observed FDR	id
HKPENIVIEMARENQTTQKGQK-R12-A	sp|Q99ZW2|CAS9_STRP1	Cas9CBX1_840ug_eUV_RneasyMinelute2vol_HF_HCD_60mG_1.17215.17215.5	Cas9CBX1_840ug_eUV_RneasyMinelute2vol_HF_HCD_60mG_1.17215.17215.5	765	265.081	A	Natural_-H3PO3	A Natural_-H3PO3	2843.41	2843.41	569.69	5	1.2	0.05697	40.98	0	Observed FDR	id
KSEETITPWNFEEVVDKGASAQSFIER-W9-U	sp|Q99ZW2|CAS9_STRP1	Cas9CBX1_840ug_eUV_RneasyMinelute2vol_HF_HCD_60mG_1.35811.35811.4	Cas9CBX1_840ug_eUV_RneasyMinelute2vol_HF_HCD_60mG_1.35811.35811.4	476	244.07	U	Natural_-HPO3	U Natural_-HPO3	3340.57	3340.57	836.151	4	-0.8	0.06667	40.96	0	Observed FDR	id
ICYLQEIFSNEXAK-Y3-U	sp|Q99ZW2|CAS9_STRP1	Cas9CBX1_840ug_eUV_RneasyMinelute2vol_HF_HCD_60mG_2.54646.54646.2	Cas9CBX1_840ug_eUV_RneasyMinelute2vol_HF_HCD_60mG_2.54646.54646.2	81	244.07	U	Natural_-HPO3	U Natural_-HPO3	2004.88	2004.88	1003.45	2	-1.5	0.11163	40.95	0	Observed FDR	id
AGFIKRQLVETR-L8-U	sp|Q99ZW2|CAS9_STRP1	Cas9CBX1_840ug_eUV_RneasyMinelute2vol_HF_HCD_60mG_1.13237.13237.4	Cas9CBX1_840ug_eUV_RneasyMinelute2vol_HF_HCD_60mG_1.13237.13237.4	921	244.07	U	Natural_-HPO3	U Natural_-HPO3	1660.89	1660.89	416.231	4	0.7	0.17346	40.95	0	Observed FDR	id
NFMQLIHDDSLTFKEDIQK-H7-U	sp|Q99ZW2|CAS9_STRP1	Cas9CBX1_840ug_eUV_RneasyMinelute2vol_HF_HCD_60mG_2.39983.39983.3	Cas9CBX1_840ug_eUV_RneasyMinelute2vol_HF_HCD_60mG_2.39983.39983.3	698	244.07	U	Natural_-HPO3	U Natural_-HPO3	2565.21	2565.21	856.077	3	0.4	0.08	40.92	0	Observed FDR	id
ILTFRIPYYVGPLAR-Y8-U	sp|Q99ZW2|CAS9_STRP1	Cas9CBX1_840ug_eUV_RneasyMinelute2vol_HF_HCD_60mG_2.42934.42934.3	Cas9CBX1_840ug_eUV_RneasyMinelute2vol_HF_HCD_60mG_2.42934.42934.3	450	244.07	U	Natural_-HPO3	U Natural_-HPO3	2022.09	2022.09	675.039	3	0.6	0.15245	40.92	0	Observed FDR	id
AGFIKRQLVETR-R6-U	sp|Q99ZW2|CAS9_STRP1	Cas9CBX1_840ug_eUV_RneasyMinelute2vol_HF_HCD_60mG_2.09226.09226.4	Cas9CBX1_840ug_eUV_RneasyMinelute2vol_HF_HCD_60mG_2.09226.09226.4	919	244.07	U	Natural_-HPO3	U Natural_-HPO3	1660.89	1660.89	416.231	4	1.1	0.124	40.91	0	Observed FDR	id
HKPENIVIEMARENQTTQKGQK-Q15-U	sp|Q99ZW2|CAS9_STRP1	Cas9CBX1_840ug_eUV_RneasyMinelute2vol_HF_HCD_60mG_1.09536.09536.4	Cas9CBX1_840ug_eUV_RneasyMinelute2vol_HF_HCD_60mG_1.09536.09536.4	768	260.064	U	Natural_-H3PO3+H2O	U Natural_-H3PO3+H2O	2838.39	2838.39	710.606	4	-0.4	0.07469	40.86	0	Observed FDR	id
TEVQTGGFSKESILPK-Q4-U	sp|Q99ZW2|CAS9_STRP1	Cas9CBX1_840ug_eUV_RneasyMinelute2vol_HF_HCD_60mG_2.15424.15424.2	Cas9CBX1_840ug_eUV_RneasyMinelute2vol_HF_HCD_60mG_2.15424.15424.2	1101	244.07	U	Natural_-HPO3	U Natural_-HPO3	1963.97	1963.98	982.997	2	2.5	0.14461	40.83	0	Observed FDR	id
HKPENIVIEMARENQTTQKGQK-M10-U	sp|Q99ZW2|CAS9_STRP1	Cas9CBX1_840ug_eUV_RneasyMinelute2vol_HF_HCD_60mG_1.09579.09579.4	Cas9CBX1_840ug_eUV_RneasyMinelute2vol_HF_HCD_60mG_1.09579.09579.4	763	244.07	U	Natural_-HPO3	U Natural_-HPO3	2822.4	2822.4	706.607	4	-0.5	0.08223	40.83	0	Observed FDR	id
ICYLQEIFSNEMAK-Y3-U	sp|Q99ZW2|CAS9_STRP1	Cas9CBX1_840ug_eUV_RneasyMinelute2vol_HF_HCD_60mG_2.35836.35836.2	Cas9CBX1_840ug_eUV_RneasyMinelute2vol_HF_HCD_60mG_2.35836.35836.2	81	244.07	U	Natural_-HPO3	U Natural_-HPO3	1988.89	1988.89	995.451	2	-0.2	0.11709	40.82	0	Observed FDR	id
QRTFDNGSIPHQIHLGELHAILR-Q1-U	sp|Q99ZW2|CAS9_STRP1	Cas9CBX1_840ug_eUV_RneasyMinelute2vol_HF_HCD_60mG_1.30330.30330.5	Cas9CBX1_840ug_eUV_RneasyMinelute2vol_HF_HCD_60mG_1.30330.30330.5	402	244.07	U	Natural_-HPO3	U Natural_-HPO3	2895.47	2895.48	580.103	5	0.5	0.07384	40.81	0	Observed FDR	id
NRICYLQEIFSNEXAK-Y5-U	sp|Q99ZW2|CAS9_STRP1	Cas9CBX1_840ug_eUV_RneasyMinelute2vol_HF_HCD_60mG_2.54780.54780.3	Cas9CBX1_840ug_eUV_RneasyMinelute2vol_HF_HCD_60mG_2.54780.54780.3	81	244.07	U	Natural_-HPO3	U Natural_-HPO3	2275.02	2275.03	759.352	3	2.8	0.10125	40.78	0	Observed FDR	id
NRICYLQEIFSNEXAK-Y5-G	sp|Q99ZW2|CAS9_STRP1	Cas9CBX1_840ug_eUV_RneasyMinelute2vol_HF_HCD_60mG_2.30859.30859.3	Cas9CBX1_840ug_eUV_RneasyMinelute2vol_HF_HCD_60mG_2.30859.30859.3	81	247.071	G	Natural_-H5PO5	G Natural_-H5PO5	2278.03	2278.03	760.352	3	2.7	0.05086	40.76	0	Observed FDR	id
ILTFRIPYYVGPLAR-R5-U	sp|Q99ZW2|CAS9_STRP1	Cas9CBX1_840ug_eUV_RneasyMinelute2vol_HF_HCD_60mG_2.44315.44315.3	Cas9CBX1_840ug_eUV_RneasyMinelute2vol_HF_HCD_60mG_2.44315.44315.3	447	244.07	U	Natural_-HPO3	U Natural_-HPO3	2022.09	2022.1	675.04	3	1.6	0.14853	40.76	0	Observed FDR	id
ILTFRIPYYVGPLAR-R5-U	sp|Q99ZW2|CAS9_STRP1	Cas9CBX1_840ug_eUV_RneasyMinelute2vol_HF_HCD_60mG_2.35122.35122.3	Cas9CBX1_840ug_eUV_RneasyMinelute2vol_HF_HCD_60mG_2.35122.35122.3	447	244.07	U	Natural_-HPO3	U Natural_-HPO3	2022.09	2022.1	675.041	3	2.5	0.11343	40.74	0	Observed FDR	id
APLSASXIKRYDEHHQDLTLLK-P2-U	sp|Q99ZW2|CAS9_STRP1	Cas9CBX1_840ug_eUV_RneasyMinelute2vol_HF_HCD_60mG_1.19112.19112.5	Cas9CBX1_840ug_eUV_RneasyMinelute2vol_HF_HCD_60mG_1.19112.19112.5	316	262.08	U	Natural_-HPO3+H2O	U Natural_-HPO3+H2O	2843.41	2843.41	569.69	5	-0.5	0.06779	40.74	0	Observed FDR	id
IPYYVGPLAR-Y4-U	sp|Q99ZW2|CAS9_STRP1	Cas9CBX1_840ug_eUV_RneasyMinelute2vol_HF_HCD_60mG_2.25737.25737.2	Cas9CBX1_840ug_eUV_RneasyMinelute2vol_HF_HCD_60mG_2.25737.25737.2	451	242.054	U	Natural_-H3PO3	U Natural_-H3PO3	1389.69	1389.69	695.855	2	1.4	0.1564	40.74	0	Observed FDR	id
GNELALPSKYVNFLYLASHYEK-Y15-U	sp|Q99ZW2|CAS9_STRP1	Cas9CBX1_840ug_eUV_RneasyMinelute2vol_HF_HCD_60mG_1.44073.44073.4	Cas9CBX1_840ug_eUV_RneasyMinelute2vol_HF_HCD_60mG_1.44073.44073.4	1237	244.07	U	Natural_-HPO3	U Natural_-HPO3	2799.38	2799.37	700.852	4	-0.2	0.07608	40.67	0	Observed FDR	id
RYDEHHQDLTLLK-D3-U	sp|Q99ZW2|CAS9_STRP1	Cas9CBX1_840ug_eUV_RneasyMinelute2vol_HF_HCD_60mG_1.17219.17219.3	Cas9CBX1_840ug_eUV_RneasyMinelute2vol_HF_HCD_60mG_1.17219.17219.3	326	244.07	U	Natural_-HPO3	U Natural_-HPO3	1910.91	1910.92	637.98	3	2.9	0.1592	40.63	0	Observed FDR	id
RYDEHHQDLTLLK-D3-U	sp|Q99ZW2|CAS9_STRP1	Cas9CBX1_840ug_eUV_RneasyMinelute2vol_HF_HCD_60mG_2.17120.17120.3	Cas9CBX1_840ug_eUV_RneasyMinelute2vol_HF_HCD_60mG_2.17120.17120.3	326	244.07	U	Natural_-HPO3	U Natural_-HPO3	1910.91	1910.91	637.979	3	0.5	0.13815	40.61	0	Observed FDR	id
ICYLQEIFSNEXAK-Y3-U	sp|Q99ZW2|CAS9_STRP1	Cas9CBX1_840ug_eUV_RneasyMinelute2vol_HF_HCD_60mG_1.35130.35130.2	Cas9CBX1_840ug_eUV_RneasyMinelute2vol_HF_HCD_60mG_1.35130.35130.2	81	244.07	U	Natural_-HPO3	U Natural_-HPO3	2004.88	2004.88	1003.45	2	0.7	0.10443	40.58	0	Observed FDR	id
ICYLQEIFSNEMAK-Y3-U	sp|Q99ZW2|CAS9_STRP1	Cas9CBX1_840ug_eUV_RneasyMinelute2vol_HF_HCD_60mG_1.37356.37356.2	Cas9CBX1_840ug_eUV_RneasyMinelute2vol_HF_HCD_60mG_1.37356.37356.2	81	244.07	U	Natural_-HPO3	U Natural_-HPO3	1988.89	1988.89	995.452	2	1.2	0.1194	40.58	0	Observed FDR	id
ILTFRIPYYVGPLAR-Y9-U	sp|Q99ZW2|CAS9_STRP1	Cas9CBX1_840ug_eUV_RneasyMinelute2vol_HF_HCD_60mG_2.41068.41068.3	Cas9CBX1_840ug_eUV_RneasyMinelute2vol_HF_HCD_60mG_2.41068.41068.3	451	244.07	U	Natural_-HPO3	U Natural_-HPO3	2022.09	2022.1	675.04	3	1.1	0.16706	40.55	0	Observed FDR	id
NRICYLQEIFSNEXAK-Y5-U	sp|Q99ZW2|CAS9_STRP1	Cas9CBX1_840ug_eUV_RneasyMinelute2vol_HF_HCD_60mG_1.29731.29731.3	Cas9CBX1_840ug_eUV_RneasyMinelute2vol_HF_HCD_60mG_1.29731.29731.3	81	244.07	U	Natural_-HPO3	U Natural_-HPO3	2275.02	2275.03	759.351	3	1.6	0.08349	40.55	0	Observed FDR	id
QRTFDNGSIPHQIHLGELHAILR-I9-U	sp|Q99ZW2|CAS9_STRP1	Cas9CBX1_840ug_eUV_RneasyMinelute2vol_HF_HCD_60mG_2.29344.29344.4	Cas9CBX1_840ug_eUV_RneasyMinelute2vol_HF_HCD_60mG_2.29344.29344.4	410	244.07	U	Natural_-HPO3	U Natural_-HPO3	2895.47	2895.48	724.879	4	3.1	0.08818	40.55	0	Observed FDR	id
KNRICYLQEIFSNEXAK-Y6-U	sp|Q99ZW2|CAS9_STRP1	Cas9CBX1_840ug_eUV_RneasyMinelute2vol_HF_HCD_60mG_1.29758.29758.3	Cas9CBX1_840ug_eUV_RneasyMinelute2vol_HF_HCD_60mG_1.29758.29758.3	81	244.07	U	Natural_-HPO3	U Natural_-HPO3	2403.12	2403.12	802.048	3	0.8	0.09244	40.53	0	Observed FDR	id
KTEVQTGGFSKESILPK-I14-U	sp|Q99ZW2|CAS9_STRP1	Cas9CBX1_840ug_eUV_RneasyMinelute2vol_HF_HCD_60mG_2.12589.12589.2	Cas9CBX1_840ug_eUV_RneasyMinelute2vol_HF_HCD_60mG_2.12589.12589.2	1110	244.07	U	Natural_-HPO3	U Natural_-HPO3	2092.07	2092.07	1047.04	2	2.5	0.1159	40.51	0	Observed FDR	id
NGYAGYIDGGASQEEFYK-Y3-U	sp|Q99ZW2|CAS9_STRP1	Cas9CBX1_840ug_eUV_RneasyMinelute2vol_HF_HCD_60mG_2.20535.20535.2	Cas9CBX1_840ug_eUV_RneasyMinelute2vol_HF_HCD_60mG_2.20535.20535.2	359	244.07	U	Natural_-HPO3	U Natural_-HPO3	2211.92	2211.93	1106.97	2	0.9	0.09663	40.51	0	Observed FDR	id
NRICYLQEIFSNEMAK-Y5-U	sp|Q99ZW2|CAS9_STRP1	Cas9CBX1_840ug_eUV_RneasyMinelute2vol_HF_HCD_60mG_1.37110.37110.2	Cas9CBX1_840ug_eUV_RneasyMinelute2vol_HF_HCD_60mG_1.37110.37110.2	81	244.07	U	Natural_-HPO3	U Natural_-HPO3	2259.03	2259.03	1130.52	2	0.4	0.16581	40.5	0	Observed FDR	id
RNSDKLIAR-S3-U	sp|Q99ZW2|CAS9_STRP1	Cas9CBX1_840ug_eUV_RneasyMinelute2vol_HF_HCD_60mG_1.06542.06542.3	Cas9CBX1_840ug_eUV_RneasyMinelute2vol_HF_HCD_60mG_1.06542.06542.3	1116	242.054	U	Natural_-H3PO3	U Natural_-H3PO3	1313.67	1313.67	438.897	3	-1.2	0.10499	40.49	0	Observed FDR	id
TFDNGSIPHQIHLGELHAILR-G5-G	sp|Q99ZW2|CAS9_STRP1	Cas9CBX1_840ug_eUV_RneasyMinelute2vol_HF_HCD_60mG_2.28740.28740.5	Cas9CBX1_840ug_eUV_RneasyMinelute2vol_HF_HCD_60mG_2.28740.28740.5	408	283.092	G	Natural_-HPO3	G Natural_-HPO3/A Natural_-H3PO3+H2O	2650.34	2650.34	531.076	5	1.3	0.09013	40.47	0	Observed FDR	id
AQVSGQGDSLHEHIANLAGSPAIKK-H13-U	sp|Q99ZW2|CAS9_STRP1	Cas9CBX1_840ug_eUV_RneasyMinelute2vol_HF_HCD_60mG_2.18916.18916.5	Cas9CBX1_840ug_eUV_RneasyMinelute2vol_HF_HCD_60mG_2.18916.18916.5	723	244.07	U	Natural_-HPO3	U Natural_-HPO3	2771.38	2771.38	555.284	5	-1.1	0.08341	40.46	0	Observed FDR	id
AQVSGQGDSLHEHIANLAGSPAIKK-S9-U	sp|Q99ZW2|CAS9_STRP1	Cas9CBX1_840ug_eUV_RneasyMinelute2vol_HF_HCD_60mG_2.17882.17882.3	Cas9CBX1_840ug_eUV_RneasyMinelute2vol_HF_HCD_60mG_2.17882.17882.3	719	244.07	U	Natural_-HPO3	U Natural_-HPO3	2771.38	2771.39	924.803	3	0.7	0.09556	40.45	0	Observed FDR	id
EVLDATLIHQSITGLYETR-R19-U	sp|Q99ZW2|CAS9_STRP1	Cas9CBX1_840ug_eUV_RneasyMinelute2vol_HF_HCD_60mG_2.32145.32145.2	Cas9CBX1_840ug_eUV_RneasyMinelute2vol_HF_HCD_60mG_2.32145.32145.2	1359	244.07	U	Natural_-HPO3	U Natural_-HPO3	2402.2	2402.2	1202.11	2	1.4	0.14434	40.44	0	Observed FDR	id
KNRICYLQEIFSNEMAK-R3-U	sp|Q99ZW2|CAS9_STRP1	Cas9CBX1_840ug_eUV_RneasyMinelute2vol_HF_HCD_60mG_2.33649.33649.3	Cas9CBX1_840ug_eUV_RneasyMinelute2vol_HF_HCD_60mG_2.33649.33649.3	78	244.07	U	Natural_-HPO3	U Natural_-HPO3	2387.12	2387.13	796.718	3	2	0.10578	40.41	0	Observed FDR	id
IPYYVGPLAR-Y3-U	sp|Q99ZW2|CAS9_STRP1	Cas9CBX1_840ug_eUV_RneasyMinelute2vol_HF_HCD_60mG_2.24691.24691.2	Cas9CBX1_840ug_eUV_RneasyMinelute2vol_HF_HCD_60mG_2.24691.24691.2	450	244.07	U	Natural_-HPO3	U Natural_-HPO3	1391.71	1391.71	696.862	2	0.4	0.27546	40.39	0	Observed FDR	id
TFDNGSIPHQIHLGELHAILR-I7-G	sp|Q99ZW2|CAS9_STRP1	Cas9CBX1_840ug_eUV_RneasyMinelute2vol_HF_HCD_60mG_1.29774.29774.5	Cas9CBX1_840ug_eUV_RneasyMinelute2vol_HF_HCD_60mG_1.29774.29774.5	410	301.102	G	Natural_-HPO3+H2O	G Natural_-HPO3+H2O	2668.35	2668.35	534.677	5	0.3	0.07784	40.39	0	Observed FDR	id
NLIGALLFDSGETAEATRLKR-E15-U	sp|Q99ZW2|CAS9_STRP1	Cas9CBX1_840ug_eUV_RneasyMinelute2vol_HF_HCD_60mG_2.44890.44890.4	Cas9CBX1_840ug_eUV_RneasyMinelute2vol_HF_HCD_60mG_2.44890.44890.4	60	244.07	U	Natural_-HPO3	U Natural_-HPO3	2518.3	2518.3	630.584	4	0.4	0.11883	40.38	0	Observed FDR	id
ILTFRIPYYVGPLAR-Y8-U	sp|Q99ZW2|CAS9_STRP1	Cas9CBX1_840ug_eUV_RneasyMinelute2vol_HF_HCD_60mG_2.55260.55260.3	Cas9CBX1_840ug_eUV_RneasyMinelute2vol_HF_HCD_60mG_2.55260.55260.3	450	244.07	U	Natural_-HPO3	U Natural_-HPO3	2022.09	2022.1	675.04	3	1.1	0.13731	40.38	0	Observed FDR	id
HKPENIVIEMARENQTTQKGQK-K19-U	sp|Q99ZW2|CAS9_STRP1	Cas9CBX1_840ug_eUV_RneasyMinelute2vol_HF_HCD_60mG_1.08535.08535.4	Cas9CBX1_840ug_eUV_RneasyMinelute2vol_HF_HCD_60mG_1.08535.08535.4	772	260.064	U	Natural_-H3PO3+H2O	U Natural_-H3PO3+H2O	2838.39	2838.39	710.606	4	-0.1	0.08148	40.37	0	Observed FDR	id
LSDYDVDHIVPQSFLKDDSIDNK-S19-U	sp|Q99ZW2|CAS9_STRP1	Cas9CBX1_840ug_eUV_RneasyMinelute2vol_HF_HCD_60mG_2.31891.31891.4	Cas9CBX1_840ug_eUV_RneasyMinelute2vol_HF_HCD_60mG_2.31891.31891.4	851	244.07	U	Natural_-HPO3	U Natural_-HPO3	2906.35	2906.35	727.595	4	0.5	0.07052	40.37	0	Observed FDR	id
APLSASMIKRYDEHHQDLTLLK-E13-U	sp|Q99ZW2|CAS9_STRP1	Cas9CBX1_840ug_eUV_RneasyMinelute2vol_HF_HCD_60mG_2.22848.22848.3	Cas9CBX1_840ug_eUV_RneasyMinelute2vol_HF_HCD_60mG_2.22848.22848.3	327	244.07	U	Natural_-HPO3	U Natural_-HPO3	2809.41	2809.41	937.478	3	0.8	0.0903	40.37	0	Observed FDR	id
ILTFRIPYYVGPLAR-Y8-U	sp|Q99ZW2|CAS9_STRP1	Cas9CBX1_840ug_eUV_RneasyMinelute2vol_HF_HCD_60mG_1.43106.43106.3	Cas9CBX1_840ug_eUV_RneasyMinelute2vol_HF_HCD_60mG_1.43106.43106.3	450	244.07	U	Natural_-HPO3	U Natural_-HPO3	2022.09	2022.09	675.039	3	0.2	0.16206	40.36	0	Observed FDR	id
IPYYVGPLAR-Y4-U	sp|Q99ZW2|CAS9_STRP1	Cas9CBX1_840ug_eUV_RneasyMinelute2vol_HF_HCD_60mG_1.26884.26884.2	Cas9CBX1_840ug_eUV_RneasyMinelute2vol_HF_HCD_60mG_1.26884.26884.2	451	242.054	U	Natural_-H3PO3	U Natural_-H3PO3	1389.69	1389.69	695.855	2	1	0.20528	40.36	0	Observed FDR	id
IPYYVGPLAR-P7-U	sp|Q99ZW2|CAS9_STRP1	Cas9CBX1_840ug_eUV_RneasyMinelute2vol_HF_HCD_60mG_2.20384.20384.2	Cas9CBX1_840ug_eUV_RneasyMinelute2vol_HF_HCD_60mG_2.20384.20384.2	454	244.07	U	Natural_-HPO3	U Natural_-HPO3	1391.71	1391.71	696.862	2	0.3	0.20799	40.33	0	Observed FDR	id
HKPENIVIEMARENQTTQK-M10-U	sp|Q99ZW2|CAS9_STRP1	Cas9CBX1_840ug_eUV_RneasyMinelute2vol_HF_HCD_60mG_2.10819.10819.4	Cas9CBX1_840ug_eUV_RneasyMinelute2vol_HF_HCD_60mG_2.10819.10819.4	763	244.07	U	Natural_-HPO3	U Natural_-HPO3	2509.22	2509.23	628.314	4	1.1	0.10767	40.3	0	Observed FDR	id
GNELALPSKYVNFLYLASHYEK-Y15-U	sp|Q99ZW2|CAS9_STRP1	Cas9CBX1_840ug_eUV_RneasyMinelute2vol_HF_HCD_60mG_1.44258.44258.4	Cas9CBX1_840ug_eUV_RneasyMinelute2vol_HF_HCD_60mG_1.44258.44258.4	1237	244.07	U	Natural_-HPO3	U Natural_-HPO3	2799.38	2799.37	700.851	4	-1.1	0.06941	40.27	0	Observed FDR	id
NLIGALLFDSGETAEATR-G11-U	sp|Q99ZW2|CAS9_STRP1	Cas9CBX1_840ug_eUV_RneasyMinelute2vol_HF_HCD_60mG_1.47386.47386.2	Cas9CBX1_840ug_eUV_RneasyMinelute2vol_HF_HCD_60mG_1.47386.47386.2	56	244.07	U	Natural_-HPO3	U Natural_-HPO3	2121.02	2121.03	1061.52	2	1.2	0.0993	40.27	0	Observed FDR	id
RNSDKLIAR-S3-U	sp|Q99ZW2|CAS9_STRP1	Cas9CBX1_840ug_eUV_RneasyMinelute2vol_HF_HCD_60mG_2.05812.05812.3	Cas9CBX1_840ug_eUV_RneasyMinelute2vol_HF_HCD_60mG_2.05812.05812.3	1116	242.054	U	Natural_-H3PO3	U Natural_-H3PO3	1313.67	1313.67	438.897	3	0	0.10156	40.26	0	Observed FDR	id
ICYLQEIFSNEMAK-Y3-U	sp|Q99ZW2|CAS9_STRP1	Cas9CBX1_840ug_eUV_RneasyMinelute2vol_HF_HCD_60mG_2.37217.37217.2	Cas9CBX1_840ug_eUV_RneasyMinelute2vol_HF_HCD_60mG_2.37217.37217.2	81	260.064	U	Natural_-H3PO3+H2O	U Natural_-H3PO3+H2O	2004.88	2004.88	1003.45	2	0.3	0.08933	40.25	0	Observed FDR	id
QLVETRQITK-E4-U	sp|Q99ZW2|CAS9_STRP1	Cas9CBX1_840ug_eUV_RneasyMinelute2vol_HF_HCD_60mG_2.08382.08382.2	Cas9CBX1_840ug_eUV_RneasyMinelute2vol_HF_HCD_60mG_2.08382.08382.2	923	244.07	U	Natural_-HPO3	U Natural_-HPO3	1458.77	1458.77	730.392	2	0.7	0.23946	40.19	0	Observed FDR	id
NRICYLQEIFSNEXAK-Y5-U	sp|Q99ZW2|CAS9_STRP1	Cas9CBX1_840ug_eUV_RneasyMinelute2vol_HF_HCD_60mG_1.30880.30880.3	Cas9CBX1_840ug_eUV_RneasyMinelute2vol_HF_HCD_60mG_1.30880.30880.3	81	244.07	U	Natural_-HPO3	U Natural_-HPO3	2275.02	2275.03	759.35	3	0.2	0.06833	40.19	0	Observed FDR	id
TEVQTGGFSKESILPK-F8-U	sp|Q99ZW2|CAS9_STRP1	Cas9CBX1_840ug_eUV_RneasyMinelute2vol_HF_HCD_60mG_1.16104.16104.2	Cas9CBX1_840ug_eUV_RneasyMinelute2vol_HF_HCD_60mG_1.16104.16104.2	1105	244.07	U	Natural_-HPO3	U Natural_-HPO3	1963.97	1963.97	982.994	2	-0.7	0.14037	40.15	0	Observed FDR	id
EVLDATLIHQSITGLYETR-T13-U	sp|Q99ZW2|CAS9_STRP1	Cas9CBX1_840ug_eUV_RneasyMinelute2vol_HF_HCD_60mG_2.33063.33063.2	Cas9CBX1_840ug_eUV_RneasyMinelute2vol_HF_HCD_60mG_2.33063.33063.2	1353	244.07	U	Natural_-HPO3	U Natural_-HPO3	2402.2	2402.2	1202.11	2	-0.2	0.17111	40.15	0	Observed FDR	id
HKPENIVIEMARENQTTQK-M10-U	sp|Q99ZW2|CAS9_STRP1	Cas9CBX1_840ug_eUV_RneasyMinelute2vol_HF_HCD_60mG_1.11591.11591.4	Cas9CBX1_840ug_eUV_RneasyMinelute2vol_HF_HCD_60mG_1.11591.11591.4	763	244.07	U	Natural_-HPO3	U Natural_-HPO3	2509.22	2509.23	628.316	4	3.1	0.09161	40.15	0	Observed FDR	id
IPYYVGPLAR-Y3-U	sp|Q99ZW2|CAS9_STRP1	Cas9CBX1_840ug_eUV_RneasyMinelute2vol_HF_HCD_60mG_2.25223.25223.2	Cas9CBX1_840ug_eUV_RneasyMinelute2vol_HF_HCD_60mG_2.25223.25223.2	450	244.07	U	Natural_-HPO3	U Natural_-HPO3	1391.71	1391.71	696.862	2	-0.8	0.21825	40.13	0	Observed FDR	id
TEVQTGGFSKESILPK-T5-U	sp|Q99ZW2|CAS9_STRP1	Cas9CBX1_840ug_eUV_RneasyMinelute2vol_HF_HCD_60mG_1.15516.15516.2	Cas9CBX1_840ug_eUV_RneasyMinelute2vol_HF_HCD_60mG_1.15516.15516.2	1102	244.07	U	Natural_-HPO3	U Natural_-HPO3	1963.97	1963.98	982.997	2	2.4	0.13391	40.09	0	Observed FDR	id
ICYLQEIFSNEMAK-Y3-U	sp|Q99ZW2|CAS9_STRP1	Cas9CBX1_840ug_eUV_RneasyMinelute2vol_HF_HCD_60mG_2.33862.33862.2	Cas9CBX1_840ug_eUV_RneasyMinelute2vol_HF_HCD_60mG_2.33862.33862.2	81	244.07	U	Natural_-HPO3	U Natural_-HPO3	1988.89	1988.89	995.452	2	1.5	0.07567	40.08	0	Observed FDR	id
HKPENIVIEMARENQTTQK-R12-U	sp|Q99ZW2|CAS9_STRP1	Cas9CBX1_840ug_eUV_RneasyMinelute2vol_HF_HCD_60mG_2.10315.10315.4	Cas9CBX1_840ug_eUV_RneasyMinelute2vol_HF_HCD_60mG_2.10315.10315.4	765	244.07	U	Natural_-HPO3	U Natural_-HPO3	2509.22	2509.22	628.314	4	0.1	0.10701	40.08	0	Observed FDR	id
TFDNGSIPHQIHLGELHAILR-D3-G	sp|Q99ZW2|CAS9_STRP1	Cas9CBX1_840ug_eUV_RneasyMinelute2vol_HF_HCD_60mG_2.29300.29300.5	Cas9CBX1_840ug_eUV_RneasyMinelute2vol_HF_HCD_60mG_2.29300.29300.5	406	283.092	G	Natural_-HPO3	G Natural_-HPO3/A Natural_-H3PO3+H2O	2650.34	2650.34	531.076	5	2.2	0.09274	40.08	0	Observed FDR	id
HKPENIVIEXAR-A11-C	sp|Q99ZW2|CAS9_STRP1	Cas9CBX1_840ug_eUV_RneasyMinelute2vol_HF_HCD_60mG_1.11791.11791.3	Cas9CBX1_840ug_eUV_RneasyMinelute2vol_HF_HCD_60mG_1.11791.11791.3	764	243.086	C	Natural_-HPO3	C Natural_-HPO3	1694.84	1694.84	565.956	3	1.4	0.11429	40.06	0	Observed FDR	id
NLIGALLFDSGETAEATR-E15-U	sp|Q99ZW2|CAS9_STRP1	Cas9CBX1_840ug_eUV_RneasyMinelute2vol_HF_HCD_60mG_1.49836.49836.2	Cas9CBX1_840ug_eUV_RneasyMinelute2vol_HF_HCD_60mG_1.49836.49836.2	60	244.07	U	Natural_-HPO3	U Natural_-HPO3	2121.02	2121.03	1061.52	2	1.8	0.09568	40.04	0	Observed FDR	id
AQVSGQGDSLHEHIANLAGSPAIKK-E12-U	sp|Q99ZW2|CAS9_STRP1	Cas9CBX1_840ug_eUV_RneasyMinelute2vol_HF_HCD_60mG_2.18205.18205.5	Cas9CBX1_840ug_eUV_RneasyMinelute2vol_HF_HCD_60mG_2.18205.18205.5	722	244.07	U	Natural_-HPO3	U Natural_-HPO3	2771.38	2771.39	555.285	5	0.9	0.06848	40.04	0	Observed FDR	id
ICYLQEIFSNEXAK-Y3-U	sp|Q99ZW2|CAS9_STRP1	Cas9CBX1_840ug_eUV_RneasyMinelute2vol_HF_HCD_60mG_2.33287.33287.2	Cas9CBX1_840ug_eUV_RneasyMinelute2vol_HF_HCD_60mG_2.33287.33287.2	81	244.07	U	Natural_-HPO3	U Natural_-HPO3	2004.88	2004.89	1003.45	2	2.7	0.108	40.03	0	Observed FDR	id
KYGGFDSPTVAYSVLVVAK-F5-U	sp|Q99ZW2|CAS9_STRP1	Cas9CBX1_840ug_eUV_RneasyMinelute2vol_HF_HCD_60mG_2.31744.31744.3	Cas9CBX1_840ug_eUV_RneasyMinelute2vol_HF_HCD_60mG_2.31744.31744.3	1134	244.07	U	Natural_-HPO3	U Natural_-HPO3	2244.13	2244.13	749.053	3	1.4	0.0892	40.02	0	Observed FDR	id
ILTFRIPYYVGPLAR-F4-U	sp|Q99ZW2|CAS9_STRP1	Cas9CBX1_840ug_eUV_RneasyMinelute2vol_HF_HCD_60mG_2.34783.34783.3	Cas9CBX1_840ug_eUV_RneasyMinelute2vol_HF_HCD_60mG_2.34783.34783.3	446	244.07	U	Natural_-HPO3	U Natural_-HPO3	2022.09	2022.1	675.04	3	0.9	0.10009	40.02	0	Observed FDR	id
RYTSTKEVLDATLIHQSITGLYETR-Y22-U	sp|Q99ZW2|CAS9_STRP1	Cas9CBX1_840ug_eUV_RneasyMinelute2vol_HF_HCD_60mG_2.31178.31178.3	Cas9CBX1_840ug_eUV_RneasyMinelute2vol_HF_HCD_60mG_2.31178.31178.3	1356	244.07	U	Natural_-HPO3	U Natural_-HPO3	3138.58	3138.59	1047.2	3	2	0.09478	40.02	0	Observed FDR	id
LESEFVYGDYKVYDVR-Y10-U	sp|Q99ZW2|CAS9_STRP1	Cas9CBX1_840ug_eUV_RneasyMinelute2vol_HF_HCD_60mG_1.26097.26097.2	Cas9CBX1_840ug_eUV_RneasyMinelute2vol_HF_HCD_60mG_1.26097.26097.2	1013	244.07	U	Natural_-HPO3	U Natural_-HPO3	2225.02	2225.02	1113.52	2	-0.3	0.15083	40	0	Observed FDR	id
APLSASMIKRYDEHHQDLTLLK-E13-U	sp|Q99ZW2|CAS9_STRP1	Cas9CBX1_840ug_eUV_RneasyMinelute2vol_HF_HCD_60mG_2.21725.21725.3	Cas9CBX1_840ug_eUV_RneasyMinelute2vol_HF_HCD_60mG_2.21725.21725.3	327	244.07	U	Natural_-HPO3	U Natural_-HPO3	2809.41	2809.41	937.478	3	0.8	0.09666	39.96	0	Observed FDR	id
APLSASMIKRYDEHHQDLTLLK-R10-U	sp|Q99ZW2|CAS9_STRP1	Cas9CBX1_840ug_eUV_RneasyMinelute2vol_HF_HCD_60mG_1.24052.24052.5	Cas9CBX1_840ug_eUV_RneasyMinelute2vol_HF_HCD_60mG_1.24052.24052.5	324	244.07	U	Natural_-HPO3	U Natural_-HPO3	2809.41	2809.41	562.89	5	0.7	0.09117	39.93	0	Observed FDR	id
ILTFRIPYYVGPLAR-P7-U	sp|Q99ZW2|CAS9_STRP1	Cas9CBX1_840ug_eUV_RneasyMinelute2vol_HF_HCD_60mG_1.43085.43085.3	Cas9CBX1_840ug_eUV_RneasyMinelute2vol_HF_HCD_60mG_1.43085.43085.3	449	244.07	U	Natural_-HPO3	U Natural_-HPO3	2022.09	2022.1	675.04	3	0.9	0.18737	39.91	0	Observed FDR	id
RNSDKLIAR-S3-U	sp|Q99ZW2|CAS9_STRP1	Cas9CBX1_840ug_eUV_RneasyMinelute2vol_HF_HCD_60mG_2.05788.05788.3	Cas9CBX1_840ug_eUV_RneasyMinelute2vol_HF_HCD_60mG_2.05788.05788.3	1116	242.054	U	Natural_-H3PO3	U Natural_-H3PO3	1313.67	1313.67	438.897	3	0	0.0993	39.89	0	Observed FDR	id
NRICYLQEIFSNEMAK-Y5-U	sp|Q99ZW2|CAS9_STRP1	Cas9CBX1_840ug_eUV_RneasyMinelute2vol_HF_HCD_60mG_2.35715.35715.2	Cas9CBX1_840ug_eUV_RneasyMinelute2vol_HF_HCD_60mG_2.35715.35715.2	81	244.07	U	Natural_-HPO3	U Natural_-HPO3	2259.03	2259.03	1130.52	2	1	0.19233	39.84	0	Observed FDR	id
ILTFRIPYYVGPLAR-Y8-U	sp|Q99ZW2|CAS9_STRP1	Cas9CBX1_840ug_eUV_RneasyMinelute2vol_HF_HCD_60mG_2.42447.42447.3	Cas9CBX1_840ug_eUV_RneasyMinelute2vol_HF_HCD_60mG_2.42447.42447.3	450	244.07	U	Natural_-HPO3	U Natural_-HPO3	2022.09	2022.1	675.04	3	0.9	0.16645	39.82	0	Observed FDR	id
AGFIKRQLVETR-R6-U	sp|Q99ZW2|CAS9_STRP1	Cas9CBX1_840ug_eUV_RneasyMinelute2vol_HF_HCD_60mG_1.13918.13918.3	Cas9CBX1_840ug_eUV_RneasyMinelute2vol_HF_HCD_60mG_1.13918.13918.3	919	244.07	U	Natural_-HPO3	U Natural_-HPO3	1660.89	1660.89	554.638	3	1.2	0.26175	39.78	0	Observed FDR	id
KSEETITPWNFEEVVDKGASAQSFIER-W9-U	sp|Q99ZW2|CAS9_STRP1	Cas9CBX1_840ug_eUV_RneasyMinelute2vol_HF_HCD_60mG_2.34026.34026.4	Cas9CBX1_840ug_eUV_RneasyMinelute2vol_HF_HCD_60mG_2.34026.34026.4	476	242.054	U	Natural_-H3PO3	U Natural_-H3PO3	3338.56	3338.55	835.646	4	-1.7	0.05908	39.75	0	Observed FDR	id
NRICYLQEIFSNEXAK-C4-U	sp|Q99ZW2|CAS9_STRP1	Cas9CBX1_840ug_eUV_RneasyMinelute2vol_HF_HCD_60mG_1.30310.30310.3	Cas9CBX1_840ug_eUV_RneasyMinelute2vol_HF_HCD_60mG_1.30310.30310.3	80	244.07	U	Natural_-HPO3	U Natural_-HPO3	2275.02	2275.03	759.35	3	1.2	0.09299	39.69	0	Observed FDR	id
QLVETRQITK-T5-U	sp|Q99ZW2|CAS9_STRP1	Cas9CBX1_840ug_eUV_RneasyMinelute2vol_HF_HCD_60mG_1.08744.08744.2	Cas9CBX1_840ug_eUV_RneasyMinelute2vol_HF_HCD_60mG_1.08744.08744.2	924	244.07	U	Natural_-HPO3	U Natural_-HPO3	1458.77	1458.77	730.392	2	0.7	0.2285	39.69	0	Observed FDR	id
AQVSGQGDSLHEHIANLAGSPAIK-H11-U	sp|Q99ZW2|CAS9_STRP1	Cas9CBX1_840ug_eUV_RneasyMinelute2vol_HF_HCD_60mG_2.21215.21215.3	Cas9CBX1_840ug_eUV_RneasyMinelute2vol_HF_HCD_60mG_2.21215.21215.3	721	244.07	U	Natural_-HPO3	U Natural_-HPO3	2643.29	2643.29	882.104	3	0.4	0.10707	39.66	0	Observed FDR	id
NRICYLQEIFSNEXAK-Y5-U	sp|Q99ZW2|CAS9_STRP1	Cas9CBX1_840ug_eUV_RneasyMinelute2vol_HF_HCD_60mG_1.37175.37175.3	Cas9CBX1_840ug_eUV_RneasyMinelute2vol_HF_HCD_60mG_1.37175.37175.3	81	244.07	U	Natural_-HPO3	U Natural_-HPO3	2275.02	2275.03	759.35	3	0.1	0.09447	39.62	0	Observed FDR	id
RYTSTKEVLDATLIHQSITGLYETR-E23-U	sp|Q99ZW2|CAS9_STRP1	Cas9CBX1_840ug_eUV_RneasyMinelute2vol_HF_HCD_60mG_2.31188.31188.5	Cas9CBX1_840ug_eUV_RneasyMinelute2vol_HF_HCD_60mG_2.31188.31188.5	1357	244.07	U	Natural_-HPO3	U Natural_-HPO3	3138.58	3138.59	628.725	5	0.8	0.06162	39.61	0	Observed FDR	id
ILTFRIPYYVGPLAR-Y8-U	sp|Q99ZW2|CAS9_STRP1	Cas9CBX1_840ug_eUV_RneasyMinelute2vol_HF_HCD_60mG_2.36877.36877.3	Cas9CBX1_840ug_eUV_RneasyMinelute2vol_HF_HCD_60mG_2.36877.36877.3	450	244.07	U	Natural_-HPO3	U Natural_-HPO3	2022.09	2022.1	675.04	3	1.1	0.10505	39.61	0	Observed FDR	id
ICYLQEIFSNEXAK-Y3-U	sp|Q99ZW2|CAS9_STRP1	Cas9CBX1_840ug_eUV_RneasyMinelute2vol_HF_HCD_60mG_2.33125.33125.2	Cas9CBX1_840ug_eUV_RneasyMinelute2vol_HF_HCD_60mG_2.33125.33125.2	81	244.07	U	Natural_-HPO3	U Natural_-HPO3	2004.88	2004.88	1003.45	2	1.7	0.10167	39.6	0	Observed FDR	id
ILTFRIPYYVGPLAR-P7-U	sp|Q99ZW2|CAS9_STRP1	Cas9CBX1_840ug_eUV_RneasyMinelute2vol_HF_HCD_60mG_2.36998.36998.3	Cas9CBX1_840ug_eUV_RneasyMinelute2vol_HF_HCD_60mG_2.36998.36998.3	449	244.07	U	Natural_-HPO3	U Natural_-HPO3	2022.09	2022.1	675.041	3	2.4	0.10821	39.59	0	Observed FDR	id
TEVQTGGFSKESILPK-Q4-U	sp|Q99ZW2|CAS9_STRP1	Cas9CBX1_840ug_eUV_RneasyMinelute2vol_HF_HCD_60mG_2.14897.14897.2	Cas9CBX1_840ug_eUV_RneasyMinelute2vol_HF_HCD_60mG_2.14897.14897.2	1101	244.07	U	Natural_-HPO3	U Natural_-HPO3	1963.97	1963.97	982.994	2	-0.5	0.14727	39.55	0	Observed FDR	id
ILTFRIPYYVGPLAR-Y8-U	sp|Q99ZW2|CAS9_STRP1	Cas9CBX1_840ug_eUV_RneasyMinelute2vol_HF_HCD_60mG_2.41609.41609.3	Cas9CBX1_840ug_eUV_RneasyMinelute2vol_HF_HCD_60mG_2.41609.41609.3	450	244.07	U	Natural_-HPO3	U Natural_-HPO3	2022.09	2022.09	675.039	3	0.4	0.1519	39.53	0	Observed FDR	id
IPYYVGPLAR-Y3-U	sp|Q99ZW2|CAS9_STRP1	Cas9CBX1_840ug_eUV_RneasyMinelute2vol_HF_HCD_60mG_1.26298.26298.2	Cas9CBX1_840ug_eUV_RneasyMinelute2vol_HF_HCD_60mG_1.26298.26298.2	450	242.054	U	Natural_-H3PO3	U Natural_-H3PO3	1389.69	1389.7	695.855	2	1.7	0.24132	39.52	0	Observed FDR	id
IPYYVGPLAR-Y3-U	sp|Q99ZW2|CAS9_STRP1	Cas9CBX1_840ug_eUV_RneasyMinelute2vol_HF_HCD_60mG_2.27620.27620.2	Cas9CBX1_840ug_eUV_RneasyMinelute2vol_HF_HCD_60mG_2.27620.27620.2	450	244.07	U	Natural_-HPO3	U Natural_-HPO3	1391.71	1391.71	696.863	2	1.2	0.24622	39.51	0	Observed FDR	id
QRTFDNGSIPHQIHLGELHAILR-F4-G	sp|Q99ZW2|CAS9_STRP1	Cas9CBX1_840ug_eUV_RneasyMinelute2vol_HF_HCD_60mG_1.28308.28308.6	Cas9CBX1_840ug_eUV_RneasyMinelute2vol_HF_HCD_60mG_1.28308.28308.6	405	283.092	G	Natural_-HPO3	G Natural_-HPO3/A Natural_-H3PO3+H2O	2934.5	2934.5	490.091	6	1.2	0.0776	39.51	0	Observed FDR	id
RYDEHHQDLTLLKALVR-E4-U	sp|Q99ZW2|CAS9_STRP1	Cas9CBX1_840ug_eUV_RneasyMinelute2vol_HF_HCD_60mG_2.31657.31657.3	Cas9CBX1_840ug_eUV_RneasyMinelute2vol_HF_HCD_60mG_2.31657.31657.3	327	244.07	U	Natural_-HPO3	U Natural_-HPO3	2350.2	2350.2	784.409	3	0.2	0.15084	39.48	0	Observed FDR	id
KTEVQTGGFSK-F9-U	sp|Q99ZW2|CAS9_STRP1	Cas9CBX1_840ug_eUV_RneasyMinelute2vol_HF_HCD_60mG_1.01945.01945.3	Cas9CBX1_840ug_eUV_RneasyMinelute2vol_HF_HCD_60mG_1.01945.01945.3	1105	244.07	U	Natural_-HPO3	U Natural_-HPO3	1424.68	1424.68	475.901	3	0.8	0.10753	39.47	0	Observed FDR	id
ILTFRIPYYVGPLAR-P7-U	sp|Q99ZW2|CAS9_STRP1	Cas9CBX1_840ug_eUV_RneasyMinelute2vol_HF_HCD_60mG_1.37030.37030.3	Cas9CBX1_840ug_eUV_RneasyMinelute2vol_HF_HCD_60mG_1.37030.37030.3	449	244.07	U	Natural_-HPO3	U Natural_-HPO3	2022.09	2022.09	675.038	3	-1.6	0.08515	39.46	0	Observed FDR	id
LESEFVYGDYKVYDVR-Y10-U	sp|Q99ZW2|CAS9_STRP1	Cas9CBX1_840ug_eUV_RneasyMinelute2vol_HF_HCD_60mG_1.24876.24876.2	Cas9CBX1_840ug_eUV_RneasyMinelute2vol_HF_HCD_60mG_1.24876.24876.2	1013	244.07	U	Natural_-HPO3	U Natural_-HPO3	2225.02	2225.02	1113.52	2	1.6	0.15995	39.45	0	Observed FDR	id
ICYLQEIFSNEXAK-Y3-U	sp|Q99ZW2|CAS9_STRP1	Cas9CBX1_840ug_eUV_RneasyMinelute2vol_HF_HCD_60mG_2.37861.37861.2	Cas9CBX1_840ug_eUV_RneasyMinelute2vol_HF_HCD_60mG_2.37861.37861.2	81	244.07	U	Natural_-HPO3	U Natural_-HPO3	2004.88	2004.88	1003.45	2	-1.2	0.09301	39.45	0	Observed FDR	id
KTEVQTGGFSKESILPK-G8-A	sp|Q99ZW2|CAS9_STRP1	Cas9CBX1_840ug_eUV_RneasyMinelute2vol_HF_HCD_60mG_2.11319.11319.4	Cas9CBX1_840ug_eUV_RneasyMinelute2vol_HF_HCD_60mG_2.11319.11319.4	1104	267.097	A	Natural_-HPO3	A Natural_-HPO3	2115.1	2115.1	529.782	4	0.5	0.07953	39.45	0	Observed FDR	id
DDSIDNKVLTR-S3-U	sp|Q99ZW2|CAS9_STRP1	Cas9CBX1_840ug_eUV_RneasyMinelute2vol_HF_HCD_60mG_2.10456.10456.2	Cas9CBX1_840ug_eUV_RneasyMinelute2vol_HF_HCD_60mG_2.10456.10456.2	851	244.07	U	Natural_-HPO3	U Natural_-HPO3	1518.72	1518.72	760.367	2	1	0.13268	39.43	0	Observed FDR	id
QLVETRQITK-T5-U	sp|Q99ZW2|CAS9_STRP1	Cas9CBX1_840ug_eUV_RneasyMinelute2vol_HF_HCD_60mG_1.09810.09810.2	Cas9CBX1_840ug_eUV_RneasyMinelute2vol_HF_HCD_60mG_1.09810.09810.2	924	244.07	U	Natural_-HPO3	U Natural_-HPO3	1458.77	1458.77	730.392	2	0.3	0.24889	39.43	0	Observed FDR	id
IPYYVGPLAR-I1-U	sp|Q99ZW2|CAS9_STRP1	Cas9CBX1_840ug_eUV_RneasyMinelute2vol_HF_HCD_60mG_2.26316.26316.3	Cas9CBX1_840ug_eUV_RneasyMinelute2vol_HF_HCD_60mG_2.26316.26316.3	448	244.07	U	Natural_-HPO3	U Natural_-HPO3	1391.71	1391.71	464.911	3	0.5	0.10514	39.43	0	Observed FDR	id
NRICYLQEIFSNEXAK-Y5-U	sp|Q99ZW2|CAS9_STRP1	Cas9CBX1_840ug_eUV_RneasyMinelute2vol_HF_HCD_60mG_2.28625.28625.3	Cas9CBX1_840ug_eUV_RneasyMinelute2vol_HF_HCD_60mG_2.28625.28625.3	81	244.07	U	Natural_-HPO3	U Natural_-HPO3	2275.02	2275.03	759.352	3	2.7	0.07975	39.43	0	Observed FDR	id
NRICYLQEIFSNEXAK-Y5-U	sp|Q99ZW2|CAS9_STRP1	Cas9CBX1_840ug_eUV_RneasyMinelute2vol_HF_HCD_60mG_2.54776.54776.3	Cas9CBX1_840ug_eUV_RneasyMinelute2vol_HF_HCD_60mG_2.54776.54776.3	81	244.07	U	Natural_-HPO3	U Natural_-HPO3	2275.02	2275.03	759.352	3	2.8	0.10014	39.43	0	Observed FDR	id
TFDNGSIPHQIHLGELHAILR-F2-G	sp|Q99ZW2|CAS9_STRP1	Cas9CBX1_840ug_eUV_RneasyMinelute2vol_HF_HCD_60mG_1.30742.30742.4	Cas9CBX1_840ug_eUV_RneasyMinelute2vol_HF_HCD_60mG_1.30742.30742.4	405	283.092	G	Natural_-HPO3	G Natural_-HPO3/A Natural_-H3PO3+H2O	2650.34	2650.33	663.591	4	-1.4	0.08472	39.38	0	Observed FDR	id
HKPENIVIEMARENQTTQKGQK-K19-U	sp|Q99ZW2|CAS9_STRP1	Cas9CBX1_840ug_eUV_RneasyMinelute2vol_HF_HCD_60mG_2.15287.15287.4	Cas9CBX1_840ug_eUV_RneasyMinelute2vol_HF_HCD_60mG_2.15287.15287.4	772	244.07	U	Natural_-HPO3	U Natural_-HPO3	2822.4	2822.4	706.608	4	1.1	0.09354	39.37	0	Observed FDR	id
AGFIKRQLVETR-R6-U	sp|Q99ZW2|CAS9_STRP1	Cas9CBX1_840ug_eUV_RneasyMinelute2vol_HF_HCD_60mG_1.18529.18529.3	Cas9CBX1_840ug_eUV_RneasyMinelute2vol_HF_HCD_60mG_1.18529.18529.3	919	324.036	U	Natural	U Natural	1740.86	1740.86	581.293	3	0	0.19415	39.35	0	Observed FDR	id
AGFIKRQLVETR-R6-U	sp|Q99ZW2|CAS9_STRP1	Cas9CBX1_840ug_eUV_RneasyMinelute2vol_HF_HCD_60mG_2.12261.12261.3	Cas9CBX1_840ug_eUV_RneasyMinelute2vol_HF_HCD_60mG_2.12261.12261.3	919	244.07	U	Natural_-HPO3	U Natural_-HPO3	1660.89	1660.89	554.638	3	1.2	0.24012	39.35	0	Observed FDR	id
AQVSGQGDSLHEHIANLAGSPAIK-E12-U	sp|Q99ZW2|CAS9_STRP1	Cas9CBX1_840ug_eUV_RneasyMinelute2vol_HF_HCD_60mG_1.22370.22370.4	Cas9CBX1_840ug_eUV_RneasyMinelute2vol_HF_HCD_60mG_1.22370.22370.4	722	244.07	U	Natural_-HPO3	U Natural_-HPO3	2643.29	2643.29	661.83	4	0.3	0.09341	39.34	0	Observed FDR	id
NFMQLIHDDSLTFKEDIQK-M3-U	sp|Q99ZW2|CAS9_STRP1	Cas9CBX1_840ug_eUV_RneasyMinelute2vol_HF_HCD_60mG_1.35684.35684.3	Cas9CBX1_840ug_eUV_RneasyMinelute2vol_HF_HCD_60mG_1.35684.35684.3	694	244.07	U	Natural_-HPO3	U Natural_-HPO3	2565.21	2565.21	856.077	3	0.9	0.07265	39.34	0	Observed FDR	id
TEVQTGGFSK-G6-U	sp|Q99ZW2|CAS9_STRP1	Cas9CBX1_840ug_eUV_RneasyMinelute2vol_HF_HCD_60mG_2.02486.02486.2	Cas9CBX1_840ug_eUV_RneasyMinelute2vol_HF_HCD_60mG_2.02486.02486.2	1103	244.07	U	Natural_-HPO3	U Natural_-HPO3	1296.58	1296.59	649.3	2	1.3	0.18564	39.33	0	Observed FDR	id
AGFIKRQLVETR-L8-U	sp|Q99ZW2|CAS9_STRP1	Cas9CBX1_840ug_eUV_RneasyMinelute2vol_HF_HCD_60mG_1.10062.10062.4	Cas9CBX1_840ug_eUV_RneasyMinelute2vol_HF_HCD_60mG_1.10062.10062.4	921	244.07	U	Natural_-HPO3	U Natural_-HPO3	1660.89	1660.89	416.23	4	0.1	0.12115	39.32	0	Observed FDR	id
RYTSTKEVLDATLIHQSITGLYETR-E23-U	sp|Q99ZW2|CAS9_STRP1	Cas9CBX1_840ug_eUV_RneasyMinelute2vol_HF_HCD_60mG_1.32263.32263.3	Cas9CBX1_840ug_eUV_RneasyMinelute2vol_HF_HCD_60mG_1.32263.32263.3	1357	244.07	U	Natural_-HPO3	U Natural_-HPO3	3138.58	3138.59	1047.2	3	0.8	0.09421	39.32	0	Observed FDR	id
HKPENIVIEMARENQTTQK-M10-U	sp|Q99ZW2|CAS9_STRP1	Cas9CBX1_840ug_eUV_RneasyMinelute2vol_HF_HCD_60mG_1.11300.11300.4	Cas9CBX1_840ug_eUV_RneasyMinelute2vol_HF_HCD_60mG_1.11300.11300.4	763	244.07	U	Natural_-HPO3	U Natural_-HPO3	2509.22	2509.22	628.314	4	0.7	0.10541	39.31	0	Observed FDR	id
ILTFRIPYYVGPLAR-P7-U	sp|Q99ZW2|CAS9_STRP1	Cas9CBX1_840ug_eUV_RneasyMinelute2vol_HF_HCD_60mG_2.38894.38894.3	Cas9CBX1_840ug_eUV_RneasyMinelute2vol_HF_HCD_60mG_2.38894.38894.3	449	244.07	U	Natural_-HPO3	U Natural_-HPO3	2022.09	2022.1	675.04	3	0.9	0.12692	39.29	0	Observed FDR	id
KNRICYLQEIFSNEXAK-Y6-U	sp|Q99ZW2|CAS9_STRP1	Cas9CBX1_840ug_eUV_RneasyMinelute2vol_HF_HCD_60mG_2.28679.28679.3	Cas9CBX1_840ug_eUV_RneasyMinelute2vol_HF_HCD_60mG_2.28679.28679.3	81	244.07	U	Natural_-HPO3	U Natural_-HPO3	2403.12	2403.12	802.049	3	1.6	0.09358	39.28	0	Observed FDR	id
KNRICYLQEIFSNEXAK-C5-U	sp|Q99ZW2|CAS9_STRP1	Cas9CBX1_840ug_eUV_RneasyMinelute2vol_HF_HCD_60mG_1.30444.30444.3	Cas9CBX1_840ug_eUV_RneasyMinelute2vol_HF_HCD_60mG_1.30444.30444.3	80	244.07	U	Natural_-HPO3	U Natural_-HPO3	2403.12	2403.12	802.047	3	-1.4	0.09157	39.28	0	Observed FDR	id
IPYYVGPLAR-Y4-U	sp|Q99ZW2|CAS9_STRP1	Cas9CBX1_840ug_eUV_RneasyMinelute2vol_HF_HCD_60mG_1.26862.26862.2	Cas9CBX1_840ug_eUV_RneasyMinelute2vol_HF_HCD_60mG_1.26862.26862.2	451	242.054	U	Natural_-H3PO3	U Natural_-H3PO3	1389.69	1389.69	695.855	2	1	0.18343	39.27	0	Observed FDR	id
ILTFRIPYYVGPLAR-Y8-U	sp|Q99ZW2|CAS9_STRP1	Cas9CBX1_840ug_eUV_RneasyMinelute2vol_HF_HCD_60mG_1.44913.44913.3	Cas9CBX1_840ug_eUV_RneasyMinelute2vol_HF_HCD_60mG_1.44913.44913.3	450	244.07	U	Natural_-HPO3	U Natural_-HPO3	2022.09	2022.09	675.038	3	-1.3	0.13646	39.25	0	Observed FDR	id
ICYLQEIFSNEXAK-Y3-U	sp|Q99ZW2|CAS9_STRP1	Cas9CBX1_840ug_eUV_RneasyMinelute2vol_HF_HCD_60mG_2.34218.34218.2	Cas9CBX1_840ug_eUV_RneasyMinelute2vol_HF_HCD_60mG_2.34218.34218.2	81	244.07	U	Natural_-HPO3	U Natural_-HPO3	2004.88	2004.88	1003.45	2	1.6	0.10136	39.23	0	Observed FDR	id
HKPENIVIEMARENQTTQKGQK-M10-U	sp|Q99ZW2|CAS9_STRP1	Cas9CBX1_840ug_eUV_RneasyMinelute2vol_HF_HCD_60mG_2.09377.09377.4	Cas9CBX1_840ug_eUV_RneasyMinelute2vol_HF_HCD_60mG_2.09377.09377.4	763	244.07	U	Natural_-HPO3	U Natural_-HPO3	2822.4	2822.4	706.609	4	1.7	0.09697	39.22	0	Observed FDR	id
ICYLQEIFSNEXAK-Y3-U	sp|Q99ZW2|CAS9_STRP1	Cas9CBX1_840ug_eUV_RneasyMinelute2vol_HF_HCD_60mG_1.34667.34667.2	Cas9CBX1_840ug_eUV_RneasyMinelute2vol_HF_HCD_60mG_1.34667.34667.2	81	244.07	U	Natural_-HPO3	U Natural_-HPO3	2004.88	2004.88	1003.45	2	1.2	0.10731	39.22	0	Observed FDR	id
NRICYLQEIFSNEMAK-L6-U	sp|Q99ZW2|CAS9_STRP1	Cas9CBX1_840ug_eUV_RneasyMinelute2vol_HF_HCD_60mG_2.36248.36248.2	Cas9CBX1_840ug_eUV_RneasyMinelute2vol_HF_HCD_60mG_2.36248.36248.2	82	244.07	U	Natural_-HPO3	U Natural_-HPO3	2259.03	2259.03	1130.52	2	0.2	0.17194	39.21	0	Observed FDR	id
KTEVQTGGFSKESILPK-K11-U	sp|Q99ZW2|CAS9_STRP1	Cas9CBX1_840ug_eUV_RneasyMinelute2vol_HF_HCD_60mG_2.11978.11978.3	Cas9CBX1_840ug_eUV_RneasyMinelute2vol_HF_HCD_60mG_2.11978.11978.3	1107	244.07	U	Natural_-HPO3	U Natural_-HPO3	2092.07	2092.07	698.364	3	0.5	0.11452	39.21	0	Observed FDR	id
ILTFRIPYYVGPLAR-P7-U	sp|Q99ZW2|CAS9_STRP1	Cas9CBX1_840ug_eUV_RneasyMinelute2vol_HF_HCD_60mG_2.35179.35179.3	Cas9CBX1_840ug_eUV_RneasyMinelute2vol_HF_HCD_60mG_2.35179.35179.3	449	244.07	U	Natural_-HPO3	U Natural_-HPO3	2022.09	2022.09	675.039	3	0.2	0.11064	39.2	0	Observed FDR	id
NLIGALLFDSGETAEATRLKR-A16-U	sp|Q99ZW2|CAS9_STRP1	Cas9CBX1_840ug_eUV_RneasyMinelute2vol_HF_HCD_60mG_1.47658.47658.4	Cas9CBX1_840ug_eUV_RneasyMinelute2vol_HF_HCD_60mG_1.47658.47658.4	61	244.07	U	Natural_-HPO3	U Natural_-HPO3	2518.3	2518.3	630.584	4	0.6	0.11941	39.17	0	Observed FDR	id
VMGRHKPENIVIEXAR-H5-U	sp|Q99ZW2|CAS9_STRP1	Cas9CBX1_840ug_eUV_RneasyMinelute2vol_HF_HCD_60mG_1.11376.11376.3	Cas9CBX1_840ug_eUV_RneasyMinelute2vol_HF_HCD_60mG_1.11376.11376.3	754	244.07	U	Natural_-HPO3	U Natural_-HPO3	2139.06	2139.06	714.027	3	0.6	0.1294	39.16	0	Observed FDR	id
RYDEHHQDLTLLK-L9-U	sp|Q99ZW2|CAS9_STRP1	Cas9CBX1_840ug_eUV_RneasyMinelute2vol_HF_HCD_60mG_2.10381.10381.3	Cas9CBX1_840ug_eUV_RneasyMinelute2vol_HF_HCD_60mG_2.10381.10381.3	332	260.064	U	Natural_-H3PO3+H2O	U Natural_-H3PO3+H2O	1926.91	1926.91	643.311	3	1.1	0.14618	39.15	0	Observed FDR	id
QLVETRQITK-T5-U	sp|Q99ZW2|CAS9_STRP1	Cas9CBX1_840ug_eUV_RneasyMinelute2vol_HF_HCD_60mG_1.07792.07792.2	Cas9CBX1_840ug_eUV_RneasyMinelute2vol_HF_HCD_60mG_1.07792.07792.2	924	244.07	U	Natural_-HPO3	U Natural_-HPO3	1458.77	1458.77	730.392	2	1	0.24698	39.15	0	Observed FDR	id
NRICYLQEIFSNEXAK-Y5-U	sp|Q99ZW2|CAS9_STRP1	Cas9CBX1_840ug_eUV_RneasyMinelute2vol_HF_HCD_60mG_1.34384.34384.3	Cas9CBX1_840ug_eUV_RneasyMinelute2vol_HF_HCD_60mG_1.34384.34384.3	81	324.036	U	Natural	U Natural	2354.99	2354.99	786.004	3	-0.6	0.08126	39.14	0	Observed FDR	id
NRICYLQEIFSNEXAK-Y5-U	sp|Q99ZW2|CAS9_STRP1	Cas9CBX1_840ug_eUV_RneasyMinelute2vol_HF_HCD_60mG_2.30836.30836.3	Cas9CBX1_840ug_eUV_RneasyMinelute2vol_HF_HCD_60mG_2.30836.30836.3	81	260.064	U	Natural_-H3PO3+H2O	U Natural_-H3PO3+H2O	2291.02	2291.02	764.682	3	0.7	0.08336	39.13	0	Observed FDR	id
IPYYVGPLAR-I1-U	sp|Q99ZW2|CAS9_STRP1	Cas9CBX1_840ug_eUV_RneasyMinelute2vol_HF_HCD_60mG_1.25695.25695.3	Cas9CBX1_840ug_eUV_RneasyMinelute2vol_HF_HCD_60mG_1.25695.25695.3	448	244.07	U	Natural_-HPO3	U Natural_-HPO3	1391.71	1391.71	464.911	3	0.2	0.20636	39.11	0	Observed FDR	id
HKPENIVIEMARENQTTQKGQK-N14-U	sp|Q99ZW2|CAS9_STRP1	Cas9CBX1_840ug_eUV_RneasyMinelute2vol_HF_HCD_60mG_1.11631.11631.5	Cas9CBX1_840ug_eUV_RneasyMinelute2vol_HF_HCD_60mG_1.11631.11631.5	767	244.07	U	Natural_-HPO3	U Natural_-HPO3	2822.4	2822.4	565.487	5	0.1	0.06574	39.09	0	Observed FDR	id
KNRICYLQEIFSNEMAK-R3-U	sp|Q99ZW2|CAS9_STRP1	Cas9CBX1_840ug_eUV_RneasyMinelute2vol_HF_HCD_60mG_1.34836.34836.3	Cas9CBX1_840ug_eUV_RneasyMinelute2vol_HF_HCD_60mG_1.34836.34836.3	78	244.07	U	Natural_-HPO3	U Natural_-HPO3	2387.12	2387.13	796.717	3	0.6	0.108	39.08	0	Observed FDR	id
QLVETRQITK-T5-U	sp|Q99ZW2|CAS9_STRP1	Cas9CBX1_840ug_eUV_RneasyMinelute2vol_HF_HCD_60mG_2.08870.08870.2	Cas9CBX1_840ug_eUV_RneasyMinelute2vol_HF_HCD_60mG_2.08870.08870.2	924	244.07	U	Natural_-HPO3	U Natural_-HPO3	1458.77	1458.77	730.392	2	0.1	0.21901	39.05	0	Observed FDR	id
QLVETRQITK-T5-U	sp|Q99ZW2|CAS9_STRP1	Cas9CBX1_840ug_eUV_RneasyMinelute2vol_HF_HCD_60mG_1.07783.07783.2	Cas9CBX1_840ug_eUV_RneasyMinelute2vol_HF_HCD_60mG_1.07783.07783.2	924	244.07	U	Natural_-HPO3	U Natural_-HPO3	1458.77	1458.77	730.392	2	0.6	0.2172	39.03	0	Observed FDR	id
LITQRKFDNLTK-R5-U	sp|Q99ZW2|CAS9_STRP1	Cas9CBX1_840ug_eUV_RneasyMinelute2vol_HF_HCD_60mG_2.11722.11722.2	Cas9CBX1_840ug_eUV_RneasyMinelute2vol_HF_HCD_60mG_2.11722.11722.2	895	244.07	U	Natural_-HPO3	U Natural_-HPO3	1719.92	1719.92	860.967	2	1.3	0.21297	38.99	0	Observed FDR	id
NRICYLQEIFSNEMAK-Y5-U	sp|Q99ZW2|CAS9_STRP1	Cas9CBX1_840ug_eUV_RneasyMinelute2vol_HF_HCD_60mG_1.37037.37037.3	Cas9CBX1_840ug_eUV_RneasyMinelute2vol_HF_HCD_60mG_1.37037.37037.3	81	244.07	U	Natural_-HPO3	U Natural_-HPO3	2259.03	2259.03	754.019	3	1.3	0.10646	38.99	0	Observed FDR	id
ICYLQEIFSNEXAK-Y3-U	sp|Q99ZW2|CAS9_STRP1	Cas9CBX1_840ug_eUV_RneasyMinelute2vol_HF_HCD_60mG_2.36162.36162.2	Cas9CBX1_840ug_eUV_RneasyMinelute2vol_HF_HCD_60mG_2.36162.36162.2	81	244.07	U	Natural_-HPO3	U Natural_-HPO3	2004.88	2004.88	1003.45	2	1.4	0.10062	38.92	0	Observed FDR	id
APLSASMIKRYDEHHQDLTLLK-E13-U	sp|Q99ZW2|CAS9_STRP1	Cas9CBX1_840ug_eUV_RneasyMinelute2vol_HF_HCD_60mG_2.22304.22304.3	Cas9CBX1_840ug_eUV_RneasyMinelute2vol_HF_HCD_60mG_2.22304.22304.3	327	244.07	U	Natural_-HPO3	U Natural_-HPO3	2809.41	2809.41	937.478	3	0.8	0.09649	38.92	0	Observed FDR	id
HKPENIVIEMARENQTTQKGQK-R12-A	sp|Q99ZW2|CAS9_STRP1	Cas9CBX1_840ug_eUV_RneasyMinelute2vol_HF_HCD_60mG_2.15995.15995.4	Cas9CBX1_840ug_eUV_RneasyMinelute2vol_HF_HCD_60mG_2.15995.15995.4	765	265.081	A	Natural_-H3PO3	A Natural_-H3PO3	2843.41	2843.41	711.861	4	1.7	0.0795	38.91	0	Observed FDR	id
ILTFRIPYYVGPLAR-I6-U	sp|Q99ZW2|CAS9_STRP1	Cas9CBX1_840ug_eUV_RneasyMinelute2vol_HF_HCD_60mG_1.35943.35943.3	Cas9CBX1_840ug_eUV_RneasyMinelute2vol_HF_HCD_60mG_1.35943.35943.3	448	244.07	U	Natural_-HPO3	U Natural_-HPO3	2022.09	2022.09	675.038	3	-1.4	0.08657	38.9	0	Observed FDR	id
AGFIKRQLVETR-R6-U	sp|Q99ZW2|CAS9_STRP1	Cas9CBX1_840ug_eUV_RneasyMinelute2vol_HF_HCD_60mG_2.17201.17201.3	Cas9CBX1_840ug_eUV_RneasyMinelute2vol_HF_HCD_60mG_2.17201.17201.3	919	324.036	U	Natural	U Natural	1740.86	1740.86	581.295	3	3.4	0.18853	38.89	0	Observed FDR	id
IEKILTFRIPYYVGPLAR-Y11-U	sp|Q99ZW2|CAS9_STRP1	Cas9CBX1_840ug_eUV_RneasyMinelute2vol_HF_HCD_60mG_1.41870.41870.3	Cas9CBX1_840ug_eUV_RneasyMinelute2vol_HF_HCD_60mG_1.41870.41870.3	450	244.07	U	Natural_-HPO3	U Natural_-HPO3	2392.32	2392.32	798.448	3	1.9	0.11026	38.89	0	Observed FDR	id
HKPENIVIEXARENQTTQK-A11-A	sp|Q99ZW2|CAS9_STRP1	Cas9CBX1_840ug_eUV_RneasyMinelute2vol_HF_HCD_60mG_2.09193.09193.4	Cas9CBX1_840ug_eUV_RneasyMinelute2vol_HF_HCD_60mG_2.09193.09193.4	764	265.081	A	Natural_-H3PO3	A Natural_-H3PO3	2546.23	2546.23	637.566	4	1	0.07098	38.88	0	Observed FDR	id
APLSASMIKRYDEHHQDLTLLK-D12-U	sp|Q99ZW2|CAS9_STRP1	Cas9CBX1_840ug_eUV_RneasyMinelute2vol_HF_HCD_60mG_2.18533.18533.3	Cas9CBX1_840ug_eUV_RneasyMinelute2vol_HF_HCD_60mG_2.18533.18533.3	326	260.064	U	Natural_-H3PO3+H2O	U Natural_-H3PO3+H2O	2825.4	2825.4	942.808	3	0.1	0.07396	38.85	0	Observed FDR	id
ILTFRIPYYVGPLAR-Y8-U	sp|Q99ZW2|CAS9_STRP1	Cas9CBX1_840ug_eUV_RneasyMinelute2vol_HF_HCD_60mG_1.41367.41367.3	Cas9CBX1_840ug_eUV_RneasyMinelute2vol_HF_HCD_60mG_1.41367.41367.3	450	244.07	U	Natural_-HPO3	U Natural_-HPO3	2022.09	2022.09	675.039	3	-0.2	0.14889	38.84	0	Observed FDR	id
VMGRHKPENIVIEXAR-H5-U	sp|Q99ZW2|CAS9_STRP1	Cas9CBX1_840ug_eUV_RneasyMinelute2vol_HF_HCD_60mG_2.10555.10555.3	Cas9CBX1_840ug_eUV_RneasyMinelute2vol_HF_HCD_60mG_2.10555.10555.3	754	244.07	U	Natural_-HPO3	U Natural_-HPO3	2139.06	2139.06	714.027	3	0.2	0.12255	38.84	0	Observed FDR	id
APLSASXIKRYDEHHQDLTLLK-D12-U	sp|Q99ZW2|CAS9_STRP1	Cas9CBX1_840ug_eUV_RneasyMinelute2vol_HF_HCD_60mG_1.20622.20622.3	Cas9CBX1_840ug_eUV_RneasyMinelute2vol_HF_HCD_60mG_1.20622.20622.3	326	244.07	U	Natural_-HPO3	U Natural_-HPO3	2825.4	2825.4	942.807	3	-1	0.08839	38.84	0	Observed FDR	id
IPYYVGPLAR-G6-U	sp|Q99ZW2|CAS9_STRP1	Cas9CBX1_840ug_eUV_RneasyMinelute2vol_HF_HCD_60mG_1.21750.21750.2	Cas9CBX1_840ug_eUV_RneasyMinelute2vol_HF_HCD_60mG_1.21750.21750.2	453	244.07	U	Natural_-HPO3	U Natural_-HPO3	1391.71	1391.71	696.862	2	0.6	0.19129	38.84	0	Observed FDR	id
KSEETITPWNFEEVVDKGASAQSFIER-W9-U	sp|Q99ZW2|CAS9_STRP1	Cas9CBX1_840ug_eUV_RneasyMinelute2vol_HF_HCD_60mG_2.34568.34568.4	Cas9CBX1_840ug_eUV_RneasyMinelute2vol_HF_HCD_60mG_2.34568.34568.4	476	242.054	U	Natural_-H3PO3	U Natural_-H3PO3	3338.56	3338.57	835.649	4	2.2	0.05894	38.83	0	Observed FDR	id
VVDELVKVMGR-M9-U	sp|Q99ZW2|CAS9_STRP1	Cas9CBX1_840ug_eUV_RneasyMinelute2vol_HF_HCD_60mG_1.18870.18870.2	Cas9CBX1_840ug_eUV_RneasyMinelute2vol_HF_HCD_60mG_1.18870.18870.2	751	244.07	U	Natural_-HPO3	U Natural_-HPO3	1487.77	1487.76	744.89	2	-0.3	0.22527	38.83	0	Observed FDR	id
NFMQLIHDDSLTFKEDIQK-L5-U	sp|Q99ZW2|CAS9_STRP1	Cas9CBX1_840ug_eUV_RneasyMinelute2vol_HF_HCD_60mG_1.35120.35120.3	Cas9CBX1_840ug_eUV_RneasyMinelute2vol_HF_HCD_60mG_1.35120.35120.3	696	244.07	U	Natural_-HPO3	U Natural_-HPO3	2565.21	2565.21	856.077	3	1.2	0.06887	38.83	0	Observed FDR	id
VVDELVKVMGR-M9-U	sp|Q99ZW2|CAS9_STRP1	Cas9CBX1_840ug_eUV_RneasyMinelute2vol_HF_HCD_60mG_2.17536.17536.2	Cas9CBX1_840ug_eUV_RneasyMinelute2vol_HF_HCD_60mG_2.17536.17536.2	751	244.07	U	Natural_-HPO3	U Natural_-HPO3	1487.77	1487.77	744.891	2	0.9	0.25094	38.83	0	Observed FDR	id
ILTFRIPYYVGPLAR-Y9-G	sp|Q99ZW2|CAS9_STRP1	Cas9CBX1_840ug_eUV_RneasyMinelute2vol_HF_HCD_60mG_1.42765.42765.4	Cas9CBX1_840ug_eUV_RneasyMinelute2vol_HF_HCD_60mG_1.42765.42765.4	451	299.087	G	Natural_-H3PO3+H2O	G Natural_-H3PO3+H2O	2077.11	2077.11	520.286	4	0.8	0.09272	38.78	0	Observed FDR	id
LSDYDVDHIVPQSFLKDDSIDNKVLTR-S13-U	sp|Q99ZW2|CAS9_STRP1	Cas9CBX1_840ug_eUV_RneasyMinelute2vol_HF_HCD_60mG_1.35243.35243.5	Cas9CBX1_840ug_eUV_RneasyMinelute2vol_HF_HCD_60mG_1.35243.35243.5	845	244.07	U	Natural_-HPO3	U Natural_-HPO3	3375.65	3375.65	676.137	5	0.2	0.0623	38.77	0	Observed FDR	id
AGFIKRQLVETR-R6-U	sp|Q99ZW2|CAS9_STRP1	Cas9CBX1_840ug_eUV_RneasyMinelute2vol_HF_HCD_60mG_2.09726.09726.4	Cas9CBX1_840ug_eUV_RneasyMinelute2vol_HF_HCD_60mG_2.09726.09726.4	919	244.07	U	Natural_-HPO3	U Natural_-HPO3	1660.89	1660.89	416.231	4	0.8	0.12539	38.77	0	Observed FDR	id
HKPENIVIEMARENQTTQK-M10-U	sp|Q99ZW2|CAS9_STRP1	Cas9CBX1_840ug_eUV_RneasyMinelute2vol_HF_HCD_60mG_1.13265.13265.4	Cas9CBX1_840ug_eUV_RneasyMinelute2vol_HF_HCD_60mG_1.13265.13265.4	763	244.07	U	Natural_-HPO3	U Natural_-HPO3	2509.22	2509.23	628.314	4	1.1	0.11872	38.77	0	Observed FDR	id
HKPENIVIEMARENQTTQKGQK-A11-A	sp|Q99ZW2|CAS9_STRP1	Cas9CBX1_840ug_eUV_RneasyMinelute2vol_HF_HCD_60mG_1.17183.17183.4	Cas9CBX1_840ug_eUV_RneasyMinelute2vol_HF_HCD_60mG_1.17183.17183.4	764	265.081	A	Natural_-H3PO3	A Natural_-H3PO3	2843.41	2843.42	711.862	4	2	0.07351	38.77	0	Observed FDR	id
AGFIKRQLVETR-R6-U	sp|Q99ZW2|CAS9_STRP1	Cas9CBX1_840ug_eUV_RneasyMinelute2vol_HF_HCD_60mG_2.12769.12769.3	Cas9CBX1_840ug_eUV_RneasyMinelute2vol_HF_HCD_60mG_2.12769.12769.3	919	244.07	U	Natural_-HPO3	U Natural_-HPO3	1660.89	1660.89	554.638	3	0.8	0.23336	38.76	0	Observed FDR	id
HKPENIVIEMARENQTTQK-M10-U	sp|Q99ZW2|CAS9_STRP1	Cas9CBX1_840ug_eUV_RneasyMinelute2vol_HF_HCD_60mG_2.11331.11331.4	Cas9CBX1_840ug_eUV_RneasyMinelute2vol_HF_HCD_60mG_2.11331.11331.4	763	244.07	U	Natural_-HPO3	U Natural_-HPO3	2509.22	2509.23	628.314	4	1.3	0.11336	38.76	0	Observed FDR	id
KQRTFDNGSIPHQIHLGELHAILR-R3-G	sp|Q99ZW2|CAS9_STRP1	Cas9CBX1_840ug_eUV_RneasyMinelute2vol_HF_HCD_60mG_1.27524.27524.6	Cas9CBX1_840ug_eUV_RneasyMinelute2vol_HF_HCD_60mG_1.27524.27524.6	403	283.092	G	Natural_-HPO3	G Natural_-HPO3/A Natural_-H3PO3+H2O	3062.59	3062.59	511.44	6	0.5	0.07464	38.74	0	Observed FDR	id
IPYYVGPLAR-Y3-U	sp|Q99ZW2|CAS9_STRP1	Cas9CBX1_840ug_eUV_RneasyMinelute2vol_HF_HCD_60mG_1.26263.26263.2	Cas9CBX1_840ug_eUV_RneasyMinelute2vol_HF_HCD_60mG_1.26263.26263.2	450	242.054	U	Natural_-H3PO3	U Natural_-H3PO3	1389.69	1389.7	695.855	2	1.7	0.19921	38.74	0	Observed FDR	id
NRICYLQEIFSNEXAK-Y5-U	sp|Q99ZW2|CAS9_STRP1	Cas9CBX1_840ug_eUV_RneasyMinelute2vol_HF_HCD_60mG_2.34004.34004.3	Cas9CBX1_840ug_eUV_RneasyMinelute2vol_HF_HCD_60mG_2.34004.34004.3	81	244.07	U	Natural_-HPO3	U Natural_-HPO3	2275.02	2275.02	759.348	3	-1.5	0.07598	38.72	0	Observed FDR	id
QRTFDNGSIPHQIHLGELHAILR-F4-G	sp|Q99ZW2|CAS9_STRP1	Cas9CBX1_840ug_eUV_RneasyMinelute2vol_HF_HCD_60mG_2.27658.27658.6	Cas9CBX1_840ug_eUV_RneasyMinelute2vol_HF_HCD_60mG_2.27658.27658.6	405	283.092	G	Natural_-HPO3	G Natural_-HPO3/A Natural_-H3PO3+H2O	2934.5	2934.5	490.091	6	1.1	0.08036	38.72	0	Observed FDR	id
IPYYVGPLAR-Y4-U	sp|Q99ZW2|CAS9_STRP1	Cas9CBX1_840ug_eUV_RneasyMinelute2vol_HF_HCD_60mG_2.23043.23043.2	Cas9CBX1_840ug_eUV_RneasyMinelute2vol_HF_HCD_60mG_2.23043.23043.2	451	244.07	U	Natural_-HPO3	U Natural_-HPO3	1391.71	1391.71	696.863	2	1.6	0.30534	38.72	0	Observed FDR	id
ICYLQEIFSNEXAK-Y3-U	sp|Q99ZW2|CAS9_STRP1	Cas9CBX1_840ug_eUV_RneasyMinelute2vol_HF_HCD_60mG_1.37200.37200.2	Cas9CBX1_840ug_eUV_RneasyMinelute2vol_HF_HCD_60mG_1.37200.37200.2	81	244.07	U	Natural_-HPO3	U Natural_-HPO3	2004.88	2004.89	1003.45	2	2.2	0.10782	38.7	0	Observed FDR	id
ILTFRIPYYVGPLAR-P7-U	sp|Q99ZW2|CAS9_STRP1	Cas9CBX1_840ug_eUV_RneasyMinelute2vol_HF_HCD_60mG_2.35660.35660.3	Cas9CBX1_840ug_eUV_RneasyMinelute2vol_HF_HCD_60mG_2.35660.35660.3	449	244.07	U	Natural_-HPO3	U Natural_-HPO3	2022.09	2022.09	675.039	3	-0.8	0.08332	38.7	0	Observed FDR	id
HKPENIVIEMARENQTTQKGQK-G20-U	sp|Q99ZW2|CAS9_STRP1	Cas9CBX1_840ug_eUV_RneasyMinelute2vol_HF_HCD_60mG_2.07454.07454.5	Cas9CBX1_840ug_eUV_RneasyMinelute2vol_HF_HCD_60mG_2.07454.07454.5	773	260.064	U	Natural_-H3PO3+H2O	U Natural_-H3PO3+H2O	2838.39	2838.39	568.687	5	0.5	0.07332	38.69	0	Observed FDR	id
KSEETITPWNFEEVVDKGASAQSFIER-W9-U	sp|Q99ZW2|CAS9_STRP1	Cas9CBX1_840ug_eUV_RneasyMinelute2vol_HF_HCD_60mG_2.35103.35103.4	Cas9CBX1_840ug_eUV_RneasyMinelute2vol_HF_HCD_60mG_2.35103.35103.4	476	242.054	U	Natural_-H3PO3	U Natural_-H3PO3	3338.56	3338.56	835.647	4	0	0.0594	38.67	0	Observed FDR	id
NLIGALLFDSGETAEATRLKR-A16-U	sp|Q99ZW2|CAS9_STRP1	Cas9CBX1_840ug_eUV_RneasyMinelute2vol_HF_HCD_60mG_1.48146.48146.4	Cas9CBX1_840ug_eUV_RneasyMinelute2vol_HF_HCD_60mG_1.48146.48146.4	61	244.07	U	Natural_-HPO3	U Natural_-HPO3	2518.3	2518.3	630.582	4	-1.7	0.09182	38.67	0	Observed FDR	id
ICYLQEIFSNEXAK-Y3-U	sp|Q99ZW2|CAS9_STRP1	Cas9CBX1_840ug_eUV_RneasyMinelute2vol_HF_HCD_60mG_2.54654.54654.2	Cas9CBX1_840ug_eUV_RneasyMinelute2vol_HF_HCD_60mG_2.54654.54654.2	81	244.07	U	Natural_-HPO3	U Natural_-HPO3	2004.88	2004.88	1003.45	2	1.6	0.11009	38.66	0	Observed FDR	id
QLVETRQITK-T5-U	sp|Q99ZW2|CAS9_STRP1	Cas9CBX1_840ug_eUV_RneasyMinelute2vol_HF_HCD_60mG_2.07878.07878.2	Cas9CBX1_840ug_eUV_RneasyMinelute2vol_HF_HCD_60mG_2.07878.07878.2	924	244.07	U	Natural_-HPO3	U Natural_-HPO3	1458.77	1458.77	730.392	2	0.4	0.23511	38.65	0	Observed FDR	id
HKPENIVIEMARENQTTQKGQK-M10-U	sp|Q99ZW2|CAS9_STRP1	Cas9CBX1_840ug_eUV_RneasyMinelute2vol_HF_HCD_60mG_1.11626.11626.4	Cas9CBX1_840ug_eUV_RneasyMinelute2vol_HF_HCD_60mG_1.11626.11626.4	763	244.07	U	Natural_-HPO3	U Natural_-HPO3	2822.4	2822.4	706.608	4	1.5	0.08778	38.64	0	Observed FDR	id
ILTFRIPYYVGPLAR-P7-U	sp|Q99ZW2|CAS9_STRP1	Cas9CBX1_840ug_eUV_RneasyMinelute2vol_HF_HCD_60mG_2.44551.44551.3	Cas9CBX1_840ug_eUV_RneasyMinelute2vol_HF_HCD_60mG_2.44551.44551.3	449	244.07	U	Natural_-HPO3	U Natural_-HPO3	2022.09	2022.09	675.039	3	0.6	0.14066	38.62	0	Observed FDR	id
AQVSGQGDSLHEHIANLAGSPAIK-H11-U	sp|Q99ZW2|CAS9_STRP1	Cas9CBX1_840ug_eUV_RneasyMinelute2vol_HF_HCD_60mG_1.22241.22241.3	Cas9CBX1_840ug_eUV_RneasyMinelute2vol_HF_HCD_60mG_1.22241.22241.3	721	244.07	U	Natural_-HPO3	U Natural_-HPO3	2643.29	2643.29	882.105	3	0.8	0.09364	38.61	0	Observed FDR	id
ICYLQEIFSNEXAK-Y3-U	sp|Q99ZW2|CAS9_STRP1	Cas9CBX1_840ug_eUV_RneasyMinelute2vol_HF_HCD_60mG_1.32259.32259.2	Cas9CBX1_840ug_eUV_RneasyMinelute2vol_HF_HCD_60mG_1.32259.32259.2	81	244.07	U	Natural_-HPO3	U Natural_-HPO3	2004.88	2004.89	1003.45	2	2.4	0.08844	38.61	0	Observed FDR	id
ILTFRIPYYVGPLAR-Y8-U	sp|Q99ZW2|CAS9_STRP1	Cas9CBX1_840ug_eUV_RneasyMinelute2vol_HF_HCD_60mG_2.36339.36339.3	Cas9CBX1_840ug_eUV_RneasyMinelute2vol_HF_HCD_60mG_2.36339.36339.3	450	244.07	U	Natural_-HPO3	U Natural_-HPO3	2022.09	2022.1	675.04	3	1.2	0.09109	38.59	0	Observed FDR	id
QRTFDNGSIPHQIHLGELHAILR-I9-U	sp|Q99ZW2|CAS9_STRP1	Cas9CBX1_840ug_eUV_RneasyMinelute2vol_HF_HCD_60mG_2.29329.29329.4	Cas9CBX1_840ug_eUV_RneasyMinelute2vol_HF_HCD_60mG_2.29329.29329.4	410	244.07	U	Natural_-HPO3	U Natural_-HPO3	2895.47	2895.47	724.875	4	-1.6	0.0851	38.57	0	Observed FDR	id
QLVETRQITKHVAQILDSR-T5-U	sp|Q99ZW2|CAS9_STRP1	Cas9CBX1_840ug_eUV_RneasyMinelute2vol_HF_HCD_60mG_1.27777.27777.3	Cas9CBX1_840ug_eUV_RneasyMinelute2vol_HF_HCD_60mG_1.27777.27777.3	924	244.07	U	Natural_-HPO3	U Natural_-HPO3	2478.32	2478.32	827.116	3	1.7	0.10018	38.55	0	Observed FDR	id
HKPENIVIEMARENQTTQKGQK-K19-U	sp|Q99ZW2|CAS9_STRP1	Cas9CBX1_840ug_eUV_RneasyMinelute2vol_HF_HCD_60mG_2.07286.07286.4	Cas9CBX1_840ug_eUV_RneasyMinelute2vol_HF_HCD_60mG_2.07286.07286.4	772	260.064	U	Natural_-H3PO3+H2O	U Natural_-H3PO3+H2O	2838.39	2838.4	710.607	4	0.9	0.08266	38.55	0	Observed FDR	id
IPYYVGPLAR-Y3-G	sp|Q99ZW2|CAS9_STRP1	Cas9CBX1_840ug_eUV_RneasyMinelute2vol_HF_HCD_60mG_1.36218.36218.3	Cas9CBX1_840ug_eUV_RneasyMinelute2vol_HF_HCD_60mG_1.36218.36218.3	450	281.076	G	Natural_-H3PO3	G Natural_-H3PO3	1428.71	1428.72	477.247	3	1.6	0.16577	38.54	0	Observed FDR	id
TFDNGSIPHQIHLGELHAILR-I7-G	sp|Q99ZW2|CAS9_STRP1	Cas9CBX1_840ug_eUV_RneasyMinelute2vol_HF_HCD_60mG_1.29811.29811.5	Cas9CBX1_840ug_eUV_RneasyMinelute2vol_HF_HCD_60mG_1.29811.29811.5	410	301.102	G	Natural_-HPO3+H2O	G Natural_-HPO3+H2O	2668.35	2668.35	534.677	5	-0.5	0.07649	38.54	0	Observed FDR	id
ILTFRIPYYVGPLAR-Y8-U	sp|Q99ZW2|CAS9_STRP1	Cas9CBX1_840ug_eUV_RneasyMinelute2vol_HF_HCD_60mG_2.43427.43427.3	Cas9CBX1_840ug_eUV_RneasyMinelute2vol_HF_HCD_60mG_2.43427.43427.3	450	244.07	U	Natural_-HPO3	U Natural_-HPO3	2022.09	2022.09	675.039	3	0.5	0.14704	38.5	0	Observed FDR	id
ICYLQEIFSNEMAK-Y3-U	sp|Q99ZW2|CAS9_STRP1	Cas9CBX1_840ug_eUV_RneasyMinelute2vol_HF_HCD_60mG_2.36694.36694.2	Cas9CBX1_840ug_eUV_RneasyMinelute2vol_HF_HCD_60mG_2.36694.36694.2	81	260.064	U	Natural_-H3PO3+H2O	U Natural_-H3PO3+H2O	2004.88	2004.88	1003.45	2	1	0.09227	38.48	0	Observed FDR	id
ILTFRIPYYVGPLAR-Y8-U	sp|Q99ZW2|CAS9_STRP1	Cas9CBX1_840ug_eUV_RneasyMinelute2vol_HF_HCD_60mG_2.46347.46347.3	Cas9CBX1_840ug_eUV_RneasyMinelute2vol_HF_HCD_60mG_2.46347.46347.3	450	244.07	U	Natural_-HPO3	U Natural_-HPO3	2022.09	2022.09	675.039	3	0.5	0.10893	38.48	0	Observed FDR	id
TFDNGSIPHQIHLGELHAILR-I7-G	sp|Q99ZW2|CAS9_STRP1	Cas9CBX1_840ug_eUV_RneasyMinelute2vol_HF_HCD_60mG_1.29705.29705.5	Cas9CBX1_840ug_eUV_RneasyMinelute2vol_HF_HCD_60mG_1.29705.29705.5	410	301.102	G	Natural_-HPO3+H2O	G Natural_-HPO3+H2O	2668.35	2668.35	534.677	5	0.2	0.08444	38.47	0	Observed FDR	id
AGFIKRQLVETR-L8-U	sp|Q99ZW2|CAS9_STRP1	Cas9CBX1_840ug_eUV_RneasyMinelute2vol_HF_HCD_60mG_1.11163.11163.4	Cas9CBX1_840ug_eUV_RneasyMinelute2vol_HF_HCD_60mG_1.11163.11163.4	921	244.07	U	Natural_-HPO3	U Natural_-HPO3	1660.89	1660.89	416.231	4	1.9	0.12453	38.47	0	Observed FDR	id
TFDNGSIPHQIHLGELHAILR-T1-U	sp|Q99ZW2|CAS9_STRP1	Cas9CBX1_840ug_eUV_RneasyMinelute2vol_HF_HCD_60mG_2.32819.32819.5	Cas9CBX1_840ug_eUV_RneasyMinelute2vol_HF_HCD_60mG_2.32819.32819.5	404	244.07	U	Natural_-HPO3	U Natural_-HPO3	2611.31	2611.32	523.272	5	1.9	0.06285	38.46	0	Observed FDR	id
LITQRKFDNLTK-Q4-U	sp|Q99ZW2|CAS9_STRP1	Cas9CBX1_840ug_eUV_RneasyMinelute2vol_HF_HCD_60mG_2.11901.11901.4	Cas9CBX1_840ug_eUV_RneasyMinelute2vol_HF_HCD_60mG_2.11901.11901.4	894	244.07	U	Natural_-HPO3	U Natural_-HPO3	1719.92	1719.92	430.987	4	0.2	0.15149	38.46	0	Observed FDR	id
YDEHHQDLTLLK-Y1-U	sp|Q99ZW2|CAS9_STRP1	Cas9CBX1_840ug_eUV_RneasyMinelute2vol_HF_HCD_60mG_1.19508.19508.4	Cas9CBX1_840ug_eUV_RneasyMinelute2vol_HF_HCD_60mG_1.19508.19508.4	325	208.048	U	Natural_-H5PO5	U Natural_-H5PO5	1718.79	1718.79	430.705	4	-0.9	0.08016	38.46	0	Observed FDR	id
AQVSGQGDSLHEHIANLAGSPAIK-L10-U	sp|Q99ZW2|CAS9_STRP1	Cas9CBX1_840ug_eUV_RneasyMinelute2vol_HF_HCD_60mG_2.21133.21133.4	Cas9CBX1_840ug_eUV_RneasyMinelute2vol_HF_HCD_60mG_2.21133.21133.4	720	244.07	U	Natural_-HPO3	U Natural_-HPO3	2643.29	2643.29	661.83	4	0	0.08668	38.46	0	Observed FDR	id
ILTFRIPYYVGPLAR-P7-U	sp|Q99ZW2|CAS9_STRP1	Cas9CBX1_840ug_eUV_RneasyMinelute2vol_HF_HCD_60mG_1.44865.44865.3	Cas9CBX1_840ug_eUV_RneasyMinelute2vol_HF_HCD_60mG_1.44865.44865.3	449	244.07	U	Natural_-HPO3	U Natural_-HPO3	2022.09	2022.09	675.039	3	0.6	0.14109	38.45	0	Observed FDR	id
ILTFRIPYYVGPLAR-R5-U	sp|Q99ZW2|CAS9_STRP1	Cas9CBX1_840ug_eUV_RneasyMinelute2vol_HF_HCD_60mG_2.33888.33888.3	Cas9CBX1_840ug_eUV_RneasyMinelute2vol_HF_HCD_60mG_2.33888.33888.3	447	244.07	U	Natural_-HPO3	U Natural_-HPO3	2022.09	2022.09	675.039	3	-0.2	0.08873	38.38	0	Observed FDR	id
ICYLQEIFSNEXAK-Y3-U	sp|Q99ZW2|CAS9_STRP1	Cas9CBX1_840ug_eUV_RneasyMinelute2vol_HF_HCD_60mG_2.33140.33140.2	Cas9CBX1_840ug_eUV_RneasyMinelute2vol_HF_HCD_60mG_2.33140.33140.2	81	244.07	U	Natural_-HPO3	U Natural_-HPO3	2004.88	2004.88	1003.45	2	1.7	0.11668	38.35	0	Observed FDR	id
HKPENIVIEXARENQTTQKGQK-E13-A	sp|Q99ZW2|CAS9_STRP1	Cas9CBX1_840ug_eUV_RneasyMinelute2vol_HF_HCD_60mG_2.07364.07364.4	Cas9CBX1_840ug_eUV_RneasyMinelute2vol_HF_HCD_60mG_2.07364.07364.4	766	265.081	A	Natural_-H3PO3	A Natural_-H3PO3	2859.4	2859.41	715.86	4	1.6	0.05285	38.34	0	Observed FDR	id
KYGGFDSPTVAYSVLVVAK-F5-U	sp|Q99ZW2|CAS9_STRP1	Cas9CBX1_840ug_eUV_RneasyMinelute2vol_HF_HCD_60mG_2.35292.35292.3	Cas9CBX1_840ug_eUV_RneasyMinelute2vol_HF_HCD_60mG_2.35292.35292.3	1134	244.07	U	Natural_-HPO3	U Natural_-HPO3	2244.13	2244.13	749.053	3	1.2	0.08088	38.34	0	Observed FDR	id
KSEETITPWNFEEVVDKGASAQSFIER-E13-U	sp|Q99ZW2|CAS9_STRP1	Cas9CBX1_840ug_eUV_RneasyMinelute2vol_HF_HCD_60mG_2.36598.36598.4	Cas9CBX1_840ug_eUV_RneasyMinelute2vol_HF_HCD_60mG_2.36598.36598.4	480	244.07	U	Natural_-HPO3	U Natural_-HPO3	3340.57	3340.57	836.151	4	-0.3	0.06542	38.33	0	Observed FDR	id
ICYLQEIFSNEXAK-Y3-U	sp|Q99ZW2|CAS9_STRP1	Cas9CBX1_840ug_eUV_RneasyMinelute2vol_HF_HCD_60mG_1.34573.34573.2	Cas9CBX1_840ug_eUV_RneasyMinelute2vol_HF_HCD_60mG_1.34573.34573.2	81	244.07	U	Natural_-HPO3	U Natural_-HPO3	2004.88	2004.88	1003.45	2	0.5	0.11337	38.31	0	Observed FDR	id
ILTFRIPYYVGPLAR-P7-U	sp|Q99ZW2|CAS9_STRP1	Cas9CBX1_840ug_eUV_RneasyMinelute2vol_HF_HCD_60mG_2.36453.36453.3	Cas9CBX1_840ug_eUV_RneasyMinelute2vol_HF_HCD_60mG_2.36453.36453.3	449	244.07	U	Natural_-HPO3	U Natural_-HPO3	2022.09	2022.09	675.039	3	0.5	0.07981	38.31	0	Observed FDR	id
HKPENIVIEMARENQTTQKGQK-N14-U	sp|Q99ZW2|CAS9_STRP1	Cas9CBX1_840ug_eUV_RneasyMinelute2vol_HF_HCD_60mG_1.10192.10192.5	Cas9CBX1_840ug_eUV_RneasyMinelute2vol_HF_HCD_60mG_1.10192.10192.5	767	244.07	U	Natural_-HPO3	U Natural_-HPO3	2822.4	2822.4	565.487	5	-0.1	0.08291	38.29	0	Observed FDR	id
LSDYDVDHIVPQSFLKDDSIDNK-S19-U	sp|Q99ZW2|CAS9_STRP1	Cas9CBX1_840ug_eUV_RneasyMinelute2vol_HF_HCD_60mG_1.33761.33761.3	Cas9CBX1_840ug_eUV_RneasyMinelute2vol_HF_HCD_60mG_1.33761.33761.3	851	244.07	U	Natural_-HPO3	U Natural_-HPO3	2906.35	2906.35	969.791	3	1	0.06986	38.25	0	Observed FDR	id
APLSASMIKRYDEHHQDLTLLK-E13-U	sp|Q99ZW2|CAS9_STRP1	Cas9CBX1_840ug_eUV_RneasyMinelute2vol_HF_HCD_60mG_1.23700.23700.3	Cas9CBX1_840ug_eUV_RneasyMinelute2vol_HF_HCD_60mG_1.23700.23700.3	327	244.07	U	Natural_-HPO3	U Natural_-HPO3	2809.41	2809.41	937.477	3	0.3	0.09022	38.25	0	Observed FDR	id
IPYYVGPLAR-Y4-U	sp|Q99ZW2|CAS9_STRP1	Cas9CBX1_840ug_eUV_RneasyMinelute2vol_HF_HCD_60mG_2.25090.25090.2	Cas9CBX1_840ug_eUV_RneasyMinelute2vol_HF_HCD_60mG_2.25090.25090.2	451	242.054	U	Natural_-H3PO3	U Natural_-H3PO3	1389.69	1389.69	695.855	2	1.4	0.15433	38.25	0	Observed FDR	id
KTEVQTGGFSKESILPK-G7-U	sp|Q99ZW2|CAS9_STRP1	Cas9CBX1_840ug_eUV_RneasyMinelute2vol_HF_HCD_60mG_2.19825.19825.4	Cas9CBX1_840ug_eUV_RneasyMinelute2vol_HF_HCD_60mG_2.19825.19825.4	1103	244.07	U	Natural_-HPO3	U Natural_-HPO3	2092.07	2092.07	524.025	4	0.8	0.08943	38.24	0	Observed FDR	id
TFDNGSIPHQIHLGELHAILR-F2-U	sp|Q99ZW2|CAS9_STRP1	Cas9CBX1_840ug_eUV_RneasyMinelute2vol_HF_HCD_60mG_2.30690.30690.3	Cas9CBX1_840ug_eUV_RneasyMinelute2vol_HF_HCD_60mG_2.30690.30690.3	405	244.07	U	Natural_-HPO3	U Natural_-HPO3	2611.31	2611.31	871.446	3	-0.2	0.07042	38.24	0	Observed FDR	id
ICYLQEIFSNEXAK-Y3-U	sp|Q99ZW2|CAS9_STRP1	Cas9CBX1_840ug_eUV_RneasyMinelute2vol_HF_HCD_60mG_1.39381.39381.2	Cas9CBX1_840ug_eUV_RneasyMinelute2vol_HF_HCD_60mG_1.39381.39381.2	81	244.07	U	Natural_-HPO3	U Natural_-HPO3	2004.88	2004.88	1003.45	2	-0.3	0.09182	38.21	0	Observed FDR	id
IPYYVGPLAR-Y3-U	sp|Q99ZW2|CAS9_STRP1	Cas9CBX1_840ug_eUV_RneasyMinelute2vol_HF_HCD_60mG_1.23670.23670.2	Cas9CBX1_840ug_eUV_RneasyMinelute2vol_HF_HCD_60mG_1.23670.23670.2	450	244.07	U	Natural_-HPO3	U Natural_-HPO3	1391.71	1391.71	696.862	2	-0.6	0.22562	38.2	0	Observed FDR	id
VLSMPQVNIVKK-M4-U	sp|Q99ZW2|CAS9_STRP1	Cas9CBX1_840ug_eUV_RneasyMinelute2vol_HF_HCD_60mG_2.18012.18012.3	Cas9CBX1_840ug_eUV_RneasyMinelute2vol_HF_HCD_60mG_2.18012.18012.3	1089	244.07	U	Natural_-HPO3	U Natural_-HPO3	1598.87	1598.87	533.965	3	0.3	0.14001	38.19	0	Observed FDR	id
AQVSGQGDSLHEHIANLAGSPAIKK-D8-U	sp|Q99ZW2|CAS9_STRP1	Cas9CBX1_840ug_eUV_RneasyMinelute2vol_HF_HCD_60mG_2.18248.18248.5	Cas9CBX1_840ug_eUV_RneasyMinelute2vol_HF_HCD_60mG_2.18248.18248.5	718	244.07	U	Natural_-HPO3	U Natural_-HPO3	2771.38	2771.39	555.286	5	1.7	0.05455	38.19	0	Observed FDR	id
HKPENIVIEXARENQTTQKGQK-Q15-A	sp|Q99ZW2|CAS9_STRP1	Cas9CBX1_840ug_eUV_RneasyMinelute2vol_HF_HCD_60mG_2.07834.07834.4	Cas9CBX1_840ug_eUV_RneasyMinelute2vol_HF_HCD_60mG_2.07834.07834.4	768	265.081	A	Natural_-H3PO3	A Natural_-H3PO3	2859.4	2859.41	715.859	4	0.7	0.06433	38.17	0	Observed FDR	id
NRICYLQEIFSNEXAK-Y5-U	sp|Q99ZW2|CAS9_STRP1	Cas9CBX1_840ug_eUV_RneasyMinelute2vol_HF_HCD_60mG_1.35165.35165.3	Cas9CBX1_840ug_eUV_RneasyMinelute2vol_HF_HCD_60mG_1.35165.35165.3	81	244.07	U	Natural_-HPO3	U Natural_-HPO3	2275.02	2275.02	759.349	3	-1	0.07577	38.16	0	Observed FDR	id
ILTFRIPYYVGPLAR-Y8-U	sp|Q99ZW2|CAS9_STRP1	Cas9CBX1_840ug_eUV_RneasyMinelute2vol_HF_HCD_60mG_2.43262.43262.3	Cas9CBX1_840ug_eUV_RneasyMinelute2vol_HF_HCD_60mG_2.43262.43262.3	450	244.07	U	Natural_-HPO3	U Natural_-HPO3	2022.09	2022.09	675.038	3	-1.6	0.13702	38.16	0	Observed FDR	id
NRICYLQEIFSNEMAK-Y5-U	sp|Q99ZW2|CAS9_STRP1	Cas9CBX1_840ug_eUV_RneasyMinelute2vol_HF_HCD_60mG_1.32536.32536.3	Cas9CBX1_840ug_eUV_RneasyMinelute2vol_HF_HCD_60mG_1.32536.32536.3	81	244.07	U	Natural_-HPO3	U Natural_-HPO3	2259.03	2259.03	754.019	3	1	0.09044	38.14	0	Observed FDR	id
RNSDKLIAR-D4-U	sp|Q99ZW2|CAS9_STRP1	Cas9CBX1_840ug_eUV_RneasyMinelute2vol_HF_HCD_60mG_1.05084.05084.3	Cas9CBX1_840ug_eUV_RneasyMinelute2vol_HF_HCD_60mG_1.05084.05084.3	1117	244.07	U	Natural_-HPO3	U Natural_-HPO3	1315.68	1315.69	439.57	3	0.6	0.17558	38.13	0	Observed FDR	id
KVLSMPQVNIVK-M5-U	sp|Q99ZW2|CAS9_STRP1	Cas9CBX1_840ug_eUV_RneasyMinelute2vol_HF_HCD_60mG_1.20006.20006.2	Cas9CBX1_840ug_eUV_RneasyMinelute2vol_HF_HCD_60mG_1.20006.20006.2	1089	244.07	U	Natural_-HPO3	U Natural_-HPO3	1598.87	1598.87	800.442	2	-1.7	0.13197	38.12	0	Observed FDR	id
SDGFANRNFMQLIHDDSLTFKEDIQK-M10-U	sp|Q99ZW2|CAS9_STRP1	Cas9CBX1_840ug_eUV_RneasyMinelute2vol_HF_HCD_60mG_2.35645.35645.5	Cas9CBX1_840ug_eUV_RneasyMinelute2vol_HF_HCD_60mG_2.35645.35645.5	694	244.07	U	Natural_-HPO3	U Natural_-HPO3	3312.54	3312.54	663.516	5	1.1	0.0626	38.12	0	Observed FDR	id
NRICYLQEIFSNEMAK-Y5-U	sp|Q99ZW2|CAS9_STRP1	Cas9CBX1_840ug_eUV_RneasyMinelute2vol_HF_HCD_60mG_1.32390.32390.3	Cas9CBX1_840ug_eUV_RneasyMinelute2vol_HF_HCD_60mG_1.32390.32390.3	81	244.07	U	Natural_-HPO3	U Natural_-HPO3	2259.03	2259.03	754.019	3	1.2	0.08275	38.1	0	Observed FDR	id
KQRTFDNGSIPHQIHLGELHAILR-Q2-U	sp|Q99ZW2|CAS9_STRP1	Cas9CBX1_840ug_eUV_RneasyMinelute2vol_HF_HCD_60mG_2.27866.27866.5	Cas9CBX1_840ug_eUV_RneasyMinelute2vol_HF_HCD_60mG_2.27866.27866.5	402	244.07	U	Natural_-HPO3	U Natural_-HPO3	3023.57	3023.57	605.723	5	1.8	0.06771	38.1	0	Observed FDR	id
IPYYVGPLAR-Y3-U	sp|Q99ZW2|CAS9_STRP1	Cas9CBX1_840ug_eUV_RneasyMinelute2vol_HF_HCD_60mG_1.24227.24227.2	Cas9CBX1_840ug_eUV_RneasyMinelute2vol_HF_HCD_60mG_1.24227.24227.2	450	244.07	U	Natural_-HPO3	U Natural_-HPO3	1391.71	1391.71	696.863	2	0.7	0.28164	38.09	0	Observed FDR	id
AGFIKRQLVETR-R6-U	sp|Q99ZW2|CAS9_STRP1	Cas9CBX1_840ug_eUV_RneasyMinelute2vol_HF_HCD_60mG_1.12933.12933.3	Cas9CBX1_840ug_eUV_RneasyMinelute2vol_HF_HCD_60mG_1.12933.12933.3	919	244.07	U	Natural_-HPO3	U Natural_-HPO3	1660.89	1660.89	554.639	3	2.5	0.1933	38.03	0	Observed FDR	id
AGFIKRQLVETR-R6-U	sp|Q99ZW2|CAS9_STRP1	Cas9CBX1_840ug_eUV_RneasyMinelute2vol_HF_HCD_60mG_2.09727.09727.3	Cas9CBX1_840ug_eUV_RneasyMinelute2vol_HF_HCD_60mG_2.09727.09727.3	919	244.07	U	Natural_-HPO3	U Natural_-HPO3	1660.89	1660.89	554.638	3	1.2	0.21183	38.03	0	Observed FDR	id
ILTFRIPYYVGPLAR-I6-U	sp|Q99ZW2|CAS9_STRP1	Cas9CBX1_840ug_eUV_RneasyMinelute2vol_HF_HCD_60mG_2.32792.32792.3	Cas9CBX1_840ug_eUV_RneasyMinelute2vol_HF_HCD_60mG_2.32792.32792.3	448	244.07	U	Natural_-HPO3	U Natural_-HPO3	2022.09	2022.1	675.04	3	1	0.09083	38.03	0	Observed FDR	id
HKPENIVIEMARENQTTQKGQK-M10-U	sp|Q99ZW2|CAS9_STRP1	Cas9CBX1_840ug_eUV_RneasyMinelute2vol_HF_HCD_60mG_2.08327.08327.4	Cas9CBX1_840ug_eUV_RneasyMinelute2vol_HF_HCD_60mG_2.08327.08327.4	763	244.07	U	Natural_-HPO3	U Natural_-HPO3	2822.4	2822.4	706.607	4	-0.2	0.06765	38.02	0	Observed FDR	id
HKPENIVIEMARENQTTQK-R12-U	sp|Q99ZW2|CAS9_STRP1	Cas9CBX1_840ug_eUV_RneasyMinelute2vol_HF_HCD_60mG_1.09076.09076.4	Cas9CBX1_840ug_eUV_RneasyMinelute2vol_HF_HCD_60mG_1.09076.09076.4	765	260.064	U	Natural_-H3PO3+H2O	U Natural_-H3PO3+H2O	2525.22	2525.22	632.312	4	0.2	0.0926	38	0	Observed FDR	id
VMGRHKPENIVIEXAR-H5-U	sp|Q99ZW2|CAS9_STRP1	Cas9CBX1_840ug_eUV_RneasyMinelute2vol_HF_HCD_60mG_1.10540.10540.3	Cas9CBX1_840ug_eUV_RneasyMinelute2vol_HF_HCD_60mG_1.10540.10540.3	754	260.064	U	Natural_-H3PO3+H2O	U Natural_-H3PO3+H2O	2155.05	2155.06	719.36	3	1.8	0.07847	38	0	Observed FDR	id
AQVSGQGDSLHEHIANLAGSPAIKK-H11-U	sp|Q99ZW2|CAS9_STRP1	Cas9CBX1_840ug_eUV_RneasyMinelute2vol_HF_HCD_60mG_1.19033.19033.3	Cas9CBX1_840ug_eUV_RneasyMinelute2vol_HF_HCD_60mG_1.19033.19033.3	721	244.07	U	Natural_-HPO3	U Natural_-HPO3	2771.38	2771.39	924.804	3	1.2	0.08426	37.97	0	Observed FDR	id
APLSASXIKRYDEHHQDLTLLK-D12-U	sp|Q99ZW2|CAS9_STRP1	Cas9CBX1_840ug_eUV_RneasyMinelute2vol_HF_HCD_60mG_1.19384.19384.5	Cas9CBX1_840ug_eUV_RneasyMinelute2vol_HF_HCD_60mG_1.19384.19384.5	326	244.07	U	Natural_-HPO3	U Natural_-HPO3	2825.4	2825.41	566.089	5	1.2	0.07213	37.96	0	Observed FDR	id
LSDYDVDHIVPQSFLKDDSIDNKVLTR-S19-U	sp|Q99ZW2|CAS9_STRP1	Cas9CBX1_840ug_eUV_RneasyMinelute2vol_HF_HCD_60mG_2.33734.33734.5	Cas9CBX1_840ug_eUV_RneasyMinelute2vol_HF_HCD_60mG_2.33734.33734.5	851	244.07	U	Natural_-HPO3	U Natural_-HPO3	3375.65	3375.65	676.138	5	0.9	0.0676	37.92	0	Observed FDR	id
QRTFDNGSIPHQIHLGELHAILR-T3-U	sp|Q99ZW2|CAS9_STRP1	Cas9CBX1_840ug_eUV_RneasyMinelute2vol_HF_HCD_60mG_1.31549.31549.6	Cas9CBX1_840ug_eUV_RneasyMinelute2vol_HF_HCD_60mG_1.31549.31549.6	404	244.07	U	Natural_-HPO3	U Natural_-HPO3	2895.47	2895.48	483.587	6	1.2	0.06374	37.91	0	Observed FDR	id
HKPENIVIEMARENQTTQKGQK-R12-A	sp|Q99ZW2|CAS9_STRP1	Cas9CBX1_840ug_eUV_RneasyMinelute2vol_HF_HCD_60mG_2.16449.16449.5	Cas9CBX1_840ug_eUV_RneasyMinelute2vol_HF_HCD_60mG_2.16449.16449.5	765	265.081	A	Natural_-H3PO3	A Natural_-H3PO3	2843.41	2843.41	569.689	5	-1	0.05872	37.89	0	Observed FDR	id
ILTFRIPYYVGPLAR-R5-U	sp|Q99ZW2|CAS9_STRP1	Cas9CBX1_840ug_eUV_RneasyMinelute2vol_HF_HCD_60mG_2.43755.43755.2	Cas9CBX1_840ug_eUV_RneasyMinelute2vol_HF_HCD_60mG_2.43755.43755.2	447	244.07	U	Natural_-HPO3	U Natural_-HPO3	2022.09	2022.1	1012.06	2	1.3	0.18301	37.89	0	Observed FDR	id
HKPENIVIEMARENQTTQKGQK-R12-A	sp|Q99ZW2|CAS9_STRP1	Cas9CBX1_840ug_eUV_RneasyMinelute2vol_HF_HCD_60mG_2.16034.16034.5	Cas9CBX1_840ug_eUV_RneasyMinelute2vol_HF_HCD_60mG_2.16034.16034.5	765	265.081	A	Natural_-H3PO3	A Natural_-H3PO3	2843.41	2843.41	569.69	5	1.1	0.0658	37.89	0	Observed FDR	id
NRICYLQEIFSNEXAK-Q7-U	sp|Q99ZW2|CAS9_STRP1	Cas9CBX1_840ug_eUV_RneasyMinelute2vol_HF_HCD_60mG_1.33976.33976.3	Cas9CBX1_840ug_eUV_RneasyMinelute2vol_HF_HCD_60mG_1.33976.33976.3	83	244.07	U	Natural_-HPO3	U Natural_-HPO3	2275.02	2275.03	759.35	3	0.9	0.06493	37.88	0	Observed FDR	id
NRICYLQEIFSNEXAK-Y5-U	sp|Q99ZW2|CAS9_STRP1	Cas9CBX1_840ug_eUV_RneasyMinelute2vol_HF_HCD_60mG_2.30878.30878.2	Cas9CBX1_840ug_eUV_RneasyMinelute2vol_HF_HCD_60mG_2.30878.30878.2	81	244.07	U	Natural_-HPO3	U Natural_-HPO3	2275.02	2275.03	1138.52	2	1	0.10044	37.87	0	Observed FDR	id
LESEFVYGDYKVYDVR-G8-U	sp|Q99ZW2|CAS9_STRP1	Cas9CBX1_840ug_eUV_RneasyMinelute2vol_HF_HCD_60mG_2.25060.25060.3	Cas9CBX1_840ug_eUV_RneasyMinelute2vol_HF_HCD_60mG_2.25060.25060.3	1011	244.07	U	Natural_-HPO3	U Natural_-HPO3	2225.02	2225.02	742.68	3	-0.4	0.12871	37.86	0	Observed FDR	id
HKPENIVIEMARENQTTQKGQK-Q15-A	sp|Q99ZW2|CAS9_STRP1	Cas9CBX1_840ug_eUV_RneasyMinelute2vol_HF_HCD_60mG_2.16483.16483.5	Cas9CBX1_840ug_eUV_RneasyMinelute2vol_HF_HCD_60mG_2.16483.16483.5	768	265.081	A	Natural_-H3PO3	A Natural_-H3PO3	2843.41	2843.41	569.689	5	-1	0.05673	37.86	0	Observed FDR	id
NFXQLIHDDSLTFKEDIQK-I6-U	sp|Q99ZW2|CAS9_STRP1	Cas9CBX1_840ug_eUV_RneasyMinelute2vol_HF_HCD_60mG_2.33462.33462.3	Cas9CBX1_840ug_eUV_RneasyMinelute2vol_HF_HCD_60mG_2.33462.33462.3	697	244.07	U	Natural_-HPO3	U Natural_-HPO3	2581.2	2581.2	861.407	3	-0.7	0.07518	37.85	0	Observed FDR	id
IPYYVGPLAR-Y3-G	sp|Q99ZW2|CAS9_STRP1	Cas9CBX1_840ug_eUV_RneasyMinelute2vol_HF_HCD_60mG_2.19206.19206.3	Cas9CBX1_840ug_eUV_RneasyMinelute2vol_HF_HCD_60mG_2.19206.19206.3	450	299.087	G	Natural_-H3PO3+H2O	G Natural_-H3PO3+H2O	1446.73	1446.73	483.25	3	0.2	0.11149	37.84	0	Observed FDR	id
ILTFRIPYYVGPLAR-I6-U	sp|Q99ZW2|CAS9_STRP1	Cas9CBX1_840ug_eUV_RneasyMinelute2vol_HF_HCD_60mG_1.33551.33551.3	Cas9CBX1_840ug_eUV_RneasyMinelute2vol_HF_HCD_60mG_1.33551.33551.3	448	244.07	U	Natural_-HPO3	U Natural_-HPO3	2022.09	2022.09	675.039	3	-0.2	0.07467	37.83	0	Observed FDR	id
KQRTFDNGSIPHQIHLGELHAILR-Q2-U	sp|Q99ZW2|CAS9_STRP1	Cas9CBX1_840ug_eUV_RneasyMinelute2vol_HF_HCD_60mG_2.27930.27930.5	Cas9CBX1_840ug_eUV_RneasyMinelute2vol_HF_HCD_60mG_2.27930.27930.5	402	244.07	U	Natural_-HPO3	U Natural_-HPO3	3023.57	3023.58	605.723	5	2.1	0.06497	37.82	0	Observed FDR	id
SDGFANRNFMQLIHDDSLTFKEDIQK-L12-U	sp|Q99ZW2|CAS9_STRP1	Cas9CBX1_840ug_eUV_RneasyMinelute2vol_HF_HCD_60mG_2.36198.36198.4	Cas9CBX1_840ug_eUV_RneasyMinelute2vol_HF_HCD_60mG_2.36198.36198.4	696	244.07	U	Natural_-HPO3	U Natural_-HPO3	3312.54	3312.53	829.141	4	-1.2	0.05089	37.81	0	Observed FDR	id
HKPENIVIEMARENQTTQKGQK-K19-U	sp|Q99ZW2|CAS9_STRP1	Cas9CBX1_840ug_eUV_RneasyMinelute2vol_HF_HCD_60mG_2.09877.09877.4	Cas9CBX1_840ug_eUV_RneasyMinelute2vol_HF_HCD_60mG_2.09877.09877.4	772	244.07	U	Natural_-HPO3	U Natural_-HPO3	2822.4	2822.4	706.608	4	1.5	0.09195	37.81	0	Observed FDR	id
ICYLQEIFSNEXAK-Y3-U	sp|Q99ZW2|CAS9_STRP1	Cas9CBX1_840ug_eUV_RneasyMinelute2vol_HF_HCD_60mG_2.31032.31032.2	Cas9CBX1_840ug_eUV_RneasyMinelute2vol_HF_HCD_60mG_2.31032.31032.2	81	244.07	U	Natural_-HPO3	U Natural_-HPO3	2004.88	2004.88	1003.45	2	-0.2	0.09029	37.8	0	Observed FDR	id
HKPENIVIEMARENQTTQKGQK-K19-U	sp|Q99ZW2|CAS9_STRP1	Cas9CBX1_840ug_eUV_RneasyMinelute2vol_HF_HCD_60mG_1.07956.07956.4	Cas9CBX1_840ug_eUV_RneasyMinelute2vol_HF_HCD_60mG_1.07956.07956.4	772	260.064	U	Natural_-H3PO3+H2O	U Natural_-H3PO3+H2O	2838.39	2838.39	710.606	4	0.3	0.07948	37.78	0	Observed FDR	id
AGFIKRQLVETR-R6-U	sp|Q99ZW2|CAS9_STRP1	Cas9CBX1_840ug_eUV_RneasyMinelute2vol_HF_HCD_60mG_2.09229.09229.3	Cas9CBX1_840ug_eUV_RneasyMinelute2vol_HF_HCD_60mG_2.09229.09229.3	919	244.07	U	Natural_-HPO3	U Natural_-HPO3	1660.89	1660.89	554.638	3	1.2	0.19647	37.78	0	Observed FDR	id
KTEVQTGGFSKESILPK-I14-U	sp|Q99ZW2|CAS9_STRP1	Cas9CBX1_840ug_eUV_RneasyMinelute2vol_HF_HCD_60mG_2.13537.13537.3	Cas9CBX1_840ug_eUV_RneasyMinelute2vol_HF_HCD_60mG_2.13537.13537.3	1110	244.07	U	Natural_-HPO3	U Natural_-HPO3	2092.07	2092.07	698.365	3	0.8	0.10321	37.78	0	Observed FDR	id
TFDNGSIPHQIHLGELHAILR-I7-G	sp|Q99ZW2|CAS9_STRP1	Cas9CBX1_840ug_eUV_RneasyMinelute2vol_HF_HCD_60mG_2.28932.28932.5	Cas9CBX1_840ug_eUV_RneasyMinelute2vol_HF_HCD_60mG_2.28932.28932.5	410	301.102	G	Natural_-HPO3+H2O	G Natural_-HPO3+H2O	2668.35	2668.35	534.678	5	1.8	0.08064	37.77	0	Observed FDR	id
KTEVQTGGFSK-F9-U	sp|Q99ZW2|CAS9_STRP1	Cas9CBX1_840ug_eUV_RneasyMinelute2vol_HF_HCD_60mG_1.02189.02189.2	Cas9CBX1_840ug_eUV_RneasyMinelute2vol_HF_HCD_60mG_1.02189.02189.2	1105	244.07	U	Natural_-HPO3	U Natural_-HPO3	1424.68	1424.68	713.347	2	0.6	0.15703	37.74	0	Observed FDR	id
HKPENIVIEXARENQTTQK-A11-A	sp|Q99ZW2|CAS9_STRP1	Cas9CBX1_840ug_eUV_RneasyMinelute2vol_HF_HCD_60mG_1.10279.10279.4	Cas9CBX1_840ug_eUV_RneasyMinelute2vol_HF_HCD_60mG_1.10279.10279.4	764	265.081	A	Natural_-H3PO3	A Natural_-H3PO3	2546.23	2546.23	637.566	4	0.7	0.07041	37.74	0	Observed FDR	id
LITQRKFDNLTK-R5-U	sp|Q99ZW2|CAS9_STRP1	Cas9CBX1_840ug_eUV_RneasyMinelute2vol_HF_HCD_60mG_1.12161.12161.2	Cas9CBX1_840ug_eUV_RneasyMinelute2vol_HF_HCD_60mG_1.12161.12161.2	895	244.07	U	Natural_-HPO3	U Natural_-HPO3	1719.92	1719.92	860.965	2	-0.2	0.19008	37.72	0	Observed FDR	id
TEVQTGGFSKESILPK-G6-U	sp|Q99ZW2|CAS9_STRP1	Cas9CBX1_840ug_eUV_RneasyMinelute2vol_HF_HCD_60mG_2.14846.14846.2	Cas9CBX1_840ug_eUV_RneasyMinelute2vol_HF_HCD_60mG_2.14846.14846.2	1103	244.07	U	Natural_-HPO3	U Natural_-HPO3	1963.97	1963.97	982.994	2	-0.5	0.13802	37.71	0	Observed FDR	id
TILDFLKSDGFANR-L6-U	sp|Q99ZW2|CAS9_STRP1	Cas9CBX1_840ug_eUV_RneasyMinelute2vol_HF_HCD_60mG_2.35830.35830.2	Cas9CBX1_840ug_eUV_RneasyMinelute2vol_HF_HCD_60mG_2.35830.35830.2	683	244.07	U	Natural_-HPO3	U Natural_-HPO3	1839.9	1839.91	920.961	2	3	0.10575	37.7	0	Observed FDR	id
KQRTFDNGSIPHQIHLGELHAILR-I10-G	sp|Q99ZW2|CAS9_STRP1	Cas9CBX1_840ug_eUV_RneasyMinelute2vol_HF_HCD_60mG_2.27126.27126.6	Cas9CBX1_840ug_eUV_RneasyMinelute2vol_HF_HCD_60mG_2.27126.27126.6	410	301.102	G	Natural_-HPO3+H2O	G Natural_-HPO3+H2O	3080.6	3080.6	514.442	6	0.7	0.06061	37.69	0	Observed FDR	id
AGFIKRQLVETR-R6-U	sp|Q99ZW2|CAS9_STRP1	Cas9CBX1_840ug_eUV_RneasyMinelute2vol_HF_HCD_60mG_1.12812.12812.3	Cas9CBX1_840ug_eUV_RneasyMinelute2vol_HF_HCD_60mG_1.12812.12812.3	919	244.07	U	Natural_-HPO3	U Natural_-HPO3	1660.89	1660.89	554.639	3	2.2	0.25048	37.68	0	Observed FDR	id
KNRICYLQEIFSNEMAK-C5-U	sp|Q99ZW2|CAS9_STRP1	Cas9CBX1_840ug_eUV_RneasyMinelute2vol_HF_HCD_60mG_2.34221.34221.3	Cas9CBX1_840ug_eUV_RneasyMinelute2vol_HF_HCD_60mG_2.34221.34221.3	80	244.07	U	Natural_-HPO3	U Natural_-HPO3	2387.12	2387.13	796.718	3	2.1	0.1027	37.67	0	Observed FDR	id
AQVSGQGDSLHEHIANLAGSPAIKK-E12-U	sp|Q99ZW2|CAS9_STRP1	Cas9CBX1_840ug_eUV_RneasyMinelute2vol_HF_HCD_60mG_1.19789.19789.5	Cas9CBX1_840ug_eUV_RneasyMinelute2vol_HF_HCD_60mG_1.19789.19789.5	722	244.07	U	Natural_-HPO3	U Natural_-HPO3	2771.38	2771.38	555.284	5	-0.4	0.07459	37.67	0	Observed FDR	id
HKPENIVIEMARENQTTQKGQK-M10-U	sp|Q99ZW2|CAS9_STRP1	Cas9CBX1_840ug_eUV_RneasyMinelute2vol_HF_HCD_60mG_1.10194.10194.4	Cas9CBX1_840ug_eUV_RneasyMinelute2vol_HF_HCD_60mG_1.10194.10194.4	763	244.07	U	Natural_-HPO3	U Natural_-HPO3	2822.4	2822.4	706.607	4	0.2	0.08993	37.67	0	Observed FDR	id
LESEFVYGDYKVYDVR-Y10-U	sp|Q99ZW2|CAS9_STRP1	Cas9CBX1_840ug_eUV_RneasyMinelute2vol_HF_HCD_60mG_1.24948.24948.3	Cas9CBX1_840ug_eUV_RneasyMinelute2vol_HF_HCD_60mG_1.24948.24948.3	1013	244.07	U	Natural_-HPO3	U Natural_-HPO3	2225.02	2225.02	742.681	3	1.9	0.12574	37.67	0	Observed FDR	id
ILTFRIPYYVGPLAR-Y8-U	sp|Q99ZW2|CAS9_STRP1	Cas9CBX1_840ug_eUV_RneasyMinelute2vol_HF_HCD_60mG_2.37446.37446.3	Cas9CBX1_840ug_eUV_RneasyMinelute2vol_HF_HCD_60mG_2.37446.37446.3	450	244.07	U	Natural_-HPO3	U Natural_-HPO3	2022.09	2022.1	675.041	3	2.7	0.08866	37.67	0	Observed FDR	id
GNELALPSKYVNFLYLASHYEK-P7-U	sp|Q99ZW2|CAS9_STRP1	Cas9CBX1_840ug_eUV_RneasyMinelute2vol_HF_HCD_60mG_2.38828.38828.3	Cas9CBX1_840ug_eUV_RneasyMinelute2vol_HF_HCD_60mG_2.38828.38828.3	1229	244.07	U	Natural_-HPO3	U Natural_-HPO3	2799.38	2799.37	934.132	3	-0.7	0.08537	37.66	0	Observed FDR	id
APLSASXIKRYDEHHQDLTLLK-D12-U	sp|Q99ZW2|CAS9_STRP1	Cas9CBX1_840ug_eUV_RneasyMinelute2vol_HF_HCD_60mG_2.19240.19240.5	Cas9CBX1_840ug_eUV_RneasyMinelute2vol_HF_HCD_60mG_2.19240.19240.5	326	262.08	U	Natural_-HPO3+H2O	U Natural_-HPO3+H2O	2843.41	2843.41	569.69	5	0.3	0.09223	37.66	0	Observed FDR	id
ILTFRIPYYVGPLAR-R5-U	sp|Q99ZW2|CAS9_STRP1	Cas9CBX1_840ug_eUV_RneasyMinelute2vol_HF_HCD_60mG_2.33837.33837.3	Cas9CBX1_840ug_eUV_RneasyMinelute2vol_HF_HCD_60mG_2.33837.33837.3	447	244.07	U	Natural_-HPO3	U Natural_-HPO3	2022.09	2022.09	675.039	3	-0.5	0.09953	37.62	0	Observed FDR	id
HKPENIVIEMARENQTTQKGQK-K19-U	sp|Q99ZW2|CAS9_STRP1	Cas9CBX1_840ug_eUV_RneasyMinelute2vol_HF_HCD_60mG_2.06536.06536.5	Cas9CBX1_840ug_eUV_RneasyMinelute2vol_HF_HCD_60mG_2.06536.06536.5	772	260.064	U	Natural_-H3PO3+H2O	U Natural_-H3PO3+H2O	2838.39	2838.4	568.687	5	1.7	0.08354	37.62	0	Observed FDR	id
APLSASMIKRYDEHHQDLTLLK-D12-U	sp|Q99ZW2|CAS9_STRP1	Cas9CBX1_840ug_eUV_RneasyMinelute2vol_HF_HCD_60mG_2.19127.19127.3	Cas9CBX1_840ug_eUV_RneasyMinelute2vol_HF_HCD_60mG_2.19127.19127.3	326	260.064	U	Natural_-H3PO3+H2O	U Natural_-H3PO3+H2O	2825.4	2825.4	942.808	3	-0.1	0.06903	37.59	0	Observed FDR	id
AQVSGQGDSLHEHIANLAGSPAIKK-L17-U	sp|Q99ZW2|CAS9_STRP1	Cas9CBX1_840ug_eUV_RneasyMinelute2vol_HF_HCD_60mG_2.17062.17062.3	Cas9CBX1_840ug_eUV_RneasyMinelute2vol_HF_HCD_60mG_2.17062.17062.3	727	244.07	U	Natural_-HPO3	U Natural_-HPO3	2771.38	2771.39	924.803	3	0.6	0.09017	37.59	0	Observed FDR	id
QLVETRQITK-T5-U	sp|Q99ZW2|CAS9_STRP1	Cas9CBX1_840ug_eUV_RneasyMinelute2vol_HF_HCD_60mG_1.07043.07043.2	Cas9CBX1_840ug_eUV_RneasyMinelute2vol_HF_HCD_60mG_1.07043.07043.2	924	244.07	U	Natural_-HPO3	U Natural_-HPO3	1458.77	1458.77	730.391	2	-0.4	0.15603	37.59	0	Observed FDR	id
HKPENIVIEMARENQTTQKGQK-M10-U	sp|Q99ZW2|CAS9_STRP1	Cas9CBX1_840ug_eUV_RneasyMinelute2vol_HF_HCD_60mG_1.10739.10739.4	Cas9CBX1_840ug_eUV_RneasyMinelute2vol_HF_HCD_60mG_1.10739.10739.4	763	244.07	U	Natural_-HPO3	U Natural_-HPO3	2822.4	2822.4	706.607	4	0	0.09388	37.59	0	Observed FDR	id
FAWMTRK-W3-U	sp|Q99ZW2|CAS9_STRP1	Cas9CBX1_840ug_eUV_RneasyMinelute2vol_HF_HCD_60mG_2.14421.14421.2	Cas9CBX1_840ug_eUV_RneasyMinelute2vol_HF_HCD_60mG_2.14421.14421.2	464	244.07	U	Natural_-HPO3	U Natural_-HPO3	1182.55	1182.55	592.281	2	-1.8	0.22943	37.58	0	Observed FDR	id
YDEHHQDLTLLK-L8-U	sp|Q99ZW2|CAS9_STRP1	Cas9CBX1_840ug_eUV_RneasyMinelute2vol_HF_HCD_60mG_1.12885.12885.3	Cas9CBX1_840ug_eUV_RneasyMinelute2vol_HF_HCD_60mG_1.12885.12885.3	332	260.064	U	Natural_-H3PO3+H2O	U Natural_-H3PO3+H2O	1770.81	1770.8	591.275	3	-1.8	0.09783	37.58	0	Observed FDR	id
NFMQLIHDDSLTFKEDIQK-M3-U	sp|Q99ZW2|CAS9_STRP1	Cas9CBX1_840ug_eUV_RneasyMinelute2vol_HF_HCD_60mG_2.34326.34326.3	Cas9CBX1_840ug_eUV_RneasyMinelute2vol_HF_HCD_60mG_2.34326.34326.3	694	244.07	U	Natural_-HPO3	U Natural_-HPO3	2565.21	2565.21	856.077	3	0.6	0.0737	37.58	0	Observed FDR	id
VLSMPQVNIVKK-M4-U	sp|Q99ZW2|CAS9_STRP1	Cas9CBX1_840ug_eUV_RneasyMinelute2vol_HF_HCD_60mG_1.19276.19276.3	Cas9CBX1_840ug_eUV_RneasyMinelute2vol_HF_HCD_60mG_1.19276.19276.3	1089	244.07	U	Natural_-HPO3	U Natural_-HPO3	1598.87	1598.87	533.965	3	0.4	0.13689	37.57	0	Observed FDR	id
APLSASMIKRYDEHHQDLTLLK-D12-U	sp|Q99ZW2|CAS9_STRP1	Cas9CBX1_840ug_eUV_RneasyMinelute2vol_HF_HCD_60mG_1.20037.20037.3	Cas9CBX1_840ug_eUV_RneasyMinelute2vol_HF_HCD_60mG_1.20037.20037.3	326	260.064	U	Natural_-H3PO3+H2O	U Natural_-H3PO3+H2O	2825.4	2825.41	942.81	3	1.6	0.07322	37.57	0	Observed FDR	id
KTEVQTGGFSK-Q5-U	sp|Q99ZW2|CAS9_STRP1	Cas9CBX1_840ug_eUV_RneasyMinelute2vol_HF_HCD_60mG_1.02638.02638.2	Cas9CBX1_840ug_eUV_RneasyMinelute2vol_HF_HCD_60mG_1.02638.02638.2	1101	244.07	U	Natural_-HPO3	U Natural_-HPO3	1424.68	1424.68	713.346	2	-0.8	0.13685	37.56	0	Observed FDR	id
ILTFRIPYYVGPLAR-P7-U	sp|Q99ZW2|CAS9_STRP1	Cas9CBX1_840ug_eUV_RneasyMinelute2vol_HF_HCD_60mG_1.37143.37143.3	Cas9CBX1_840ug_eUV_RneasyMinelute2vol_HF_HCD_60mG_1.37143.37143.3	449	244.07	U	Natural_-HPO3	U Natural_-HPO3	2022.09	2022.09	675.039	3	-0.3	0.08343	37.53	0	Observed FDR	id
IPYYVGPLARGNSR-G11-U	sp|Q99ZW2|CAS9_STRP1	Cas9CBX1_840ug_eUV_RneasyMinelute2vol_HF_HCD_60mG_1.24110.24110.3	Cas9CBX1_840ug_eUV_RneasyMinelute2vol_HF_HCD_60mG_1.24110.24110.3	458	244.07	U	Natural_-HPO3	U Natural_-HPO3	1805.91	1805.91	602.978	3	3	0.16927	37.52	0	Observed FDR	id
ILTFRIPYYVGPLAR-I6-U	sp|Q99ZW2|CAS9_STRP1	Cas9CBX1_840ug_eUV_RneasyMinelute2vol_HF_HCD_60mG_1.36501.36501.3	Cas9CBX1_840ug_eUV_RneasyMinelute2vol_HF_HCD_60mG_1.36501.36501.3	448	244.07	U	Natural_-HPO3	U Natural_-HPO3	2022.09	2022.09	675.039	3	0.4	0.11661	37.51	0	Observed FDR	id
HKPENIVIEXARENQTTQKGQK-Q15-A	sp|Q99ZW2|CAS9_STRP1	Cas9CBX1_840ug_eUV_RneasyMinelute2vol_HF_HCD_60mG_2.07772.07772.5	Cas9CBX1_840ug_eUV_RneasyMinelute2vol_HF_HCD_60mG_2.07772.07772.5	768	265.081	A	Natural_-H3PO3	A Natural_-H3PO3	2859.4	2859.41	572.889	5	0.8	0.06066	37.5	0	Observed FDR	id
EVLDATLIHQSITGLYETR-H9-U	sp|Q99ZW2|CAS9_STRP1	Cas9CBX1_840ug_eUV_RneasyMinelute2vol_HF_HCD_60mG_2.36580.36580.3	Cas9CBX1_840ug_eUV_RneasyMinelute2vol_HF_HCD_60mG_2.36580.36580.3	1349	244.07	U	Natural_-HPO3	U Natural_-HPO3	2402.2	2402.2	801.741	3	1.7	0.0869	37.47	0	Observed FDR	id
RYDEHHQDLTLLK-L9-U	sp|Q99ZW2|CAS9_STRP1	Cas9CBX1_840ug_eUV_RneasyMinelute2vol_HF_HCD_60mG_1.11312.11312.3	Cas9CBX1_840ug_eUV_RneasyMinelute2vol_HF_HCD_60mG_1.11312.11312.3	332	260.064	U	Natural_-H3PO3+H2O	U Natural_-H3PO3+H2O	1926.91	1926.91	643.31	3	-0.7	0.11097	37.47	0	Observed FDR	id
NRICYLQEIFSNEMAK-Y5-U	sp|Q99ZW2|CAS9_STRP1	Cas9CBX1_840ug_eUV_RneasyMinelute2vol_HF_HCD_60mG_2.34152.34152.3	Cas9CBX1_840ug_eUV_RneasyMinelute2vol_HF_HCD_60mG_2.34152.34152.3	81	244.07	U	Natural_-HPO3	U Natural_-HPO3	2259.03	2259.04	754.02	3	2.5	0.11346	37.47	0	Observed FDR	id
ILTFRIPYYVGPLAR-T3-G	sp|Q99ZW2|CAS9_STRP1	Cas9CBX1_840ug_eUV_RneasyMinelute2vol_HF_HCD_60mG_1.39309.39309.4	Cas9CBX1_840ug_eUV_RneasyMinelute2vol_HF_HCD_60mG_1.39309.39309.4	445	283.092	G	Natural_-HPO3	G Natural_-HPO3/A Natural_-H3PO3+H2O	2061.12	2061.12	516.288	4	1.9	0.10194	37.47	0	Observed FDR	id
IPYYVGPLARGNSR-N12-U	sp|Q99ZW2|CAS9_STRP1	Cas9CBX1_840ug_eUV_RneasyMinelute2vol_HF_HCD_60mG_1.24748.24748.3	Cas9CBX1_840ug_eUV_RneasyMinelute2vol_HF_HCD_60mG_1.24748.24748.3	459	244.07	U	Natural_-HPO3	U Natural_-HPO3	1805.91	1805.91	602.977	3	1.5	0.19289	37.46	0	Observed FDR	id
AGFIKRQLVETR-R6-U	sp|Q99ZW2|CAS9_STRP1	Cas9CBX1_840ug_eUV_RneasyMinelute2vol_HF_HCD_60mG_1.11165.11165.3	Cas9CBX1_840ug_eUV_RneasyMinelute2vol_HF_HCD_60mG_1.11165.11165.3	919	244.07	U	Natural_-HPO3	U Natural_-HPO3	1660.89	1660.89	554.639	3	1.5	0.22724	37.46	0	Observed FDR	id
GNELALPSKYVNFLYLASHYEK-P7-U	sp|Q99ZW2|CAS9_STRP1	Cas9CBX1_840ug_eUV_RneasyMinelute2vol_HF_HCD_60mG_1.40514.40514.3	Cas9CBX1_840ug_eUV_RneasyMinelute2vol_HF_HCD_60mG_1.40514.40514.3	1229	244.07	U	Natural_-HPO3	U Natural_-HPO3	2799.38	2799.38	934.134	3	0.7	0.0847	37.44	0	Observed FDR	id
RYTSTKEVLDATLIHQSITGLYETR-E23-U	sp|Q99ZW2|CAS9_STRP1	Cas9CBX1_840ug_eUV_RneasyMinelute2vol_HF_HCD_60mG_1.31140.31140.5	Cas9CBX1_840ug_eUV_RneasyMinelute2vol_HF_HCD_60mG_1.31140.31140.5	1357	244.07	U	Natural_-HPO3	U Natural_-HPO3	3138.58	3138.58	628.725	5	0.2	0.06634	37.41	0	Observed FDR	id
EHPVENTQLQNEKLYLYYLQNGR-Y15-U	sp|Q99ZW2|CAS9_STRP1	Cas9CBX1_840ug_eUV_RneasyMinelute2vol_HF_HCD_60mG_2.26061.26061.4	Cas9CBX1_840ug_eUV_RneasyMinelute2vol_HF_HCD_60mG_2.26061.26061.4	812	244.07	U	Natural_-HPO3	U Natural_-HPO3	3092.48	3092.49	774.13	4	1	0.08298	37.41	0	Observed FDR	id
APLSASXIKRYDEHHQDLTLLK-D12-U	sp|Q99ZW2|CAS9_STRP1	Cas9CBX1_840ug_eUV_RneasyMinelute2vol_HF_HCD_60mG_2.19753.19753.5	Cas9CBX1_840ug_eUV_RneasyMinelute2vol_HF_HCD_60mG_2.19753.19753.5	326	244.07	U	Natural_-HPO3	U Natural_-HPO3	2825.4	2825.4	566.089	5	1.1	0.0871	37.4	0	Observed FDR	id
GASAQSFIER-S6-U	sp|Q99ZW2|CAS9_STRP1	Cas9CBX1_840ug_eUV_RneasyMinelute2vol_HF_HCD_60mG_1.09794.09794.2	Cas9CBX1_840ug_eUV_RneasyMinelute2vol_HF_HCD_60mG_1.09794.09794.2	490	244.07	U	Natural_-HPO3	U Natural_-HPO3	1308.59	1308.6	655.306	2	0.8	0.16354	37.39	0	Observed FDR	id
YTSTKEVLDATLIHQSITGLYETRIDLSQLGGD-Y21-U	sp|Q99ZW2|CAS9_STRP1	Cas9CBX1_840ug_eUV_RneasyMinelute2vol_HF_HCD_60mG_2.54698.54698.4	Cas9CBX1_840ug_eUV_RneasyMinelute2vol_HF_HCD_60mG_2.54698.54698.4	1356	244.07	U	Natural_-HPO3	U Natural_-HPO3	3880.92	3880.92	971.239	4	0.6	0.04054	37.39	0	Observed FDR	id
ILTFRIPYYVGPLAR-I6-U	sp|Q99ZW2|CAS9_STRP1	Cas9CBX1_840ug_eUV_RneasyMinelute2vol_HF_HCD_60mG_1.33088.33088.3	Cas9CBX1_840ug_eUV_RneasyMinelute2vol_HF_HCD_60mG_1.33088.33088.3	448	244.07	U	Natural_-HPO3	U Natural_-HPO3	2022.09	2022.1	675.04	3	0.9	0.07981	37.38	0	Observed FDR	id
LITQRKFDNLTK-R5-U	sp|Q99ZW2|CAS9_STRP1	Cas9CBX1_840ug_eUV_RneasyMinelute2vol_HF_HCD_60mG_1.12713.12713.2	Cas9CBX1_840ug_eUV_RneasyMinelute2vol_HF_HCD_60mG_1.12713.12713.2	895	244.07	U	Natural_-HPO3	U Natural_-HPO3	1719.92	1719.92	860.967	2	1.3	0.22986	37.38	0	Observed FDR	id
ILTFRIPYYVGPLAR-P7-U	sp|Q99ZW2|CAS9_STRP1	Cas9CBX1_840ug_eUV_RneasyMinelute2vol_HF_HCD_60mG_2.44740.44740.3	Cas9CBX1_840ug_eUV_RneasyMinelute2vol_HF_HCD_60mG_2.44740.44740.3	449	244.07	U	Natural_-HPO3	U Natural_-HPO3	2022.09	2022.09	675.039	3	0.4	0.1298	37.37	0	Observed FDR	id
ICYLQEIFSNEXAK-Y3-U	sp|Q99ZW2|CAS9_STRP1	Cas9CBX1_840ug_eUV_RneasyMinelute2vol_HF_HCD_60mG_1.32797.32797.2	Cas9CBX1_840ug_eUV_RneasyMinelute2vol_HF_HCD_60mG_1.32797.32797.2	81	244.07	U	Natural_-HPO3	U Natural_-HPO3	2004.88	2004.88	1003.45	2	0	0.09279	37.37	0	Observed FDR	id
KTEVQTGGFSK-Q5-U	sp|Q99ZW2|CAS9_STRP1	Cas9CBX1_840ug_eUV_RneasyMinelute2vol_HF_HCD_60mG_2.02254.02254.2	Cas9CBX1_840ug_eUV_RneasyMinelute2vol_HF_HCD_60mG_2.02254.02254.2	1101	244.07	U	Natural_-HPO3	U Natural_-HPO3	1424.68	1424.68	713.348	2	0.9	0.15689	37.37	0	Observed FDR	id
QLVETRQITKHVAQILDSR-T9-U	sp|Q99ZW2|CAS9_STRP1	Cas9CBX1_840ug_eUV_RneasyMinelute2vol_HF_HCD_60mG_2.26652.26652.4	Cas9CBX1_840ug_eUV_RneasyMinelute2vol_HF_HCD_60mG_2.26652.26652.4	928	244.07	U	Natural_-HPO3	U Natural_-HPO3	2478.32	2478.32	620.588	4	0	0.10956	37.36	0	Observed FDR	id
ELGSQILK-G3-U	sp|Q99ZW2|CAS9_STRP1	Cas9CBX1_840ug_eUV_RneasyMinelute2vol_HF_HCD_60mG_1.12241.12241.2	Cas9CBX1_840ug_eUV_RneasyMinelute2vol_HF_HCD_60mG_1.12241.12241.2	792	288.015	U	Natural_-H4O2	U Natural_-H4O2	1174.53	1174.53	588.271	2	-0.1	0.23777	37.36	0	Observed FDR	id
ILTFRIPYYVGPLAR-P7-U	sp|Q99ZW2|CAS9_STRP1	Cas9CBX1_840ug_eUV_RneasyMinelute2vol_HF_HCD_60mG_1.46888.46888.3	Cas9CBX1_840ug_eUV_RneasyMinelute2vol_HF_HCD_60mG_1.46888.46888.3	449	244.07	U	Natural_-HPO3	U Natural_-HPO3	2022.09	2022.09	675.039	3	0.6	0.15023	37.35	0	Observed FDR	id
HKPENIVIEMARENQTTQKGQK-K19-U	sp|Q99ZW2|CAS9_STRP1	Cas9CBX1_840ug_eUV_RneasyMinelute2vol_HF_HCD_60mG_2.08516.08516.4	Cas9CBX1_840ug_eUV_RneasyMinelute2vol_HF_HCD_60mG_2.08516.08516.4	772	244.07	U	Natural_-HPO3	U Natural_-HPO3	2822.4	2822.4	706.608	4	1	0.08935	37.35	0	Observed FDR	id
SEETITPWNFEEVVDKGASAQSFIER-P7-U	sp|Q99ZW2|CAS9_STRP1	Cas9CBX1_840ug_eUV_RneasyMinelute2vol_HF_HCD_60mG_2.36511.36511.3	Cas9CBX1_840ug_eUV_RneasyMinelute2vol_HF_HCD_60mG_2.36511.36511.3	475	244.07	U	Natural_-HPO3	U Natural_-HPO3	3212.48	3212.48	1071.83	3	-0.4	0.08278	37.34	0	Observed FDR	id
KTEVQTGGFSKESILPK-G7-U	sp|Q99ZW2|CAS9_STRP1	Cas9CBX1_840ug_eUV_RneasyMinelute2vol_HF_HCD_60mG_2.18476.18476.3	Cas9CBX1_840ug_eUV_RneasyMinelute2vol_HF_HCD_60mG_2.18476.18476.3	1103	244.07	U	Natural_-HPO3	U Natural_-HPO3	2092.07	2092.07	698.363	3	-0.9	0.09301	37.33	0	Observed FDR	id
QITKHVAQILDSR-V6-U	sp|Q99ZW2|CAS9_STRP1	Cas9CBX1_840ug_eUV_RneasyMinelute2vol_HF_HCD_60mG_1.15535.15535.3	Cas9CBX1_840ug_eUV_RneasyMinelute2vol_HF_HCD_60mG_1.15535.15535.3	931	244.07	U	Natural_-HPO3	U Natural_-HPO3	1751.92	1751.92	584.981	3	1	0.08998	37.33	0	Observed FDR	id
KTEVQTGGFSKESILPK-G8-A	sp|Q99ZW2|CAS9_STRP1	Cas9CBX1_840ug_eUV_RneasyMinelute2vol_HF_HCD_60mG_2.10485.10485.4	Cas9CBX1_840ug_eUV_RneasyMinelute2vol_HF_HCD_60mG_2.10485.10485.4	1104	267.097	A	Natural_-HPO3	A Natural_-HPO3	2115.1	2115.1	529.782	4	1.2	0.09881	37.33	0	Observed FDR	id
ICYLQEIFSNEXAK-Y3-U	sp|Q99ZW2|CAS9_STRP1	Cas9CBX1_840ug_eUV_RneasyMinelute2vol_HF_HCD_60mG_1.38107.38107.2	Cas9CBX1_840ug_eUV_RneasyMinelute2vol_HF_HCD_60mG_1.38107.38107.2	81	244.07	U	Natural_-HPO3	U Natural_-HPO3	2004.88	2004.88	1003.45	2	1.4	0.10638	37.31	0	Observed FDR	id
ICYLQEIFSNEXAK-Y3-U	sp|Q99ZW2|CAS9_STRP1	Cas9CBX1_840ug_eUV_RneasyMinelute2vol_HF_HCD_60mG_2.31044.31044.2	Cas9CBX1_840ug_eUV_RneasyMinelute2vol_HF_HCD_60mG_2.31044.31044.2	81	244.07	U	Natural_-HPO3	U Natural_-HPO3	2004.88	2004.88	1003.45	2	-0.2	0.08917	37.28	0	Observed FDR	id
AGFIKRQLVETR-R6-U	sp|Q99ZW2|CAS9_STRP1	Cas9CBX1_840ug_eUV_RneasyMinelute2vol_HF_HCD_60mG_1.10063.10063.3	Cas9CBX1_840ug_eUV_RneasyMinelute2vol_HF_HCD_60mG_1.10063.10063.3	919	244.07	U	Natural_-HPO3	U Natural_-HPO3	1660.89	1660.89	554.638	3	0	0.19903	37.28	0	Observed FDR	id
ICYLQEIFSNEXAK-Y3-U	sp|Q99ZW2|CAS9_STRP1	Cas9CBX1_840ug_eUV_RneasyMinelute2vol_HF_HCD_60mG_1.36942.36942.2	Cas9CBX1_840ug_eUV_RneasyMinelute2vol_HF_HCD_60mG_1.36942.36942.2	81	244.07	U	Natural_-HPO3	U Natural_-HPO3	2004.88	2004.89	1003.45	2	2.5	0.09931	37.27	0	Observed FDR	id
NRICYLQEIFSNEMAK-C4-G	sp|Q99ZW2|CAS9_STRP1	Cas9CBX1_840ug_eUV_RneasyMinelute2vol_HF_HCD_60mG_1.39333.39333.2	Cas9CBX1_840ug_eUV_RneasyMinelute2vol_HF_HCD_60mG_1.39333.39333.2	80	301.102	G	Natural_-HPO3+H2O	G Natural_-HPO3+H2O	2316.06	2316.06	1159.04	2	0.4	0.16559	37.27	0	Observed FDR	id
AGFIKRQLVETR-R6-U	sp|Q99ZW2|CAS9_STRP1	Cas9CBX1_840ug_eUV_RneasyMinelute2vol_HF_HCD_60mG_1.13323.13323.3	Cas9CBX1_840ug_eUV_RneasyMinelute2vol_HF_HCD_60mG_1.13323.13323.3	919	244.07	U	Natural_-HPO3	U Natural_-HPO3	1660.89	1660.89	554.638	3	0.5	0.21713	37.24	0	Observed FDR	id
HKPENIVIEXAR-A11-C	sp|Q99ZW2|CAS9_STRP1	Cas9CBX1_840ug_eUV_RneasyMinelute2vol_HF_HCD_60mG_2.10796.10796.3	Cas9CBX1_840ug_eUV_RneasyMinelute2vol_HF_HCD_60mG_2.10796.10796.3	764	243.086	C	Natural_-HPO3	C Natural_-HPO3	1694.84	1694.84	565.955	3	0.2	0.10712	37.24	0	Observed FDR	id
AQVSGQGDSLHEHIANLAGSPAIK-E12-U	sp|Q99ZW2|CAS9_STRP1	Cas9CBX1_840ug_eUV_RneasyMinelute2vol_HF_HCD_60mG_1.20257.20257.3	Cas9CBX1_840ug_eUV_RneasyMinelute2vol_HF_HCD_60mG_1.20257.20257.3	722	244.07	U	Natural_-HPO3	U Natural_-HPO3	2643.29	2643.29	882.105	3	1.2	0.0851	37.24	0	Observed FDR	id
ICYLQEIFSNEXAK-Y3-U	sp|Q99ZW2|CAS9_STRP1	Cas9CBX1_840ug_eUV_RneasyMinelute2vol_HF_HCD_60mG_2.36110.36110.2	Cas9CBX1_840ug_eUV_RneasyMinelute2vol_HF_HCD_60mG_2.36110.36110.2	81	244.07	U	Natural_-HPO3	U Natural_-HPO3	2004.88	2004.88	1003.45	2	1.2	0.07843	37.21	0	Observed FDR	id
ILTFRIPYYVGPLAR-Y8-U	sp|Q99ZW2|CAS9_STRP1	Cas9CBX1_840ug_eUV_RneasyMinelute2vol_HF_HCD_60mG_2.45169.45169.3	Cas9CBX1_840ug_eUV_RneasyMinelute2vol_HF_HCD_60mG_2.45169.45169.3	450	244.07	U	Natural_-HPO3	U Natural_-HPO3	2022.09	2022.1	675.04	3	1.3	0.11498	37.21	0	Observed FDR	id
HKPENIVIEMARENQTTQKGQK-K19-U	sp|Q99ZW2|CAS9_STRP1	Cas9CBX1_840ug_eUV_RneasyMinelute2vol_HF_HCD_60mG_1.07299.07299.5	Cas9CBX1_840ug_eUV_RneasyMinelute2vol_HF_HCD_60mG_1.07299.07299.5	772	260.064	U	Natural_-H3PO3+H2O	U Natural_-H3PO3+H2O	2838.39	2838.4	568.687	5	0.7	0.07319	37.21	0	Observed FDR	id
ICYLQEIFSNEXAK-Y3-U	sp|Q99ZW2|CAS9_STRP1	Cas9CBX1_840ug_eUV_RneasyMinelute2vol_HF_HCD_60mG_2.33680.33680.2	Cas9CBX1_840ug_eUV_RneasyMinelute2vol_HF_HCD_60mG_2.33680.33680.2	81	244.07	U	Natural_-HPO3	U Natural_-HPO3	2004.88	2004.88	1003.45	2	1.4	0.1092	37.2	0	Observed FDR	id
LESEFVYGDYKVYDVRK-Y10-U	sp|Q99ZW2|CAS9_STRP1	Cas9CBX1_840ug_eUV_RneasyMinelute2vol_HF_HCD_60mG_1.22270.22270.3	Cas9CBX1_840ug_eUV_RneasyMinelute2vol_HF_HCD_60mG_1.22270.22270.3	1013	244.07	U	Natural_-HPO3	U Natural_-HPO3	2353.11	2353.11	785.378	3	0	0.10259	37.17	0	Observed FDR	id
NRICYLQEIFSNEMAK-Y5-U	sp|Q99ZW2|CAS9_STRP1	Cas9CBX1_840ug_eUV_RneasyMinelute2vol_HF_HCD_60mG_2.31264.31264.3	Cas9CBX1_840ug_eUV_RneasyMinelute2vol_HF_HCD_60mG_2.31264.31264.3	81	244.07	U	Natural_-HPO3	U Natural_-HPO3	2259.03	2259.03	754.019	3	1.3	0.0836	37.16	0	Observed FDR	id
KTEVQTGGFSK-G7-U	sp|Q99ZW2|CAS9_STRP1	Cas9CBX1_840ug_eUV_RneasyMinelute2vol_HF_HCD_60mG_1.05777.05777.2	Cas9CBX1_840ug_eUV_RneasyMinelute2vol_HF_HCD_60mG_1.05777.05777.2	1103	244.07	U	Natural_-HPO3	U Natural_-HPO3	1424.68	1424.68	713.347	2	0.1	0.18832	37.16	0	Observed FDR	id
ILTFRIPYYVGPLAR-Y9-G	sp|Q99ZW2|CAS9_STRP1	Cas9CBX1_840ug_eUV_RneasyMinelute2vol_HF_HCD_60mG_1.50994.50994.3	Cas9CBX1_840ug_eUV_RneasyMinelute2vol_HF_HCD_60mG_1.50994.50994.3	451	281.076	G	Natural_-H3PO3	G Natural_-H3PO3	2059.1	2059.1	687.375	3	0	0.11205	37.15	0	Observed FDR	id
HKPENIVIEMAR-M10-C	sp|Q99ZW2|CAS9_STRP1	Cas9CBX1_840ug_eUV_RneasyMinelute2vol_HF_HCD_60mG_2.10780.10780.3	Cas9CBX1_840ug_eUV_RneasyMinelute2vol_HF_HCD_60mG_2.10780.10780.3	763	259.08	C	Natural_-H3PO3+H2O	C Natural_-H3PO3+H2O	1694.84	1694.84	565.955	3	0.2	0.10246	37.15	0	Observed FDR	id
TEVQTGGFSKESILPK-T5-U	sp|Q99ZW2|CAS9_STRP1	Cas9CBX1_840ug_eUV_RneasyMinelute2vol_HF_HCD_60mG_2.14258.14258.2	Cas9CBX1_840ug_eUV_RneasyMinelute2vol_HF_HCD_60mG_2.14258.14258.2	1102	244.07	U	Natural_-HPO3	U Natural_-HPO3	1963.97	1963.98	982.996	2	1.3	0.15201	37.13	0	Observed FDR	id
ICYLQEIFSNEMAK-Y3-U	sp|Q99ZW2|CAS9_STRP1	Cas9CBX1_840ug_eUV_RneasyMinelute2vol_HF_HCD_60mG_1.38953.38953.2	Cas9CBX1_840ug_eUV_RneasyMinelute2vol_HF_HCD_60mG_1.38953.38953.2	81	260.064	U	Natural_-H3PO3+H2O	U Natural_-H3PO3+H2O	2004.88	2004.88	1003.45	2	0.8	0.06814	37.12	0	Observed FDR	id
APLSASMIKRYDEHHQDLTLLK-E13-U	sp|Q99ZW2|CAS9_STRP1	Cas9CBX1_840ug_eUV_RneasyMinelute2vol_HF_HCD_60mG_1.23429.23429.3	Cas9CBX1_840ug_eUV_RneasyMinelute2vol_HF_HCD_60mG_1.23429.23429.3	327	244.07	U	Natural_-HPO3	U Natural_-HPO3	2809.41	2809.41	937.479	3	2.6	0.071	37.1	0	Observed FDR	id
RNSDKLIAR-D4-U	sp|Q99ZW2|CAS9_STRP1	Cas9CBX1_840ug_eUV_RneasyMinelute2vol_HF_HCD_60mG_2.04404.04404.3	Cas9CBX1_840ug_eUV_RneasyMinelute2vol_HF_HCD_60mG_2.04404.04404.3	1117	244.07	U	Natural_-HPO3	U Natural_-HPO3	1315.68	1315.69	439.57	3	1.1	0.15731	37.1	0	Observed FDR	id
NRICYLQEIFSNEMAK-Y5-U	sp|Q99ZW2|CAS9_STRP1	Cas9CBX1_840ug_eUV_RneasyMinelute2vol_HF_HCD_60mG_2.54820.54820.3	Cas9CBX1_840ug_eUV_RneasyMinelute2vol_HF_HCD_60mG_2.54820.54820.3	81	244.07	U	Natural_-HPO3	U Natural_-HPO3	2259.03	2259.03	754.018	3	0.7	0.10112	37.09	0	Observed FDR	id
TEVQTGGFSKESILPK-T5-U	sp|Q99ZW2|CAS9_STRP1	Cas9CBX1_840ug_eUV_RneasyMinelute2vol_HF_HCD_60mG_1.22179.22179.2	Cas9CBX1_840ug_eUV_RneasyMinelute2vol_HF_HCD_60mG_1.22179.22179.2	1102	244.07	U	Natural_-HPO3	U Natural_-HPO3	1963.97	1963.97	982.994	2	-1.1	0.10588	37.08	0	Observed FDR	id
TFDNGSIPHQIHLGELHAILR-F2-G	sp|Q99ZW2|CAS9_STRP1	Cas9CBX1_840ug_eUV_RneasyMinelute2vol_HF_HCD_60mG_1.29564.29564.5	Cas9CBX1_840ug_eUV_RneasyMinelute2vol_HF_HCD_60mG_1.29564.29564.5	405	283.092	G	Natural_-HPO3	G Natural_-HPO3/A Natural_-H3PO3+H2O	2650.34	2650.33	531.074	5	-1.3	0.08117	37.07	0	Observed FDR	id
ELLGITIMER-I7-U	sp|Q99ZW2|CAS9_STRP1	Cas9CBX1_840ug_eUV_RneasyMinelute2vol_HF_HCD_60mG_2.32002.32002.2	Cas9CBX1_840ug_eUV_RneasyMinelute2vol_HF_HCD_60mG_2.32002.32002.2	1168	244.07	U	Natural_-HPO3	U Natural_-HPO3	1417.71	1417.71	709.864	2	-0.3	0.20411	37.07	0	Observed FDR	id
SDGFANRNFMQLIHDDSLTFKEDIQK-L12-U	sp|Q99ZW2|CAS9_STRP1	Cas9CBX1_840ug_eUV_RneasyMinelute2vol_HF_HCD_60mG_1.37528.37528.4	Cas9CBX1_840ug_eUV_RneasyMinelute2vol_HF_HCD_60mG_1.37528.37528.4	696	244.07	U	Natural_-HPO3	U Natural_-HPO3	3312.54	3312.54	829.144	4	2.4	0.05223	37.06	0	Observed FDR	id
KTEVQTGGFSKESILPK-F9-U	sp|Q99ZW2|CAS9_STRP1	Cas9CBX1_840ug_eUV_RneasyMinelute2vol_HF_HCD_60mG_1.13021.13021.3	Cas9CBX1_840ug_eUV_RneasyMinelute2vol_HF_HCD_60mG_1.13021.13021.3	1105	244.07	U	Natural_-HPO3	U Natural_-HPO3	2092.07	2092.07	698.365	3	1.4	0.11012	37.05	0	Observed FDR	id
IPYYVGPLAR-Y3-U	sp|Q99ZW2|CAS9_STRP1	Cas9CBX1_840ug_eUV_RneasyMinelute2vol_HF_HCD_60mG_1.28933.28933.2	Cas9CBX1_840ug_eUV_RneasyMinelute2vol_HF_HCD_60mG_1.28933.28933.2	450	244.07	U	Natural_-HPO3	U Natural_-HPO3	1391.71	1391.71	696.862	2	0.1	0.12813	37.04	0	Observed FDR	id
IPYYVGPLAR-I1-U	sp|Q99ZW2|CAS9_STRP1	Cas9CBX1_840ug_eUV_RneasyMinelute2vol_HF_HCD_60mG_1.25582.25582.3	Cas9CBX1_840ug_eUV_RneasyMinelute2vol_HF_HCD_60mG_1.25582.25582.3	448	244.07	U	Natural_-HPO3	U Natural_-HPO3	1391.71	1391.71	464.911	3	0	0.20692	37.01	0	Observed FDR	id
ILTFRIPYYVGPLAR-P7-U	sp|Q99ZW2|CAS9_STRP1	Cas9CBX1_840ug_eUV_RneasyMinelute2vol_HF_HCD_60mG_2.35762.35762.3	Cas9CBX1_840ug_eUV_RneasyMinelute2vol_HF_HCD_60mG_2.35762.35762.3	449	244.07	U	Natural_-HPO3	U Natural_-HPO3	2022.09	2022.1	675.04	3	1.2	0.09012	37	0	Observed FDR	id
ICYLQEIFSNEXAK-Y3-U	sp|Q99ZW2|CAS9_STRP1	Cas9CBX1_840ug_eUV_RneasyMinelute2vol_HF_HCD_60mG_1.35683.35683.2	Cas9CBX1_840ug_eUV_RneasyMinelute2vol_HF_HCD_60mG_1.35683.35683.2	81	244.07	U	Natural_-HPO3	U Natural_-HPO3	2004.88	2004.88	1003.45	2	0.8	0.08891	36.99	0	Observed FDR	id
QRTFDNGSIPHQIHLGELHAILR-I9-U	sp|Q99ZW2|CAS9_STRP1	Cas9CBX1_840ug_eUV_RneasyMinelute2vol_HF_HCD_60mG_2.30657.30657.6	Cas9CBX1_840ug_eUV_RneasyMinelute2vol_HF_HCD_60mG_2.30657.30657.6	410	244.07	U	Natural_-HPO3	U Natural_-HPO3	2895.47	2895.47	483.586	6	-1.6	0.05365	36.96	0	Observed FDR	id
TFDNGSIPHQIHLGELHAILR-I7-G	sp|Q99ZW2|CAS9_STRP1	Cas9CBX1_840ug_eUV_RneasyMinelute2vol_HF_HCD_60mG_2.28983.28983.5	Cas9CBX1_840ug_eUV_RneasyMinelute2vol_HF_HCD_60mG_2.28983.28983.5	410	301.102	G	Natural_-HPO3+H2O	G Natural_-HPO3+H2O	2668.35	2668.35	534.678	5	0.6	0.08544	36.92	0	Observed FDR	id
IPYYVGPLAR-Y3-U	sp|Q99ZW2|CAS9_STRP1	Cas9CBX1_840ug_eUV_RneasyMinelute2vol_HF_HCD_60mG_1.28912.28912.2	Cas9CBX1_840ug_eUV_RneasyMinelute2vol_HF_HCD_60mG_1.28912.28912.2	450	244.07	U	Natural_-HPO3	U Natural_-HPO3	1391.71	1391.71	696.862	2	0.2	0.13012	36.91	0	Observed FDR	id
ILTFRIPYYVGPLAR-Y9-G	sp|Q99ZW2|CAS9_STRP1	Cas9CBX1_840ug_eUV_RneasyMinelute2vol_HF_HCD_60mG_2.47586.47586.3	Cas9CBX1_840ug_eUV_RneasyMinelute2vol_HF_HCD_60mG_2.47586.47586.3	451	281.076	G	Natural_-H3PO3	G Natural_-H3PO3	2059.1	2059.1	687.375	3	1	0.09101	36.91	0	Observed FDR	id
NFMQLIHDDSLTFKEDIQK-Q4-U	sp|Q99ZW2|CAS9_STRP1	Cas9CBX1_840ug_eUV_RneasyMinelute2vol_HF_HCD_60mG_1.35705.35705.4	Cas9CBX1_840ug_eUV_RneasyMinelute2vol_HF_HCD_60mG_1.35705.35705.4	695	244.07	U	Natural_-HPO3	U Natural_-HPO3	2565.21	2565.21	642.31	4	0.8	0.07258	36.9	0	Observed FDR	id
LESEFVYGDYKVYDVR-Y10-U	sp|Q99ZW2|CAS9_STRP1	Cas9CBX1_840ug_eUV_RneasyMinelute2vol_HF_HCD_60mG_2.23997.23997.3	Cas9CBX1_840ug_eUV_RneasyMinelute2vol_HF_HCD_60mG_2.23997.23997.3	1013	244.07	U	Natural_-HPO3	U Natural_-HPO3	2225.02	2225.02	742.681	3	1.6	0.13086	36.9	0	Observed FDR	id
AGFIKRQLVETR-R6-U	sp|Q99ZW2|CAS9_STRP1	Cas9CBX1_840ug_eUV_RneasyMinelute2vol_HF_HCD_60mG_1.10602.10602.4	Cas9CBX1_840ug_eUV_RneasyMinelute2vol_HF_HCD_60mG_1.10602.10602.4	919	244.07	U	Natural_-HPO3	U Natural_-HPO3	1660.89	1660.89	416.23	4	0.3	0.12173	36.89	0	Observed FDR	id
KQRTFDNGSIPHQIHLGELHAILR-F5-G	sp|Q99ZW2|CAS9_STRP1	Cas9CBX1_840ug_eUV_RneasyMinelute2vol_HF_HCD_60mG_2.27009.27009.6	Cas9CBX1_840ug_eUV_RneasyMinelute2vol_HF_HCD_60mG_2.27009.27009.6	405	283.092	G	Natural_-HPO3	G Natural_-HPO3/A Natural_-H3PO3+H2O	3062.59	3062.6	511.441	6	1.7	0.06544	36.89	0	Observed FDR	id
KSEETITPWNFEEVVDKGASAQSFIER-W9-U	sp|Q99ZW2|CAS9_STRP1	Cas9CBX1_840ug_eUV_RneasyMinelute2vol_HF_HCD_60mG_1.36599.36599.4	Cas9CBX1_840ug_eUV_RneasyMinelute2vol_HF_HCD_60mG_1.36599.36599.4	476	242.054	U	Natural_-H3PO3	U Natural_-H3PO3	3338.56	3338.56	835.648	4	0.7	0.05164	36.88	0	Observed FDR	id
TFDNGSIPHQIHLGELHAILR-T1-U	sp|Q99ZW2|CAS9_STRP1	Cas9CBX1_840ug_eUV_RneasyMinelute2vol_HF_HCD_60mG_1.31614.31614.5	Cas9CBX1_840ug_eUV_RneasyMinelute2vol_HF_HCD_60mG_1.31614.31614.5	404	244.07	U	Natural_-HPO3	U Natural_-HPO3	2611.31	2611.31	523.271	5	-0.2	0.07009	36.88	0	Observed FDR	id
YFFYSNIMNFFKTEITLANGEIR-T13-U	sp|Q99ZW2|CAS9_STRP1	Cas9CBX1_840ug_eUV_RneasyMinelute2vol_HF_HCD_60mG_1.59349.59349.3	Cas9CBX1_840ug_eUV_RneasyMinelute2vol_HF_HCD_60mG_1.59349.59349.3	1048	244.07	U	Natural_-HPO3	U Natural_-HPO3	3061.45	3061.46	1021.49	3	1.9	0.07448	36.87	0	Observed FDR	id
KVLSMPQVNIVKK-S4-U	sp|Q99ZW2|CAS9_STRP1	Cas9CBX1_840ug_eUV_RneasyMinelute2vol_HF_HCD_60mG_2.14418.14418.3	Cas9CBX1_840ug_eUV_RneasyMinelute2vol_HF_HCD_60mG_2.14418.14418.3	1088	244.07	U	Natural_-HPO3	U Natural_-HPO3	1726.97	1726.97	576.663	3	0.9	0.09528	36.86	0	Observed FDR	id
TEVQTGGFSK-T5-U	sp|Q99ZW2|CAS9_STRP1	Cas9CBX1_840ug_eUV_RneasyMinelute2vol_HF_HCD_60mG_1.03973.03973.2	Cas9CBX1_840ug_eUV_RneasyMinelute2vol_HF_HCD_60mG_1.03973.03973.2	1102	244.07	U	Natural_-HPO3	U Natural_-HPO3	1296.58	1296.58	649.299	2	-0.3	0.15569	36.85	0	Observed FDR	id
YDEHHQDLTLLK-Y1-U	sp|Q99ZW2|CAS9_STRP1	Cas9CBX1_840ug_eUV_RneasyMinelute2vol_HF_HCD_60mG_2.18365.18365.4	Cas9CBX1_840ug_eUV_RneasyMinelute2vol_HF_HCD_60mG_2.18365.18365.4	325	208.048	U	Natural_-H5PO5	U Natural_-H5PO5	1718.79	1718.79	430.706	4	1.5	0.08581	36.85	0	Observed FDR	id
YTSTKEVLDATLIHQSITGLYETR-Y21-U	sp|Q99ZW2|CAS9_STRP1	Cas9CBX1_840ug_eUV_RneasyMinelute2vol_HF_HCD_60mG_2.31142.31142.4	Cas9CBX1_840ug_eUV_RneasyMinelute2vol_HF_HCD_60mG_2.31142.31142.4	1356	244.07	U	Natural_-HPO3	U Natural_-HPO3	2982.48	2982.49	746.629	4	1.1	0.06127	36.84	0	Observed FDR	id
APLSASXIKRYDEHHQDLTLLK-S6-U	sp|Q99ZW2|CAS9_STRP1	Cas9CBX1_840ug_eUV_RneasyMinelute2vol_HF_HCD_60mG_1.19771.19771.5	Cas9CBX1_840ug_eUV_RneasyMinelute2vol_HF_HCD_60mG_1.19771.19771.5	320	262.08	U	Natural_-HPO3+H2O	U Natural_-HPO3+H2O	2843.41	2843.41	569.691	5	0.5	0.07127	36.83	0	Observed FDR	id
APLSASMIKRYDEHHQDLTLLK-R10-U	sp|Q99ZW2|CAS9_STRP1	Cas9CBX1_840ug_eUV_RneasyMinelute2vol_HF_HCD_60mG_2.22221.22221.4	Cas9CBX1_840ug_eUV_RneasyMinelute2vol_HF_HCD_60mG_2.22221.22221.4	324	244.07	U	Natural_-HPO3	U Natural_-HPO3	2809.41	2809.42	703.362	4	3.1	0.08606	36.82	0	Observed FDR	id
AQVSGQGDSLHEHIANLAGSPAIKK-H11-U	sp|Q99ZW2|CAS9_STRP1	Cas9CBX1_840ug_eUV_RneasyMinelute2vol_HF_HCD_60mG_1.16577.16577.3	Cas9CBX1_840ug_eUV_RneasyMinelute2vol_HF_HCD_60mG_1.16577.16577.3	721	244.07	U	Natural_-HPO3	U Natural_-HPO3	2771.38	2771.38	924.801	3	-1.2	0.0915	36.82	0	Observed FDR	id
AGFIKRQLVETR-F3-U	sp|Q99ZW2|CAS9_STRP1	Cas9CBX1_840ug_eUV_RneasyMinelute2vol_HF_HCD_60mG_2.13321.13321.3	Cas9CBX1_840ug_eUV_RneasyMinelute2vol_HF_HCD_60mG_2.13321.13321.3	916	244.07	U	Natural_-HPO3	U Natural_-HPO3	1660.89	1660.89	554.638	3	0.6	0.17877	36.81	0	Observed FDR	id
NRICYLQEIFSNEXAK-Y5-U	sp|Q99ZW2|CAS9_STRP1	Cas9CBX1_840ug_eUV_RneasyMinelute2vol_HF_HCD_60mG_2.31406.31406.2	Cas9CBX1_840ug_eUV_RneasyMinelute2vol_HF_HCD_60mG_2.31406.31406.2	81	244.07	U	Natural_-HPO3	U Natural_-HPO3	2275.02	2275.03	1138.52	2	0.7	0.09914	36.8	0	Observed FDR	id
QLVETRQITK-E4-U	sp|Q99ZW2|CAS9_STRP1	Cas9CBX1_840ug_eUV_RneasyMinelute2vol_HF_HCD_60mG_1.09277.09277.2	Cas9CBX1_840ug_eUV_RneasyMinelute2vol_HF_HCD_60mG_1.09277.09277.2	923	244.07	U	Natural_-HPO3	U Natural_-HPO3	1458.77	1458.77	730.392	2	0.3	0.24741	36.8	0	Observed FDR	id
HKPENIVIEMARENQTTQKGQK-R12-U	sp|Q99ZW2|CAS9_STRP1	Cas9CBX1_840ug_eUV_RneasyMinelute2vol_HF_HCD_60mG_1.16457.16457.5	Cas9CBX1_840ug_eUV_RneasyMinelute2vol_HF_HCD_60mG_1.16457.16457.5	765	244.07	U	Natural_-HPO3	U Natural_-HPO3	2822.4	2822.4	565.487	5	0	0.06781	36.78	0	Observed FDR	id
SDGFANRNFMQLIHDDSLTFKEDIQK-A5-U	sp|Q99ZW2|CAS9_STRP1	Cas9CBX1_840ug_eUV_RneasyMinelute2vol_HF_HCD_60mG_2.35099.35099.5	Cas9CBX1_840ug_eUV_RneasyMinelute2vol_HF_HCD_60mG_2.35099.35099.5	689	244.07	U	Natural_-HPO3	U Natural_-HPO3	3312.54	3312.54	663.515	5	0.7	0.06343	36.78	0	Observed FDR	id
AGFIKRQLVETR-R6-U	sp|Q99ZW2|CAS9_STRP1	Cas9CBX1_840ug_eUV_RneasyMinelute2vol_HF_HCD_60mG_2.10220.10220.3	Cas9CBX1_840ug_eUV_RneasyMinelute2vol_HF_HCD_60mG_2.10220.10220.3	919	244.07	U	Natural_-HPO3	U Natural_-HPO3	1660.89	1660.89	554.638	3	0.5	0.20827	36.77	0	Observed FDR	id
YFFYSNIMNFFKTEITLANGEIR-T13-U	sp|Q99ZW2|CAS9_STRP1	Cas9CBX1_840ug_eUV_RneasyMinelute2vol_HF_HCD_60mG_1.59409.59409.3	Cas9CBX1_840ug_eUV_RneasyMinelute2vol_HF_HCD_60mG_1.59409.59409.3	1048	244.07	U	Natural_-HPO3	U Natural_-HPO3	3061.45	3061.46	1021.49	3	1.5	0.07476	36.73	0	Observed FDR	id
NLIGALLFDSGETAEATR-E12-U	sp|Q99ZW2|CAS9_STRP1	Cas9CBX1_840ug_eUV_RneasyMinelute2vol_HF_HCD_60mG_1.48476.48476.3	Cas9CBX1_840ug_eUV_RneasyMinelute2vol_HF_HCD_60mG_1.48476.48476.3	57	244.07	U	Natural_-HPO3	U Natural_-HPO3	2121.02	2121.03	708.017	3	1.9	0.07267	36.73	0	Observed FDR	id
TFDNGSIPHQIHLGELHAILR-T1-U	sp|Q99ZW2|CAS9_STRP1	Cas9CBX1_840ug_eUV_RneasyMinelute2vol_HF_HCD_60mG_1.34040.34040.5	Cas9CBX1_840ug_eUV_RneasyMinelute2vol_HF_HCD_60mG_1.34040.34040.5	404	244.07	U	Natural_-HPO3	U Natural_-HPO3	2611.31	2611.32	523.271	5	1.1	0.06566	36.73	0	Observed FDR	id
IPYYVGPLAR-Y3-G	sp|Q99ZW2|CAS9_STRP1	Cas9CBX1_840ug_eUV_RneasyMinelute2vol_HF_HCD_60mG_2.34834.34834.3	Cas9CBX1_840ug_eUV_RneasyMinelute2vol_HF_HCD_60mG_2.34834.34834.3	450	281.076	G	Natural_-H3PO3	G Natural_-H3PO3	1428.71	1428.71	477.246	3	-0.7	0.16267	36.72	0	Observed FDR	id
GNELALPSKYVNFLYLASHYEK-P7-U	sp|Q99ZW2|CAS9_STRP1	Cas9CBX1_840ug_eUV_RneasyMinelute2vol_HF_HCD_60mG_1.40408.40408.3	Cas9CBX1_840ug_eUV_RneasyMinelute2vol_HF_HCD_60mG_1.40408.40408.3	1229	244.07	U	Natural_-HPO3	U Natural_-HPO3	2799.38	2799.38	934.136	3	2.8	0.069	36.72	0	Observed FDR	id
APLSASXIKRYDEHHQDLTLLK-D12-U	sp|Q99ZW2|CAS9_STRP1	Cas9CBX1_840ug_eUV_RneasyMinelute2vol_HF_HCD_60mG_2.21538.21538.5	Cas9CBX1_840ug_eUV_RneasyMinelute2vol_HF_HCD_60mG_2.21538.21538.5	326	244.07	U	Natural_-HPO3	U Natural_-HPO3	2825.4	2825.4	566.089	5	1.1	0.08636	36.71	0	Observed FDR	id
ILTFRIPYYVGPLAR-Y8-U	sp|Q99ZW2|CAS9_STRP1	Cas9CBX1_840ug_eUV_RneasyMinelute2vol_HF_HCD_60mG_1.42274.42274.3	Cas9CBX1_840ug_eUV_RneasyMinelute2vol_HF_HCD_60mG_1.42274.42274.3	450	244.07	U	Natural_-HPO3	U Natural_-HPO3	2022.09	2022.1	675.04	3	1.3	0.10703	36.71	0	Observed FDR	id
IPYYVGPLARGNSR-G11-U	sp|Q99ZW2|CAS9_STRP1	Cas9CBX1_840ug_eUV_RneasyMinelute2vol_HF_HCD_60mG_1.24148.24148.3	Cas9CBX1_840ug_eUV_RneasyMinelute2vol_HF_HCD_60mG_1.24148.24148.3	458	244.07	U	Natural_-HPO3	U Natural_-HPO3	1805.91	1805.91	602.978	3	2.1	0.10316	36.7	0	Observed FDR	id
HKPENIVIEXARENQTTQKGQK-Q15-A	sp|Q99ZW2|CAS9_STRP1	Cas9CBX1_840ug_eUV_RneasyMinelute2vol_HF_HCD_60mG_1.03798.03798.5	Cas9CBX1_840ug_eUV_RneasyMinelute2vol_HF_HCD_60mG_1.03798.03798.5	768	267.097	A	Natural_-HPO3	A Natural_-HPO3	2861.42	2861.42	573.292	5	-0.6	0.05932	36.68	0	Observed FDR	id
AGFIKRQLVETR-R6-U	sp|Q99ZW2|CAS9_STRP1	Cas9CBX1_840ug_eUV_RneasyMinelute2vol_HF_HCD_60mG_2.12760.12760.2	Cas9CBX1_840ug_eUV_RneasyMinelute2vol_HF_HCD_60mG_2.12760.12760.2	919	244.07	U	Natural_-HPO3	U Natural_-HPO3	1660.89	1660.89	831.453	2	0	0.20575	36.66	0	Observed FDR	id
AGFIKRQLVETR-R6-U	sp|Q99ZW2|CAS9_STRP1	Cas9CBX1_840ug_eUV_RneasyMinelute2vol_HF_HCD_60mG_2.11725.11725.2	Cas9CBX1_840ug_eUV_RneasyMinelute2vol_HF_HCD_60mG_2.11725.11725.2	919	244.07	U	Natural_-HPO3	U Natural_-HPO3	1660.89	1660.89	831.454	2	1.4	0.20938	36.65	0	Observed FDR	id
AQVSGQGDSLHEHIANLAGSPAIKK-H11-U	sp|Q99ZW2|CAS9_STRP1	Cas9CBX1_840ug_eUV_RneasyMinelute2vol_HF_HCD_60mG_1.19183.19183.4	Cas9CBX1_840ug_eUV_RneasyMinelute2vol_HF_HCD_60mG_1.19183.19183.4	721	244.07	U	Natural_-HPO3	U Natural_-HPO3	2771.38	2771.38	693.854	4	0.3	0.09236	36.65	0	Observed FDR	id
HKPENIVIEMARENQTTQKGQK-Q15-A	sp|Q99ZW2|CAS9_STRP1	Cas9CBX1_840ug_eUV_RneasyMinelute2vol_HF_HCD_60mG_2.16510.16510.5	Cas9CBX1_840ug_eUV_RneasyMinelute2vol_HF_HCD_60mG_2.16510.16510.5	768	265.081	A	Natural_-H3PO3	A Natural_-H3PO3	2843.41	2843.41	569.69	5	0.2	0.05649	36.65	0	Observed FDR	id
ICYLQEIFSNEXAK-Y3-U	sp|Q99ZW2|CAS9_STRP1	Cas9CBX1_840ug_eUV_RneasyMinelute2vol_HF_HCD_60mG_2.38401.38401.2	Cas9CBX1_840ug_eUV_RneasyMinelute2vol_HF_HCD_60mG_2.38401.38401.2	81	244.07	U	Natural_-HPO3	U Natural_-HPO3	2004.88	2004.89	1003.45	2	3.4	0.08423	36.64	0	Observed FDR	id
KTEVQTGGFSKESILPK-G8-U	sp|Q99ZW2|CAS9_STRP1	Cas9CBX1_840ug_eUV_RneasyMinelute2vol_HF_HCD_60mG_1.18530.18530.4	Cas9CBX1_840ug_eUV_RneasyMinelute2vol_HF_HCD_60mG_1.18530.18530.4	1104	244.07	U	Natural_-HPO3	U Natural_-HPO3	2092.07	2092.07	524.025	4	0	0.08039	36.63	0	Observed FDR	id
ICYLQEIFSNEMAK-Y3-U	sp|Q99ZW2|CAS9_STRP1	Cas9CBX1_840ug_eUV_RneasyMinelute2vol_HF_HCD_60mG_2.38622.38622.2	Cas9CBX1_840ug_eUV_RneasyMinelute2vol_HF_HCD_60mG_2.38622.38622.2	81	324.036	U	Natural	U Natural	2068.85	2068.86	1035.44	2	1.6	0.11075	36.63	0	Observed FDR	id
AQVSGQGDSLHEHIANLAGSPAIKK-H11-U	sp|Q99ZW2|CAS9_STRP1	Cas9CBX1_840ug_eUV_RneasyMinelute2vol_HF_HCD_60mG_2.19164.19164.4	Cas9CBX1_840ug_eUV_RneasyMinelute2vol_HF_HCD_60mG_2.19164.19164.4	721	244.07	U	Natural_-HPO3	U Natural_-HPO3	2771.38	2771.38	693.854	4	-0.4	0.08347	36.63	0	Observed FDR	id
ILTFRIPYYVGPLAR-Y9-G	sp|Q99ZW2|CAS9_STRP1	Cas9CBX1_840ug_eUV_RneasyMinelute2vol_HF_HCD_60mG_1.42756.42756.4	Cas9CBX1_840ug_eUV_RneasyMinelute2vol_HF_HCD_60mG_1.42756.42756.4	451	299.087	G	Natural_-H3PO3+H2O	G Natural_-H3PO3+H2O	2077.11	2077.11	520.286	4	1	0.09133	36.63	0	Observed FDR	id
HKPENIVIEMARENQTTQKGQK-Q15-G	sp|Q99ZW2|CAS9_STRP1	Cas9CBX1_840ug_eUV_RneasyMinelute2vol_HF_HCD_60mG_1.08106.08106.5	Cas9CBX1_840ug_eUV_RneasyMinelute2vol_HF_HCD_60mG_1.08106.08106.5	768	281.076	G	Natural_-H3PO3	G Natural_-H3PO3	2859.4	2859.4	572.888	5	-1.8	0.05178	36.63	0	Observed FDR	id
ILTFRIPYYVGPLAR-T3-G	sp|Q99ZW2|CAS9_STRP1	Cas9CBX1_840ug_eUV_RneasyMinelute2vol_HF_HCD_60mG_2.37767.37767.4	Cas9CBX1_840ug_eUV_RneasyMinelute2vol_HF_HCD_60mG_2.37767.37767.4	445	283.092	G	Natural_-HPO3	G Natural_-HPO3/A Natural_-H3PO3+H2O	2061.12	2061.12	516.288	4	2.3	0.08285	36.62	0	Observed FDR	id
ICYLQEIFSNEXAK-Y3-U	sp|Q99ZW2|CAS9_STRP1	Cas9CBX1_840ug_eUV_RneasyMinelute2vol_HF_HCD_60mG_2.33835.33835.2	Cas9CBX1_840ug_eUV_RneasyMinelute2vol_HF_HCD_60mG_2.33835.33835.2	81	324.036	U	Natural	U Natural	2084.85	2084.85	1043.43	2	0.6	0.1039	36.59	0	Observed FDR	id
AGFIKRQLVETR-R6-U	sp|Q99ZW2|CAS9_STRP1	Cas9CBX1_840ug_eUV_RneasyMinelute2vol_HF_HCD_60mG_2.13870.13870.3	Cas9CBX1_840ug_eUV_RneasyMinelute2vol_HF_HCD_60mG_2.13870.13870.3	919	244.07	U	Natural_-HPO3	U Natural_-HPO3	1660.89	1660.89	554.638	3	-0.1	0.18451	36.59	0	Observed FDR	id
ILTFRIPYYVGPLAR-Y9-U	sp|Q99ZW2|CAS9_STRP1	Cas9CBX1_840ug_eUV_RneasyMinelute2vol_HF_HCD_60mG_2.45236.45236.3	Cas9CBX1_840ug_eUV_RneasyMinelute2vol_HF_HCD_60mG_2.45236.45236.3	451	244.07	U	Natural_-HPO3	U Natural_-HPO3	2022.09	2022.1	675.04	3	1.9	0.12488	36.59	0	Observed FDR	id
QRTFDNGSIPHQIHLGELHAILR-F4-G	sp|Q99ZW2|CAS9_STRP1	Cas9CBX1_840ug_eUV_RneasyMinelute2vol_HF_HCD_60mG_2.27830.27830.6	Cas9CBX1_840ug_eUV_RneasyMinelute2vol_HF_HCD_60mG_2.27830.27830.6	405	283.092	G	Natural_-HPO3	G Natural_-HPO3/A Natural_-H3PO3+H2O	2934.5	2934.5	490.091	6	1.2	0.06982	36.57	0	Observed FDR	id
HKPENIVIEMARENQTTQK-M10-U	sp|Q99ZW2|CAS9_STRP1	Cas9CBX1_840ug_eUV_RneasyMinelute2vol_HF_HCD_60mG_2.11032.11032.4	Cas9CBX1_840ug_eUV_RneasyMinelute2vol_HF_HCD_60mG_2.11032.11032.4	763	244.07	U	Natural_-HPO3	U Natural_-HPO3	2509.22	2509.23	628.315	4	2.2	0.09317	36.55	0	Observed FDR	id
ICYLQEIFSNEXAK-Y3-U	sp|Q99ZW2|CAS9_STRP1	Cas9CBX1_840ug_eUV_RneasyMinelute2vol_HF_HCD_60mG_1.39531.39531.2	Cas9CBX1_840ug_eUV_RneasyMinelute2vol_HF_HCD_60mG_1.39531.39531.2	81	244.07	U	Natural_-HPO3	U Natural_-HPO3	2004.88	2004.88	1003.45	2	-0.1	0.09504	36.55	0	Observed FDR	id
LESEFVYGDYKVYDVR-Y10-U	sp|Q99ZW2|CAS9_STRP1	Cas9CBX1_840ug_eUV_RneasyMinelute2vol_HF_HCD_60mG_1.26115.26115.3	Cas9CBX1_840ug_eUV_RneasyMinelute2vol_HF_HCD_60mG_1.26115.26115.3	1013	244.07	U	Natural_-HPO3	U Natural_-HPO3	2225.02	2225.02	742.68	3	0.7	0.13747	36.54	0	Observed FDR	id
HKPENIVIEXARENQTTQKGQK-R12-A	sp|Q99ZW2|CAS9_STRP1	Cas9CBX1_840ug_eUV_RneasyMinelute2vol_HF_HCD_60mG_2.08319.08319.4	Cas9CBX1_840ug_eUV_RneasyMinelute2vol_HF_HCD_60mG_2.08319.08319.4	765	265.081	A	Natural_-H3PO3	A Natural_-H3PO3	2859.4	2859.41	715.859	4	0.4	0.05469	36.54	0	Observed FDR	id
SDGFANRNFXQLIHDDSLTFKEDIQK-F4-U	sp|Q99ZW2|CAS9_STRP1	Cas9CBX1_840ug_eUV_RneasyMinelute2vol_HF_HCD_60mG_2.30638.30638.4	Cas9CBX1_840ug_eUV_RneasyMinelute2vol_HF_HCD_60mG_2.30638.30638.4	688	244.07	U	Natural_-HPO3	U Natural_-HPO3	3328.53	3328.53	833.14	4	0	0.05464	36.54	0	Observed FDR	id
NRICYLQEIFSNEXAK-Y5-U	sp|Q99ZW2|CAS9_STRP1	Cas9CBX1_840ug_eUV_RneasyMinelute2vol_HF_HCD_60mG_2.30424.30424.3	Cas9CBX1_840ug_eUV_RneasyMinelute2vol_HF_HCD_60mG_2.30424.30424.3	81	260.064	U	Natural_-H3PO3+H2O	U Natural_-H3PO3+H2O	2291.02	2291.02	764.681	3	0.2	0.08434	36.53	0	Observed FDR	id
ILTFRIPYYVGPLAR-Y8-U	sp|Q99ZW2|CAS9_STRP1	Cas9CBX1_840ug_eUV_RneasyMinelute2vol_HF_HCD_60mG_1.37786.37786.3	Cas9CBX1_840ug_eUV_RneasyMinelute2vol_HF_HCD_60mG_1.37786.37786.3	450	244.07	U	Natural_-HPO3	U Natural_-HPO3	2022.09	2022.1	675.04	3	0.8	0.08244	36.53	0	Observed FDR	id
AQVSGQGDSLHEHIANLAGSPAIKK-L17-U	sp|Q99ZW2|CAS9_STRP1	Cas9CBX1_840ug_eUV_RneasyMinelute2vol_HF_HCD_60mG_2.16960.16960.5	Cas9CBX1_840ug_eUV_RneasyMinelute2vol_HF_HCD_60mG_2.16960.16960.5	727	244.07	U	Natural_-HPO3	U Natural_-HPO3	2771.38	2771.39	555.285	5	0.8	0.08433	36.53	0	Observed FDR	id
RYTGWGR-W5-U	sp|Q99ZW2|CAS9_STRP1	Cas9CBX1_840ug_eUV_RneasyMinelute2vol_HF_HCD_60mG_1.05825.05825.2	Cas9CBX1_840ug_eUV_RneasyMinelute2vol_HF_HCD_60mG_1.05825.05825.2	659	244.07	U	Natural_-HPO3	U Natural_-HPO3	1138.52	1138.52	570.266	2	0.8	0.47064	36.53	0	Observed FDR	id
APLSASXIKRYDEHHQDLTLLK-D12-U	sp|Q99ZW2|CAS9_STRP1	Cas9CBX1_840ug_eUV_RneasyMinelute2vol_HF_HCD_60mG_2.19161.19161.5	Cas9CBX1_840ug_eUV_RneasyMinelute2vol_HF_HCD_60mG_2.19161.19161.5	326	244.07	U	Natural_-HPO3	U Natural_-HPO3	2825.4	2825.4	566.089	5	1.1	0.08795	36.51	0	Observed FDR	id
KDLIIKLPK-P8-C	sp|Q99ZW2|CAS9_STRP1	Cas9CBX1_840ug_eUV_RneasyMinelute2vol_HF_HCD_60mG_2.01327.01327.3	Cas9CBX1_840ug_eUV_RneasyMinelute2vol_HF_HCD_60mG_2.01327.01327.3	1199	261.096	C	Natural_-HPO3+H2O	C Natural_-HPO3+H2O	1327.81	1327.81	443.61	3	-0.4	0.11836	36.5	0	Observed FDR	id
LESEFVYGDYKVYDVR-Y10-U	sp|Q99ZW2|CAS9_STRP1	Cas9CBX1_840ug_eUV_RneasyMinelute2vol_HF_HCD_60mG_2.24869.24869.3	Cas9CBX1_840ug_eUV_RneasyMinelute2vol_HF_HCD_60mG_2.24869.24869.3	1013	244.07	U	Natural_-HPO3	U Natural_-HPO3	2225.02	2225.02	742.682	3	2.9	0.0992	36.5	0	Observed FDR	id
NLIGALLFDSGETAEATRLKR-A16-U	sp|Q99ZW2|CAS9_STRP1	Cas9CBX1_840ug_eUV_RneasyMinelute2vol_HF_HCD_60mG_1.46931.46931.4	Cas9CBX1_840ug_eUV_RneasyMinelute2vol_HF_HCD_60mG_1.46931.46931.4	61	244.07	U	Natural_-HPO3	U Natural_-HPO3	2518.3	2518.3	630.584	4	0.3	0.11958	36.49	0	Observed FDR	id
TFDNGSIPHQIHLGELHAILR-T1-U	sp|Q99ZW2|CAS9_STRP1	Cas9CBX1_840ug_eUV_RneasyMinelute2vol_HF_HCD_60mG_2.30610.30610.5	Cas9CBX1_840ug_eUV_RneasyMinelute2vol_HF_HCD_60mG_2.30610.30610.5	404	244.07	U	Natural_-HPO3	U Natural_-HPO3	2611.31	2611.32	523.272	5	2.7	0.06872	36.48	0	Observed FDR	id
SDGFANRNFMQLIHDDSLTFKEDIQK-Q11-U	sp|Q99ZW2|CAS9_STRP1	Cas9CBX1_840ug_eUV_RneasyMinelute2vol_HF_HCD_60mG_2.36125.36125.4	Cas9CBX1_840ug_eUV_RneasyMinelute2vol_HF_HCD_60mG_2.36125.36125.4	695	244.07	U	Natural_-HPO3	U Natural_-HPO3	3312.54	3312.54	829.143	4	1.1	0.05229	36.46	0	Observed FDR	id
AGFIKRQLVETR-L8-U	sp|Q99ZW2|CAS9_STRP1	Cas9CBX1_840ug_eUV_RneasyMinelute2vol_HF_HCD_60mG_1.10604.10604.3	Cas9CBX1_840ug_eUV_RneasyMinelute2vol_HF_HCD_60mG_1.10604.10604.3	921	244.07	U	Natural_-HPO3	U Natural_-HPO3	1660.89	1660.89	554.638	3	0.1	0.19309	36.44	0	Observed FDR	id
HKPENIVIEMARENQTTQKGQK-R12-A	sp|Q99ZW2|CAS9_STRP1	Cas9CBX1_840ug_eUV_RneasyMinelute2vol_HF_HCD_60mG_1.17120.17120.5	Cas9CBX1_840ug_eUV_RneasyMinelute2vol_HF_HCD_60mG_1.17120.17120.5	765	265.081	A	Natural_-H3PO3	A Natural_-H3PO3	2843.41	2843.41	569.69	5	0.6	0.06069	36.44	0	Observed FDR	id
NLIGALLFDSGETAEATR-S10-U	sp|Q99ZW2|CAS9_STRP1	Cas9CBX1_840ug_eUV_RneasyMinelute2vol_HF_HCD_60mG_2.44185.44185.2	Cas9CBX1_840ug_eUV_RneasyMinelute2vol_HF_HCD_60mG_2.44185.44185.2	55	244.07	U	Natural_-HPO3	U Natural_-HPO3	2121.02	2121.03	1061.52	2	2.5	0.0879	36.42	0	Observed FDR	id
VMGRHKPENIVIEXAR-H5-U	sp|Q99ZW2|CAS9_STRP1	Cas9CBX1_840ug_eUV_RneasyMinelute2vol_HF_HCD_60mG_1.10012.10012.3	Cas9CBX1_840ug_eUV_RneasyMinelute2vol_HF_HCD_60mG_1.10012.10012.3	754	260.064	U	Natural_-H3PO3+H2O	U Natural_-H3PO3+H2O	2155.05	2155.05	719.358	3	-0.6	0.11831	36.42	0	Observed FDR	id
NRICYLQEIFSNEMAK-Y5-U	sp|Q99ZW2|CAS9_STRP1	Cas9CBX1_840ug_eUV_RneasyMinelute2vol_HF_HCD_60mG_1.32527.32527.3	Cas9CBX1_840ug_eUV_RneasyMinelute2vol_HF_HCD_60mG_1.32527.32527.3	81	244.07	U	Natural_-HPO3	U Natural_-HPO3	2259.03	2259.03	754.018	3	0.6	0.09682	36.4	0	Observed FDR	id
IPYYVGPLARGNSR-S13-U	sp|Q99ZW2|CAS9_STRP1	Cas9CBX1_840ug_eUV_RneasyMinelute2vol_HF_HCD_60mG_1.24663.24663.3	Cas9CBX1_840ug_eUV_RneasyMinelute2vol_HF_HCD_60mG_1.24663.24663.3	460	244.07	U	Natural_-HPO3	U Natural_-HPO3	1805.91	1805.91	602.978	3	1.8	0.21753	36.39	0	Observed FDR	id
HKPENIVIEMARENQTTQKGQK-Q15-U	sp|Q99ZW2|CAS9_STRP1	Cas9CBX1_840ug_eUV_RneasyMinelute2vol_HF_HCD_60mG_1.07625.07625.5	Cas9CBX1_840ug_eUV_RneasyMinelute2vol_HF_HCD_60mG_1.07625.07625.5	768	260.064	U	Natural_-H3PO3+H2O	U Natural_-H3PO3+H2O	2838.39	2838.39	568.686	5	0.1	0.08183	36.39	0	Observed FDR	id
KTEVQTGGFSK-G7-U	sp|Q99ZW2|CAS9_STRP1	Cas9CBX1_840ug_eUV_RneasyMinelute2vol_HF_HCD_60mG_2.01865.01865.2	Cas9CBX1_840ug_eUV_RneasyMinelute2vol_HF_HCD_60mG_2.01865.01865.2	1103	244.07	U	Natural_-HPO3	U Natural_-HPO3	1424.68	1424.68	713.347	2	0.5	0.1458	36.39	0	Observed FDR	id
LITQRKFDNLTK-Q4-U	sp|Q99ZW2|CAS9_STRP1	Cas9CBX1_840ug_eUV_RneasyMinelute2vol_HF_HCD_60mG_2.11189.11189.2	Cas9CBX1_840ug_eUV_RneasyMinelute2vol_HF_HCD_60mG_2.11189.11189.2	894	244.07	U	Natural_-HPO3	U Natural_-HPO3	1719.92	1719.92	860.966	2	0.1	0.2122	36.39	0	Observed FDR	id
IPYYVGPLARGNSR-R14-U	sp|Q99ZW2|CAS9_STRP1	Cas9CBX1_840ug_eUV_RneasyMinelute2vol_HF_HCD_60mG_2.23410.23410.3	Cas9CBX1_840ug_eUV_RneasyMinelute2vol_HF_HCD_60mG_2.23410.23410.3	461	244.07	U	Natural_-HPO3	U Natural_-HPO3	1805.91	1805.91	602.979	3	3.3	0.1908	36.38	0	Observed FDR	id
YVNFLYLASHYEK-Y6-U	sp|Q99ZW2|CAS9_STRP1	Cas9CBX1_840ug_eUV_RneasyMinelute2vol_HF_HCD_60mG_2.38108.38108.3	Cas9CBX1_840ug_eUV_RneasyMinelute2vol_HF_HCD_60mG_2.38108.38108.3	1237	244.07	U	Natural_-HPO3	U Natural_-HPO3	1889.88	1889.89	630.97	3	1.6	0.10556	36.36	0	Observed FDR	id
NFMQLIHDDSLTFKEDIQK-Q4-U	sp|Q99ZW2|CAS9_STRP1	Cas9CBX1_840ug_eUV_RneasyMinelute2vol_HF_HCD_60mG_2.34369.34369.4	Cas9CBX1_840ug_eUV_RneasyMinelute2vol_HF_HCD_60mG_2.34369.34369.4	695	244.07	U	Natural_-HPO3	U Natural_-HPO3	2565.21	2565.2	642.309	4	-0.4	0.07097	36.36	0	Observed FDR	id
IPYYVGPLAR-Y4-U	sp|Q99ZW2|CAS9_STRP1	Cas9CBX1_840ug_eUV_RneasyMinelute2vol_HF_HCD_60mG_1.25012.25012.3	Cas9CBX1_840ug_eUV_RneasyMinelute2vol_HF_HCD_60mG_1.25012.25012.3	451	244.07	U	Natural_-HPO3	U Natural_-HPO3	1391.71	1391.71	464.912	3	2.5	0.13847	36.33	0	Observed FDR	id
LESEFVYGDYKVYDVR-Y10-U	sp|Q99ZW2|CAS9_STRP1	Cas9CBX1_840ug_eUV_RneasyMinelute2vol_HF_HCD_60mG_2.24878.24878.3	Cas9CBX1_840ug_eUV_RneasyMinelute2vol_HF_HCD_60mG_2.24878.24878.3	1013	244.07	U	Natural_-HPO3	U Natural_-HPO3	2225.02	2225.02	742.682	3	2.5	0.09287	36.33	0	Observed FDR	id
ILTFRIPYYVGPLAR-P7-U	sp|Q99ZW2|CAS9_STRP1	Cas9CBX1_840ug_eUV_RneasyMinelute2vol_HF_HCD_60mG_1.59903.59903.3	Cas9CBX1_840ug_eUV_RneasyMinelute2vol_HF_HCD_60mG_1.59903.59903.3	449	244.07	U	Natural_-HPO3	U Natural_-HPO3	2022.09	2022.1	675.04	3	1.9	0.16299	36.33	0	Observed FDR	id
KTEVQTGGFSK-Q5-U	sp|Q99ZW2|CAS9_STRP1	Cas9CBX1_840ug_eUV_RneasyMinelute2vol_HF_HCD_60mG_2.02702.02702.2	Cas9CBX1_840ug_eUV_RneasyMinelute2vol_HF_HCD_60mG_2.02702.02702.2	1101	244.07	U	Natural_-HPO3	U Natural_-HPO3	1424.68	1424.68	713.347	2	-0.4	0.16534	36.33	0	Observed FDR	id
KTEVQTGGFSKESILPK-F9-U	sp|Q99ZW2|CAS9_STRP1	Cas9CBX1_840ug_eUV_RneasyMinelute2vol_HF_HCD_60mG_2.12474.12474.3	Cas9CBX1_840ug_eUV_RneasyMinelute2vol_HF_HCD_60mG_2.12474.12474.3	1105	244.07	U	Natural_-HPO3	U Natural_-HPO3	2092.07	2092.07	698.365	3	1.3	0.11009	36.31	0	Observed FDR	id
GGLSELDKAGFIKR-G1-U	sp|Q99ZW2|CAS9_STRP1	Cas9CBX1_840ug_eUV_RneasyMinelute2vol_HF_HCD_60mG_2.15421.15421.4	Cas9CBX1_840ug_eUV_RneasyMinelute2vol_HF_HCD_60mG_2.15421.15421.4	906	244.07	U	Natural_-HPO3	U Natural_-HPO3	1733.89	1733.89	434.482	4	0.1	0.08229	36.3	0	Observed FDR	id
ICYLQEIFSNEXAK-Y3-U	sp|Q99ZW2|CAS9_STRP1	Cas9CBX1_840ug_eUV_RneasyMinelute2vol_HF_HCD_60mG_2.32183.32183.2	Cas9CBX1_840ug_eUV_RneasyMinelute2vol_HF_HCD_60mG_2.32183.32183.2	81	260.064	U	Natural_-H3PO3+H2O	U Natural_-H3PO3+H2O	2020.88	2020.88	1011.45	2	2.5	0.08465	36.29	0	Observed FDR	id
YTSTKEVLDATLIHQSITGLYETRIDLSQLGGD-Y21-U	sp|Q99ZW2|CAS9_STRP1	Cas9CBX1_840ug_eUV_RneasyMinelute2vol_HF_HCD_60mG_1.44235.44235.4	Cas9CBX1_840ug_eUV_RneasyMinelute2vol_HF_HCD_60mG_1.44235.44235.4	1356	244.07	U	Natural_-HPO3	U Natural_-HPO3	3880.92	3880.92	971.239	4	0.4	0.04432	36.26	0	Observed FDR	id
NFMQLIHDDSLTFKEDIQK-Q4-U	sp|Q99ZW2|CAS9_STRP1	Cas9CBX1_840ug_eUV_RneasyMinelute2vol_HF_HCD_60mG_2.39584.39584.4	Cas9CBX1_840ug_eUV_RneasyMinelute2vol_HF_HCD_60mG_2.39584.39584.4	695	244.07	U	Natural_-HPO3	U Natural_-HPO3	2565.21	2565.21	642.31	4	1.1	0.0667	36.26	0	Observed FDR	id
HKPENIVIEXARENQTTQK-A11-A	sp|Q99ZW2|CAS9_STRP1	Cas9CBX1_840ug_eUV_RneasyMinelute2vol_HF_HCD_60mG_2.09694.09694.4	Cas9CBX1_840ug_eUV_RneasyMinelute2vol_HF_HCD_60mG_2.09694.09694.4	764	265.081	A	Natural_-H3PO3	A Natural_-H3PO3	2546.23	2546.23	637.566	4	0.9	0.06428	36.25	0	Observed FDR	id
YTSTKEVLDATLIHQSITGLYETRIDLSQLGGD-Y21-U	sp|Q99ZW2|CAS9_STRP1	Cas9CBX1_840ug_eUV_RneasyMinelute2vol_HF_HCD_60mG_2.40448.40448.4	Cas9CBX1_840ug_eUV_RneasyMinelute2vol_HF_HCD_60mG_2.40448.40448.4	1356	244.07	U	Natural_-HPO3	U Natural_-HPO3	3880.92	3880.92	971.239	4	0.4	0.04172	36.25	0	Observed FDR	id
LITQRKFDNLTK-T3-U	sp|Q99ZW2|CAS9_STRP1	Cas9CBX1_840ug_eUV_RneasyMinelute2vol_HF_HCD_60mG_2.11687.11687.3	Cas9CBX1_840ug_eUV_RneasyMinelute2vol_HF_HCD_60mG_2.11687.11687.3	893	244.07	U	Natural_-HPO3	U Natural_-HPO3	1719.92	1719.92	574.314	3	1.7	0.18802	36.25	0	Observed FDR	id
NFMQLIHDDSLTFKEDIQK-H7-U	sp|Q99ZW2|CAS9_STRP1	Cas9CBX1_840ug_eUV_RneasyMinelute2vol_HF_HCD_60mG_1.41938.41938.4	Cas9CBX1_840ug_eUV_RneasyMinelute2vol_HF_HCD_60mG_1.41938.41938.4	698	244.07	U	Natural_-HPO3	U Natural_-HPO3	2565.21	2565.2	642.308	4	-1.5	0.07609	36.22	0	Observed FDR	id
APLSASXIKRYDEHHQDLTLLK-D12-U	sp|Q99ZW2|CAS9_STRP1	Cas9CBX1_840ug_eUV_RneasyMinelute2vol_HF_HCD_60mG_1.19906.19906.5	Cas9CBX1_840ug_eUV_RneasyMinelute2vol_HF_HCD_60mG_1.19906.19906.5	326	244.07	U	Natural_-HPO3	U Natural_-HPO3	2825.4	2825.41	566.09	5	2.9	0.07999	36.22	0	Observed FDR	id
KTEVQTGGFSKESILPK-F9-U	sp|Q99ZW2|CAS9_STRP1	Cas9CBX1_840ug_eUV_RneasyMinelute2vol_HF_HCD_60mG_2.14959.14959.3	Cas9CBX1_840ug_eUV_RneasyMinelute2vol_HF_HCD_60mG_2.14959.14959.3	1105	242.054	U	Natural_-H3PO3	U Natural_-H3PO3	2090.05	2090.06	697.694	3	2.1	0.092	36.21	0	Observed FDR	id
YTSTKEVLDATLIHQSITGLYETRIDLSQLGGD-Y21-U	sp|Q99ZW2|CAS9_STRP1	Cas9CBX1_840ug_eUV_RneasyMinelute2vol_HF_HCD_60mG_1.44261.44261.3	Cas9CBX1_840ug_eUV_RneasyMinelute2vol_HF_HCD_60mG_1.44261.44261.3	1356	244.07	U	Natural_-HPO3	U Natural_-HPO3	3880.92	3880.92	1294.65	3	0.3	0.03551	36.19	0	Observed FDR	id
FAWMTR-W3-U	sp|Q99ZW2|CAS9_STRP1	Cas9CBX1_840ug_eUV_RneasyMinelute2vol_HF_HCD_60mG_1.20299.20299.2	Cas9CBX1_840ug_eUV_RneasyMinelute2vol_HF_HCD_60mG_1.20299.20299.2	464	244.07	U	Natural_-HPO3	U Natural_-HPO3	1054.45	1054.45	528.234	2	-0.9	0.21343	36.18	0	Observed FDR	id
HKPENIVIEMARENQTTQK-E13-U	sp|Q99ZW2|CAS9_STRP1	Cas9CBX1_840ug_eUV_RneasyMinelute2vol_HF_HCD_60mG_2.10006.10006.4	Cas9CBX1_840ug_eUV_RneasyMinelute2vol_HF_HCD_60mG_2.10006.10006.4	766	260.064	U	Natural_-H3PO3+H2O	U Natural_-H3PO3+H2O	2525.22	2525.22	632.312	4	0.3	0.11082	36.18	0	Observed FDR	id
EVLDATLIHQSITGLYETR-Y16-U	sp|Q99ZW2|CAS9_STRP1	Cas9CBX1_840ug_eUV_RneasyMinelute2vol_HF_HCD_60mG_1.35465.35465.3	Cas9CBX1_840ug_eUV_RneasyMinelute2vol_HF_HCD_60mG_1.35465.35465.3	1356	244.07	U	Natural_-HPO3	U Natural_-HPO3	2402.2	2402.2	801.742	3	2.4	0.1214	36.17	0	Observed FDR	id
ILTFRIPYYVGPLAR-F4-UU	sp|Q99ZW2|CAS9_STRP1	Cas9CBX1_840ug_eUV_RneasyMinelute2vol_HF_HCD_60mG_2.44415.44415.2	Cas9CBX1_840ug_eUV_RneasyMinelute2vol_HF_HCD_60mG_2.44415.44415.2	446	550.095	UU	Natural_-HPO3	UU Natural_-HPO3	2328.12	2328.12	1165.07	2	-0.4	0.14929	36.17	0	Observed FDR	id
ILTFRIPYYVGPLAR-I6-G	sp|Q99ZW2|CAS9_STRP1	Cas9CBX1_840ug_eUV_RneasyMinelute2vol_HF_HCD_60mG_1.38081.38081.4	Cas9CBX1_840ug_eUV_RneasyMinelute2vol_HF_HCD_60mG_1.38081.38081.4	448	283.092	G	Natural_-HPO3	G Natural_-HPO3/A Natural_-H3PO3+H2O	2061.12	2061.12	516.287	4	1.2	0.08527	36.16	0	Observed FDR	id
ILTFRIPYYVGPLAR-P7-U	sp|Q99ZW2|CAS9_STRP1	Cas9CBX1_840ug_eUV_RneasyMinelute2vol_HF_HCD_60mG_2.42064.42064.2	Cas9CBX1_840ug_eUV_RneasyMinelute2vol_HF_HCD_60mG_2.42064.42064.2	449	244.07	U	Natural_-HPO3	U Natural_-HPO3	2022.09	2022.1	1012.06	2	0.7	0.1952	36.15	0	Observed FDR	id
NRICYLQEIFSNEMAKVDDSFFHR-Y5-U	sp|Q99ZW2|CAS9_STRP1	Cas9CBX1_840ug_eUV_RneasyMinelute2vol_HF_HCD_60mG_2.49212.49212.5	Cas9CBX1_840ug_eUV_RneasyMinelute2vol_HF_HCD_60mG_2.49212.49212.5	81	244.07	U	Natural_-HPO3	U Natural_-HPO3	3262.48	3262.49	653.505	5	1.5	0.05927	36.13	0	Observed FDR	id
HKPENIVIEMARENQTTQK-M10-U	sp|Q99ZW2|CAS9_STRP1	Cas9CBX1_840ug_eUV_RneasyMinelute2vol_HF_HCD_60mG_1.10742.10742.4	Cas9CBX1_840ug_eUV_RneasyMinelute2vol_HF_HCD_60mG_1.10742.10742.4	763	244.07	U	Natural_-HPO3	U Natural_-HPO3	2509.22	2509.22	628.313	4	-0.5	0.10107	36.12	0	Observed FDR	id
TFDNGSIPHQIHLGELHAILR-F2-U	sp|Q99ZW2|CAS9_STRP1	Cas9CBX1_840ug_eUV_RneasyMinelute2vol_HF_HCD_60mG_1.31883.31883.3	Cas9CBX1_840ug_eUV_RneasyMinelute2vol_HF_HCD_60mG_1.31883.31883.3	405	244.07	U	Natural_-HPO3	U Natural_-HPO3	2611.31	2611.32	871.448	3	2	0.07262	36.11	0	Observed FDR	id
AGFIKRQLVETR-R6-U	sp|Q99ZW2|CAS9_STRP1	Cas9CBX1_840ug_eUV_RneasyMinelute2vol_HF_HCD_60mG_2.11789.11789.3	Cas9CBX1_840ug_eUV_RneasyMinelute2vol_HF_HCD_60mG_2.11789.11789.3	919	244.07	U	Natural_-HPO3	U Natural_-HPO3	1660.89	1660.89	554.639	3	2.4	0.24037	36.1	0	Observed FDR	id
HKPENIVIEMARENQTTQK-R12-U	sp|Q99ZW2|CAS9_STRP1	Cas9CBX1_840ug_eUV_RneasyMinelute2vol_HF_HCD_60mG_2.07337.07337.4	Cas9CBX1_840ug_eUV_RneasyMinelute2vol_HF_HCD_60mG_2.07337.07337.4	765	260.064	U	Natural_-H3PO3+H2O	U Natural_-H3PO3+H2O	2525.22	2525.22	632.313	4	0.5	0.07515	36.09	0	Observed FDR	id
KTEVQTGGFSKESILPK-G8-U	sp|Q99ZW2|CAS9_STRP1	Cas9CBX1_840ug_eUV_RneasyMinelute2vol_HF_HCD_60mG_1.16719.16719.4	Cas9CBX1_840ug_eUV_RneasyMinelute2vol_HF_HCD_60mG_1.16719.16719.4	1104	244.07	U	Natural_-HPO3	U Natural_-HPO3	2092.07	2092.07	524.024	4	-1.5	0.05465	36.09	0	Observed FDR	id
ICYLQEIFSNEXAK-Y3-U	sp|Q99ZW2|CAS9_STRP1	Cas9CBX1_840ug_eUV_RneasyMinelute2vol_HF_HCD_60mG_2.31586.31586.2	Cas9CBX1_840ug_eUV_RneasyMinelute2vol_HF_HCD_60mG_2.31586.31586.2	81	244.07	U	Natural_-HPO3	U Natural_-HPO3	2004.88	2004.89	1003.45	2	2.4	0.09896	36.08	0	Observed FDR	id
ILTFRIPYYVGPLAR-Y8-G	sp|Q99ZW2|CAS9_STRP1	Cas9CBX1_840ug_eUV_RneasyMinelute2vol_HF_HCD_60mG_1.50938.50938.3	Cas9CBX1_840ug_eUV_RneasyMinelute2vol_HF_HCD_60mG_1.50938.50938.3	450	281.076	G	Natural_-H3PO3	G Natural_-H3PO3	2059.1	2059.1	687.376	3	1.9	0.1205	36.08	0	Observed FDR	id
NFMQLIHDDSLTFKEDIQK-H7-U	sp|Q99ZW2|CAS9_STRP1	Cas9CBX1_840ug_eUV_RneasyMinelute2vol_HF_HCD_60mG_1.40748.40748.4	Cas9CBX1_840ug_eUV_RneasyMinelute2vol_HF_HCD_60mG_1.40748.40748.4	698	244.07	U	Natural_-HPO3	U Natural_-HPO3	2565.21	2565.21	642.31	4	1.5	0.07815	36.06	0	Observed FDR	id
KTEVQTGGFSK-T6-U	sp|Q99ZW2|CAS9_STRP1	Cas9CBX1_840ug_eUV_RneasyMinelute2vol_HF_HCD_60mG_2.04410.04410.2	Cas9CBX1_840ug_eUV_RneasyMinelute2vol_HF_HCD_60mG_2.04410.04410.2	1102	244.07	U	Natural_-HPO3	U Natural_-HPO3	1424.68	1424.68	713.347	2	-0.2	0.24366	36.06	0	Observed FDR	id
NRICYLQEIFSNEXAK-I3-G	sp|Q99ZW2|CAS9_STRP1	Cas9CBX1_840ug_eUV_RneasyMinelute2vol_HF_HCD_60mG_2.32838.32838.3	Cas9CBX1_840ug_eUV_RneasyMinelute2vol_HF_HCD_60mG_2.32838.32838.3	79	301.102	G	Natural_-HPO3+H2O	G Natural_-HPO3+H2O	2332.06	2332.05	778.359	3	-1.3	0.08123	36.06	0	Observed FDR	id
ILTFRIPYYVGPLAR-P7-U	sp|Q99ZW2|CAS9_STRP1	Cas9CBX1_840ug_eUV_RneasyMinelute2vol_HF_HCD_60mG_1.37091.37091.3	Cas9CBX1_840ug_eUV_RneasyMinelute2vol_HF_HCD_60mG_1.37091.37091.3	449	244.07	U	Natural_-HPO3	U Natural_-HPO3	2022.09	2022.1	675.04	3	1	0.07653	36.05	0	Observed FDR	id
VMGRHKPENIVIEXAR-H5-U	sp|Q99ZW2|CAS9_STRP1	Cas9CBX1_840ug_eUV_RneasyMinelute2vol_HF_HCD_60mG_2.09158.09158.3	Cas9CBX1_840ug_eUV_RneasyMinelute2vol_HF_HCD_60mG_2.09158.09158.3	754	260.064	U	Natural_-H3PO3+H2O	U Natural_-H3PO3+H2O	2155.05	2155.05	719.359	3	1.3	0.11148	36.05	0	Observed FDR	id
IPYYVGPLAR-Y3-C	sp|Q99ZW2|CAS9_STRP1	Cas9CBX1_840ug_eUV_RneasyMinelute2vol_HF_HCD_60mG_2.19757.19757.3	Cas9CBX1_840ug_eUV_RneasyMinelute2vol_HF_HCD_60mG_2.19757.19757.3	450	243.086	C	Natural_-HPO3	C Natural_-HPO3	1390.72	1390.72	464.583	3	0	0.11727	35.98	0	Observed FDR	id
AQVSGQGDSLHEHIANLAGSPAIK-L10-U	sp|Q99ZW2|CAS9_STRP1	Cas9CBX1_840ug_eUV_RneasyMinelute2vol_HF_HCD_60mG_1.21098.21098.4	Cas9CBX1_840ug_eUV_RneasyMinelute2vol_HF_HCD_60mG_1.21098.21098.4	720	244.07	U	Natural_-HPO3	U Natural_-HPO3	2643.29	2643.29	661.83	4	0.1	0.08191	35.97	0	Observed FDR	id
MDGTEELLVKLNREDLLR-L11-U	sp|Q99ZW2|CAS9_STRP1	Cas9CBX1_840ug_eUV_RneasyMinelute2vol_HF_HCD_60mG_1.35712.35712.4	Cas9CBX1_840ug_eUV_RneasyMinelute2vol_HF_HCD_60mG_1.35712.35712.4	393	244.07	U	Natural_-HPO3	U Natural_-HPO3	2387.2	2387.2	597.809	4	1.3	0.10838	35.97	0	Observed FDR	id
TEVQTGGFSKESILPK-G7-U	sp|Q99ZW2|CAS9_STRP1	Cas9CBX1_840ug_eUV_RneasyMinelute2vol_HF_HCD_60mG_1.15973.15973.3	Cas9CBX1_840ug_eUV_RneasyMinelute2vol_HF_HCD_60mG_1.15973.15973.3	1104	244.07	U	Natural_-HPO3	U Natural_-HPO3	1963.97	1963.97	655.666	3	-0.1	0.10534	35.95	0	Observed FDR	id
APLSASXIKRYDEHHQDLTLLK-S6-U	sp|Q99ZW2|CAS9_STRP1	Cas9CBX1_840ug_eUV_RneasyMinelute2vol_HF_HCD_60mG_2.19792.19792.4	Cas9CBX1_840ug_eUV_RneasyMinelute2vol_HF_HCD_60mG_2.19792.19792.4	320	324.036	U	Natural	U Natural	2905.37	2905.37	727.351	4	0.9	0.0743	35.94	0	Observed FDR	id
NFMQLIHDDSLTFKEDIQK-Q4-U	sp|Q99ZW2|CAS9_STRP1	Cas9CBX1_840ug_eUV_RneasyMinelute2vol_HF_HCD_60mG_1.41331.41331.4	Cas9CBX1_840ug_eUV_RneasyMinelute2vol_HF_HCD_60mG_1.41331.41331.4	695	244.07	U	Natural_-HPO3	U Natural_-HPO3	2565.21	2565.21	642.309	4	0.2	0.0686	35.91	0	Observed FDR	id
VLSMPQVNIVKK-M4-U	sp|Q99ZW2|CAS9_STRP1	Cas9CBX1_840ug_eUV_RneasyMinelute2vol_HF_HCD_60mG_2.17070.17070.3	Cas9CBX1_840ug_eUV_RneasyMinelute2vol_HF_HCD_60mG_2.17070.17070.3	1089	244.07	U	Natural_-HPO3	U Natural_-HPO3	1598.87	1598.87	533.965	3	0.9	0.13406	35.91	0	Observed FDR	id
APLSASMIKRYDEHHQDLTLLK-E13-U	sp|Q99ZW2|CAS9_STRP1	Cas9CBX1_840ug_eUV_RneasyMinelute2vol_HF_HCD_60mG_1.23153.23153.3	Cas9CBX1_840ug_eUV_RneasyMinelute2vol_HF_HCD_60mG_1.23153.23153.3	327	244.07	U	Natural_-HPO3	U Natural_-HPO3	2809.41	2809.41	937.477	3	0.2	0.0737	35.9	0	Observed FDR	id
KQRTFDNGSIPHQIHLGELHAILR-Q2-G	sp|Q99ZW2|CAS9_STRP1	Cas9CBX1_840ug_eUV_RneasyMinelute2vol_HF_HCD_60mG_2.27832.27832.5	Cas9CBX1_840ug_eUV_RneasyMinelute2vol_HF_HCD_60mG_2.27832.27832.5	402	283.092	G	Natural_-HPO3	G Natural_-HPO3/A Natural_-H3PO3+H2O	3062.59	3062.59	613.526	5	-0.2	0.08523	35.89	0	Observed FDR	id
KTEVQTGGFSKESILPK-F9-U	sp|Q99ZW2|CAS9_STRP1	Cas9CBX1_840ug_eUV_RneasyMinelute2vol_HF_HCD_60mG_1.19371.19371.3	Cas9CBX1_840ug_eUV_RneasyMinelute2vol_HF_HCD_60mG_1.19371.19371.3	1105	244.07	U	Natural_-HPO3	U Natural_-HPO3	2092.07	2092.07	698.364	3	0.1	0.08515	35.88	0	Observed FDR	id
AQVSGQGDSLHEHIANLAGSPAIKK-H11-U	sp|Q99ZW2|CAS9_STRP1	Cas9CBX1_840ug_eUV_RneasyMinelute2vol_HF_HCD_60mG_1.17667.17667.3	Cas9CBX1_840ug_eUV_RneasyMinelute2vol_HF_HCD_60mG_1.17667.17667.3	721	244.07	U	Natural_-HPO3	U Natural_-HPO3	2771.38	2771.38	924.802	3	-0.1	0.08635	35.87	0	Observed FDR	id
AQVSGQGDSLHEHIANLAGSPAIKKGILQTVK-G19-U	sp|Q99ZW2|CAS9_STRP1	Cas9CBX1_840ug_eUV_RneasyMinelute2vol_HF_HCD_60mG_1.24269.24269.4	Cas9CBX1_840ug_eUV_RneasyMinelute2vol_HF_HCD_60mG_1.24269.24269.4	729	244.07	U	Natural_-HPO3	U Natural_-HPO3	3510.84	3510.84	878.719	4	0.4	0.0668	35.86	0	Observed FDR	id
IPYYVGPLAR-Y4-G	sp|Q99ZW2|CAS9_STRP1	Cas9CBX1_840ug_eUV_RneasyMinelute2vol_HF_HCD_60mG_1.34917.34917.3	Cas9CBX1_840ug_eUV_RneasyMinelute2vol_HF_HCD_60mG_1.34917.34917.3	451	281.076	G	Natural_-H3PO3	G Natural_-H3PO3	1428.71	1428.71	477.246	3	-0.3	0.15895	35.85	0	Observed FDR	id
QLVETRQITK-T5-U	sp|Q99ZW2|CAS9_STRP1	Cas9CBX1_840ug_eUV_RneasyMinelute2vol_HF_HCD_60mG_2.08803.08803.3	Cas9CBX1_840ug_eUV_RneasyMinelute2vol_HF_HCD_60mG_2.08803.08803.3	924	244.07	U	Natural_-HPO3	U Natural_-HPO3	1458.77	1458.77	487.264	3	1.1	0.17841	35.85	0	Observed FDR	id
KTEVQTGGFSK-G7-U	sp|Q99ZW2|CAS9_STRP1	Cas9CBX1_840ug_eUV_RneasyMinelute2vol_HF_HCD_60mG_2.01652.01652.3	Cas9CBX1_840ug_eUV_RneasyMinelute2vol_HF_HCD_60mG_2.01652.01652.3	1103	244.07	U	Natural_-HPO3	U Natural_-HPO3	1424.68	1424.68	475.901	3	0.8	0.09923	35.85	0	Observed FDR	id
VLGNTDRHSIKK-I10-U	sp|Q99ZW2|CAS9_STRP1	Cas9CBX1_840ug_eUV_RneasyMinelute2vol_HF_HCD_60mG_1.02045.02045.2	Cas9CBX1_840ug_eUV_RneasyMinelute2vol_HF_HCD_60mG_1.02045.02045.2	43	244.07	U	Natural_-HPO3	U Natural_-HPO3	1610.84	1610.84	806.427	2	0.6	0.15769	35.83	0	Observed FDR	id
AQVSGQGDSLHEHIANLAGSPAIK-S9-U	sp|Q99ZW2|CAS9_STRP1	Cas9CBX1_840ug_eUV_RneasyMinelute2vol_HF_HCD_60mG_2.19947.19947.3	Cas9CBX1_840ug_eUV_RneasyMinelute2vol_HF_HCD_60mG_2.19947.19947.3	719	244.07	U	Natural_-HPO3	U Natural_-HPO3	2643.29	2643.29	882.104	3	-0.2	0.0835	35.83	0	Observed FDR	id
IPYYVGPLAR-Y3-G	sp|Q99ZW2|CAS9_STRP1	Cas9CBX1_840ug_eUV_RneasyMinelute2vol_HF_HCD_60mG_2.20148.20148.3	Cas9CBX1_840ug_eUV_RneasyMinelute2vol_HF_HCD_60mG_2.20148.20148.3	450	283.092	G	Natural_-HPO3	G Natural_-HPO3/A Natural_-H3PO3+H2O	1430.73	1430.73	477.918	3	0.2	0.11819	35.82	0	Observed FDR	id
IPYYVGPLAR-Y4-G	sp|Q99ZW2|CAS9_STRP1	Cas9CBX1_840ug_eUV_RneasyMinelute2vol_HF_HCD_60mG_2.20568.20568.3	Cas9CBX1_840ug_eUV_RneasyMinelute2vol_HF_HCD_60mG_2.20568.20568.3	451	281.076	G	Natural_-H3PO3	G Natural_-H3PO3	1428.71	1428.72	477.247	3	1	0.13965	35.82	0	Observed FDR	id
KQRTFDNGSIPHQIHLGELHAILR-N7-G	sp|Q99ZW2|CAS9_STRP1	Cas9CBX1_840ug_eUV_RneasyMinelute2vol_HF_HCD_60mG_2.27968.27968.6	Cas9CBX1_840ug_eUV_RneasyMinelute2vol_HF_HCD_60mG_2.27968.27968.6	407	283.092	G	Natural_-HPO3	G Natural_-HPO3/A Natural_-H3PO3+H2O	3062.59	3062.59	511.44	6	0	0.05852	35.82	0	Observed FDR	id
NRICYLQEIFSNEXAK-Y5-U	sp|Q99ZW2|CAS9_STRP1	Cas9CBX1_840ug_eUV_RneasyMinelute2vol_HF_HCD_60mG_1.32060.32060.2	Cas9CBX1_840ug_eUV_RneasyMinelute2vol_HF_HCD_60mG_1.32060.32060.2	81	244.07	U	Natural_-HPO3	U Natural_-HPO3	2275.02	2275.03	1138.52	2	0.8	0.10965	35.81	0	Observed FDR	id
ILTFRIPYYVGPLAR-R5-U	sp|Q99ZW2|CAS9_STRP1	Cas9CBX1_840ug_eUV_RneasyMinelute2vol_HF_HCD_60mG_2.43884.43884.3	Cas9CBX1_840ug_eUV_RneasyMinelute2vol_HF_HCD_60mG_2.43884.43884.3	447	244.07	U	Natural_-HPO3	U Natural_-HPO3	2022.09	2022.09	675.039	3	0.6	0.08635	35.8	0	Observed FDR	id
KDLIIKLPK-I4-C	sp|Q99ZW2|CAS9_STRP1	Cas9CBX1_840ug_eUV_RneasyMinelute2vol_HF_HCD_60mG_2.01325.01325.4	Cas9CBX1_840ug_eUV_RneasyMinelute2vol_HF_HCD_60mG_2.01325.01325.4	1195	261.096	C	Natural_-HPO3+H2O	C Natural_-HPO3+H2O	1327.81	1327.81	332.959	4	-1	0.06363	35.79	0	Observed FDR	id
TFDNGSIPHQIHLGELHAILR-I7-G	sp|Q99ZW2|CAS9_STRP1	Cas9CBX1_840ug_eUV_RneasyMinelute2vol_HF_HCD_60mG_2.28799.28799.6	Cas9CBX1_840ug_eUV_RneasyMinelute2vol_HF_HCD_60mG_2.28799.28799.6	410	283.092	G	Natural_-HPO3	G Natural_-HPO3/A Natural_-H3PO3+H2O	2650.34	2650.34	442.731	6	1.9	0.06672	35.77	0	Observed FDR	id
NRICYLQEIFSNEMAK-Y5-U	sp|Q99ZW2|CAS9_STRP1	Cas9CBX1_840ug_eUV_RneasyMinelute2vol_HF_HCD_60mG_1.37605.37605.3	Cas9CBX1_840ug_eUV_RneasyMinelute2vol_HF_HCD_60mG_1.37605.37605.3	81	244.07	U	Natural_-HPO3	U Natural_-HPO3	2259.03	2259.03	754.018	3	0.2	0.11027	35.76	0	Observed FDR	id
YDEHHQDLTLLK-L8-U	sp|Q99ZW2|CAS9_STRP1	Cas9CBX1_840ug_eUV_RneasyMinelute2vol_HF_HCD_60mG_2.11830.11830.3	Cas9CBX1_840ug_eUV_RneasyMinelute2vol_HF_HCD_60mG_2.11830.11830.3	332	260.064	U	Natural_-H3PO3+H2O	U Natural_-H3PO3+H2O	1770.81	1770.8	591.275	3	-1.8	0.10171	35.76	0	Observed FDR	id
APLSASMIKRYDEHHQDLTLLK-E13-U	sp|Q99ZW2|CAS9_STRP1	Cas9CBX1_840ug_eUV_RneasyMinelute2vol_HF_HCD_60mG_1.22593.22593.3	Cas9CBX1_840ug_eUV_RneasyMinelute2vol_HF_HCD_60mG_1.22593.22593.3	327	244.07	U	Natural_-HPO3	U Natural_-HPO3	2809.41	2809.41	937.478	3	1.4	0.07056	35.75	0	Observed FDR	id
VMGRHKPENIVIEMAR-M2-U	sp|Q99ZW2|CAS9_STRP1	Cas9CBX1_840ug_eUV_RneasyMinelute2vol_HF_HCD_60mG_1.20537.20537.4	Cas9CBX1_840ug_eUV_RneasyMinelute2vol_HF_HCD_60mG_1.20537.20537.4	751	244.07	U	Natural_-HPO3	U Natural_-HPO3	2123.06	2123.06	531.774	4	1	0.11695	35.74	0	Observed FDR	id
AGFIKRQLVETR-R6-U	sp|Q99ZW2|CAS9_STRP1	Cas9CBX1_840ug_eUV_RneasyMinelute2vol_HF_HCD_60mG_1.11723.11723.3	Cas9CBX1_840ug_eUV_RneasyMinelute2vol_HF_HCD_60mG_1.11723.11723.3	919	244.07	U	Natural_-HPO3	U Natural_-HPO3	1660.89	1660.89	554.639	3	2.5	0.18525	35.73	0	Observed FDR	id
APLSASMIKRYDEHHQDLTLLK-E13-U	sp|Q99ZW2|CAS9_STRP1	Cas9CBX1_840ug_eUV_RneasyMinelute2vol_HF_HCD_60mG_2.22621.22621.3	Cas9CBX1_840ug_eUV_RneasyMinelute2vol_HF_HCD_60mG_2.22621.22621.3	327	244.07	U	Natural_-HPO3	U Natural_-HPO3	2809.41	2809.41	937.479	3	2.4	0.06884	35.72	0	Observed FDR	id
GGLSELDKAGFIKR-L6-U	sp|Q99ZW2|CAS9_STRP1	Cas9CBX1_840ug_eUV_RneasyMinelute2vol_HF_HCD_60mG_1.16833.16833.3	Cas9CBX1_840ug_eUV_RneasyMinelute2vol_HF_HCD_60mG_1.16833.16833.3	911	244.07	U	Natural_-HPO3	U Natural_-HPO3	1733.89	1733.89	578.972	3	-0.9	0.12219	35.71	0	Observed FDR	id
HKPENIVIEMAR-A11-C	sp|Q99ZW2|CAS9_STRP1	Cas9CBX1_840ug_eUV_RneasyMinelute2vol_HF_HCD_60mG_2.21387.21387.3	Cas9CBX1_840ug_eUV_RneasyMinelute2vol_HF_HCD_60mG_2.21387.21387.3	764	243.086	C	Natural_-HPO3	C Natural_-HPO3	1678.85	1678.85	560.624	3	1.8	0.1219	35.7	0	Observed FDR	id
IPYYVGPLAR-Y3-G	sp|Q99ZW2|CAS9_STRP1	Cas9CBX1_840ug_eUV_RneasyMinelute2vol_HF_HCD_60mG_1.20928.20928.3	Cas9CBX1_840ug_eUV_RneasyMinelute2vol_HF_HCD_60mG_1.20928.20928.3	450	299.087	G	Natural_-H3PO3+H2O	G Natural_-H3PO3+H2O	1446.73	1446.73	483.25	3	0.5	0.13757	35.69	0.00408163	Observed FDR	id
YTSTKEVLDATLIHQSITGLYETRIDLSQLGGD-Y21-U	sp|Q99ZW2|CAS9_STRP1	Cas9CBX1_840ug_eUV_RneasyMinelute2vol_HF_HCD_60mG_1.43683.43683.4	Cas9CBX1_840ug_eUV_RneasyMinelute2vol_HF_HCD_60mG_1.43683.43683.4	1356	244.07	U	Natural_-HPO3	U Natural_-HPO3	3880.92	3880.93	971.239	4	0.8	0.03937	35.68	0.00408163	Observed FDR	id
TFDNGSIPHQIHLGELHAILR-T1-U	sp|Q99ZW2|CAS9_STRP1	Cas9CBX1_840ug_eUV_RneasyMinelute2vol_HF_HCD_60mG_2.31156.31156.5	Cas9CBX1_840ug_eUV_RneasyMinelute2vol_HF_HCD_60mG_2.31156.31156.5	404	244.07	U	Natural_-HPO3	U Natural_-HPO3	2611.31	2611.32	523.271	5	0.8	0.07185	35.68	0.00408163	Observed FDR	id
HKPENIVIEMARENQTTQKGQK-R12-A	sp|Q99ZW2|CAS9_STRP1	Cas9CBX1_840ug_eUV_RneasyMinelute2vol_HF_HCD_60mG_1.17690.17690.5	Cas9CBX1_840ug_eUV_RneasyMinelute2vol_HF_HCD_60mG_1.17690.17690.5	765	265.081	A	Natural_-H3PO3	A Natural_-H3PO3	2843.41	2843.41	569.689	5	-1.1	0.05951	35.67	0.00408163	Observed FDR	id
GASAQSFIER-F7-U	sp|Q99ZW2|CAS9_STRP1	Cas9CBX1_840ug_eUV_RneasyMinelute2vol_HF_HCD_60mG_1.05961.05961.2	Cas9CBX1_840ug_eUV_RneasyMinelute2vol_HF_HCD_60mG_1.05961.05961.2	491	244.07	U	Natural_-HPO3	U Natural_-HPO3	1308.59	1308.6	655.307	2	3.1	0.08065	35.66	0.00408163	Observed FDR	id
LSDYDVDHIVPQSFLKDDSIDNK-D21-U	sp|Q99ZW2|CAS9_STRP1	Cas9CBX1_840ug_eUV_RneasyMinelute2vol_HF_HCD_60mG_1.33683.33683.4	Cas9CBX1_840ug_eUV_RneasyMinelute2vol_HF_HCD_60mG_1.33683.33683.4	853	244.07	U	Natural_-HPO3	U Natural_-HPO3	2906.35	2906.35	727.594	4	-0.1	0.07979	35.65	0.00408163	Observed FDR	id
ICYLQEIFSNEXAK-Y3-U	sp|Q99ZW2|CAS9_STRP1	Cas9CBX1_840ug_eUV_RneasyMinelute2vol_HF_HCD_60mG_1.37806.37806.2	Cas9CBX1_840ug_eUV_RneasyMinelute2vol_HF_HCD_60mG_1.37806.37806.2	81	244.07	U	Natural_-HPO3	U Natural_-HPO3	2004.88	2004.88	1003.45	2	0.3	0.09459	35.62	0.00408163	Observed FDR	id
KTEVQTGGFSKESILPK-F9-U	sp|Q99ZW2|CAS9_STRP1	Cas9CBX1_840ug_eUV_RneasyMinelute2vol_HF_HCD_60mG_1.19972.19972.3	Cas9CBX1_840ug_eUV_RneasyMinelute2vol_HF_HCD_60mG_1.19972.19972.3	1105	244.07	U	Natural_-HPO3	U Natural_-HPO3	2092.07	2092.07	698.363	3	-1.2	0.08622	35.61	0.00408163	Observed FDR	id
APLSASMIKRYDEHHQDLTLLK-K9-U	sp|Q99ZW2|CAS9_STRP1	Cas9CBX1_840ug_eUV_RneasyMinelute2vol_HF_HCD_60mG_1.24378.24378.3	Cas9CBX1_840ug_eUV_RneasyMinelute2vol_HF_HCD_60mG_1.24378.24378.3	323	324.036	U	Natural	U Natural	2889.37	2889.37	964.133	3	0.5	0.05645	35.6	0.00408163	Observed FDR	id
SDGFANRNFMQLIHDDSLTFKEDIQK-A5-U	sp|Q99ZW2|CAS9_STRP1	Cas9CBX1_840ug_eUV_RneasyMinelute2vol_HF_HCD_60mG_2.35110.35110.5	Cas9CBX1_840ug_eUV_RneasyMinelute2vol_HF_HCD_60mG_2.35110.35110.5	689	244.07	U	Natural_-HPO3	U Natural_-HPO3	3312.54	3312.54	663.516	5	1.3	0.05933	35.59	0.00408163	Observed FDR	id
NLIGALLFDSGETAEATR-E12-U	sp|Q99ZW2|CAS9_STRP1	Cas9CBX1_840ug_eUV_RneasyMinelute2vol_HF_HCD_60mG_2.46384.46384.3	Cas9CBX1_840ug_eUV_RneasyMinelute2vol_HF_HCD_60mG_2.46384.46384.3	57	244.07	U	Natural_-HPO3	U Natural_-HPO3	2121.02	2121.03	708.017	3	2.9	0.08038	35.58	0.00408163	Observed FDR	id
LSDYDVDHIVPQSFLKDDSIDNKVLTR-S13-U	sp|Q99ZW2|CAS9_STRP1	Cas9CBX1_840ug_eUV_RneasyMinelute2vol_HF_HCD_60mG_1.34172.34172.4	Cas9CBX1_840ug_eUV_RneasyMinelute2vol_HF_HCD_60mG_1.34172.34172.4	845	244.07	U	Natural_-HPO3	U Natural_-HPO3	3375.65	3375.65	844.92	4	0.3	0.05327	35.58	0.00408163	Observed FDR	id
RYDEHHQDLTLLK-D3-U	sp|Q99ZW2|CAS9_STRP1	Cas9CBX1_840ug_eUV_RneasyMinelute2vol_HF_HCD_60mG_1.11389.11389.3	Cas9CBX1_840ug_eUV_RneasyMinelute2vol_HF_HCD_60mG_1.11389.11389.3	326	244.07	U	Natural_-HPO3	U Natural_-HPO3	1910.91	1910.91	637.979	3	0.4	0.12085	35.58	0.00408163	Observed FDR	id
NRICYLQEIFSNEXAK-Y5-U	sp|Q99ZW2|CAS9_STRP1	Cas9CBX1_840ug_eUV_RneasyMinelute2vol_HF_HCD_60mG_2.29996.29996.3	Cas9CBX1_840ug_eUV_RneasyMinelute2vol_HF_HCD_60mG_2.29996.29996.3	81	244.07	U	Natural_-HPO3	U Natural_-HPO3	2275.02	2275.03	759.35	3	0.3	0.0681	35.57	0.00408163	Observed FDR	id
YTSTKEVLDATLIHQSITGLYETRIDLSQLGGD-Y21-U	sp|Q99ZW2|CAS9_STRP1	Cas9CBX1_840ug_eUV_RneasyMinelute2vol_HF_HCD_60mG_1.43107.43107.4	Cas9CBX1_840ug_eUV_RneasyMinelute2vol_HF_HCD_60mG_1.43107.43107.4	1356	244.07	U	Natural_-HPO3	U Natural_-HPO3	3880.92	3880.92	971.239	4	0.6	0.04467	35.56	0.00408163	Observed FDR	id
ILTFRIPYYVGPLAR-Y9-U	sp|Q99ZW2|CAS9_STRP1	Cas9CBX1_840ug_eUV_RneasyMinelute2vol_HF_HCD_60mG_2.41052.41052.2	Cas9CBX1_840ug_eUV_RneasyMinelute2vol_HF_HCD_60mG_2.41052.41052.2	451	244.07	U	Natural_-HPO3	U Natural_-HPO3	2022.09	2022.1	1012.06	2	0.9	0.19367	35.54	0.00408163	Observed FDR	id
ILTFRIPYYVGPLAR-R5-U	sp|Q99ZW2|CAS9_STRP1	Cas9CBX1_840ug_eUV_RneasyMinelute2vol_HF_HCD_60mG_1.36386.36386.3	Cas9CBX1_840ug_eUV_RneasyMinelute2vol_HF_HCD_60mG_1.36386.36386.3	447	244.07	U	Natural_-HPO3	U Natural_-HPO3	2022.09	2022.09	675.039	3	-0.2	0.09928	35.54	0.00408163	Observed FDR	id
LEESFLVEEDKKHER-F5-U	sp|Q99ZW2|CAS9_STRP1	Cas9CBX1_840ug_eUV_RneasyMinelute2vol_HF_HCD_60mG_1.08531.08531.4	Cas9CBX1_840ug_eUV_RneasyMinelute2vol_HF_HCD_60mG_1.08531.08531.4	105	244.07	U	Natural_-HPO3	U Natural_-HPO3	2131.01	2131.01	533.76	4	0.6	0.09139	35.54	0.00408163	Observed FDR	id
NRICYLQEIFSNEMAK-Y5-U	sp|Q99ZW2|CAS9_STRP1	Cas9CBX1_840ug_eUV_RneasyMinelute2vol_HF_HCD_60mG_2.36065.36065.3	Cas9CBX1_840ug_eUV_RneasyMinelute2vol_HF_HCD_60mG_2.36065.36065.3	81	244.07	U	Natural_-HPO3	U Natural_-HPO3	2259.03	2259.03	754.018	3	0.6	0.11357	35.52	0.00408163	Observed FDR	id
LSDYDVDHIVPQSFLKDDSIDNKVLTR-S19-U	sp|Q99ZW2|CAS9_STRP1	Cas9CBX1_840ug_eUV_RneasyMinelute2vol_HF_HCD_60mG_2.33187.33187.5	Cas9CBX1_840ug_eUV_RneasyMinelute2vol_HF_HCD_60mG_2.33187.33187.5	851	244.07	U	Natural_-HPO3	U Natural_-HPO3	3375.65	3375.65	676.138	5	0.8	0.06888	35.52	0.00408163	Observed FDR	id
ILTFRIPYYVGPLAR-Y8-U	sp|Q99ZW2|CAS9_STRP1	Cas9CBX1_840ug_eUV_RneasyMinelute2vol_HF_HCD_60mG_1.42396.42396.2	Cas9CBX1_840ug_eUV_RneasyMinelute2vol_HF_HCD_60mG_1.42396.42396.2	450	244.07	U	Natural_-HPO3	U Natural_-HPO3	2022.09	2022.1	1012.06	2	2.5	0.19426	35.52	0.00408163	Observed FDR	id
GGLSELDKAGFIKR-E5-U	sp|Q99ZW2|CAS9_STRP1	Cas9CBX1_840ug_eUV_RneasyMinelute2vol_HF_HCD_60mG_1.16722.16722.4	Cas9CBX1_840ug_eUV_RneasyMinelute2vol_HF_HCD_60mG_1.16722.16722.4	910	244.07	U	Natural_-HPO3	U Natural_-HPO3	1733.89	1733.89	434.482	4	-0.1	0.0824	35.51	0.00408163	Observed FDR	id
AQVSGQGDSLHEHIANLAGSPAIK-E12-U	sp|Q99ZW2|CAS9_STRP1	Cas9CBX1_840ug_eUV_RneasyMinelute2vol_HF_HCD_60mG_1.19854.19854.4	Cas9CBX1_840ug_eUV_RneasyMinelute2vol_HF_HCD_60mG_1.19854.19854.4	722	244.07	U	Natural_-HPO3	U Natural_-HPO3	2643.29	2643.29	661.83	4	0.3	0.07414	35.5	0.00408163	Observed FDR	id
HKPENIVIEMARENQTTQKGQK-K19-U	sp|Q99ZW2|CAS9_STRP1	Cas9CBX1_840ug_eUV_RneasyMinelute2vol_HF_HCD_60mG_2.07457.07457.4	Cas9CBX1_840ug_eUV_RneasyMinelute2vol_HF_HCD_60mG_2.07457.07457.4	772	260.064	U	Natural_-H3PO3+H2O	U Natural_-H3PO3+H2O	2838.39	2838.39	710.607	4	0.7	0.09115	35.49	0.00408163	Observed FDR	id
ICYLQEIFSNEMAK-Y3-U	sp|Q99ZW2|CAS9_STRP1	Cas9CBX1_840ug_eUV_RneasyMinelute2vol_HF_HCD_60mG_1.40354.40354.2	Cas9CBX1_840ug_eUV_RneasyMinelute2vol_HF_HCD_60mG_1.40354.40354.2	81	324.036	U	Natural	U Natural	2068.85	2068.86	1035.44	2	1.6	0.11167	35.49	0.00408163	Observed FDR	id
AGFIKRQLVETR-R6-U	sp|Q99ZW2|CAS9_STRP1	Cas9CBX1_840ug_eUV_RneasyMinelute2vol_HF_HCD_60mG_2.14121.14121.3	Cas9CBX1_840ug_eUV_RneasyMinelute2vol_HF_HCD_60mG_2.14121.14121.3	919	244.07	U	Natural_-HPO3	U Natural_-HPO3	1660.89	1660.89	554.638	3	1.3	0.222	35.47	0.00408163	Observed FDR	id
AGFIKRQLVETR-R6-U	sp|Q99ZW2|CAS9_STRP1	Cas9CBX1_840ug_eUV_RneasyMinelute2vol_HF_HCD_60mG_1.12747.12747.2	Cas9CBX1_840ug_eUV_RneasyMinelute2vol_HF_HCD_60mG_1.12747.12747.2	919	244.07	U	Natural_-HPO3	U Natural_-HPO3	1660.89	1660.89	831.453	2	0.8	0.23852	35.45	0.00408163	Observed FDR	id
KTEVQTGGFSKESILPK-G8-U	sp|Q99ZW2|CAS9_STRP1	Cas9CBX1_840ug_eUV_RneasyMinelute2vol_HF_HCD_60mG_1.11991.11991.4	Cas9CBX1_840ug_eUV_RneasyMinelute2vol_HF_HCD_60mG_1.11991.11991.4	1104	244.07	U	Natural_-HPO3	U Natural_-HPO3	2092.07	2092.07	524.026	4	0.9	0.11348	35.42	0.00408163	Observed FDR	id
LSDYDVDHIVPQSFLKDDSIDNKVLTR-D17-U	sp|Q99ZW2|CAS9_STRP1	Cas9CBX1_840ug_eUV_RneasyMinelute2vol_HF_HCD_60mG_1.34012.34012.4	Cas9CBX1_840ug_eUV_RneasyMinelute2vol_HF_HCD_60mG_1.34012.34012.4	849	244.07	U	Natural_-HPO3	U Natural_-HPO3	3375.65	3375.65	844.921	4	1.8	0.05088	35.41	0.00408163	Observed FDR	id
TFDNGSIPHQIHLGELHAILR-F2-U	sp|Q99ZW2|CAS9_STRP1	Cas9CBX1_840ug_eUV_RneasyMinelute2vol_HF_HCD_60mG_1.31781.31781.3	Cas9CBX1_840ug_eUV_RneasyMinelute2vol_HF_HCD_60mG_1.31781.31781.3	405	244.07	U	Natural_-HPO3	U Natural_-HPO3	2611.31	2611.31	871.444	3	-1.9	0.07255	35.4	0.00408163	Observed FDR	id
HKPENIVIEXARENQTTQKGQK-R12-A	sp|Q99ZW2|CAS9_STRP1	Cas9CBX1_840ug_eUV_RneasyMinelute2vol_HF_HCD_60mG_2.06710.06710.4	Cas9CBX1_840ug_eUV_RneasyMinelute2vol_HF_HCD_60mG_2.06710.06710.4	765	265.081	A	Natural_-H3PO3	A Natural_-H3PO3	2859.4	2859.41	715.86	4	1.2	0.05359	35.4	0.00408163	Observed FDR	id
AQVSGQGDSLHEHIANLAGSPAIKK-H11-U	sp|Q99ZW2|CAS9_STRP1	Cas9CBX1_840ug_eUV_RneasyMinelute2vol_HF_HCD_60mG_1.17702.17702.3	Cas9CBX1_840ug_eUV_RneasyMinelute2vol_HF_HCD_60mG_1.17702.17702.3	721	244.07	U	Natural_-HPO3	U Natural_-HPO3	2771.38	2771.38	924.802	3	-0.1	0.08523	35.4	0.00408163	Observed FDR	id
LEESFLVEEDKKHER-L6-G	sp|Q99ZW2|CAS9_STRP1	Cas9CBX1_840ug_eUV_RneasyMinelute2vol_HF_HCD_60mG_1.05947.05947.5	Cas9CBX1_840ug_eUV_RneasyMinelute2vol_HF_HCD_60mG_1.05947.05947.5	106	301.102	G	Natural_-HPO3+H2O	G Natural_-HPO3+H2O	2188.04	2188.04	438.616	5	1.1	0.06875	35.39	0.00408163	Observed FDR	id
NRICYLQEIFSNEMAK-Q7-U	sp|Q99ZW2|CAS9_STRP1	Cas9CBX1_840ug_eUV_RneasyMinelute2vol_HF_HCD_60mG_1.32395.32395.4	Cas9CBX1_840ug_eUV_RneasyMinelute2vol_HF_HCD_60mG_1.32395.32395.4	83	244.07	U	Natural_-HPO3	U Natural_-HPO3	2259.03	2259.03	565.765	4	-0.8	0.07876	35.39	0.00408163	Observed FDR	id
NRICYLQEIFSNEXAK-Y5-U	sp|Q99ZW2|CAS9_STRP1	Cas9CBX1_840ug_eUV_RneasyMinelute2vol_HF_HCD_60mG_1.32829.32829.2	Cas9CBX1_840ug_eUV_RneasyMinelute2vol_HF_HCD_60mG_1.32829.32829.2	81	244.07	U	Natural_-HPO3	U Natural_-HPO3	2275.02	2275.02	1138.52	2	-0.9	0.09952	35.39	0.00408163	Observed FDR	id
KQRTFDNGSIPHQIHLGELHAILR-I10-U	sp|Q99ZW2|CAS9_STRP1	Cas9CBX1_840ug_eUV_RneasyMinelute2vol_HF_HCD_60mG_1.28599.28599.5	Cas9CBX1_840ug_eUV_RneasyMinelute2vol_HF_HCD_60mG_1.28599.28599.5	410	244.07	U	Natural_-HPO3	U Natural_-HPO3	3023.57	3023.57	605.722	5	1.1	0.05893	35.38	0.00408163	Observed FDR	id
HKPENIVIEMARENQTTQKGQK-K19-U	sp|Q99ZW2|CAS9_STRP1	Cas9CBX1_840ug_eUV_RneasyMinelute2vol_HF_HCD_60mG_2.07813.07813.5	Cas9CBX1_840ug_eUV_RneasyMinelute2vol_HF_HCD_60mG_2.07813.07813.5	772	260.064	U	Natural_-H3PO3+H2O	U Natural_-H3PO3+H2O	2838.39	2838.4	568.688	5	1.9	0.06768	35.38	0.00408163	Observed FDR	id
AQVSGQGDSLHEHIANLAGSPAIK-L10-U	sp|Q99ZW2|CAS9_STRP1	Cas9CBX1_840ug_eUV_RneasyMinelute2vol_HF_HCD_60mG_2.20637.20637.3	Cas9CBX1_840ug_eUV_RneasyMinelute2vol_HF_HCD_60mG_2.20637.20637.3	720	244.07	U	Natural_-HPO3	U Natural_-HPO3	2643.29	2643.29	882.104	3	-0.3	0.07441	35.38	0.00408163	Observed FDR	id
YTSTKEVLDATLIHQSITGLYETRIDLSQLGGD-Y21-U	sp|Q99ZW2|CAS9_STRP1	Cas9CBX1_840ug_eUV_RneasyMinelute2vol_HF_HCD_60mG_2.41770.41770.4	Cas9CBX1_840ug_eUV_RneasyMinelute2vol_HF_HCD_60mG_2.41770.41770.4	1356	244.07	U	Natural_-HPO3	U Natural_-HPO3	3880.92	3880.92	971.239	4	0.3	0.04065	35.38	0.00408163	Observed FDR	id
NFMQLIHDDSLTFKEDIQK-L5-U	sp|Q99ZW2|CAS9_STRP1	Cas9CBX1_840ug_eUV_RneasyMinelute2vol_HF_HCD_60mG_2.41400.41400.4	Cas9CBX1_840ug_eUV_RneasyMinelute2vol_HF_HCD_60mG_2.41400.41400.4	696	244.07	U	Natural_-HPO3	U Natural_-HPO3	2565.21	2565.21	642.31	4	1.3	0.06812	35.37	0.00408163	Observed FDR	id
HKPENIVIEMARENQTTQKGQK-Q15-A	sp|Q99ZW2|CAS9_STRP1	Cas9CBX1_840ug_eUV_RneasyMinelute2vol_HF_HCD_60mG_1.17658.17658.5	Cas9CBX1_840ug_eUV_RneasyMinelute2vol_HF_HCD_60mG_1.17658.17658.5	768	265.081	A	Natural_-H3PO3	A Natural_-H3PO3	2843.41	2843.41	569.69	5	1.3	0.05444	35.35	0.00408163	Observed FDR	id
VLSMPQVNIVKK-S3-U	sp|Q99ZW2|CAS9_STRP1	Cas9CBX1_840ug_eUV_RneasyMinelute2vol_HF_HCD_60mG_2.17026.17026.3	Cas9CBX1_840ug_eUV_RneasyMinelute2vol_HF_HCD_60mG_2.17026.17026.3	1088	244.07	U	Natural_-HPO3	U Natural_-HPO3	1598.87	1598.87	533.965	3	0.8	0.12974	35.34	0.00408163	Observed FDR	id
ICYLQEIFSNEMAK-Y3-U	sp|Q99ZW2|CAS9_STRP1	Cas9CBX1_840ug_eUV_RneasyMinelute2vol_HF_HCD_60mG_1.38371.38371.2	Cas9CBX1_840ug_eUV_RneasyMinelute2vol_HF_HCD_60mG_1.38371.38371.2	81	260.064	U	Natural_-H3PO3+H2O	U Natural_-H3PO3+H2O	2004.88	2004.88	1003.45	2	-0.9	0.09302	35.32	0.00408163	Observed FDR	id
KTEVQTGGFSKESILPK-K11-U	sp|Q99ZW2|CAS9_STRP1	Cas9CBX1_840ug_eUV_RneasyMinelute2vol_HF_HCD_60mG_2.12042.12042.4	Cas9CBX1_840ug_eUV_RneasyMinelute2vol_HF_HCD_60mG_2.12042.12042.4	1107	244.07	U	Natural_-HPO3	U Natural_-HPO3	2092.07	2092.07	524.026	4	0.9	0.10832	35.31	0.00408163	Observed FDR	id
NRICYLQEIFSNEMAK-C4-U	sp|Q99ZW2|CAS9_STRP1	Cas9CBX1_840ug_eUV_RneasyMinelute2vol_HF_HCD_60mG_2.35455.35455.3	Cas9CBX1_840ug_eUV_RneasyMinelute2vol_HF_HCD_60mG_2.35455.35455.3	80	260.064	U	Natural_-H3PO3+H2O	U Natural_-H3PO3+H2O	2275.02	2275.03	759.35	3	1.1	0.07754	35.3	0.00408163	Observed FDR	id
TEVQTGGFSKESILPK-K10-U	sp|Q99ZW2|CAS9_STRP1	Cas9CBX1_840ug_eUV_RneasyMinelute2vol_HF_HCD_60mG_1.20900.20900.3	Cas9CBX1_840ug_eUV_RneasyMinelute2vol_HF_HCD_60mG_1.20900.20900.3	1107	244.07	U	Natural_-HPO3	U Natural_-HPO3	1963.97	1963.98	655.667	3	1.2	0.10198	35.29	0.00408163	Observed FDR	id
ILTFRIPYYVGPLAR-P7-U	sp|Q99ZW2|CAS9_STRP1	Cas9CBX1_840ug_eUV_RneasyMinelute2vol_HF_HCD_60mG_2.42139.42139.2	Cas9CBX1_840ug_eUV_RneasyMinelute2vol_HF_HCD_60mG_2.42139.42139.2	449	244.07	U	Natural_-HPO3	U Natural_-HPO3	2022.09	2022.09	1012.05	2	-0.2	0.19571	35.29	0.00408163	Observed FDR	id
YTSTKEVLDATLIHQSITGLYETRIDLSQLGGD-Y21-U	sp|Q99ZW2|CAS9_STRP1	Cas9CBX1_840ug_eUV_RneasyMinelute2vol_HF_HCD_60mG_2.41231.41231.4	Cas9CBX1_840ug_eUV_RneasyMinelute2vol_HF_HCD_60mG_2.41231.41231.4	1356	244.07	U	Natural_-HPO3	U Natural_-HPO3	3880.92	3880.93	971.24	4	1.6	0.0402	35.28	0.00408163	Observed FDR	id
KQRTFDNGSIPHQIHLGELHAILR-Q2-U	sp|Q99ZW2|CAS9_STRP1	Cas9CBX1_840ug_eUV_RneasyMinelute2vol_HF_HCD_60mG_2.29611.29611.6	Cas9CBX1_840ug_eUV_RneasyMinelute2vol_HF_HCD_60mG_2.29611.29611.6	402	244.07	U	Natural_-HPO3	U Natural_-HPO3	3023.57	3023.58	504.938	6	3.2	0.04546	35.28	0.00408163	Observed FDR	id
HKPENIVIEMARENQTTQKGQK-Q15-A	sp|Q99ZW2|CAS9_STRP1	Cas9CBX1_840ug_eUV_RneasyMinelute2vol_HF_HCD_60mG_1.17060.17060.5	Cas9CBX1_840ug_eUV_RneasyMinelute2vol_HF_HCD_60mG_1.17060.17060.5	768	265.081	A	Natural_-H3PO3	A Natural_-H3PO3	2843.41	2843.41	569.691	5	1.8	0.05572	35.25	0.00408163	Observed FDR	id
AQVSGQGDSLHEHIANLAGSPAIKK-H11-U	sp|Q99ZW2|CAS9_STRP1	Cas9CBX1_840ug_eUV_RneasyMinelute2vol_HF_HCD_60mG_2.18161.18161.4	Cas9CBX1_840ug_eUV_RneasyMinelute2vol_HF_HCD_60mG_2.18161.18161.4	721	244.07	U	Natural_-HPO3	U Natural_-HPO3	2771.38	2771.39	693.855	4	1.3	0.07947	35.25	0.00408163	Observed FDR	id
HKPENIVIEMARENQTTQKGQK-M10-U	sp|Q99ZW2|CAS9_STRP1	Cas9CBX1_840ug_eUV_RneasyMinelute2vol_HF_HCD_60mG_2.08831.08831.4	Cas9CBX1_840ug_eUV_RneasyMinelute2vol_HF_HCD_60mG_2.08831.08831.4	763	244.07	U	Natural_-HPO3	U Natural_-HPO3	2822.4	2822.4	706.607	4	0.2	0.08486	35.25	0.00408163	Observed FDR	id
ILTFRIPYYVGPLAR-Y9-U	sp|Q99ZW2|CAS9_STRP1	Cas9CBX1_840ug_eUV_RneasyMinelute2vol_HF_HCD_60mG_1.42966.42966.2	Cas9CBX1_840ug_eUV_RneasyMinelute2vol_HF_HCD_60mG_1.42966.42966.2	451	244.07	U	Natural_-HPO3	U Natural_-HPO3	2022.09	2022.1	1012.06	2	1.7	0.19671	35.25	0.00408163	Observed FDR	id
IPYYVGPLAR-I1-G	sp|Q99ZW2|CAS9_STRP1	Cas9CBX1_840ug_eUV_RneasyMinelute2vol_HF_HCD_60mG_2.20341.20341.3	Cas9CBX1_840ug_eUV_RneasyMinelute2vol_HF_HCD_60mG_2.20341.20341.3	448	281.076	G	Natural_-H3PO3	G Natural_-H3PO3	1428.71	1428.72	477.247	3	0.8	0.1049	35.24	0.00408163	Observed FDR	id
NRICYLQEIFSNEXAK-Y5-U	sp|Q99ZW2|CAS9_STRP1	Cas9CBX1_840ug_eUV_RneasyMinelute2vol_HF_HCD_60mG_2.35043.35043.3	Cas9CBX1_840ug_eUV_RneasyMinelute2vol_HF_HCD_60mG_2.35043.35043.3	81	244.07	U	Natural_-HPO3	U Natural_-HPO3	2275.02	2275.03	759.35	3	0.4	0.10985	35.23	0.00408163	Observed FDR	id
HKPENIVIEMARENQTTQKGQK-N14-U	sp|Q99ZW2|CAS9_STRP1	Cas9CBX1_840ug_eUV_RneasyMinelute2vol_HF_HCD_60mG_2.09346.09346.5	Cas9CBX1_840ug_eUV_RneasyMinelute2vol_HF_HCD_60mG_2.09346.09346.5	767	244.07	U	Natural_-HPO3	U Natural_-HPO3	2822.4	2822.4	565.488	5	0.5	0.07925	35.22	0.00408163	Observed FDR	id
QLVETRQITKHVAQILDSR-T9-U	sp|Q99ZW2|CAS9_STRP1	Cas9CBX1_840ug_eUV_RneasyMinelute2vol_HF_HCD_60mG_1.27851.27851.4	Cas9CBX1_840ug_eUV_RneasyMinelute2vol_HF_HCD_60mG_1.27851.27851.4	928	244.07	U	Natural_-HPO3	U Natural_-HPO3	2478.32	2478.32	620.588	4	0.3	0.10575	35.22	0.00408163	Observed FDR	id
NRICYLQEIFSNEXAK-Y5-U	sp|Q99ZW2|CAS9_STRP1	Cas9CBX1_840ug_eUV_RneasyMinelute2vol_HF_HCD_60mG_2.30775.30775.3	Cas9CBX1_840ug_eUV_RneasyMinelute2vol_HF_HCD_60mG_2.30775.30775.3	81	244.07	U	Natural_-HPO3	U Natural_-HPO3	2275.02	2275.02	759.349	3	0	0.08682	35.21	0.00408163	Observed FDR	id
LEESFLVEEDKKHER-S4-G	sp|Q99ZW2|CAS9_STRP1	Cas9CBX1_840ug_eUV_RneasyMinelute2vol_HF_HCD_60mG_2.03860.03860.4	Cas9CBX1_840ug_eUV_RneasyMinelute2vol_HF_HCD_60mG_2.03860.03860.4	104	299.087	G	Natural_-H3PO3+H2O	G Natural_-H3PO3+H2O	2186.02	2186.02	547.513	4	-1.4	0.07713	35.21	0.00408163	Observed FDR	id
GNSRFAWXTR-F5-U	sp|Q99ZW2|CAS9_STRP1	Cas9CBX1_840ug_eUV_RneasyMinelute2vol_HF_HCD_60mG_1.09111.09111.3	Cas9CBX1_840ug_eUV_RneasyMinelute2vol_HF_HCD_60mG_1.09111.09111.3	462	244.07	U	Natural_-HPO3	U Natural_-HPO3	1484.65	1484.65	495.89	3	0.6	0.10137	35.18	0.00408163	Observed FDR	id
ILTFRIPYYVGPLAR-Y8-U	sp|Q99ZW2|CAS9_STRP1	Cas9CBX1_840ug_eUV_RneasyMinelute2vol_HF_HCD_60mG_1.40783.40783.3	Cas9CBX1_840ug_eUV_RneasyMinelute2vol_HF_HCD_60mG_1.40783.40783.3	450	244.07	U	Natural_-HPO3	U Natural_-HPO3	2022.09	2022.1	675.04	3	0.7	0.13549	35.18	0.00408163	Observed FDR	id
ILTFRIPYYVGPLAR-F4-UU	sp|Q99ZW2|CAS9_STRP1	Cas9CBX1_840ug_eUV_RneasyMinelute2vol_HF_HCD_60mG_2.44066.44066.3	Cas9CBX1_840ug_eUV_RneasyMinelute2vol_HF_HCD_60mG_2.44066.44066.3	446	550.095	UU	Natural_-HPO3	UU Natural_-HPO3	2328.12	2328.13	777.049	3	2.5	0.08191	35.17	0.00408163	Observed FDR	id
HKPENIVIEXARENQTTQKGQK-Q15-A	sp|Q99ZW2|CAS9_STRP1	Cas9CBX1_840ug_eUV_RneasyMinelute2vol_HF_HCD_60mG_1.07999.07999.4	Cas9CBX1_840ug_eUV_RneasyMinelute2vol_HF_HCD_60mG_1.07999.07999.4	768	265.081	A	Natural_-H3PO3	A Natural_-H3PO3	2859.4	2859.41	715.86	4	0.9	0.0475	35.15	0.00408163	Observed FDR	id
NFMQLIHDDSLTFKEDIQK-M3-U	sp|Q99ZW2|CAS9_STRP1	Cas9CBX1_840ug_eUV_RneasyMinelute2vol_HF_HCD_60mG_1.36588.36588.4	Cas9CBX1_840ug_eUV_RneasyMinelute2vol_HF_HCD_60mG_1.36588.36588.4	694	244.07	U	Natural_-HPO3	U Natural_-HPO3	2565.21	2565.2	642.309	4	-0.7	0.06738	35.14	0.00408163	Observed FDR	id
AGFIKRQLVETR-R6-U	sp|Q99ZW2|CAS9_STRP1	Cas9CBX1_840ug_eUV_RneasyMinelute2vol_HF_HCD_60mG_1.10146.10146.3	Cas9CBX1_840ug_eUV_RneasyMinelute2vol_HF_HCD_60mG_1.10146.10146.3	919	244.07	U	Natural_-HPO3	U Natural_-HPO3	1660.89	1660.89	554.638	3	0.8	0.22992	35.14	0.00408163	Observed FDR	id
VVDELVKVMGR-K7-U	sp|Q99ZW2|CAS9_STRP1	Cas9CBX1_840ug_eUV_RneasyMinelute2vol_HF_HCD_60mG_1.18791.18791.3	Cas9CBX1_840ug_eUV_RneasyMinelute2vol_HF_HCD_60mG_1.18791.18791.3	749	244.07	U	Natural_-HPO3	U Natural_-HPO3	1487.77	1487.77	496.93	3	0	0.17101	35.14	0.00408163	Observed FDR	id
LESEFVYGDYKVYDVR-Y10-U	sp|Q99ZW2|CAS9_STRP1	Cas9CBX1_840ug_eUV_RneasyMinelute2vol_HF_HCD_60mG_1.25898.25898.3	Cas9CBX1_840ug_eUV_RneasyMinelute2vol_HF_HCD_60mG_1.25898.25898.3	1013	244.07	U	Natural_-HPO3	U Natural_-HPO3	2225.02	2225.02	742.681	3	1.3	0.09631	35.14	0.00408163	Observed FDR	id
SKLVSDFRK-K2-A	sp|Q99ZW2|CAS9_STRP1	Cas9CBX1_840ug_eUV_RneasyMinelute2vol_HF_HCD_60mG_1.08308.08308.3	Cas9CBX1_840ug_eUV_RneasyMinelute2vol_HF_HCD_60mG_1.08308.08308.3	961	265.081	A	Natural_-H3PO3	A Natural_-H3PO3	1343.69	1343.69	448.906	3	0	0.10953	35.14	0.00408163	Observed FDR	id
ICYLQEIFSNEXAK-I1-U	sp|Q99ZW2|CAS9_STRP1	Cas9CBX1_840ug_eUV_RneasyMinelute2vol_HF_HCD_60mG_1.37566.37566.3	Cas9CBX1_840ug_eUV_RneasyMinelute2vol_HF_HCD_60mG_1.37566.37566.3	79	244.07	U	Natural_-HPO3	U Natural_-HPO3	2004.88	2004.88	669.301	3	-0.5	0.06242	35.13	0.00408163	Observed FDR	id
NRICYLQEIFSNEMAK-Y5-U	sp|Q99ZW2|CAS9_STRP1	Cas9CBX1_840ug_eUV_RneasyMinelute2vol_HF_HCD_60mG_1.32496.32496.3	Cas9CBX1_840ug_eUV_RneasyMinelute2vol_HF_HCD_60mG_1.32496.32496.3	81	244.07	U	Natural_-HPO3	U Natural_-HPO3	2259.03	2259.03	754.019	3	1.3	0.08753	35.12	0.00408163	Observed FDR	id

## Sheet: Cas9_RNxQuest_XLSM_FDR
Id	Protein	Light_spectrum	Heavy_spectrum	AbsPos1	RNA_Mr	RNA_composition	Neutral_Loss	Isobaric_RNA_Composition	Mr_Calculated	Mr_measured	Mz	z	Error_rel_ppm	TIC	ld-score	FDR_score	FDR_type	FDR_level
RYTSTKEVLDATLIHQSITGLYETR-E23-U	sp|Q99ZW2|CAS9_STRP1	Cas9CBX1_840ug_eUV_RneasyMinelute2vol_HF_HCD_60mG_1.32217.32217.4	Cas9CBX1_840ug_eUV_RneasyMinelute2vol_HF_HCD_60mG_1.32217.32217.4	1357	244.07	U	Natural_-HPO3	U Natural_-HPO3	3138.58	3138.59	785.655	4	1.9	0.10737	65.29	0	Observed FDR	xlsm
RYTSTKEVLDATLIHQSITGLYETR-E23-U	sp|Q99ZW2|CAS9_STRP1	Cas9CBX1_840ug_eUV_RneasyMinelute2vol_HF_HCD_60mG_1.30980.30980.4	Cas9CBX1_840ug_eUV_RneasyMinelute2vol_HF_HCD_60mG_1.30980.30980.4	1357	244.07	U	Natural_-HPO3	U Natural_-HPO3	3138.58	3138.59	785.654	4	0.7	0.09125	63.86	0	Observed FDR	xlsm
RYTSTKEVLDATLIHQSITGLYETR-E23-U	sp|Q99ZW2|CAS9_STRP1	Cas9CBX1_840ug_eUV_RneasyMinelute2vol_HF_HCD_60mG_2.29965.29965.4	Cas9CBX1_840ug_eUV_RneasyMinelute2vol_HF_HCD_60mG_2.29965.29965.4	1357	244.07	U	Natural_-HPO3	U Natural_-HPO3	3138.58	3138.58	785.653	4	-0.3	0.1054	57.64	0	Observed FDR	xlsm
ICYLQEIFSNEMAKVDDSFFHR-Y3-U	sp|Q99ZW2|CAS9_STRP1	Cas9CBX1_840ug_eUV_RneasyMinelute2vol_HF_HCD_60mG_2.49411.49411.3	Cas9CBX1_840ug_eUV_RneasyMinelute2vol_HF_HCD_60mG_2.49411.49411.3	81	244.07	U	Natural_-HPO3	U Natural_-HPO3	2992.34	2992.33	998.452	3	-1.5	0.08501	55.24	0	Observed FDR	xlsm
SDGFANRNFMQLIHDDSLTFKEDIQK-M10-U	sp|Q99ZW2|CAS9_STRP1	Cas9CBX1_840ug_eUV_RneasyMinelute2vol_HF_HCD_60mG_1.36961.36961.4	Cas9CBX1_840ug_eUV_RneasyMinelute2vol_HF_HCD_60mG_1.36961.36961.4	694	244.07	U	Natural_-HPO3	U Natural_-HPO3	3312.54	3312.53	829.141	4	-1.1	0.07509	54.23	0	Observed FDR	xlsm
YTSTKEVLDATLIHQSITGLYETRIDLSQLGGD-D26-U	sp|Q99ZW2|CAS9_STRP1	Cas9CBX1_840ug_eUV_RneasyMinelute2vol_HF_HCD_60mG_2.38180.38180.3	Cas9CBX1_840ug_eUV_RneasyMinelute2vol_HF_HCD_60mG_2.38180.38180.3	1361	244.07	U	Natural_-HPO3	U Natural_-HPO3	3880.92	3880.93	1294.65	3	1.3	0.04794	53.44	0	Observed FDR	xlsm
YTSTKEVLDATLIHQSITGLYETRIDLSQLGGD-T18-U	sp|Q99ZW2|CAS9_STRP1	Cas9CBX1_840ug_eUV_RneasyMinelute2vol_HF_HCD_60mG_1.39784.39784.3	Cas9CBX1_840ug_eUV_RneasyMinelute2vol_HF_HCD_60mG_1.39784.39784.3	1353	244.07	U	Natural_-HPO3	U Natural_-HPO3	3880.92	3880.93	1294.65	3	1.9	0.04863	52.11	0	Observed FDR	xlsm
SDGFANRNFMQLIHDDSLTFKEDIQK-Q11-U	sp|Q99ZW2|CAS9_STRP1	Cas9CBX1_840ug_eUV_RneasyMinelute2vol_HF_HCD_60mG_2.34754.34754.4	Cas9CBX1_840ug_eUV_RneasyMinelute2vol_HF_HCD_60mG_2.34754.34754.4	695	244.07	U	Natural_-HPO3	U Natural_-HPO3	3312.54	3312.54	829.143	4	2.1	0.07451	52.1	0	Observed FDR	xlsm
SDGFANRNFMQLIHDDSLTFKEDIQK-Q11-U	sp|Q99ZW2|CAS9_STRP1	Cas9CBX1_840ug_eUV_RneasyMinelute2vol_HF_HCD_60mG_2.37759.37759.4	Cas9CBX1_840ug_eUV_RneasyMinelute2vol_HF_HCD_60mG_2.37759.37759.4	695	244.07	U	Natural_-HPO3	U Natural_-HPO3	3312.54	3312.54	829.144	4	2.2	0.06601	51.82	0	Observed FDR	xlsm
YTSTKEVLDATLIHQSITGLYETR-Y21-U	sp|Q99ZW2|CAS9_STRP1	Cas9CBX1_840ug_eUV_RneasyMinelute2vol_HF_HCD_60mG_2.32894.32894.4	Cas9CBX1_840ug_eUV_RneasyMinelute2vol_HF_HCD_60mG_2.32894.32894.4	1356	244.07	U	Natural_-HPO3	U Natural_-HPO3	2982.48	2982.48	746.629	4	0.3	0.07751	50.79	0	Observed FDR	xlsm
YTSTKEVLDATLIHQSITGLYETR-E22-U	sp|Q99ZW2|CAS9_STRP1	Cas9CBX1_840ug_eUV_RneasyMinelute2vol_HF_HCD_60mG_1.34812.34812.3	Cas9CBX1_840ug_eUV_RneasyMinelute2vol_HF_HCD_60mG_1.34812.34812.3	1357	244.07	U	Natural_-HPO3	U Natural_-HPO3	2982.48	2982.49	995.17	3	1.7	0.08831	50.69	0	Observed FDR	xlsm
LSDYDVDHIVPQSFLKDDSIDNKVLTR-I20-U	sp|Q99ZW2|CAS9_STRP1	Cas9CBX1_840ug_eUV_RneasyMinelute2vol_HF_HCD_60mG_1.35289.35289.4	Cas9CBX1_840ug_eUV_RneasyMinelute2vol_HF_HCD_60mG_1.35289.35289.4	852	244.07	U	Natural_-HPO3	U Natural_-HPO3	3375.65	3375.65	844.921	4	1.1	0.07016	50.56	0	Observed FDR	xlsm
YGGFDSPTVAYSVLVVAK-Y11-U	sp|Q99ZW2|CAS9_STRP1	Cas9CBX1_840ug_eUV_RneasyMinelute2vol_HF_HCD_60mG_2.36758.36758.2	Cas9CBX1_840ug_eUV_RneasyMinelute2vol_HF_HCD_60mG_2.36758.36758.2	1141	244.07	U	Natural_-HPO3	U Natural_-HPO3	2116.04	2116.03	1059.03	2	-1	0.10675	50.23	0	Observed FDR	xlsm
YTSTKEVLDATLIHQSITGLYETR-Y21-U	sp|Q99ZW2|CAS9_STRP1	Cas9CBX1_840ug_eUV_RneasyMinelute2vol_HF_HCD_60mG_1.34226.34226.4	Cas9CBX1_840ug_eUV_RneasyMinelute2vol_HF_HCD_60mG_1.34226.34226.4	1356	244.07	U	Natural_-HPO3	U Natural_-HPO3	2982.48	2982.49	746.629	4	1	0.08039	50.22	0	Observed FDR	xlsm
HSLLYEYFTVYNELTK-Y5-U	sp|Q99ZW2|CAS9_STRP1	Cas9CBX1_840ug_eUV_RneasyMinelute2vol_HF_HCD_60mG_2.46438.46438.2	Cas9CBX1_840ug_eUV_RneasyMinelute2vol_HF_HCD_60mG_2.46438.46438.2	515	244.07	U	Natural_-HPO3	U Natural_-HPO3	2263.07	2263.07	1132.54	2	-0.6	0.14053	50.06	0	Observed FDR	xlsm
YTSTKEVLDATLIHQSITGLYETR-Y21-U	sp|Q99ZW2|CAS9_STRP1	Cas9CBX1_840ug_eUV_RneasyMinelute2vol_HF_HCD_60mG_1.32941.32941.3	Cas9CBX1_840ug_eUV_RneasyMinelute2vol_HF_HCD_60mG_1.32941.32941.3	1356	244.07	U	Natural_-HPO3	U Natural_-HPO3	2982.48	2982.48	995.168	3	-0.9	0.11683	49.76	0	Observed FDR	xlsm
YTSTKEVLDATLIHQSITGLYETR-Y21-U	sp|Q99ZW2|CAS9_STRP1	Cas9CBX1_840ug_eUV_RneasyMinelute2vol_HF_HCD_60mG_1.34167.34167.3	Cas9CBX1_840ug_eUV_RneasyMinelute2vol_HF_HCD_60mG_1.34167.34167.3	1356	244.07	U	Natural_-HPO3	U Natural_-HPO3	2982.48	2982.48	995.168	3	-0.1	0.12307	49.67	0	Observed FDR	xlsm
LSDYDVDHIVPQSFLKDDSIDNKVLTR-K16-U	sp|Q99ZW2|CAS9_STRP1	Cas9CBX1_840ug_eUV_RneasyMinelute2vol_HF_HCD_60mG_2.32694.32694.4	Cas9CBX1_840ug_eUV_RneasyMinelute2vol_HF_HCD_60mG_2.32694.32694.4	848	244.07	U	Natural_-HPO3	U Natural_-HPO3	3375.65	3375.65	844.919	4	-0.2	0.06134	49.64	0	Observed FDR	xlsm
SDGFANRNFMQLIHDDSLTFKEDIQK-Q11-U	sp|Q99ZW2|CAS9_STRP1	Cas9CBX1_840ug_eUV_RneasyMinelute2vol_HF_HCD_60mG_2.39115.39115.4	Cas9CBX1_840ug_eUV_RneasyMinelute2vol_HF_HCD_60mG_2.39115.39115.4	695	244.07	U	Natural_-HPO3	U Natural_-HPO3	3312.54	3312.54	829.142	4	0.8	0.07643	49.61	0	Observed FDR	xlsm
SDGFANRNFMQLIHDDSLTFKEDIQK-Q11-U	sp|Q99ZW2|CAS9_STRP1	Cas9CBX1_840ug_eUV_RneasyMinelute2vol_HF_HCD_60mG_1.36297.36297.4	Cas9CBX1_840ug_eUV_RneasyMinelute2vol_HF_HCD_60mG_1.36297.36297.4	695	244.07	U	Natural_-HPO3	U Natural_-HPO3	3312.54	3312.54	829.142	4	0.1	0.07463	49.56	0	Observed FDR	xlsm
GNELALPSKYVNFLYLASHYEK-Y15-U	sp|Q99ZW2|CAS9_STRP1	Cas9CBX1_840ug_eUV_RneasyMinelute2vol_HF_HCD_60mG_1.44259.44259.3	Cas9CBX1_840ug_eUV_RneasyMinelute2vol_HF_HCD_60mG_1.44259.44259.3	1237	244.07	U	Natural_-HPO3	U Natural_-HPO3	2799.38	2799.38	934.135	3	1.7	0.08662	49.56	0	Observed FDR	xlsm
IPYYVGPLAR-Y4-U	sp|Q99ZW2|CAS9_STRP1	Cas9CBX1_840ug_eUV_RneasyMinelute2vol_HF_HCD_60mG_2.26106.26106.2	Cas9CBX1_840ug_eUV_RneasyMinelute2vol_HF_HCD_60mG_2.26106.26106.2	451	244.07	U	Natural_-HPO3	U Natural_-HPO3	1391.71	1391.71	696.862	2	0.3	0.24775	49.51	0	Observed FDR	xlsm
YTSTKEVLDATLIHQSITGLYETR-E22-U	sp|Q99ZW2|CAS9_STRP1	Cas9CBX1_840ug_eUV_RneasyMinelute2vol_HF_HCD_60mG_1.34783.34783.4	Cas9CBX1_840ug_eUV_RneasyMinelute2vol_HF_HCD_60mG_1.34783.34783.4	1357	244.07	U	Natural_-HPO3	U Natural_-HPO3	2982.48	2982.48	746.629	4	0.2	0.07335	49.51	0	Observed FDR	xlsm
SDGFANRNFMQLIHDDSLTFKEDIQK-M10-U	sp|Q99ZW2|CAS9_STRP1	Cas9CBX1_840ug_eUV_RneasyMinelute2vol_HF_HCD_60mG_2.37012.37012.4	Cas9CBX1_840ug_eUV_RneasyMinelute2vol_HF_HCD_60mG_2.37012.37012.4	694	244.07	U	Natural_-HPO3	U Natural_-HPO3	3312.54	3312.54	829.144	4	2.4	0.07248	49.26	0	Observed FDR	xlsm
YTSTKEVLDATLIHQSITGLYETR-Y21-U	sp|Q99ZW2|CAS9_STRP1	Cas9CBX1_840ug_eUV_RneasyMinelute2vol_HF_HCD_60mG_2.31807.31807.3	Cas9CBX1_840ug_eUV_RneasyMinelute2vol_HF_HCD_60mG_2.31807.31807.3	1356	244.07	U	Natural_-HPO3	U Natural_-HPO3	2982.48	2982.48	995.169	3	0.9	0.12565	49.1	0	Observed FDR	xlsm
IPYYVGPLAR-Y4-U	sp|Q99ZW2|CAS9_STRP1	Cas9CBX1_840ug_eUV_RneasyMinelute2vol_HF_HCD_60mG_1.27304.27304.2	Cas9CBX1_840ug_eUV_RneasyMinelute2vol_HF_HCD_60mG_1.27304.27304.2	451	244.07	U	Natural_-HPO3	U Natural_-HPO3	1391.71	1391.71	696.863	2	0.8	0.24615	48.68	0	Observed FDR	xlsm
GNELALPSKYVNFLYLASHYEK-Y15-U	sp|Q99ZW2|CAS9_STRP1	Cas9CBX1_840ug_eUV_RneasyMinelute2vol_HF_HCD_60mG_2.42173.42173.3	Cas9CBX1_840ug_eUV_RneasyMinelute2vol_HF_HCD_60mG_2.42173.42173.3	1237	244.07	U	Natural_-HPO3	U Natural_-HPO3	2799.38	2799.37	934.132	3	-1.1	0.09441	48.56	0	Observed FDR	xlsm
GNELALPSKYVNFLYLASHYEK-Y15-U	sp|Q99ZW2|CAS9_STRP1	Cas9CBX1_840ug_eUV_RneasyMinelute2vol_HF_HCD_60mG_1.43530.43530.3	Cas9CBX1_840ug_eUV_RneasyMinelute2vol_HF_HCD_60mG_1.43530.43530.3	1237	244.07	U	Natural_-HPO3	U Natural_-HPO3	2799.38	2799.38	934.135	3	2.5	0.08013	48.48	0	Observed FDR	xlsm
YDEHHQDLTLLKALVR-Y1-U	sp|Q99ZW2|CAS9_STRP1	Cas9CBX1_840ug_eUV_RneasyMinelute2vol_HF_HCD_60mG_2.33377.33377.3	Cas9CBX1_840ug_eUV_RneasyMinelute2vol_HF_HCD_60mG_2.33377.33377.3	325	244.07	U	Natural_-HPO3	U Natural_-HPO3	2194.1	2194.1	732.375	3	0.4	0.11805	48.47	0	Observed FDR	xlsm
IPYYVGPLAR-Y3-U	sp|Q99ZW2|CAS9_STRP1	Cas9CBX1_840ug_eUV_RneasyMinelute2vol_HF_HCD_60mG_2.25936.25936.2	Cas9CBX1_840ug_eUV_RneasyMinelute2vol_HF_HCD_60mG_2.25936.25936.2	450	244.07	U	Natural_-HPO3	U Natural_-HPO3	1391.71	1391.71	696.862	2	0.1	0.22075	48.43	0	Observed FDR	xlsm
LSDYDVDHIVPQSFLKDDSIDNKVLTR-I20-U	sp|Q99ZW2|CAS9_STRP1	Cas9CBX1_840ug_eUV_RneasyMinelute2vol_HF_HCD_60mG_2.33211.33211.4	Cas9CBX1_840ug_eUV_RneasyMinelute2vol_HF_HCD_60mG_2.33211.33211.4	852	244.07	U	Natural_-HPO3	U Natural_-HPO3	3375.65	3375.65	844.92	4	0.1	0.07948	48.4	0	Observed FDR	xlsm
SDGFANRNFMQLIHDDSLTFKEDIQK-M10-U	sp|Q99ZW2|CAS9_STRP1	Cas9CBX1_840ug_eUV_RneasyMinelute2vol_HF_HCD_60mG_1.38929.38929.4	Cas9CBX1_840ug_eUV_RneasyMinelute2vol_HF_HCD_60mG_1.38929.38929.4	694	244.07	U	Natural_-HPO3	U Natural_-HPO3	3312.54	3312.54	829.143	4	1.7	0.06511	48.34	0	Observed FDR	xlsm
YTSTKEVLDATLIHQSITGLYETR-Y21-U	sp|Q99ZW2|CAS9_STRP1	Cas9CBX1_840ug_eUV_RneasyMinelute2vol_HF_HCD_60mG_2.31805.31805.3	Cas9CBX1_840ug_eUV_RneasyMinelute2vol_HF_HCD_60mG_2.31805.31805.3	1356	244.07	U	Natural_-HPO3	U Natural_-HPO3	2982.48	2982.48	995.169	3	0.9	0.09436	47.83	0	Observed FDR	xlsm
IPYYVGPLAR-Y4-U	sp|Q99ZW2|CAS9_STRP1	Cas9CBX1_840ug_eUV_RneasyMinelute2vol_HF_HCD_60mG_1.27174.27174.2	Cas9CBX1_840ug_eUV_RneasyMinelute2vol_HF_HCD_60mG_1.27174.27174.2	451	244.07	U	Natural_-HPO3	U Natural_-HPO3	1391.71	1391.71	696.862	2	0.6	0.25428	47.81	0	Observed FDR	xlsm
NLIGALLFDSGETAEATR-G11-U	sp|Q99ZW2|CAS9_STRP1	Cas9CBX1_840ug_eUV_RneasyMinelute2vol_HF_HCD_60mG_2.46362.46362.2	Cas9CBX1_840ug_eUV_RneasyMinelute2vol_HF_HCD_60mG_2.46362.46362.2	56	244.07	U	Natural_-HPO3	U Natural_-HPO3	2121.02	2121.02	1061.52	2	0.3	0.12794	47.6	0	Observed FDR	xlsm
ILTFRIPYYVGPLAR-T3-U	sp|Q99ZW2|CAS9_STRP1	Cas9CBX1_840ug_eUV_RneasyMinelute2vol_HF_HCD_60mG_1.35357.35357.3	Cas9CBX1_840ug_eUV_RneasyMinelute2vol_HF_HCD_60mG_1.35357.35357.3	445	244.07	U	Natural_-HPO3	U Natural_-HPO3	2022.09	2022.1	675.04	3	1.2	0.13921	47.6	0	Observed FDR	xlsm
GNELALPSKYVNFLYLASHYEK-Y15-U	sp|Q99ZW2|CAS9_STRP1	Cas9CBX1_840ug_eUV_RneasyMinelute2vol_HF_HCD_60mG_2.42087.42087.4	Cas9CBX1_840ug_eUV_RneasyMinelute2vol_HF_HCD_60mG_2.42087.42087.4	1237	244.07	U	Natural_-HPO3	U Natural_-HPO3	2799.38	2799.38	700.852	4	0.3	0.07573	47.33	0	Observed FDR	xlsm
YGGFDSPTVAYSVLVVAK-Y11-U	sp|Q99ZW2|CAS9_STRP1	Cas9CBX1_840ug_eUV_RneasyMinelute2vol_HF_HCD_60mG_2.36777.36777.2	Cas9CBX1_840ug_eUV_RneasyMinelute2vol_HF_HCD_60mG_2.36777.36777.2	1141	244.07	U	Natural_-HPO3	U Natural_-HPO3	2116.04	2116.04	1059.03	2	2.6	0.11353	47.12	0	Observed FDR	xlsm
EVLDATLIHQSITGLYETR-G14-U	sp|Q99ZW2|CAS9_STRP1	Cas9CBX1_840ug_eUV_RneasyMinelute2vol_HF_HCD_60mG_1.32804.32804.2	Cas9CBX1_840ug_eUV_RneasyMinelute2vol_HF_HCD_60mG_1.32804.32804.2	1354	244.07	U	Natural_-HPO3	U Natural_-HPO3	2402.2	2402.2	1202.11	2	1	0.15051	47.01	0	Observed FDR	xlsm
ICYLQEIFSNEMAKVDDSFFHR-Y3-U	sp|Q99ZW2|CAS9_STRP1	Cas9CBX1_840ug_eUV_RneasyMinelute2vol_HF_HCD_60mG_1.53324.53324.3	Cas9CBX1_840ug_eUV_RneasyMinelute2vol_HF_HCD_60mG_1.53324.53324.3	81	244.07	U	Natural_-HPO3	U Natural_-HPO3	2992.34	2992.34	998.453	3	-0.7	0.07927	46.9	0	Observed FDR	xlsm
YDEHHQDLTLLK-Y1-U	sp|Q99ZW2|CAS9_STRP1	Cas9CBX1_840ug_eUV_RneasyMinelute2vol_HF_HCD_60mG_1.19443.19443.2	Cas9CBX1_840ug_eUV_RneasyMinelute2vol_HF_HCD_60mG_1.19443.19443.2	325	244.07	U	Natural_-HPO3	U Natural_-HPO3	1754.81	1754.81	878.414	2	1	0.16506	46.69	0	Observed FDR	xlsm
YTSTKEVLDATLIHQSITGLYETRIDLSQLGGD-Y21-U	sp|Q99ZW2|CAS9_STRP1	Cas9CBX1_840ug_eUV_RneasyMinelute2vol_HF_HCD_60mG_2.41771.41771.3	Cas9CBX1_840ug_eUV_RneasyMinelute2vol_HF_HCD_60mG_2.41771.41771.3	1356	244.07	U	Natural_-HPO3	U Natural_-HPO3	3880.92	3880.92	1294.65	3	-1.2	0.05148	46.68	0	Observed FDR	xlsm
KSEETITPWNFEEVVDKGASAQSFIER-F11-U	sp|Q99ZW2|CAS9_STRP1	Cas9CBX1_840ug_eUV_RneasyMinelute2vol_HF_HCD_60mG_1.30385.30385.4	Cas9CBX1_840ug_eUV_RneasyMinelute2vol_HF_HCD_60mG_1.30385.30385.4	478	244.07	U	Natural_-HPO3	U Natural_-HPO3	3340.57	3340.57	836.15	4	-1.1	0.07321	46.62	0	Observed FDR	xlsm
YGGFDSPTVAYSVLVVAK-Y11-U	sp|Q99ZW2|CAS9_STRP1	Cas9CBX1_840ug_eUV_RneasyMinelute2vol_HF_HCD_60mG_1.38375.38375.2	Cas9CBX1_840ug_eUV_RneasyMinelute2vol_HF_HCD_60mG_1.38375.38375.2	1141	244.07	U	Natural_-HPO3	U Natural_-HPO3	2116.04	2116.04	1059.03	2	-0.3	0.09796	46.6	0	Observed FDR	xlsm
IPYYVGPLAR-Y4-U	sp|Q99ZW2|CAS9_STRP1	Cas9CBX1_840ug_eUV_RneasyMinelute2vol_HF_HCD_60mG_2.24148.24148.2	Cas9CBX1_840ug_eUV_RneasyMinelute2vol_HF_HCD_60mG_2.24148.24148.2	451	244.07	U	Natural_-HPO3	U Natural_-HPO3	1391.71	1391.71	696.863	2	1.3	0.25798	46.58	0	Observed FDR	xlsm
KSEETITPWNFEEVVDKGASAQSFIER-W9-U	sp|Q99ZW2|CAS9_STRP1	Cas9CBX1_840ug_eUV_RneasyMinelute2vol_HF_HCD_60mG_1.35562.35562.3	Cas9CBX1_840ug_eUV_RneasyMinelute2vol_HF_HCD_60mG_1.35562.35562.3	476	244.07	U	Natural_-HPO3	U Natural_-HPO3	3340.57	3340.57	1114.53	3	-1.3	0.07617	46.51	0	Observed FDR	xlsm
GNELALPSKYVNFLYLASHYEK-Y15-U	sp|Q99ZW2|CAS9_STRP1	Cas9CBX1_840ug_eUV_RneasyMinelute2vol_HF_HCD_60mG_1.44074.44074.3	Cas9CBX1_840ug_eUV_RneasyMinelute2vol_HF_HCD_60mG_1.44074.44074.3	1237	244.07	U	Natural_-HPO3	U Natural_-HPO3	2799.38	2799.38	934.133	3	0.4	0.09358	46.46	0	Observed FDR	xlsm
AGFIKRQLVETR-R6-U	sp|Q99ZW2|CAS9_STRP1	Cas9CBX1_840ug_eUV_RneasyMinelute2vol_HF_HCD_60mG_1.13811.13811.4	Cas9CBX1_840ug_eUV_RneasyMinelute2vol_HF_HCD_60mG_1.13811.13811.4	919	244.07	U	Natural_-HPO3	U Natural_-HPO3	1660.89	1660.89	416.231	4	0.8	0.1734	46.43	0	Observed FDR	xlsm
LSDYDVDHIVPQSFLKDDSIDNKVLTR-S19-U	sp|Q99ZW2|CAS9_STRP1	Cas9CBX1_840ug_eUV_RneasyMinelute2vol_HF_HCD_60mG_1.34484.34484.3	Cas9CBX1_840ug_eUV_RneasyMinelute2vol_HF_HCD_60mG_1.34484.34484.3	851	244.07	U	Natural_-HPO3	U Natural_-HPO3	3375.65	3375.65	1126.22	3	-0.5	0.06539	46.35	0	Observed FDR	xlsm
NRICYLQEIFSNEMAKVDDSFFHR-Y5-U	sp|Q99ZW2|CAS9_STRP1	Cas9CBX1_840ug_eUV_RneasyMinelute2vol_HF_HCD_60mG_2.49306.49306.4	Cas9CBX1_840ug_eUV_RneasyMinelute2vol_HF_HCD_60mG_2.49306.49306.4	81	244.07	U	Natural_-HPO3	U Natural_-HPO3	3262.48	3262.48	816.629	4	1	0.07368	46.33	0	Observed FDR	xlsm
ICYLQEIFSNEMAK-Y3-U	sp|Q99ZW2|CAS9_STRP1	Cas9CBX1_840ug_eUV_RneasyMinelute2vol_HF_HCD_60mG_1.39474.39474.2	Cas9CBX1_840ug_eUV_RneasyMinelute2vol_HF_HCD_60mG_1.39474.39474.2	81	244.07	U	Natural_-HPO3	U Natural_-HPO3	1988.89	1988.89	995.453	2	2.6	0.11105	46.24	0	Observed FDR	xlsm
LSDYDVDHIVPQSFLKDDSIDNKVLTR-D21-U	sp|Q99ZW2|CAS9_STRP1	Cas9CBX1_840ug_eUV_RneasyMinelute2vol_HF_HCD_60mG_2.33289.33289.3	Cas9CBX1_840ug_eUV_RneasyMinelute2vol_HF_HCD_60mG_2.33289.33289.3	853	244.07	U	Natural_-HPO3	U Natural_-HPO3	3375.65	3375.65	1126.23	3	1.4	0.07257	46.21	0	Observed FDR	xlsm
HKPENIVIEMARENQTTQKGQK-K19-U	sp|Q99ZW2|CAS9_STRP1	Cas9CBX1_840ug_eUV_RneasyMinelute2vol_HF_HCD_60mG_2.06365.06365.4	Cas9CBX1_840ug_eUV_RneasyMinelute2vol_HF_HCD_60mG_2.06365.06365.4	772	260.064	U	Natural_-H3PO3+H2O	U Natural_-H3PO3+H2O	2838.39	2838.4	710.607	4	1.5	0.08588	46.18	0	Observed FDR	xlsm
EVLDATLIHQSITGLYETR-Y16-U	sp|Q99ZW2|CAS9_STRP1	Cas9CBX1_840ug_eUV_RneasyMinelute2vol_HF_HCD_60mG_1.35218.35218.2	Cas9CBX1_840ug_eUV_RneasyMinelute2vol_HF_HCD_60mG_1.35218.35218.2	1356	244.07	U	Natural_-HPO3	U Natural_-HPO3	2402.2	2402.2	1202.11	2	0.7	0.15024	45.91	0	Observed FDR	xlsm
RYTSTKEVLDATLIHQSITGLYETR-E23-U	sp|Q99ZW2|CAS9_STRP1	Cas9CBX1_840ug_eUV_RneasyMinelute2vol_HF_HCD_60mG_1.32258.32258.5	Cas9CBX1_840ug_eUV_RneasyMinelute2vol_HF_HCD_60mG_1.32258.32258.5	1357	244.07	U	Natural_-HPO3	U Natural_-HPO3	3138.58	3138.58	628.724	5	-0.2	0.07114	45.89	0	Observed FDR	xlsm
YTSTKEVLDATLIHQSITGLYETRIDLSQLGGD-L27-U	sp|Q99ZW2|CAS9_STRP1	Cas9CBX1_840ug_eUV_RneasyMinelute2vol_HF_HCD_60mG_1.59429.59429.3	Cas9CBX1_840ug_eUV_RneasyMinelute2vol_HF_HCD_60mG_1.59429.59429.3	1362	244.07	U	Natural_-HPO3	U Natural_-HPO3	3880.92	3880.93	1294.65	3	1.5	0.05846	45.89	0	Observed FDR	xlsm
YTSTKEVLDATLIHQSITGLYETR-Y21-U	sp|Q99ZW2|CAS9_STRP1	Cas9CBX1_840ug_eUV_RneasyMinelute2vol_HF_HCD_60mG_1.33580.33580.3	Cas9CBX1_840ug_eUV_RneasyMinelute2vol_HF_HCD_60mG_1.33580.33580.3	1356	244.07	U	Natural_-HPO3	U Natural_-HPO3	2982.48	2982.49	995.171	3	2.3	0.10292	45.63	0	Observed FDR	xlsm
EVLDATLIHQSITGLYETR-Y16-U	sp|Q99ZW2|CAS9_STRP1	Cas9CBX1_840ug_eUV_RneasyMinelute2vol_HF_HCD_60mG_1.35200.35200.2	Cas9CBX1_840ug_eUV_RneasyMinelute2vol_HF_HCD_60mG_1.35200.35200.2	1356	244.07	U	Natural_-HPO3	U Natural_-HPO3	2402.2	2402.2	1202.11	2	-0.1	0.15017	45.55	0	Observed FDR	xlsm
YTSTKEVLDATLIHQSITGLYETR-Y21-U	sp|Q99ZW2|CAS9_STRP1	Cas9CBX1_840ug_eUV_RneasyMinelute2vol_HF_HCD_60mG_2.32895.32895.3	Cas9CBX1_840ug_eUV_RneasyMinelute2vol_HF_HCD_60mG_2.32895.32895.3	1356	244.07	U	Natural_-HPO3	U Natural_-HPO3	2982.48	2982.48	995.169	3	0.5	0.09831	45.54	0	Observed FDR	xlsm
NLIGALLFDSGETAEATR-G11-U	sp|Q99ZW2|CAS9_STRP1	Cas9CBX1_840ug_eUV_RneasyMinelute2vol_HF_HCD_60mG_2.45512.45512.2	Cas9CBX1_840ug_eUV_RneasyMinelute2vol_HF_HCD_60mG_2.45512.45512.2	56	244.07	U	Natural_-HPO3	U Natural_-HPO3	2121.02	2121.02	1061.52	2	1	0.10867	45.25	0	Observed FDR	xlsm
LSDYDVDHIVPQSFLKDDSIDNKVLTR-D17-U	sp|Q99ZW2|CAS9_STRP1	Cas9CBX1_840ug_eUV_RneasyMinelute2vol_HF_HCD_60mG_1.34494.34494.3	Cas9CBX1_840ug_eUV_RneasyMinelute2vol_HF_HCD_60mG_1.34494.34494.3	849	244.07	U	Natural_-HPO3	U Natural_-HPO3	3375.65	3375.65	1126.22	3	-0.5	0.07037	45.21	0	Observed FDR	xlsm
ICYLQEIFSNEMAK-Y3-U	sp|Q99ZW2|CAS9_STRP1	Cas9CBX1_840ug_eUV_RneasyMinelute2vol_HF_HCD_60mG_1.40712.40712.2	Cas9CBX1_840ug_eUV_RneasyMinelute2vol_HF_HCD_60mG_1.40712.40712.2	81	244.07	U	Natural_-HPO3	U Natural_-HPO3	1988.89	1988.89	995.452	2	1.2	0.11369	45.19	0	Observed FDR	xlsm
EVLDATLIHQSITGLYETR-Y16-U	sp|Q99ZW2|CAS9_STRP1	Cas9CBX1_840ug_eUV_RneasyMinelute2vol_HF_HCD_60mG_2.32663.32663.2	Cas9CBX1_840ug_eUV_RneasyMinelute2vol_HF_HCD_60mG_2.32663.32663.2	1356	244.07	U	Natural_-HPO3	U Natural_-HPO3	2402.2	2402.2	1202.11	2	0.3	0.15094	45.07	0	Observed FDR	xlsm
NLIGALLFDSGETAEATR-G11-U	sp|Q99ZW2|CAS9_STRP1	Cas9CBX1_840ug_eUV_RneasyMinelute2vol_HF_HCD_60mG_1.47942.47942.2	Cas9CBX1_840ug_eUV_RneasyMinelute2vol_HF_HCD_60mG_1.47942.47942.2	56	244.07	U	Natural_-HPO3	U Natural_-HPO3	2121.02	2121.02	1061.52	2	0	0.12232	45.03	0	Observed FDR	xlsm
EVLDATLIHQSITGLYETR-E17-U	sp|Q99ZW2|CAS9_STRP1	Cas9CBX1_840ug_eUV_RneasyMinelute2vol_HF_HCD_60mG_2.31590.31590.2	Cas9CBX1_840ug_eUV_RneasyMinelute2vol_HF_HCD_60mG_2.31590.31590.2	1357	244.07	U	Natural_-HPO3	U Natural_-HPO3	2402.2	2402.2	1202.11	2	0.5	0.14022	44.93	0	Observed FDR	xlsm
KSEETITPWNFEEVVDKGASAQSFIER-W9-U	sp|Q99ZW2|CAS9_STRP1	Cas9CBX1_840ug_eUV_RneasyMinelute2vol_HF_HCD_60mG_1.35929.35929.4	Cas9CBX1_840ug_eUV_RneasyMinelute2vol_HF_HCD_60mG_1.35929.35929.4	476	242.054	U	Natural_-H3PO3	U Natural_-H3PO3	3338.56	3338.56	835.647	4	0	0.06205	44.9	0	Observed FDR	xlsm
TFDNGSIPHQIHLGELHAILR-N4-G	sp|Q99ZW2|CAS9_STRP1	Cas9CBX1_840ug_eUV_RneasyMinelute2vol_HF_HCD_60mG_2.29710.29710.5	Cas9CBX1_840ug_eUV_RneasyMinelute2vol_HF_HCD_60mG_2.29710.29710.5	407	283.092	G	Natural_-HPO3	G Natural_-HPO3/A Natural_-H3PO3+H2O	2650.34	2650.34	531.076	5	2	0.10418	44.79	0	Observed FDR	xlsm
ILTFRIPYYVGPLAR-R5-U	sp|Q99ZW2|CAS9_STRP1	Cas9CBX1_840ug_eUV_RneasyMinelute2vol_HF_HCD_60mG_2.34147.34147.3	Cas9CBX1_840ug_eUV_RneasyMinelute2vol_HF_HCD_60mG_2.34147.34147.3	447	244.07	U	Natural_-HPO3	U Natural_-HPO3	2022.09	2022.09	675.039	3	0.1	0.13074	44.73	0	Observed FDR	xlsm
LSDYDVDHIVPQSFLKDDSIDNKVLTR-I20-U	sp|Q99ZW2|CAS9_STRP1	Cas9CBX1_840ug_eUV_RneasyMinelute2vol_HF_HCD_60mG_2.33762.33762.4	Cas9CBX1_840ug_eUV_RneasyMinelute2vol_HF_HCD_60mG_2.33762.33762.4	852	244.07	U	Natural_-HPO3	U Natural_-HPO3	3375.65	3375.65	844.92	4	0.5	0.07222	44.73	0	Observed FDR	xlsm
KVLSMPQVNIVK-M5-U	sp|Q99ZW2|CAS9_STRP1	Cas9CBX1_840ug_eUV_RneasyMinelute2vol_HF_HCD_60mG_2.20848.20848.2	Cas9CBX1_840ug_eUV_RneasyMinelute2vol_HF_HCD_60mG_2.20848.20848.2	1089	244.07	U	Natural_-HPO3	U Natural_-HPO3	1598.87	1598.87	800.445	2	2.5	0.17884	44.7	0	Observed FDR	xlsm
EVLDATLIHQSITGLYETR-Y16-U	sp|Q99ZW2|CAS9_STRP1	Cas9CBX1_840ug_eUV_RneasyMinelute2vol_HF_HCD_60mG_1.34378.34378.2	Cas9CBX1_840ug_eUV_RneasyMinelute2vol_HF_HCD_60mG_1.34378.34378.2	1356	244.07	U	Natural_-HPO3	U Natural_-HPO3	2402.2	2402.2	1202.11	2	0.9	0.14755	44.69	0	Observed FDR	xlsm
KQRTFDNGSIPHQIHLGELHAILR-Q2-U	sp|Q99ZW2|CAS9_STRP1	Cas9CBX1_840ug_eUV_RneasyMinelute2vol_HF_HCD_60mG_2.28509.28509.6	Cas9CBX1_840ug_eUV_RneasyMinelute2vol_HF_HCD_60mG_2.28509.28509.6	402	244.07	U	Natural_-HPO3	U Natural_-HPO3	3023.57	3023.57	504.936	6	0.5	0.06653	44.69	0	Observed FDR	xlsm
LSDYDVDHIVPQSFLKDDSIDNKVLTR-I20-U	sp|Q99ZW2|CAS9_STRP1	Cas9CBX1_840ug_eUV_RneasyMinelute2vol_HF_HCD_60mG_1.34739.34739.4	Cas9CBX1_840ug_eUV_RneasyMinelute2vol_HF_HCD_60mG_1.34739.34739.4	852	244.07	U	Natural_-HPO3	U Natural_-HPO3	3375.65	3375.65	844.92	4	0.7	0.086	44.67	0	Observed FDR	xlsm
NRICYLQEIFSNEMAKVDDSFFHR-Q7-U	sp|Q99ZW2|CAS9_STRP1	Cas9CBX1_840ug_eUV_RneasyMinelute2vol_HF_HCD_60mG_1.52604.52604.5	Cas9CBX1_840ug_eUV_RneasyMinelute2vol_HF_HCD_60mG_1.52604.52604.5	83	244.07	U	Natural_-HPO3	U Natural_-HPO3	3262.48	3262.48	653.504	5	0.5	0.06952	44.64	0	Observed FDR	xlsm
LSDYDVDHIVPQSFLKDDSIDNKVLTR-S19-U	sp|Q99ZW2|CAS9_STRP1	Cas9CBX1_840ug_eUV_RneasyMinelute2vol_HF_HCD_60mG_2.33735.33735.3	Cas9CBX1_840ug_eUV_RneasyMinelute2vol_HF_HCD_60mG_2.33735.33735.3	851	244.07	U	Natural_-HPO3	U Natural_-HPO3	3375.65	3375.65	1126.22	3	0.7	0.0593	44.62	0	Observed FDR	xlsm
KQRTFDNGSIPHQIHLGELHAILR-Q2-U	sp|Q99ZW2|CAS9_STRP1	Cas9CBX1_840ug_eUV_RneasyMinelute2vol_HF_HCD_60mG_1.29190.29190.5	Cas9CBX1_840ug_eUV_RneasyMinelute2vol_HF_HCD_60mG_1.29190.29190.5	402	244.07	U	Natural_-HPO3	U Natural_-HPO3	3023.57	3023.57	605.723	5	1.6	0.08521	44.38	0	Observed FDR	xlsm
ICYLQEIFSNEMAKVDDSFFHR-Y3-U	sp|Q99ZW2|CAS9_STRP1	Cas9CBX1_840ug_eUV_RneasyMinelute2vol_HF_HCD_60mG_2.49336.49336.4	Cas9CBX1_840ug_eUV_RneasyMinelute2vol_HF_HCD_60mG_2.49336.49336.4	81	244.07	U	Natural_-HPO3	U Natural_-HPO3	2992.34	2992.34	749.093	4	0.9	0.06807	44.36	0	Observed FDR	xlsm
NLIGALLFDSGETAEATR-G11-U	sp|Q99ZW2|CAS9_STRP1	Cas9CBX1_840ug_eUV_RneasyMinelute2vol_HF_HCD_60mG_1.49054.49054.2	Cas9CBX1_840ug_eUV_RneasyMinelute2vol_HF_HCD_60mG_1.49054.49054.2	56	244.07	U	Natural_-HPO3	U Natural_-HPO3	2121.02	2121.02	1061.52	2	0.3	0.11667	44.32	0	Observed FDR	xlsm
KSEETITPWNFEEVVDKGASAQSFIER-W9-U	sp|Q99ZW2|CAS9_STRP1	Cas9CBX1_840ug_eUV_RneasyMinelute2vol_HF_HCD_60mG_2.37929.37929.4	Cas9CBX1_840ug_eUV_RneasyMinelute2vol_HF_HCD_60mG_2.37929.37929.4	476	244.07	U	Natural_-HPO3	U Natural_-HPO3	3340.57	3340.58	836.152	4	0.5	0.06998	44.28	0	Observed FDR	xlsm
ICYLQEIFSNEMAK-Y3-U	sp|Q99ZW2|CAS9_STRP1	Cas9CBX1_840ug_eUV_RneasyMinelute2vol_HF_HCD_60mG_1.39330.39330.2	Cas9CBX1_840ug_eUV_RneasyMinelute2vol_HF_HCD_60mG_1.39330.39330.2	81	244.07	U	Natural_-HPO3	U Natural_-HPO3	1988.89	1988.89	995.452	2	1.1	0.13115	44.22	0	Observed FDR	xlsm
YTSTKEVLDATLIHQSITGLYETRIDLSQLGGD-Y21-U	sp|Q99ZW2|CAS9_STRP1	Cas9CBX1_840ug_eUV_RneasyMinelute2vol_HF_HCD_60mG_1.59443.59443.3	Cas9CBX1_840ug_eUV_RneasyMinelute2vol_HF_HCD_60mG_1.59443.59443.3	1356	244.07	U	Natural_-HPO3	U Natural_-HPO3	3880.92	3880.93	1294.65	3	1.5	0.04912	44.17	0	Observed FDR	xlsm
YDEHHQDLTLLKALVR-D2-U	sp|Q99ZW2|CAS9_STRP1	Cas9CBX1_840ug_eUV_RneasyMinelute2vol_HF_HCD_60mG_1.34664.34664.3	Cas9CBX1_840ug_eUV_RneasyMinelute2vol_HF_HCD_60mG_1.34664.34664.3	326	244.07	U	Natural_-HPO3	U Natural_-HPO3	2194.1	2194.1	732.376	3	0.9	0.10088	44.15	0	Observed FDR	xlsm
ILTFRIPYYVGPLAR-I6-U	sp|Q99ZW2|CAS9_STRP1	Cas9CBX1_840ug_eUV_RneasyMinelute2vol_HF_HCD_60mG_2.32179.32179.3	Cas9CBX1_840ug_eUV_RneasyMinelute2vol_HF_HCD_60mG_2.32179.32179.3	448	244.07	U	Natural_-HPO3	U Natural_-HPO3	2022.09	2022.1	675.04	3	1.1	0.09893	44.11	0	Observed FDR	xlsm
NLIGALLFDSGETAEATR-T13-U	sp|Q99ZW2|CAS9_STRP1	Cas9CBX1_840ug_eUV_RneasyMinelute2vol_HF_HCD_60mG_2.45953.45953.2	Cas9CBX1_840ug_eUV_RneasyMinelute2vol_HF_HCD_60mG_2.45953.45953.2	58	244.07	U	Natural_-HPO3	U Natural_-HPO3	2121.02	2121.02	1061.52	2	0.6	0.1234	44.11	0	Observed FDR	xlsm
HKPENIVIEMARENQTTQKGQK-R12-A	sp|Q99ZW2|CAS9_STRP1	Cas9CBX1_840ug_eUV_RneasyMinelute2vol_HF_HCD_60mG_1.17606.17606.4	Cas9CBX1_840ug_eUV_RneasyMinelute2vol_HF_HCD_60mG_1.17606.17606.4	765	265.081	A	Natural_-H3PO3	A Natural_-H3PO3	2843.41	2843.42	711.862	4	2	0.08036	44.1	0	Observed FDR	xlsm
NRICYLQEIFSNEXAK-Y5-U	sp|Q99ZW2|CAS9_STRP1	Cas9CBX1_840ug_eUV_RneasyMinelute2vol_HF_HCD_60mG_2.32811.32811.3	Cas9CBX1_840ug_eUV_RneasyMinelute2vol_HF_HCD_60mG_2.32811.32811.3	81	244.07	U	Natural_-HPO3	U Natural_-HPO3	2275.02	2275.03	759.351	3	1.5	0.09267	44.05	0	Observed FDR	xlsm
AGFIKRQLVETR-R6-U	sp|Q99ZW2|CAS9_STRP1	Cas9CBX1_840ug_eUV_RneasyMinelute2vol_HF_HCD_60mG_2.12739.12739.4	Cas9CBX1_840ug_eUV_RneasyMinelute2vol_HF_HCD_60mG_2.12739.12739.4	919	244.07	U	Natural_-HPO3	U Natural_-HPO3	1660.89	1660.89	416.231	4	0.9	0.17068	43.98	0	Observed FDR	xlsm
HKPENIVIEXARENQTTQKGQK-Q15-A	sp|Q99ZW2|CAS9_STRP1	Cas9CBX1_840ug_eUV_RneasyMinelute2vol_HF_HCD_60mG_2.08391.08391.4	Cas9CBX1_840ug_eUV_RneasyMinelute2vol_HF_HCD_60mG_2.08391.08391.4	768	265.081	A	Natural_-H3PO3	A Natural_-H3PO3	2859.4	2859.41	715.859	4	0.3	0.06031	43.84	0	Observed FDR	xlsm
KQRTFDNGSIPHQIHLGELHAILR-Q2-U	sp|Q99ZW2|CAS9_STRP1	Cas9CBX1_840ug_eUV_RneasyMinelute2vol_HF_HCD_60mG_2.28420.28420.5	Cas9CBX1_840ug_eUV_RneasyMinelute2vol_HF_HCD_60mG_2.28420.28420.5	402	244.07	U	Natural_-HPO3	U Natural_-HPO3	3023.57	3023.57	605.722	5	0.6	0.08901	43.78	0	Observed FDR	xlsm
ICYLQEIFSNEMAK-Y3-U	sp|Q99ZW2|CAS9_STRP1	Cas9CBX1_840ug_eUV_RneasyMinelute2vol_HF_HCD_60mG_2.36363.36363.2	Cas9CBX1_840ug_eUV_RneasyMinelute2vol_HF_HCD_60mG_2.36363.36363.2	81	244.07	U	Natural_-HPO3	U Natural_-HPO3	1988.89	1988.89	995.453	2	2	0.11476	43.73	0	Observed FDR	xlsm
NRICYLQEIFSNEXAK-Y5-U	sp|Q99ZW2|CAS9_STRP1	Cas9CBX1_840ug_eUV_RneasyMinelute2vol_HF_HCD_60mG_2.32112.32112.3	Cas9CBX1_840ug_eUV_RneasyMinelute2vol_HF_HCD_60mG_2.32112.32112.3	81	244.07	U	Natural_-HPO3	U Natural_-HPO3	2275.02	2275.03	759.35	3	1.1	0.10429	43.69	0	Observed FDR	xlsm
YTSTKEVLDATLIHQSITGLYETR-Y21-U	sp|Q99ZW2|CAS9_STRP1	Cas9CBX1_840ug_eUV_RneasyMinelute2vol_HF_HCD_60mG_2.33475.33475.4	Cas9CBX1_840ug_eUV_RneasyMinelute2vol_HF_HCD_60mG_2.33475.33475.4	1356	244.07	U	Natural_-HPO3	U Natural_-HPO3	2982.48	2982.49	746.63	4	2.2	0.06325	43.68	0	Observed FDR	xlsm
NRICYLQEIFSNEXAK-Y5-U	sp|Q99ZW2|CAS9_STRP1	Cas9CBX1_840ug_eUV_RneasyMinelute2vol_HF_HCD_60mG_1.32581.32581.3	Cas9CBX1_840ug_eUV_RneasyMinelute2vol_HF_HCD_60mG_1.32581.32581.3	81	244.07	U	Natural_-HPO3	U Natural_-HPO3	2275.02	2275.03	759.35	3	0.2	0.10946	43.63	0	Observed FDR	xlsm
KTEVQTGGFSKESILPK-E12-U	sp|Q99ZW2|CAS9_STRP1	Cas9CBX1_840ug_eUV_RneasyMinelute2vol_HF_HCD_60mG_1.13765.13765.2	Cas9CBX1_840ug_eUV_RneasyMinelute2vol_HF_HCD_60mG_1.13765.13765.2	1108	244.07	U	Natural_-HPO3	U Natural_-HPO3	2092.07	2092.07	1047.04	2	0	0.12221	43.59	0	Observed FDR	xlsm
ICYLQEIFSNEMAK-Y3-U	sp|Q99ZW2|CAS9_STRP1	Cas9CBX1_840ug_eUV_RneasyMinelute2vol_HF_HCD_60mG_2.38252.38252.2	Cas9CBX1_840ug_eUV_RneasyMinelute2vol_HF_HCD_60mG_2.38252.38252.2	81	244.07	U	Natural_-HPO3	U Natural_-HPO3	1988.89	1988.89	995.451	2	0.2	0.15096	43.57	0	Observed FDR	xlsm
RYDEHHQDLTLLKALVR-Y2-U	sp|Q99ZW2|CAS9_STRP1	Cas9CBX1_840ug_eUV_RneasyMinelute2vol_HF_HCD_60mG_2.31507.31507.4	Cas9CBX1_840ug_eUV_RneasyMinelute2vol_HF_HCD_60mG_2.31507.31507.4	325	244.07	U	Natural_-HPO3	U Natural_-HPO3	2350.2	2350.21	588.559	4	1	0.15	43.55	0	Observed FDR	xlsm
RYTSTKEVLDATLIHQSITGLYETR-E23-U	sp|Q99ZW2|CAS9_STRP1	Cas9CBX1_840ug_eUV_RneasyMinelute2vol_HF_HCD_60mG_2.31161.31161.5	Cas9CBX1_840ug_eUV_RneasyMinelute2vol_HF_HCD_60mG_2.31161.31161.5	1357	244.07	U	Natural_-HPO3	U Natural_-HPO3	3138.58	3138.58	628.724	5	-0.4	0.07	43.53	0	Observed FDR	xlsm
IEKILTFRIPYYVGPLAR-Y11-U	sp|Q99ZW2|CAS9_STRP1	Cas9CBX1_840ug_eUV_RneasyMinelute2vol_HF_HCD_60mG_2.40089.40089.3	Cas9CBX1_840ug_eUV_RneasyMinelute2vol_HF_HCD_60mG_2.40089.40089.3	450	244.07	U	Natural_-HPO3	U Natural_-HPO3	2392.32	2392.32	798.448	3	2	0.14356	43.5	0	Observed FDR	xlsm
IEKILTFRIPYYVGPLAR-Y11-U	sp|Q99ZW2|CAS9_STRP1	Cas9CBX1_840ug_eUV_RneasyMinelute2vol_HF_HCD_60mG_1.40677.40677.3	Cas9CBX1_840ug_eUV_RneasyMinelute2vol_HF_HCD_60mG_1.40677.40677.3	450	244.07	U	Natural_-HPO3	U Natural_-HPO3	2392.32	2392.31	798.446	3	-0.4	0.14503	43.48	0	Observed FDR	xlsm
SDGFANRNFMQLIHDDSLTFKEDIQK-Q11-U	sp|Q99ZW2|CAS9_STRP1	Cas9CBX1_840ug_eUV_RneasyMinelute2vol_HF_HCD_60mG_1.40745.40745.4	Cas9CBX1_840ug_eUV_RneasyMinelute2vol_HF_HCD_60mG_1.40745.40745.4	695	244.07	U	Natural_-HPO3	U Natural_-HPO3	3312.54	3312.54	829.142	4	0	0.06149	43.45	0	Observed FDR	xlsm
NRICYLQEIFSNEXAK-Y5-U	sp|Q99ZW2|CAS9_STRP1	Cas9CBX1_840ug_eUV_RneasyMinelute2vol_HF_HCD_60mG_2.31585.31585.3	Cas9CBX1_840ug_eUV_RneasyMinelute2vol_HF_HCD_60mG_2.31585.31585.3	81	244.07	U	Natural_-HPO3	U Natural_-HPO3	2275.02	2275.03	759.35	3	1.1	0.11331	43.44	0	Observed FDR	xlsm
ICYLQEIFSNEMAK-Y3-U	sp|Q99ZW2|CAS9_STRP1	Cas9CBX1_840ug_eUV_RneasyMinelute2vol_HF_HCD_60mG_2.38974.38974.2	Cas9CBX1_840ug_eUV_RneasyMinelute2vol_HF_HCD_60mG_2.38974.38974.2	81	244.07	U	Natural_-HPO3	U Natural_-HPO3	1988.89	1988.89	995.451	2	0.4	0.11248	43.35	0	Observed FDR	xlsm
ILTFRIPYYVGPLAR-Y8-U	sp|Q99ZW2|CAS9_STRP1	Cas9CBX1_840ug_eUV_RneasyMinelute2vol_HF_HCD_60mG_2.36895.36895.3	Cas9CBX1_840ug_eUV_RneasyMinelute2vol_HF_HCD_60mG_2.36895.36895.3	450	244.07	U	Natural_-HPO3	U Natural_-HPO3	2022.09	2022.09	675.038	3	-1.1	0.11491	43.28	0	Observed FDR	xlsm
QLVETRQITKHVAQILDSR-Q7-U	sp|Q99ZW2|CAS9_STRP1	Cas9CBX1_840ug_eUV_RneasyMinelute2vol_HF_HCD_60mG_1.27799.27799.3	Cas9CBX1_840ug_eUV_RneasyMinelute2vol_HF_HCD_60mG_1.27799.27799.3	926	244.07	U	Natural_-HPO3	U Natural_-HPO3	2478.32	2478.32	827.116	3	1.7	0.11526	43.18	0	Observed FDR	xlsm
GNELALPSKYVNFLYLASHYEK-Y15-U	sp|Q99ZW2|CAS9_STRP1	Cas9CBX1_840ug_eUV_RneasyMinelute2vol_HF_HCD_60mG_2.42020.42020.3	Cas9CBX1_840ug_eUV_RneasyMinelute2vol_HF_HCD_60mG_2.42020.42020.3	1237	244.07	U	Natural_-HPO3	U Natural_-HPO3	2799.38	2799.38	934.134	3	0.6	0.07636	43.14	0	Observed FDR	xlsm
ILTFRIPYYVGPLAR-P7-U	sp|Q99ZW2|CAS9_STRP1	Cas9CBX1_840ug_eUV_RneasyMinelute2vol_HF_HCD_60mG_1.43682.43682.3	Cas9CBX1_840ug_eUV_RneasyMinelute2vol_HF_HCD_60mG_1.43682.43682.3	449	244.07	U	Natural_-HPO3	U Natural_-HPO3	2022.09	2022.1	675.04	3	1.7	0.1765	43.11	0	Observed FDR	xlsm
ILTFRIPYYVGPLAR-T3-U	sp|Q99ZW2|CAS9_STRP1	Cas9CBX1_840ug_eUV_RneasyMinelute2vol_HF_HCD_60mG_1.35271.35271.3	Cas9CBX1_840ug_eUV_RneasyMinelute2vol_HF_HCD_60mG_1.35271.35271.3	445	244.07	U	Natural_-HPO3	U Natural_-HPO3	2022.09	2022.09	675.039	3	-0.1	0.1331	43.01	0	Observed FDR	xlsm
NLIGALLFDSGETAEATR-G11-U	sp|Q99ZW2|CAS9_STRP1	Cas9CBX1_840ug_eUV_RneasyMinelute2vol_HF_HCD_60mG_1.48513.48513.2	Cas9CBX1_840ug_eUV_RneasyMinelute2vol_HF_HCD_60mG_1.48513.48513.2	56	244.07	U	Natural_-HPO3	U Natural_-HPO3	2121.02	2121.03	1061.52	2	1.5	0.11863	43	0	Observed FDR	xlsm
ILTFRIPYYVGPLAR-Y8-U	sp|Q99ZW2|CAS9_STRP1	Cas9CBX1_840ug_eUV_RneasyMinelute2vol_HF_HCD_60mG_1.42531.42531.3	Cas9CBX1_840ug_eUV_RneasyMinelute2vol_HF_HCD_60mG_1.42531.42531.3	450	244.07	U	Natural_-HPO3	U Natural_-HPO3	2022.09	2022.1	675.04	3	2	0.1563	42.98	0	Observed FDR	xlsm
TFDNGSIPHQIHLGELHAILR-I7-G	sp|Q99ZW2|CAS9_STRP1	Cas9CBX1_840ug_eUV_RneasyMinelute2vol_HF_HCD_60mG_2.28904.28904.5	Cas9CBX1_840ug_eUV_RneasyMinelute2vol_HF_HCD_60mG_2.28904.28904.5	410	301.102	G	Natural_-HPO3+H2O	G Natural_-HPO3+H2O	2668.35	2668.34	534.677	5	-0.8	0.08839	42.97	0	Observed FDR	xlsm
HKPENIVIEMARENQTTQKGQK-R12-A	sp|Q99ZW2|CAS9_STRP1	Cas9CBX1_840ug_eUV_RneasyMinelute2vol_HF_HCD_60mG_2.16491.16491.4	Cas9CBX1_840ug_eUV_RneasyMinelute2vol_HF_HCD_60mG_2.16491.16491.4	765	265.081	A	Natural_-H3PO3	A Natural_-H3PO3	2843.41	2843.41	711.86	4	0	0.08095	42.92	0	Observed FDR	xlsm
HKPENIVIEMARENQTTQKGQK-Q15-U	sp|Q99ZW2|CAS9_STRP1	Cas9CBX1_840ug_eUV_RneasyMinelute2vol_HF_HCD_60mG_1.07457.07457.4	Cas9CBX1_840ug_eUV_RneasyMinelute2vol_HF_HCD_60mG_1.07457.07457.4	768	260.064	U	Natural_-H3PO3+H2O	U Natural_-H3PO3+H2O	2838.39	2838.4	710.607	4	0.8	0.08895	42.88	0	Observed FDR	xlsm
ILTFRIPYYVGPLAR-R5-UU	sp|Q99ZW2|CAS9_STRP1	Cas9CBX1_840ug_eUV_RneasyMinelute2vol_HF_HCD_60mG_2.44487.44487.3	Cas9CBX1_840ug_eUV_RneasyMinelute2vol_HF_HCD_60mG_2.44487.44487.3	447	550.095	UU	Natural_-HPO3	UU Natural_-HPO3	2328.12	2328.12	777.048	3	0.1	0.14984	42.86	0	Observed FDR	xlsm
ICYLQEIFSNEMAK-Y3-U	sp|Q99ZW2|CAS9_STRP1	Cas9CBX1_840ug_eUV_RneasyMinelute2vol_HF_HCD_60mG_2.37714.37714.2	Cas9CBX1_840ug_eUV_RneasyMinelute2vol_HF_HCD_60mG_2.37714.37714.2	81	244.07	U	Natural_-HPO3	U Natural_-HPO3	1988.89	1988.89	995.451	2	0.6	0.14131	42.83	0	Observed FDR	xlsm
KQRTFDNGSIPHQIHLGELHAILR-T4-G	sp|Q99ZW2|CAS9_STRP1	Cas9CBX1_840ug_eUV_RneasyMinelute2vol_HF_HCD_60mG_1.28087.28087.6	Cas9CBX1_840ug_eUV_RneasyMinelute2vol_HF_HCD_60mG_1.28087.28087.6	404	283.092	G	Natural_-HPO3	G Natural_-HPO3/A Natural_-H3PO3+H2O	3062.59	3062.59	511.439	6	-0.8	0.07654	42.8	0	Observed FDR	xlsm
TFDNGSIPHQIHLGELHAILR-N4-G	sp|Q99ZW2|CAS9_STRP1	Cas9CBX1_840ug_eUV_RneasyMinelute2vol_HF_HCD_60mG_1.30705.30705.5	Cas9CBX1_840ug_eUV_RneasyMinelute2vol_HF_HCD_60mG_1.30705.30705.5	407	283.092	G	Natural_-HPO3	G Natural_-HPO3/A Natural_-H3PO3+H2O	2650.34	2650.34	531.075	5	0.6	0.10347	42.76	0	Observed FDR	xlsm
NRICYLQEIFSNEXAK-Y5-U	sp|Q99ZW2|CAS9_STRP1	Cas9CBX1_840ug_eUV_RneasyMinelute2vol_HF_HCD_60mG_2.34248.34248.3	Cas9CBX1_840ug_eUV_RneasyMinelute2vol_HF_HCD_60mG_2.34248.34248.3	81	244.07	U	Natural_-HPO3	U Natural_-HPO3	2275.02	2275.03	759.35	3	0.9	0.09702	42.68	0	Observed FDR	xlsm
ICYLQEIFSNEMAKVDDSFFHR-Y3-U	sp|Q99ZW2|CAS9_STRP1	Cas9CBX1_840ug_eUV_RneasyMinelute2vol_HF_HCD_60mG_1.53254.53254.4	Cas9CBX1_840ug_eUV_RneasyMinelute2vol_HF_HCD_60mG_1.53254.53254.4	81	244.07	U	Natural_-HPO3	U Natural_-HPO3	2992.34	2992.34	749.092	4	-0.5	0.07274	42.65	0	Observed FDR	xlsm
ICYLQEIFSNEMAK-Y3-U	sp|Q99ZW2|CAS9_STRP1	Cas9CBX1_840ug_eUV_RneasyMinelute2vol_HF_HCD_60mG_1.39917.39917.2	Cas9CBX1_840ug_eUV_RneasyMinelute2vol_HF_HCD_60mG_1.39917.39917.2	81	244.07	U	Natural_-HPO3	U Natural_-HPO3	1988.89	1988.89	995.452	2	0.7	0.13219	42.65	0	Observed FDR	xlsm
IPYYVGPLAR-Y3-U	sp|Q99ZW2|CAS9_STRP1	Cas9CBX1_840ug_eUV_RneasyMinelute2vol_HF_HCD_60mG_1.25925.25925.2	Cas9CBX1_840ug_eUV_RneasyMinelute2vol_HF_HCD_60mG_1.25925.25925.2	450	244.07	U	Natural_-HPO3	U Natural_-HPO3	1391.71	1391.71	696.863	2	0.8	0.26905	42.61	0	Observed FDR	xlsm
ICYLQEIFSNEMAK-Y3-U	sp|Q99ZW2|CAS9_STRP1	Cas9CBX1_840ug_eUV_RneasyMinelute2vol_HF_HCD_60mG_1.39306.39306.2	Cas9CBX1_840ug_eUV_RneasyMinelute2vol_HF_HCD_60mG_1.39306.39306.2	81	244.07	U	Natural_-HPO3	U Natural_-HPO3	1988.89	1988.89	995.453	2	2	0.13865	42.59	0	Observed FDR	xlsm
KQRTFDNGSIPHQIHLGELHAILR-Q2-U	sp|Q99ZW2|CAS9_STRP1	Cas9CBX1_840ug_eUV_RneasyMinelute2vol_HF_HCD_60mG_1.28888.28888.5	Cas9CBX1_840ug_eUV_RneasyMinelute2vol_HF_HCD_60mG_1.28888.28888.5	402	244.07	U	Natural_-HPO3	U Natural_-HPO3	3023.57	3023.57	605.723	5	1.6	0.08973	42.59	0	Observed FDR	xlsm
RYDEHHQDLTLLKALVR-D3-U	sp|Q99ZW2|CAS9_STRP1	Cas9CBX1_840ug_eUV_RneasyMinelute2vol_HF_HCD_60mG_1.32583.32583.4	Cas9CBX1_840ug_eUV_RneasyMinelute2vol_HF_HCD_60mG_1.32583.32583.4	326	244.07	U	Natural_-HPO3	U Natural_-HPO3	2350.2	2350.2	588.559	4	0.8	0.15717	42.59	0	Observed FDR	xlsm
NRICYLQEIFSNEXAK-Y5-U	sp|Q99ZW2|CAS9_STRP1	Cas9CBX1_840ug_eUV_RneasyMinelute2vol_HF_HCD_60mG_1.32015.32015.3	Cas9CBX1_840ug_eUV_RneasyMinelute2vol_HF_HCD_60mG_1.32015.32015.3	81	244.07	U	Natural_-HPO3	U Natural_-HPO3	2275.02	2275.02	759.349	3	-0.4	0.10093	42.56	0	Observed FDR	xlsm
YVNFLYLASHYEK-Y6-U	sp|Q99ZW2|CAS9_STRP1	Cas9CBX1_840ug_eUV_RneasyMinelute2vol_HF_HCD_60mG_2.38768.38768.2	Cas9CBX1_840ug_eUV_RneasyMinelute2vol_HF_HCD_60mG_2.38768.38768.2	1237	244.07	U	Natural_-HPO3	U Natural_-HPO3	1889.88	1889.88	945.95	2	0.3	0.13786	42.52	0	Observed FDR	xlsm
LESEFVYGDYKVYDVR-Y10-U	sp|Q99ZW2|CAS9_STRP1	Cas9CBX1_840ug_eUV_RneasyMinelute2vol_HF_HCD_60mG_1.26029.26029.2	Cas9CBX1_840ug_eUV_RneasyMinelute2vol_HF_HCD_60mG_1.26029.26029.2	1013	244.07	U	Natural_-HPO3	U Natural_-HPO3	2225.02	2225.02	1113.52	2	2.4	0.16009	42.51	0	Observed FDR	xlsm
HKPENIVIEMARENQTTQKGQK-Q15-U	sp|Q99ZW2|CAS9_STRP1	Cas9CBX1_840ug_eUV_RneasyMinelute2vol_HF_HCD_60mG_2.06824.06824.4	Cas9CBX1_840ug_eUV_RneasyMinelute2vol_HF_HCD_60mG_2.06824.06824.4	768	260.064	U	Natural_-H3PO3+H2O	U Natural_-H3PO3+H2O	2838.39	2838.4	710.607	4	0.8	0.08728	42.49	0	Observed FDR	xlsm
ILTFRIPYYVGPLAR-P7-U	sp|Q99ZW2|CAS9_STRP1	Cas9CBX1_840ug_eUV_RneasyMinelute2vol_HF_HCD_60mG_2.40794.40794.3	Cas9CBX1_840ug_eUV_RneasyMinelute2vol_HF_HCD_60mG_2.40794.40794.3	449	244.07	U	Natural_-HPO3	U Natural_-HPO3	2022.09	2022.1	675.041	3	2.7	0.19861	42.49	0	Observed FDR	xlsm
YTSTKEVLDATLIHQSITGLYETR-Y21-U	sp|Q99ZW2|CAS9_STRP1	Cas9CBX1_840ug_eUV_RneasyMinelute2vol_HF_HCD_60mG_1.33360.33360.4	Cas9CBX1_840ug_eUV_RneasyMinelute2vol_HF_HCD_60mG_1.33360.33360.4	1356	244.07	U	Natural_-HPO3	U Natural_-HPO3	2982.48	2982.48	746.629	4	0.5	0.07082	42.44	0	Observed FDR	xlsm
LSDYDVDHIVPQSFLKDDSIDNK-S19-U	sp|Q99ZW2|CAS9_STRP1	Cas9CBX1_840ug_eUV_RneasyMinelute2vol_HF_HCD_60mG_2.31953.31953.3	Cas9CBX1_840ug_eUV_RneasyMinelute2vol_HF_HCD_60mG_2.31953.31953.3	851	244.07	U	Natural_-HPO3	U Natural_-HPO3	2906.35	2906.35	969.79	3	0.1	0.07863	42.38	0	Observed FDR	xlsm
NRICYLQEIFSNEXAK-Y5-U	sp|Q99ZW2|CAS9_STRP1	Cas9CBX1_840ug_eUV_RneasyMinelute2vol_HF_HCD_60mG_2.31041.31041.3	Cas9CBX1_840ug_eUV_RneasyMinelute2vol_HF_HCD_60mG_2.31041.31041.3	81	244.07	U	Natural_-HPO3	U Natural_-HPO3	2275.02	2275.03	759.351	3	1.8	0.10979	42.35	0	Observed FDR	xlsm
IPYYVGPLAR-Y4-U	sp|Q99ZW2|CAS9_STRP1	Cas9CBX1_840ug_eUV_RneasyMinelute2vol_HF_HCD_60mG_1.28307.28307.2	Cas9CBX1_840ug_eUV_RneasyMinelute2vol_HF_HCD_60mG_1.28307.28307.2	451	244.07	U	Natural_-HPO3	U Natural_-HPO3	1391.71	1391.71	696.862	2	0.1	0.23503	42.32	0	Observed FDR	xlsm
NRICYLQEIFSNEXAK-Y5-U	sp|Q99ZW2|CAS9_STRP1	Cas9CBX1_840ug_eUV_RneasyMinelute2vol_HF_HCD_60mG_2.29180.29180.3	Cas9CBX1_840ug_eUV_RneasyMinelute2vol_HF_HCD_60mG_2.29180.29180.3	81	244.07	U	Natural_-HPO3	U Natural_-HPO3	2275.02	2275.03	759.35	3	1.2	0.1071	42.29	0	Observed FDR	xlsm
ILTFRIPYYVGPLAR-Y8-U	sp|Q99ZW2|CAS9_STRP1	Cas9CBX1_840ug_eUV_RneasyMinelute2vol_HF_HCD_60mG_2.40566.40566.3	Cas9CBX1_840ug_eUV_RneasyMinelute2vol_HF_HCD_60mG_2.40566.40566.3	450	244.07	U	Natural_-HPO3	U Natural_-HPO3	2022.09	2022.1	675.04	3	1.2	0.16792	42.27	0	Observed FDR	xlsm
KSEETITPWNFEEVVDKGASAQSFIER-N10-U	sp|Q99ZW2|CAS9_STRP1	Cas9CBX1_840ug_eUV_RneasyMinelute2vol_HF_HCD_60mG_2.36817.36817.4	Cas9CBX1_840ug_eUV_RneasyMinelute2vol_HF_HCD_60mG_2.36817.36817.4	477	244.07	U	Natural_-HPO3	U Natural_-HPO3	3340.57	3340.57	836.151	4	0	0.06458	42.26	0	Observed FDR	xlsm
KSEETITPWNFEEVVDKGASAQSFIER-N10-U	sp|Q99ZW2|CAS9_STRP1	Cas9CBX1_840ug_eUV_RneasyMinelute2vol_HF_HCD_60mG_1.31338.31338.4	Cas9CBX1_840ug_eUV_RneasyMinelute2vol_HF_HCD_60mG_1.31338.31338.4	477	244.07	U	Natural_-HPO3	U Natural_-HPO3	3340.57	3340.58	836.152	4	0.7	0.05785	42.26	0	Observed FDR	xlsm
ILTFRIPYYVGPLAR-F4-U	sp|Q99ZW2|CAS9_STRP1	Cas9CBX1_840ug_eUV_RneasyMinelute2vol_HF_HCD_60mG_1.34228.34228.3	Cas9CBX1_840ug_eUV_RneasyMinelute2vol_HF_HCD_60mG_1.34228.34228.3	446	244.07	U	Natural_-HPO3	U Natural_-HPO3	2022.09	2022.1	675.04	3	1.2	0.0862	42.24	0	Observed FDR	xlsm
IPYYVGPLAR-Y3-U	sp|Q99ZW2|CAS9_STRP1	Cas9CBX1_840ug_eUV_RneasyMinelute2vol_HF_HCD_60mG_2.27031.27031.2	Cas9CBX1_840ug_eUV_RneasyMinelute2vol_HF_HCD_60mG_2.27031.27031.2	450	244.07	U	Natural_-HPO3	U Natural_-HPO3	1391.71	1391.71	696.863	2	1.8	0.26445	42.2	0	Observed FDR	xlsm
KQRTFDNGSIPHQIHLGELHAILR-Q2-U	sp|Q99ZW2|CAS9_STRP1	Cas9CBX1_840ug_eUV_RneasyMinelute2vol_HF_HCD_60mG_1.28907.28907.6	Cas9CBX1_840ug_eUV_RneasyMinelute2vol_HF_HCD_60mG_1.28907.28907.6	402	244.07	U	Natural_-HPO3	U Natural_-HPO3	3023.57	3023.57	504.936	6	0.8	0.07245	42.2	0	Observed FDR	xlsm
LSDYDVDHIVPQSFLKDDSIDNK-S19-U	sp|Q99ZW2|CAS9_STRP1	Cas9CBX1_840ug_eUV_RneasyMinelute2vol_HF_HCD_60mG_2.31975.31975.3	Cas9CBX1_840ug_eUV_RneasyMinelute2vol_HF_HCD_60mG_2.31975.31975.3	851	244.07	U	Natural_-HPO3	U Natural_-HPO3	2906.35	2906.35	969.791	3	1.2	0.07061	42.19	0	Observed FDR	xlsm
ICYLQEIFSNEMAK-Y3-U	sp|Q99ZW2|CAS9_STRP1	Cas9CBX1_840ug_eUV_RneasyMinelute2vol_HF_HCD_60mG_2.37110.37110.2	Cas9CBX1_840ug_eUV_RneasyMinelute2vol_HF_HCD_60mG_2.37110.37110.2	81	260.064	U	Natural_-H3PO3+H2O	U Natural_-H3PO3+H2O	2004.88	2004.88	1003.45	2	1.1	0.1024	42.15	0	Observed FDR	xlsm
RYTSTKEVLDATLIHQSITGLYETR-E23-U	sp|Q99ZW2|CAS9_STRP1	Cas9CBX1_840ug_eUV_RneasyMinelute2vol_HF_HCD_60mG_2.30143.30143.5	Cas9CBX1_840ug_eUV_RneasyMinelute2vol_HF_HCD_60mG_2.30143.30143.5	1357	244.07	U	Natural_-HPO3	U Natural_-HPO3	3138.58	3138.58	628.725	5	0.5	0.06907	42.15	0	Observed FDR	xlsm
KVLSMPQVNIVK-M5-U	sp|Q99ZW2|CAS9_STRP1	Cas9CBX1_840ug_eUV_RneasyMinelute2vol_HF_HCD_60mG_2.19204.19204.2	Cas9CBX1_840ug_eUV_RneasyMinelute2vol_HF_HCD_60mG_2.19204.19204.2	1089	244.07	U	Natural_-HPO3	U Natural_-HPO3	1598.87	1598.87	800.444	2	1.6	0.16905	42.15	0	Observed FDR	xlsm
NGYAGYIDGGASQEEFYK-Y3-U	sp|Q99ZW2|CAS9_STRP1	Cas9CBX1_840ug_eUV_RneasyMinelute2vol_HF_HCD_60mG_1.21754.21754.2	Cas9CBX1_840ug_eUV_RneasyMinelute2vol_HF_HCD_60mG_1.21754.21754.2	359	244.07	U	Natural_-HPO3	U Natural_-HPO3	2211.92	2211.92	1106.97	2	0.6	0.09264	42.14	0	Observed FDR	xlsm
KSEETITPWNFEEVVDKGASAQSFIER-V14-U	sp|Q99ZW2|CAS9_STRP1	Cas9CBX1_840ug_eUV_RneasyMinelute2vol_HF_HCD_60mG_1.37467.37467.4	Cas9CBX1_840ug_eUV_RneasyMinelute2vol_HF_HCD_60mG_1.37467.37467.4	481	244.07	U	Natural_-HPO3	U Natural_-HPO3	3340.57	3340.58	836.154	4	2.9	0.05948	42.13	0	Observed FDR	xlsm
TFDNGSIPHQIHLGELHAILR-N4-G	sp|Q99ZW2|CAS9_STRP1	Cas9CBX1_840ug_eUV_RneasyMinelute2vol_HF_HCD_60mG_1.30849.30849.5	Cas9CBX1_840ug_eUV_RneasyMinelute2vol_HF_HCD_60mG_1.30849.30849.5	407	283.092	G	Natural_-HPO3	G Natural_-HPO3/A Natural_-H3PO3+H2O	2650.34	2650.34	531.075	5	0.3	0.10705	42.11	0	Observed FDR	xlsm
TFDNGSIPHQIHLGELHAILR-F2-G	sp|Q99ZW2|CAS9_STRP1	Cas9CBX1_840ug_eUV_RneasyMinelute2vol_HF_HCD_60mG_1.30708.30708.4	Cas9CBX1_840ug_eUV_RneasyMinelute2vol_HF_HCD_60mG_1.30708.30708.4	405	283.092	G	Natural_-HPO3	G Natural_-HPO3/A Natural_-H3PO3+H2O	2650.34	2650.34	663.592	4	0.5	0.09542	42.1	0	Observed FDR	xlsm
NLIGALLFDSGETAEATR-S10-U	sp|Q99ZW2|CAS9_STRP1	Cas9CBX1_840ug_eUV_RneasyMinelute2vol_HF_HCD_60mG_2.45032.45032.2	Cas9CBX1_840ug_eUV_RneasyMinelute2vol_HF_HCD_60mG_2.45032.45032.2	55	244.07	U	Natural_-HPO3	U Natural_-HPO3	2121.02	2121.03	1061.52	2	2.2	0.10805	42.08	0	Observed FDR	xlsm
IPYYVGPLAR-Y3-U	sp|Q99ZW2|CAS9_STRP1	Cas9CBX1_840ug_eUV_RneasyMinelute2vol_HF_HCD_60mG_1.27745.27745.2	Cas9CBX1_840ug_eUV_RneasyMinelute2vol_HF_HCD_60mG_1.27745.27745.2	450	244.07	U	Natural_-HPO3	U Natural_-HPO3	1391.71	1391.71	696.863	2	0.7	0.29638	42.03	0	Observed FDR	xlsm
GNELALPSKYVNFLYLASHYEK-Y15-U	sp|Q99ZW2|CAS9_STRP1	Cas9CBX1_840ug_eUV_RneasyMinelute2vol_HF_HCD_60mG_2.42022.42022.3	Cas9CBX1_840ug_eUV_RneasyMinelute2vol_HF_HCD_60mG_2.42022.42022.3	1237	244.07	U	Natural_-HPO3	U Natural_-HPO3	2799.38	2799.38	934.134	3	0.6	0.07636	42.01	0	Observed FDR	xlsm
NRICYLQEIFSNEMAKVDDSFFHR-Q7-U	sp|Q99ZW2|CAS9_STRP1	Cas9CBX1_840ug_eUV_RneasyMinelute2vol_HF_HCD_60mG_1.52512.52512.5	Cas9CBX1_840ug_eUV_RneasyMinelute2vol_HF_HCD_60mG_1.52512.52512.5	83	244.07	U	Natural_-HPO3	U Natural_-HPO3	3262.48	3262.48	653.504	5	0.3	0.06399	41.95	0	Observed FDR	xlsm
ILTFRIPYYVGPLAR-Y8-U	sp|Q99ZW2|CAS9_STRP1	Cas9CBX1_840ug_eUV_RneasyMinelute2vol_HF_HCD_60mG_2.37980.37980.3	Cas9CBX1_840ug_eUV_RneasyMinelute2vol_HF_HCD_60mG_2.37980.37980.3	450	244.07	U	Natural_-HPO3	U Natural_-HPO3	2022.09	2022.1	675.04	3	1.6	0.08889	41.95	0	Observed FDR	xlsm
ILTFRIPYYVGPLAR-R5-U	sp|Q99ZW2|CAS9_STRP1	Cas9CBX1_840ug_eUV_RneasyMinelute2vol_HF_HCD_60mG_2.34362.34362.3	Cas9CBX1_840ug_eUV_RneasyMinelute2vol_HF_HCD_60mG_2.34362.34362.3	447	244.07	U	Natural_-HPO3	U Natural_-HPO3	2022.09	2022.1	675.04	3	1.3	0.10946	41.92	0	Observed FDR	xlsm
QRTFDNGSIPHQIHLGELHAILR-I9-U	sp|Q99ZW2|CAS9_STRP1	Cas9CBX1_840ug_eUV_RneasyMinelute2vol_HF_HCD_60mG_1.30252.30252.4	Cas9CBX1_840ug_eUV_RneasyMinelute2vol_HF_HCD_60mG_1.30252.30252.4	410	244.07	U	Natural_-HPO3	U Natural_-HPO3	2895.47	2895.48	724.877	4	0.9	0.09816	41.92	0	Observed FDR	xlsm
YDEHHQDLTLLK-D2-U	sp|Q99ZW2|CAS9_STRP1	Cas9CBX1_840ug_eUV_RneasyMinelute2vol_HF_HCD_60mG_2.18191.18191.2	Cas9CBX1_840ug_eUV_RneasyMinelute2vol_HF_HCD_60mG_2.18191.18191.2	326	244.07	U	Natural_-HPO3	U Natural_-HPO3	1754.81	1754.82	878.416	2	2.6	0.17122	41.83	0	Observed FDR	xlsm
IPYYVGPLAR-Y3-U	sp|Q99ZW2|CAS9_STRP1	Cas9CBX1_840ug_eUV_RneasyMinelute2vol_HF_HCD_60mG_2.26486.26486.2	Cas9CBX1_840ug_eUV_RneasyMinelute2vol_HF_HCD_60mG_2.26486.26486.2	450	244.07	U	Natural_-HPO3	U Natural_-HPO3	1391.71	1391.71	696.864	2	2.1	0.28914	41.82	0	Observed FDR	xlsm
QRTFDNGSIPHQIHLGELHAILR-F4-G	sp|Q99ZW2|CAS9_STRP1	Cas9CBX1_840ug_eUV_RneasyMinelute2vol_HF_HCD_60mG_1.28729.28729.6	Cas9CBX1_840ug_eUV_RneasyMinelute2vol_HF_HCD_60mG_1.28729.28729.6	405	283.092	G	Natural_-HPO3	G Natural_-HPO3/A Natural_-H3PO3+H2O	2934.5	2934.5	490.091	6	1.4	0.08819	41.74	0	Observed FDR	xlsm
ILTFRIPYYVGPLAR-Y8-U	sp|Q99ZW2|CAS9_STRP1	Cas9CBX1_840ug_eUV_RneasyMinelute2vol_HF_HCD_60mG_2.42033.42033.3	Cas9CBX1_840ug_eUV_RneasyMinelute2vol_HF_HCD_60mG_2.42033.42033.3	450	244.07	U	Natural_-HPO3	U Natural_-HPO3	2022.09	2022.09	675.039	3	0.2	0.1658	41.74	0	Observed FDR	xlsm
KYGGFDSPTVAYSVLVVAK-F5-U	sp|Q99ZW2|CAS9_STRP1	Cas9CBX1_840ug_eUV_RneasyMinelute2vol_HF_HCD_60mG_2.32280.32280.3	Cas9CBX1_840ug_eUV_RneasyMinelute2vol_HF_HCD_60mG_2.32280.32280.3	1134	244.07	U	Natural_-HPO3	U Natural_-HPO3	2244.13	2244.13	749.053	3	1.4	0.0946	41.73	0	Observed FDR	xlsm
NRICYLQEIFSNEXAK-Y5-U	sp|Q99ZW2|CAS9_STRP1	Cas9CBX1_840ug_eUV_RneasyMinelute2vol_HF_HCD_60mG_2.29692.29692.3	Cas9CBX1_840ug_eUV_RneasyMinelute2vol_HF_HCD_60mG_2.29692.29692.3	81	244.07	U	Natural_-HPO3	U Natural_-HPO3	2275.02	2275.02	759.349	3	-0.4	0.09198	41.72	0	Observed FDR	xlsm
ICYLQEIFSNEMAK-Y3-U	sp|Q99ZW2|CAS9_STRP1	Cas9CBX1_840ug_eUV_RneasyMinelute2vol_HF_HCD_60mG_2.37928.37928.2	Cas9CBX1_840ug_eUV_RneasyMinelute2vol_HF_HCD_60mG_2.37928.37928.2	81	244.07	U	Natural_-HPO3	U Natural_-HPO3	1988.89	1988.89	995.454	2	2.9	0.13455	41.71	0	Observed FDR	xlsm
IPYYVGPLAR-Y3-U	sp|Q99ZW2|CAS9_STRP1	Cas9CBX1_840ug_eUV_RneasyMinelute2vol_HF_HCD_60mG_1.25395.25395.2	Cas9CBX1_840ug_eUV_RneasyMinelute2vol_HF_HCD_60mG_1.25395.25395.2	450	244.07	U	Natural_-HPO3	U Natural_-HPO3	1391.71	1391.71	696.862	2	0.6	0.27225	41.71	0	Observed FDR	xlsm
QRTFDNGSIPHQIHLGELHAILR-R2-G	sp|Q99ZW2|CAS9_STRP1	Cas9CBX1_840ug_eUV_RneasyMinelute2vol_HF_HCD_60mG_1.28656.28656.6	Cas9CBX1_840ug_eUV_RneasyMinelute2vol_HF_HCD_60mG_1.28656.28656.6	403	283.092	G	Natural_-HPO3	G Natural_-HPO3/A Natural_-H3PO3+H2O	2934.5	2934.5	490.091	6	0.5	0.08779	41.7	0	Observed FDR	xlsm
AQVSGQGDSLHEHIANLAGSPAIKK-S9-U	sp|Q99ZW2|CAS9_STRP1	Cas9CBX1_840ug_eUV_RneasyMinelute2vol_HF_HCD_60mG_2.17894.17894.5	Cas9CBX1_840ug_eUV_RneasyMinelute2vol_HF_HCD_60mG_2.17894.17894.5	719	244.07	U	Natural_-HPO3	U Natural_-HPO3	2771.38	2771.39	555.285	5	1.1	0.08889	41.69	0	Observed FDR	xlsm
ILTFRIPYYVGPLAR-P7-U	sp|Q99ZW2|CAS9_STRP1	Cas9CBX1_840ug_eUV_RneasyMinelute2vol_HF_HCD_60mG_2.39051.39051.3	Cas9CBX1_840ug_eUV_RneasyMinelute2vol_HF_HCD_60mG_2.39051.39051.3	449	244.07	U	Natural_-HPO3	U Natural_-HPO3	2022.09	2022.1	675.04	3	1	0.14588	41.65	0	Observed FDR	xlsm
APLSASXIKRYDEHHQDLTLLK-D12-U	sp|Q99ZW2|CAS9_STRP1	Cas9CBX1_840ug_eUV_RneasyMinelute2vol_HF_HCD_60mG_1.19456.19456.3	Cas9CBX1_840ug_eUV_RneasyMinelute2vol_HF_HCD_60mG_1.19456.19456.3	326	244.07	U	Natural_-HPO3	U Natural_-HPO3	2825.4	2825.4	942.808	3	-0.4	0.084	41.58	0	Observed FDR	xlsm
RYDEHHQDLTLLK-D3-U	sp|Q99ZW2|CAS9_STRP1	Cas9CBX1_840ug_eUV_RneasyMinelute2vol_HF_HCD_60mG_2.16542.16542.3	Cas9CBX1_840ug_eUV_RneasyMinelute2vol_HF_HCD_60mG_2.16542.16542.3	326	244.07	U	Natural_-HPO3	U Natural_-HPO3	1910.91	1910.91	637.979	3	0.5	0.16093	41.56	0	Observed FDR	xlsm
ILTFRIPYYVGPLAR-Y8-U	sp|Q99ZW2|CAS9_STRP1	Cas9CBX1_840ug_eUV_RneasyMinelute2vol_HF_HCD_60mG_1.44233.44233.3	Cas9CBX1_840ug_eUV_RneasyMinelute2vol_HF_HCD_60mG_1.44233.44233.3	450	244.07	U	Natural_-HPO3	U Natural_-HPO3	2022.09	2022.09	675.039	3	-0.1	0.17019	41.55	0	Observed FDR	xlsm
ILTFRIPYYVGPLAR-R5-U	sp|Q99ZW2|CAS9_STRP1	Cas9CBX1_840ug_eUV_RneasyMinelute2vol_HF_HCD_60mG_1.46137.46137.3	Cas9CBX1_840ug_eUV_RneasyMinelute2vol_HF_HCD_60mG_1.46137.46137.3	447	244.07	U	Natural_-HPO3	U Natural_-HPO3	2022.09	2022.1	675.04	3	0.7	0.13531	41.55	0	Observed FDR	xlsm
KNRICYLQEIFSNEXAK-C5-U	sp|Q99ZW2|CAS9_STRP1	Cas9CBX1_840ug_eUV_RneasyMinelute2vol_HF_HCD_60mG_1.29813.29813.3	Cas9CBX1_840ug_eUV_RneasyMinelute2vol_HF_HCD_60mG_1.29813.29813.3	80	244.07	U	Natural_-HPO3	U Natural_-HPO3	2403.12	2403.12	802.048	3	0.3	0.0968	41.54	0	Observed FDR	xlsm
HKPENIVIEMARENQTTQK-M10-U	sp|Q99ZW2|CAS9_STRP1	Cas9CBX1_840ug_eUV_RneasyMinelute2vol_HF_HCD_60mG_1.11838.11838.4	Cas9CBX1_840ug_eUV_RneasyMinelute2vol_HF_HCD_60mG_1.11838.11838.4	763	244.07	U	Natural_-HPO3	U Natural_-HPO3	2509.22	2509.23	628.315	4	2.2	0.10754	41.53	0	Observed FDR	xlsm
IEKILTFRIPYYVGPLAR-P10-U	sp|Q99ZW2|CAS9_STRP1	Cas9CBX1_840ug_eUV_RneasyMinelute2vol_HF_HCD_60mG_2.40107.40107.3	Cas9CBX1_840ug_eUV_RneasyMinelute2vol_HF_HCD_60mG_2.40107.40107.3	449	244.07	U	Natural_-HPO3	U Natural_-HPO3	2392.32	2392.32	798.447	3	0.6	0.14022	41.53	0	Observed FDR	xlsm
KTEVQTGGFSKESILPK-F9-U	sp|Q99ZW2|CAS9_STRP1	Cas9CBX1_840ug_eUV_RneasyMinelute2vol_HF_HCD_60mG_2.14005.14005.3	Cas9CBX1_840ug_eUV_RneasyMinelute2vol_HF_HCD_60mG_2.14005.14005.3	1105	242.054	U	Natural_-H3PO3	U Natural_-H3PO3	2090.05	2090.06	697.693	3	1	0.0993	41.44	0	Observed FDR	xlsm
KQRTFDNGSIPHQIHLGELHAILR-D6-U	sp|Q99ZW2|CAS9_STRP1	Cas9CBX1_840ug_eUV_RneasyMinelute2vol_HF_HCD_60mG_1.28810.28810.5	Cas9CBX1_840ug_eUV_RneasyMinelute2vol_HF_HCD_60mG_1.28810.28810.5	406	244.07	U	Natural_-HPO3	U Natural_-HPO3	3023.57	3023.57	605.721	5	-0.5	0.0679	41.4	0	Observed FDR	xlsm
ICYLQEIFSNEMAK-Y3-U	sp|Q99ZW2|CAS9_STRP1	Cas9CBX1_840ug_eUV_RneasyMinelute2vol_HF_HCD_60mG_1.35266.35266.2	Cas9CBX1_840ug_eUV_RneasyMinelute2vol_HF_HCD_60mG_1.35266.35266.2	81	244.07	U	Natural_-HPO3	U Natural_-HPO3	1988.89	1988.89	995.453	2	2.7	0.08043	41.39	0	Observed FDR	xlsm
IEKILTFRIPYYVGPLAR-Y12-U	sp|Q99ZW2|CAS9_STRP1	Cas9CBX1_840ug_eUV_RneasyMinelute2vol_HF_HCD_60mG_2.39414.39414.3	Cas9CBX1_840ug_eUV_RneasyMinelute2vol_HF_HCD_60mG_2.39414.39414.3	451	244.07	U	Natural_-HPO3	U Natural_-HPO3	2392.32	2392.32	798.447	3	1.1	0.13174	41.37	0	Observed FDR	xlsm
ILTFRIPYYVGPLAR-R5-U	sp|Q99ZW2|CAS9_STRP1	Cas9CBX1_840ug_eUV_RneasyMinelute2vol_HF_HCD_60mG_1.46716.46716.3	Cas9CBX1_840ug_eUV_RneasyMinelute2vol_HF_HCD_60mG_1.46716.46716.3	447	244.07	U	Natural_-HPO3	U Natural_-HPO3	2022.09	2022.09	675.039	3	0.5	0.15711	41.34	0	Observed FDR	xlsm
NRICYLQEIFSNEXAK-Y5-U	sp|Q99ZW2|CAS9_STRP1	Cas9CBX1_840ug_eUV_RneasyMinelute2vol_HF_HCD_60mG_1.35140.35140.3	Cas9CBX1_840ug_eUV_RneasyMinelute2vol_HF_HCD_60mG_1.35140.35140.3	81	244.07	U	Natural_-HPO3	U Natural_-HPO3	2275.02	2275.02	759.349	3	-0.4	0.08848	41.33	0	Observed FDR	xlsm
IPYYVGPLAR-Y3-U	sp|Q99ZW2|CAS9_STRP1	Cas9CBX1_840ug_eUV_RneasyMinelute2vol_HF_HCD_60mG_1.26592.26592.2	Cas9CBX1_840ug_eUV_RneasyMinelute2vol_HF_HCD_60mG_1.26592.26592.2	450	244.07	U	Natural_-HPO3	U Natural_-HPO3	1391.71	1391.71	696.862	2	0.4	0.21791	41.27	0	Observed FDR	xlsm
KNRICYLQEIFSNEMAK-C5-U	sp|Q99ZW2|CAS9_STRP1	Cas9CBX1_840ug_eUV_RneasyMinelute2vol_HF_HCD_60mG_2.33604.33604.3	Cas9CBX1_840ug_eUV_RneasyMinelute2vol_HF_HCD_60mG_2.33604.33604.3	80	244.07	U	Natural_-HPO3	U Natural_-HPO3	2387.12	2387.12	796.716	3	-0.4	0.10282	41.23	0	Observed FDR	xlsm
ILTFRIPYYVGPLAR-Y8-U	sp|Q99ZW2|CAS9_STRP1	Cas9CBX1_840ug_eUV_RneasyMinelute2vol_HF_HCD_60mG_2.40070.40070.3	Cas9CBX1_840ug_eUV_RneasyMinelute2vol_HF_HCD_60mG_2.40070.40070.3	450	244.07	U	Natural_-HPO3	U Natural_-HPO3	2022.09	2022.1	675.04	3	0.7	0.141	41.23	0	Observed FDR	xlsm
ILTFRIPYYVGPLAR-P7-U	sp|Q99ZW2|CAS9_STRP1	Cas9CBX1_840ug_eUV_RneasyMinelute2vol_HF_HCD_60mG_1.59920.59920.3	Cas9CBX1_840ug_eUV_RneasyMinelute2vol_HF_HCD_60mG_1.59920.59920.3	449	244.07	U	Natural_-HPO3	U Natural_-HPO3	2022.09	2022.1	675.04	3	0.7	0.14393	41.22	0	Observed FDR	xlsm
IEKILTFRIPYYVGPLAR-Y11-U	sp|Q99ZW2|CAS9_STRP1	Cas9CBX1_840ug_eUV_RneasyMinelute2vol_HF_HCD_60mG_1.41827.41827.3	Cas9CBX1_840ug_eUV_RneasyMinelute2vol_HF_HCD_60mG_1.41827.41827.3	450	244.07	U	Natural_-HPO3	U Natural_-HPO3	2392.32	2392.32	798.449	3	2.9	0.13676	41.22	0	Observed FDR	xlsm
NLIGALLFDSGETAEATR-T13-U	sp|Q99ZW2|CAS9_STRP1	Cas9CBX1_840ug_eUV_RneasyMinelute2vol_HF_HCD_60mG_1.49605.49605.2	Cas9CBX1_840ug_eUV_RneasyMinelute2vol_HF_HCD_60mG_1.49605.49605.2	58	244.07	U	Natural_-HPO3	U Natural_-HPO3	2121.02	2121.02	1061.52	2	1	0.10412	41.2	0	Observed FDR	xlsm
LSDYDVDHIVPQSFLKDDSIDNKVLTR-D17-U	sp|Q99ZW2|CAS9_STRP1	Cas9CBX1_840ug_eUV_RneasyMinelute2vol_HF_HCD_60mG_1.35043.35043.3	Cas9CBX1_840ug_eUV_RneasyMinelute2vol_HF_HCD_60mG_1.35043.35043.3	849	244.07	U	Natural_-HPO3	U Natural_-HPO3	3375.65	3375.65	1126.22	3	0	0.07032	41.18	0	Observed FDR	xlsm
AGFIKRQLVETR-Q7-U	sp|Q99ZW2|CAS9_STRP1	Cas9CBX1_840ug_eUV_RneasyMinelute2vol_HF_HCD_60mG_2.13288.13288.4	Cas9CBX1_840ug_eUV_RneasyMinelute2vol_HF_HCD_60mG_2.13288.13288.4	920	244.07	U	Natural_-HPO3	U Natural_-HPO3	1660.89	1660.89	416.23	4	0.5	0.15277	41.16	0	Observed FDR	xlsm
NRICYLQEIFSNEXAK-Y5-U	sp|Q99ZW2|CAS9_STRP1	Cas9CBX1_840ug_eUV_RneasyMinelute2vol_HF_HCD_60mG_1.37197.37197.3	Cas9CBX1_840ug_eUV_RneasyMinelute2vol_HF_HCD_60mG_1.37197.37197.3	81	244.07	U	Natural_-HPO3	U Natural_-HPO3	2275.02	2275.02	759.348	3	-1.7	0.09054	41.15	0	Observed FDR	xlsm
HKPENIVIEMARENQTTQKGQK-Q15-U	sp|Q99ZW2|CAS9_STRP1	Cas9CBX1_840ug_eUV_RneasyMinelute2vol_HF_HCD_60mG_1.06971.06971.4	Cas9CBX1_840ug_eUV_RneasyMinelute2vol_HF_HCD_60mG_1.06971.06971.4	768	260.064	U	Natural_-H3PO3+H2O	U Natural_-H3PO3+H2O	2838.39	2838.39	710.606	4	-0.6	0.07203	41.13	0	Observed FDR	xlsm
KDLIIKLPK-K1-G	sp|Q99ZW2|CAS9_STRP1	Cas9CBX1_840ug_eUV_RneasyMinelute2vol_HF_HCD_60mG_1.23988.23988.3	Cas9CBX1_840ug_eUV_RneasyMinelute2vol_HF_HCD_60mG_1.23988.23988.3	1192	343.032	G	Natural_-H4O	G Natural_-H4O	1409.74	1409.74	470.923	3	0.9	0.16001	41.13	0	Observed FDR	xlsm
AGFIKRQLVETR-R6-U	sp|Q99ZW2|CAS9_STRP1	Cas9CBX1_840ug_eUV_RneasyMinelute2vol_HF_HCD_60mG_2.12223.12223.4	Cas9CBX1_840ug_eUV_RneasyMinelute2vol_HF_HCD_60mG_2.12223.12223.4	919	244.07	U	Natural_-HPO3	U Natural_-HPO3	1660.89	1660.89	416.231	4	0.8	0.16675	41.13	0	Observed FDR	xlsm
ILTFRIPYYVGPLAR-F4-U	sp|Q99ZW2|CAS9_STRP1	Cas9CBX1_840ug_eUV_RneasyMinelute2vol_HF_HCD_60mG_2.32814.32814.3	Cas9CBX1_840ug_eUV_RneasyMinelute2vol_HF_HCD_60mG_2.32814.32814.3	446	244.07	U	Natural_-HPO3	U Natural_-HPO3	2022.09	2022.1	675.04	3	1.2	0.10785	41.12	0	Observed FDR	xlsm
RYDEHHQDLTLLKALVR-D3-U	sp|Q99ZW2|CAS9_STRP1	Cas9CBX1_840ug_eUV_RneasyMinelute2vol_HF_HCD_60mG_1.32957.32957.4	Cas9CBX1_840ug_eUV_RneasyMinelute2vol_HF_HCD_60mG_1.32957.32957.4	326	244.07	U	Natural_-HPO3	U Natural_-HPO3	2350.2	2350.21	588.559	4	1.4	0.14227	41.08	0	Observed FDR	xlsm
KYGGFDSPTVAYSVLVVAK-Y12-U	sp|Q99ZW2|CAS9_STRP1	Cas9CBX1_840ug_eUV_RneasyMinelute2vol_HF_HCD_60mG_2.33708.33708.3	Cas9CBX1_840ug_eUV_RneasyMinelute2vol_HF_HCD_60mG_2.33708.33708.3	1141	244.07	U	Natural_-HPO3	U Natural_-HPO3	2244.13	2244.14	749.053	3	2.4	0.09341	41.06	0	Observed FDR	xlsm
ILTFRIPYYVGPLAR-F4-U	sp|Q99ZW2|CAS9_STRP1	Cas9CBX1_840ug_eUV_RneasyMinelute2vol_HF_HCD_60mG_2.32785.32785.3	Cas9CBX1_840ug_eUV_RneasyMinelute2vol_HF_HCD_60mG_2.32785.32785.3	446	244.07	U	Natural_-HPO3	U Natural_-HPO3	2022.09	2022.1	675.04	3	1	0.10255	41.06	0	Observed FDR	xlsm
ILTFRIPYYVGPLAR-Y8-U	sp|Q99ZW2|CAS9_STRP1	Cas9CBX1_840ug_eUV_RneasyMinelute2vol_HF_HCD_60mG_2.41860.41860.3	Cas9CBX1_840ug_eUV_RneasyMinelute2vol_HF_HCD_60mG_2.41860.41860.3	450	244.07	U	Natural_-HPO3	U Natural_-HPO3	2022.09	2022.1	675.04	3	1.8	0.2019	41.03	0	Observed FDR	xlsm
KTEVQTGGFSKESILPK-F9-U	sp|Q99ZW2|CAS9_STRP1	Cas9CBX1_840ug_eUV_RneasyMinelute2vol_HF_HCD_60mG_2.12560.12560.2	Cas9CBX1_840ug_eUV_RneasyMinelute2vol_HF_HCD_60mG_2.12560.12560.2	1105	244.07	U	Natural_-HPO3	U Natural_-HPO3	2092.07	2092.07	1047.04	2	2.5	0.11036	41.02	0	Observed FDR	xlsm
RYDEHHQDLTLLK-D3-U	sp|Q99ZW2|CAS9_STRP1	Cas9CBX1_840ug_eUV_RneasyMinelute2vol_HF_HCD_60mG_1.17764.17764.3	Cas9CBX1_840ug_eUV_RneasyMinelute2vol_HF_HCD_60mG_1.17764.17764.3	326	244.07	U	Natural_-HPO3	U Natural_-HPO3	1910.91	1910.91	637.979	3	-0.1	0.16193	41.02	0	Observed FDR	xlsm
ILTFRIPYYVGPLAR-R5-U	sp|Q99ZW2|CAS9_STRP1	Cas9CBX1_840ug_eUV_RneasyMinelute2vol_HF_HCD_60mG_1.35675.35675.3	Cas9CBX1_840ug_eUV_RneasyMinelute2vol_HF_HCD_60mG_1.35675.35675.3	447	244.07	U	Natural_-HPO3	U Natural_-HPO3	2022.09	2022.09	675.039	3	0.2	0.1154	41.01	0	Observed FDR	xlsm
NLIGALLFDSGETAEATR-S10-U	sp|Q99ZW2|CAS9_STRP1	Cas9CBX1_840ug_eUV_RneasyMinelute2vol_HF_HCD_60mG_2.45058.45058.2	Cas9CBX1_840ug_eUV_RneasyMinelute2vol_HF_HCD_60mG_2.45058.45058.2	55	244.07	U	Natural_-HPO3	U Natural_-HPO3	2121.02	2121.02	1061.52	2	0.6	0.11418	41	0	Observed FDR	xlsm
AGFIKRQLVETR-R6-U	sp|Q99ZW2|CAS9_STRP1	Cas9CBX1_840ug_eUV_RneasyMinelute2vol_HF_HCD_60mG_1.14411.14411.4	Cas9CBX1_840ug_eUV_RneasyMinelute2vol_HF_HCD_60mG_1.14411.14411.4	919	244.07	U	Natural_-HPO3	U Natural_-HPO3	1660.89	1660.89	416.231	4	0.8	0.15288	40.99	0	Observed FDR	xlsm
ILTFRIPYYVGPLAR-P7-U	sp|Q99ZW2|CAS9_STRP1	Cas9CBX1_840ug_eUV_RneasyMinelute2vol_HF_HCD_60mG_2.39554.39554.3	Cas9CBX1_840ug_eUV_RneasyMinelute2vol_HF_HCD_60mG_2.39554.39554.3	449	244.07	U	Natural_-HPO3	U Natural_-HPO3	2022.09	2022.09	675.039	3	-0.3	0.15514	40.98	0	Observed FDR	xlsm
HKPENIVIEMARENQTTQKGQK-R12-A	sp|Q99ZW2|CAS9_STRP1	Cas9CBX1_840ug_eUV_RneasyMinelute2vol_HF_HCD_60mG_1.17215.17215.5	Cas9CBX1_840ug_eUV_RneasyMinelute2vol_HF_HCD_60mG_1.17215.17215.5	765	265.081	A	Natural_-H3PO3	A Natural_-H3PO3	2843.41	2843.41	569.69	5	1.2	0.05697	40.98	0	Observed FDR	xlsm
KSEETITPWNFEEVVDKGASAQSFIER-W9-U	sp|Q99ZW2|CAS9_STRP1	Cas9CBX1_840ug_eUV_RneasyMinelute2vol_HF_HCD_60mG_1.35811.35811.4	Cas9CBX1_840ug_eUV_RneasyMinelute2vol_HF_HCD_60mG_1.35811.35811.4	476	244.07	U	Natural_-HPO3	U Natural_-HPO3	3340.57	3340.57	836.151	4	-0.8	0.06667	40.96	0	Observed FDR	xlsm
AGFIKRQLVETR-L8-U	sp|Q99ZW2|CAS9_STRP1	Cas9CBX1_840ug_eUV_RneasyMinelute2vol_HF_HCD_60mG_1.13237.13237.4	Cas9CBX1_840ug_eUV_RneasyMinelute2vol_HF_HCD_60mG_1.13237.13237.4	921	244.07	U	Natural_-HPO3	U Natural_-HPO3	1660.89	1660.89	416.231	4	0.7	0.17346	40.95	0	Observed FDR	xlsm
ICYLQEIFSNEXAK-Y3-U	sp|Q99ZW2|CAS9_STRP1	Cas9CBX1_840ug_eUV_RneasyMinelute2vol_HF_HCD_60mG_2.54646.54646.2	Cas9CBX1_840ug_eUV_RneasyMinelute2vol_HF_HCD_60mG_2.54646.54646.2	81	244.07	U	Natural_-HPO3	U Natural_-HPO3	2004.88	2004.88	1003.45	2	-1.5	0.11163	40.95	0	Observed FDR	xlsm
ILTFRIPYYVGPLAR-Y8-U	sp|Q99ZW2|CAS9_STRP1	Cas9CBX1_840ug_eUV_RneasyMinelute2vol_HF_HCD_60mG_2.42934.42934.3	Cas9CBX1_840ug_eUV_RneasyMinelute2vol_HF_HCD_60mG_2.42934.42934.3	450	244.07	U	Natural_-HPO3	U Natural_-HPO3	2022.09	2022.09	675.039	3	0.6	0.15245	40.92	0	Observed FDR	xlsm
NFMQLIHDDSLTFKEDIQK-H7-U	sp|Q99ZW2|CAS9_STRP1	Cas9CBX1_840ug_eUV_RneasyMinelute2vol_HF_HCD_60mG_2.39983.39983.3	Cas9CBX1_840ug_eUV_RneasyMinelute2vol_HF_HCD_60mG_2.39983.39983.3	698	244.07	U	Natural_-HPO3	U Natural_-HPO3	2565.21	2565.21	856.077	3	0.4	0.08	40.92	0	Observed FDR	xlsm
AGFIKRQLVETR-R6-U	sp|Q99ZW2|CAS9_STRP1	Cas9CBX1_840ug_eUV_RneasyMinelute2vol_HF_HCD_60mG_2.09226.09226.4	Cas9CBX1_840ug_eUV_RneasyMinelute2vol_HF_HCD_60mG_2.09226.09226.4	919	244.07	U	Natural_-HPO3	U Natural_-HPO3	1660.89	1660.89	416.231	4	1.1	0.124	40.91	0	Observed FDR	xlsm
HKPENIVIEMARENQTTQKGQK-Q15-U	sp|Q99ZW2|CAS9_STRP1	Cas9CBX1_840ug_eUV_RneasyMinelute2vol_HF_HCD_60mG_1.09536.09536.4	Cas9CBX1_840ug_eUV_RneasyMinelute2vol_HF_HCD_60mG_1.09536.09536.4	768	260.064	U	Natural_-H3PO3+H2O	U Natural_-H3PO3+H2O	2838.39	2838.39	710.606	4	-0.4	0.07469	40.86	0	Observed FDR	xlsm
HKPENIVIEMARENQTTQKGQK-M10-U	sp|Q99ZW2|CAS9_STRP1	Cas9CBX1_840ug_eUV_RneasyMinelute2vol_HF_HCD_60mG_1.09579.09579.4	Cas9CBX1_840ug_eUV_RneasyMinelute2vol_HF_HCD_60mG_1.09579.09579.4	763	244.07	U	Natural_-HPO3	U Natural_-HPO3	2822.4	2822.4	706.607	4	-0.5	0.08223	40.83	0	Observed FDR	xlsm
TEVQTGGFSKESILPK-Q4-U	sp|Q99ZW2|CAS9_STRP1	Cas9CBX1_840ug_eUV_RneasyMinelute2vol_HF_HCD_60mG_2.15424.15424.2	Cas9CBX1_840ug_eUV_RneasyMinelute2vol_HF_HCD_60mG_2.15424.15424.2	1101	244.07	U	Natural_-HPO3	U Natural_-HPO3	1963.97	1963.98	982.997	2	2.5	0.14461	40.83	0	Observed FDR	xlsm
ICYLQEIFSNEMAK-Y3-U	sp|Q99ZW2|CAS9_STRP1	Cas9CBX1_840ug_eUV_RneasyMinelute2vol_HF_HCD_60mG_2.35836.35836.2	Cas9CBX1_840ug_eUV_RneasyMinelute2vol_HF_HCD_60mG_2.35836.35836.2	81	244.07	U	Natural_-HPO3	U Natural_-HPO3	1988.89	1988.89	995.451	2	-0.2	0.11709	40.82	0	Observed FDR	xlsm
QRTFDNGSIPHQIHLGELHAILR-Q1-U	sp|Q99ZW2|CAS9_STRP1	Cas9CBX1_840ug_eUV_RneasyMinelute2vol_HF_HCD_60mG_1.30330.30330.5	Cas9CBX1_840ug_eUV_RneasyMinelute2vol_HF_HCD_60mG_1.30330.30330.5	402	244.07	U	Natural_-HPO3	U Natural_-HPO3	2895.47	2895.48	580.103	5	0.5	0.07384	40.81	0	Observed FDR	xlsm
NRICYLQEIFSNEXAK-Y5-U	sp|Q99ZW2|CAS9_STRP1	Cas9CBX1_840ug_eUV_RneasyMinelute2vol_HF_HCD_60mG_2.54780.54780.3	Cas9CBX1_840ug_eUV_RneasyMinelute2vol_HF_HCD_60mG_2.54780.54780.3	81	244.07	U	Natural_-HPO3	U Natural_-HPO3	2275.02	2275.03	759.352	3	2.8	0.10125	40.78	0	Observed FDR	xlsm
ILTFRIPYYVGPLAR-R5-U	sp|Q99ZW2|CAS9_STRP1	Cas9CBX1_840ug_eUV_RneasyMinelute2vol_HF_HCD_60mG_2.44315.44315.3	Cas9CBX1_840ug_eUV_RneasyMinelute2vol_HF_HCD_60mG_2.44315.44315.3	447	244.07	U	Natural_-HPO3	U Natural_-HPO3	2022.09	2022.1	675.04	3	1.6	0.14853	40.76	0	Observed FDR	xlsm
NRICYLQEIFSNEXAK-Y5-G	sp|Q99ZW2|CAS9_STRP1	Cas9CBX1_840ug_eUV_RneasyMinelute2vol_HF_HCD_60mG_2.30859.30859.3	Cas9CBX1_840ug_eUV_RneasyMinelute2vol_HF_HCD_60mG_2.30859.30859.3	81	247.071	G	Natural_-H5PO5	G Natural_-H5PO5	2278.03	2278.03	760.352	3	2.7	0.05086	40.76	0	Observed FDR	xlsm
IPYYVGPLAR-Y4-U	sp|Q99ZW2|CAS9_STRP1	Cas9CBX1_840ug_eUV_RneasyMinelute2vol_HF_HCD_60mG_2.25737.25737.2	Cas9CBX1_840ug_eUV_RneasyMinelute2vol_HF_HCD_60mG_2.25737.25737.2	451	242.054	U	Natural_-H3PO3	U Natural_-H3PO3	1389.69	1389.69	695.855	2	1.4	0.1564	40.74	0	Observed FDR	xlsm
ILTFRIPYYVGPLAR-R5-U	sp|Q99ZW2|CAS9_STRP1	Cas9CBX1_840ug_eUV_RneasyMinelute2vol_HF_HCD_60mG_2.35122.35122.3	Cas9CBX1_840ug_eUV_RneasyMinelute2vol_HF_HCD_60mG_2.35122.35122.3	447	244.07	U	Natural_-HPO3	U Natural_-HPO3	2022.09	2022.1	675.041	3	2.5	0.11343	40.74	0	Observed FDR	xlsm
APLSASXIKRYDEHHQDLTLLK-P2-U	sp|Q99ZW2|CAS9_STRP1	Cas9CBX1_840ug_eUV_RneasyMinelute2vol_HF_HCD_60mG_1.19112.19112.5	Cas9CBX1_840ug_eUV_RneasyMinelute2vol_HF_HCD_60mG_1.19112.19112.5	316	262.08	U	Natural_-HPO3+H2O	U Natural_-HPO3+H2O	2843.41	2843.41	569.69	5	-0.5	0.06779	40.74	0	Observed FDR	xlsm
GNELALPSKYVNFLYLASHYEK-Y15-U	sp|Q99ZW2|CAS9_STRP1	Cas9CBX1_840ug_eUV_RneasyMinelute2vol_HF_HCD_60mG_1.44073.44073.4	Cas9CBX1_840ug_eUV_RneasyMinelute2vol_HF_HCD_60mG_1.44073.44073.4	1237	244.07	U	Natural_-HPO3	U Natural_-HPO3	2799.38	2799.37	700.852	4	-0.2	0.07608	40.67	0	Observed FDR	xlsm
RYDEHHQDLTLLK-D3-U	sp|Q99ZW2|CAS9_STRP1	Cas9CBX1_840ug_eUV_RneasyMinelute2vol_HF_HCD_60mG_1.17219.17219.3	Cas9CBX1_840ug_eUV_RneasyMinelute2vol_HF_HCD_60mG_1.17219.17219.3	326	244.07	U	Natural_-HPO3	U Natural_-HPO3	1910.91	1910.92	637.98	3	2.9	0.1592	40.63	0	Observed FDR	xlsm
RYDEHHQDLTLLK-D3-U	sp|Q99ZW2|CAS9_STRP1	Cas9CBX1_840ug_eUV_RneasyMinelute2vol_HF_HCD_60mG_2.17120.17120.3	Cas9CBX1_840ug_eUV_RneasyMinelute2vol_HF_HCD_60mG_2.17120.17120.3	326	244.07	U	Natural_-HPO3	U Natural_-HPO3	1910.91	1910.91	637.979	3	0.5	0.13815	40.61	0	Observed FDR	xlsm
ICYLQEIFSNEMAK-Y3-U	sp|Q99ZW2|CAS9_STRP1	Cas9CBX1_840ug_eUV_RneasyMinelute2vol_HF_HCD_60mG_1.37356.37356.2	Cas9CBX1_840ug_eUV_RneasyMinelute2vol_HF_HCD_60mG_1.37356.37356.2	81	244.07	U	Natural_-HPO3	U Natural_-HPO3	1988.89	1988.89	995.452	2	1.2	0.1194	40.58	0	Observed FDR	xlsm
ICYLQEIFSNEXAK-Y3-U	sp|Q99ZW2|CAS9_STRP1	Cas9CBX1_840ug_eUV_RneasyMinelute2vol_HF_HCD_60mG_1.35130.35130.2	Cas9CBX1_840ug_eUV_RneasyMinelute2vol_HF_HCD_60mG_1.35130.35130.2	81	244.07	U	Natural_-HPO3	U Natural_-HPO3	2004.88	2004.88	1003.45	2	0.7	0.10443	40.58	0	Observed FDR	xlsm
QRTFDNGSIPHQIHLGELHAILR-I9-U	sp|Q99ZW2|CAS9_STRP1	Cas9CBX1_840ug_eUV_RneasyMinelute2vol_HF_HCD_60mG_2.29344.29344.4	Cas9CBX1_840ug_eUV_RneasyMinelute2vol_HF_HCD_60mG_2.29344.29344.4	410	244.07	U	Natural_-HPO3	U Natural_-HPO3	2895.47	2895.48	724.879	4	3.1	0.08818	40.55	0	Observed FDR	xlsm
ILTFRIPYYVGPLAR-Y9-U	sp|Q99ZW2|CAS9_STRP1	Cas9CBX1_840ug_eUV_RneasyMinelute2vol_HF_HCD_60mG_2.41068.41068.3	Cas9CBX1_840ug_eUV_RneasyMinelute2vol_HF_HCD_60mG_2.41068.41068.3	451	244.07	U	Natural_-HPO3	U Natural_-HPO3	2022.09	2022.1	675.04	3	1.1	0.16706	40.55	0	Observed FDR	xlsm
NRICYLQEIFSNEXAK-Y5-U	sp|Q99ZW2|CAS9_STRP1	Cas9CBX1_840ug_eUV_RneasyMinelute2vol_HF_HCD_60mG_1.29731.29731.3	Cas9CBX1_840ug_eUV_RneasyMinelute2vol_HF_HCD_60mG_1.29731.29731.3	81	244.07	U	Natural_-HPO3	U Natural_-HPO3	2275.02	2275.03	759.351	3	1.6	0.08349	40.55	0	Observed FDR	xlsm
KNRICYLQEIFSNEXAK-Y6-U	sp|Q99ZW2|CAS9_STRP1	Cas9CBX1_840ug_eUV_RneasyMinelute2vol_HF_HCD_60mG_1.29758.29758.3	Cas9CBX1_840ug_eUV_RneasyMinelute2vol_HF_HCD_60mG_1.29758.29758.3	81	244.07	U	Natural_-HPO3	U Natural_-HPO3	2403.12	2403.12	802.048	3	0.8	0.09244	40.53	0	Observed FDR	xlsm
NGYAGYIDGGASQEEFYK-Y3-U	sp|Q99ZW2|CAS9_STRP1	Cas9CBX1_840ug_eUV_RneasyMinelute2vol_HF_HCD_60mG_2.20535.20535.2	Cas9CBX1_840ug_eUV_RneasyMinelute2vol_HF_HCD_60mG_2.20535.20535.2	359	244.07	U	Natural_-HPO3	U Natural_-HPO3	2211.92	2211.93	1106.97	2	0.9	0.09663	40.51	0	Observed FDR	xlsm
KTEVQTGGFSKESILPK-I14-U	sp|Q99ZW2|CAS9_STRP1	Cas9CBX1_840ug_eUV_RneasyMinelute2vol_HF_HCD_60mG_2.12589.12589.2	Cas9CBX1_840ug_eUV_RneasyMinelute2vol_HF_HCD_60mG_2.12589.12589.2	1110	244.07	U	Natural_-HPO3	U Natural_-HPO3	2092.07	2092.07	1047.04	2	2.5	0.1159	40.51	0	Observed FDR	xlsm
NRICYLQEIFSNEMAK-Y5-U	sp|Q99ZW2|CAS9_STRP1	Cas9CBX1_840ug_eUV_RneasyMinelute2vol_HF_HCD_60mG_1.37110.37110.2	Cas9CBX1_840ug_eUV_RneasyMinelute2vol_HF_HCD_60mG_1.37110.37110.2	81	244.07	U	Natural_-HPO3	U Natural_-HPO3	2259.03	2259.03	1130.52	2	0.4	0.16581	40.5	0	Observed FDR	xlsm
RNSDKLIAR-S3-U	sp|Q99ZW2|CAS9_STRP1	Cas9CBX1_840ug_eUV_RneasyMinelute2vol_HF_HCD_60mG_1.06542.06542.3	Cas9CBX1_840ug_eUV_RneasyMinelute2vol_HF_HCD_60mG_1.06542.06542.3	1116	242.054	U	Natural_-H3PO3	U Natural_-H3PO3	1313.67	1313.67	438.897	3	-1.2	0.10499	40.49	0	Observed FDR	xlsm
TFDNGSIPHQIHLGELHAILR-G5-G	sp|Q99ZW2|CAS9_STRP1	Cas9CBX1_840ug_eUV_RneasyMinelute2vol_HF_HCD_60mG_2.28740.28740.5	Cas9CBX1_840ug_eUV_RneasyMinelute2vol_HF_HCD_60mG_2.28740.28740.5	408	283.092	G	Natural_-HPO3	G Natural_-HPO3/A Natural_-H3PO3+H2O	2650.34	2650.34	531.076	5	1.3	0.09013	40.47	0	Observed FDR	xlsm
AQVSGQGDSLHEHIANLAGSPAIKK-H13-U	sp|Q99ZW2|CAS9_STRP1	Cas9CBX1_840ug_eUV_RneasyMinelute2vol_HF_HCD_60mG_2.18916.18916.5	Cas9CBX1_840ug_eUV_RneasyMinelute2vol_HF_HCD_60mG_2.18916.18916.5	723	244.07	U	Natural_-HPO3	U Natural_-HPO3	2771.38	2771.38	555.284	5	-1.1	0.08341	40.46	0	Observed FDR	xlsm
AQVSGQGDSLHEHIANLAGSPAIKK-S9-U	sp|Q99ZW2|CAS9_STRP1	Cas9CBX1_840ug_eUV_RneasyMinelute2vol_HF_HCD_60mG_2.17882.17882.3	Cas9CBX1_840ug_eUV_RneasyMinelute2vol_HF_HCD_60mG_2.17882.17882.3	719	244.07	U	Natural_-HPO3	U Natural_-HPO3	2771.38	2771.39	924.803	3	0.7	0.09556	40.45	0	Observed FDR	xlsm
EVLDATLIHQSITGLYETR-R19-U	sp|Q99ZW2|CAS9_STRP1	Cas9CBX1_840ug_eUV_RneasyMinelute2vol_HF_HCD_60mG_2.32145.32145.2	Cas9CBX1_840ug_eUV_RneasyMinelute2vol_HF_HCD_60mG_2.32145.32145.2	1359	244.07	U	Natural_-HPO3	U Natural_-HPO3	2402.2	2402.2	1202.11	2	1.4	0.14434	40.44	0	Observed FDR	xlsm
KNRICYLQEIFSNEMAK-R3-U	sp|Q99ZW2|CAS9_STRP1	Cas9CBX1_840ug_eUV_RneasyMinelute2vol_HF_HCD_60mG_2.33649.33649.3	Cas9CBX1_840ug_eUV_RneasyMinelute2vol_HF_HCD_60mG_2.33649.33649.3	78	244.07	U	Natural_-HPO3	U Natural_-HPO3	2387.12	2387.13	796.718	3	2	0.10578	40.41	0	Observed FDR	xlsm
TFDNGSIPHQIHLGELHAILR-I7-G	sp|Q99ZW2|CAS9_STRP1	Cas9CBX1_840ug_eUV_RneasyMinelute2vol_HF_HCD_60mG_1.29774.29774.5	Cas9CBX1_840ug_eUV_RneasyMinelute2vol_HF_HCD_60mG_1.29774.29774.5	410	301.102	G	Natural_-HPO3+H2O	G Natural_-HPO3+H2O	2668.35	2668.35	534.677	5	0.3	0.07784	40.39	0	Observed FDR	xlsm
IPYYVGPLAR-Y3-U	sp|Q99ZW2|CAS9_STRP1	Cas9CBX1_840ug_eUV_RneasyMinelute2vol_HF_HCD_60mG_2.24691.24691.2	Cas9CBX1_840ug_eUV_RneasyMinelute2vol_HF_HCD_60mG_2.24691.24691.2	450	244.07	U	Natural_-HPO3	U Natural_-HPO3	1391.71	1391.71	696.862	2	0.4	0.27546	40.39	0	Observed FDR	xlsm
ILTFRIPYYVGPLAR-Y8-U	sp|Q99ZW2|CAS9_STRP1	Cas9CBX1_840ug_eUV_RneasyMinelute2vol_HF_HCD_60mG_2.55260.55260.3	Cas9CBX1_840ug_eUV_RneasyMinelute2vol_HF_HCD_60mG_2.55260.55260.3	450	244.07	U	Natural_-HPO3	U Natural_-HPO3	2022.09	2022.1	675.04	3	1.1	0.13731	40.38	0	Observed FDR	xlsm
NLIGALLFDSGETAEATRLKR-E15-U	sp|Q99ZW2|CAS9_STRP1	Cas9CBX1_840ug_eUV_RneasyMinelute2vol_HF_HCD_60mG_2.44890.44890.4	Cas9CBX1_840ug_eUV_RneasyMinelute2vol_HF_HCD_60mG_2.44890.44890.4	60	244.07	U	Natural_-HPO3	U Natural_-HPO3	2518.3	2518.3	630.584	4	0.4	0.11883	40.38	0	Observed FDR	xlsm
LSDYDVDHIVPQSFLKDDSIDNK-S19-U	sp|Q99ZW2|CAS9_STRP1	Cas9CBX1_840ug_eUV_RneasyMinelute2vol_HF_HCD_60mG_2.31891.31891.4	Cas9CBX1_840ug_eUV_RneasyMinelute2vol_HF_HCD_60mG_2.31891.31891.4	851	244.07	U	Natural_-HPO3	U Natural_-HPO3	2906.35	2906.35	727.595	4	0.5	0.07052	40.37	0	Observed FDR	xlsm
APLSASMIKRYDEHHQDLTLLK-E13-U	sp|Q99ZW2|CAS9_STRP1	Cas9CBX1_840ug_eUV_RneasyMinelute2vol_HF_HCD_60mG_2.22848.22848.3	Cas9CBX1_840ug_eUV_RneasyMinelute2vol_HF_HCD_60mG_2.22848.22848.3	327	244.07	U	Natural_-HPO3	U Natural_-HPO3	2809.41	2809.41	937.478	3	0.8	0.0903	40.37	0	Observed FDR	xlsm
HKPENIVIEMARENQTTQKGQK-K19-U	sp|Q99ZW2|CAS9_STRP1	Cas9CBX1_840ug_eUV_RneasyMinelute2vol_HF_HCD_60mG_1.08535.08535.4	Cas9CBX1_840ug_eUV_RneasyMinelute2vol_HF_HCD_60mG_1.08535.08535.4	772	260.064	U	Natural_-H3PO3+H2O	U Natural_-H3PO3+H2O	2838.39	2838.39	710.606	4	-0.1	0.08148	40.37	0	Observed FDR	xlsm
IPYYVGPLAR-Y4-U	sp|Q99ZW2|CAS9_STRP1	Cas9CBX1_840ug_eUV_RneasyMinelute2vol_HF_HCD_60mG_1.26884.26884.2	Cas9CBX1_840ug_eUV_RneasyMinelute2vol_HF_HCD_60mG_1.26884.26884.2	451	242.054	U	Natural_-H3PO3	U Natural_-H3PO3	1389.69	1389.69	695.855	2	1	0.20528	40.36	0	Observed FDR	xlsm
ILTFRIPYYVGPLAR-Y8-U	sp|Q99ZW2|CAS9_STRP1	Cas9CBX1_840ug_eUV_RneasyMinelute2vol_HF_HCD_60mG_1.43106.43106.3	Cas9CBX1_840ug_eUV_RneasyMinelute2vol_HF_HCD_60mG_1.43106.43106.3	450	244.07	U	Natural_-HPO3	U Natural_-HPO3	2022.09	2022.09	675.039	3	0.2	0.16206	40.36	0	Observed FDR	xlsm
IPYYVGPLAR-P7-U	sp|Q99ZW2|CAS9_STRP1	Cas9CBX1_840ug_eUV_RneasyMinelute2vol_HF_HCD_60mG_2.20384.20384.2	Cas9CBX1_840ug_eUV_RneasyMinelute2vol_HF_HCD_60mG_2.20384.20384.2	454	244.07	U	Natural_-HPO3	U Natural_-HPO3	1391.71	1391.71	696.862	2	0.3	0.20799	40.33	0	Observed FDR	xlsm
HKPENIVIEMARENQTTQK-M10-U	sp|Q99ZW2|CAS9_STRP1	Cas9CBX1_840ug_eUV_RneasyMinelute2vol_HF_HCD_60mG_2.10819.10819.4	Cas9CBX1_840ug_eUV_RneasyMinelute2vol_HF_HCD_60mG_2.10819.10819.4	763	244.07	U	Natural_-HPO3	U Natural_-HPO3	2509.22	2509.23	628.314	4	1.1	0.10767	40.3	0	Observed FDR	xlsm
NLIGALLFDSGETAEATR-G11-U	sp|Q99ZW2|CAS9_STRP1	Cas9CBX1_840ug_eUV_RneasyMinelute2vol_HF_HCD_60mG_1.47386.47386.2	Cas9CBX1_840ug_eUV_RneasyMinelute2vol_HF_HCD_60mG_1.47386.47386.2	56	244.07	U	Natural_-HPO3	U Natural_-HPO3	2121.02	2121.03	1061.52	2	1.2	0.0993	40.27	0	Observed FDR	xlsm
GNELALPSKYVNFLYLASHYEK-Y15-U	sp|Q99ZW2|CAS9_STRP1	Cas9CBX1_840ug_eUV_RneasyMinelute2vol_HF_HCD_60mG_1.44258.44258.4	Cas9CBX1_840ug_eUV_RneasyMinelute2vol_HF_HCD_60mG_1.44258.44258.4	1237	244.07	U	Natural_-HPO3	U Natural_-HPO3	2799.38	2799.37	700.851	4	-1.1	0.06941	40.27	0	Observed FDR	xlsm
RNSDKLIAR-S3-U	sp|Q99ZW2|CAS9_STRP1	Cas9CBX1_840ug_eUV_RneasyMinelute2vol_HF_HCD_60mG_2.05812.05812.3	Cas9CBX1_840ug_eUV_RneasyMinelute2vol_HF_HCD_60mG_2.05812.05812.3	1116	242.054	U	Natural_-H3PO3	U Natural_-H3PO3	1313.67	1313.67	438.897	3	0	0.10156	40.26	0	Observed FDR	xlsm
ICYLQEIFSNEMAK-Y3-U	sp|Q99ZW2|CAS9_STRP1	Cas9CBX1_840ug_eUV_RneasyMinelute2vol_HF_HCD_60mG_2.37217.37217.2	Cas9CBX1_840ug_eUV_RneasyMinelute2vol_HF_HCD_60mG_2.37217.37217.2	81	260.064	U	Natural_-H3PO3+H2O	U Natural_-H3PO3+H2O	2004.88	2004.88	1003.45	2	0.3	0.08933	40.25	0	Observed FDR	xlsm
NRICYLQEIFSNEXAK-Y5-U	sp|Q99ZW2|CAS9_STRP1	Cas9CBX1_840ug_eUV_RneasyMinelute2vol_HF_HCD_60mG_1.30880.30880.3	Cas9CBX1_840ug_eUV_RneasyMinelute2vol_HF_HCD_60mG_1.30880.30880.3	81	244.07	U	Natural_-HPO3	U Natural_-HPO3	2275.02	2275.03	759.35	3	0.2	0.06833	40.19	0	Observed FDR	xlsm
QLVETRQITK-E4-U	sp|Q99ZW2|CAS9_STRP1	Cas9CBX1_840ug_eUV_RneasyMinelute2vol_HF_HCD_60mG_2.08382.08382.2	Cas9CBX1_840ug_eUV_RneasyMinelute2vol_HF_HCD_60mG_2.08382.08382.2	923	244.07	U	Natural_-HPO3	U Natural_-HPO3	1458.77	1458.77	730.392	2	0.7	0.23946	40.19	0	Observed FDR	xlsm
HKPENIVIEMARENQTTQK-M10-U	sp|Q99ZW2|CAS9_STRP1	Cas9CBX1_840ug_eUV_RneasyMinelute2vol_HF_HCD_60mG_1.11591.11591.4	Cas9CBX1_840ug_eUV_RneasyMinelute2vol_HF_HCD_60mG_1.11591.11591.4	763	244.07	U	Natural_-HPO3	U Natural_-HPO3	2509.22	2509.23	628.316	4	3.1	0.09161	40.15	0	Observed FDR	xlsm
EVLDATLIHQSITGLYETR-T13-U	sp|Q99ZW2|CAS9_STRP1	Cas9CBX1_840ug_eUV_RneasyMinelute2vol_HF_HCD_60mG_2.33063.33063.2	Cas9CBX1_840ug_eUV_RneasyMinelute2vol_HF_HCD_60mG_2.33063.33063.2	1353	244.07	U	Natural_-HPO3	U Natural_-HPO3	2402.2	2402.2	1202.11	2	-0.2	0.17111	40.15	0	Observed FDR	xlsm
TEVQTGGFSKESILPK-F8-U	sp|Q99ZW2|CAS9_STRP1	Cas9CBX1_840ug_eUV_RneasyMinelute2vol_HF_HCD_60mG_1.16104.16104.2	Cas9CBX1_840ug_eUV_RneasyMinelute2vol_HF_HCD_60mG_1.16104.16104.2	1105	244.07	U	Natural_-HPO3	U Natural_-HPO3	1963.97	1963.97	982.994	2	-0.7	0.14037	40.15	0	Observed FDR	xlsm
IPYYVGPLAR-Y3-U	sp|Q99ZW2|CAS9_STRP1	Cas9CBX1_840ug_eUV_RneasyMinelute2vol_HF_HCD_60mG_2.25223.25223.2	Cas9CBX1_840ug_eUV_RneasyMinelute2vol_HF_HCD_60mG_2.25223.25223.2	450	244.07	U	Natural_-HPO3	U Natural_-HPO3	1391.71	1391.71	696.862	2	-0.8	0.21825	40.13	0	Observed FDR	xlsm
TEVQTGGFSKESILPK-T5-U	sp|Q99ZW2|CAS9_STRP1	Cas9CBX1_840ug_eUV_RneasyMinelute2vol_HF_HCD_60mG_1.15516.15516.2	Cas9CBX1_840ug_eUV_RneasyMinelute2vol_HF_HCD_60mG_1.15516.15516.2	1102	244.07	U	Natural_-HPO3	U Natural_-HPO3	1963.97	1963.98	982.997	2	2.4	0.13391	40.09	0	Observed FDR	xlsm
TFDNGSIPHQIHLGELHAILR-D3-G	sp|Q99ZW2|CAS9_STRP1	Cas9CBX1_840ug_eUV_RneasyMinelute2vol_HF_HCD_60mG_2.29300.29300.5	Cas9CBX1_840ug_eUV_RneasyMinelute2vol_HF_HCD_60mG_2.29300.29300.5	406	283.092	G	Natural_-HPO3	G Natural_-HPO3/A Natural_-H3PO3+H2O	2650.34	2650.34	531.076	5	2.2	0.09274	40.08	0	Observed FDR	xlsm
ICYLQEIFSNEMAK-Y3-U	sp|Q99ZW2|CAS9_STRP1	Cas9CBX1_840ug_eUV_RneasyMinelute2vol_HF_HCD_60mG_2.33862.33862.2	Cas9CBX1_840ug_eUV_RneasyMinelute2vol_HF_HCD_60mG_2.33862.33862.2	81	244.07	U	Natural_-HPO3	U Natural_-HPO3	1988.89	1988.89	995.452	2	1.5	0.07567	40.08	0	Observed FDR	xlsm
HKPENIVIEMARENQTTQK-R12-U	sp|Q99ZW2|CAS9_STRP1	Cas9CBX1_840ug_eUV_RneasyMinelute2vol_HF_HCD_60mG_2.10315.10315.4	Cas9CBX1_840ug_eUV_RneasyMinelute2vol_HF_HCD_60mG_2.10315.10315.4	765	244.07	U	Natural_-HPO3	U Natural_-HPO3	2509.22	2509.22	628.314	4	0.1	0.10701	40.08	0	Observed FDR	xlsm
HKPENIVIEXAR-A11-C	sp|Q99ZW2|CAS9_STRP1	Cas9CBX1_840ug_eUV_RneasyMinelute2vol_HF_HCD_60mG_1.11791.11791.3	Cas9CBX1_840ug_eUV_RneasyMinelute2vol_HF_HCD_60mG_1.11791.11791.3	764	243.086	C	Natural_-HPO3	C Natural_-HPO3	1694.84	1694.84	565.956	3	1.4	0.11429	40.06	0	Observed FDR	xlsm
AQVSGQGDSLHEHIANLAGSPAIKK-E12-U	sp|Q99ZW2|CAS9_STRP1	Cas9CBX1_840ug_eUV_RneasyMinelute2vol_HF_HCD_60mG_2.18205.18205.5	Cas9CBX1_840ug_eUV_RneasyMinelute2vol_HF_HCD_60mG_2.18205.18205.5	722	244.07	U	Natural_-HPO3	U Natural_-HPO3	2771.38	2771.39	555.285	5	0.9	0.06848	40.04	0	Observed FDR	xlsm
NLIGALLFDSGETAEATR-E15-U	sp|Q99ZW2|CAS9_STRP1	Cas9CBX1_840ug_eUV_RneasyMinelute2vol_HF_HCD_60mG_1.49836.49836.2	Cas9CBX1_840ug_eUV_RneasyMinelute2vol_HF_HCD_60mG_1.49836.49836.2	60	244.07	U	Natural_-HPO3	U Natural_-HPO3	2121.02	2121.03	1061.52	2	1.8	0.09568	40.04	0	Observed FDR	xlsm
ICYLQEIFSNEXAK-Y3-U	sp|Q99ZW2|CAS9_STRP1	Cas9CBX1_840ug_eUV_RneasyMinelute2vol_HF_HCD_60mG_2.33287.33287.2	Cas9CBX1_840ug_eUV_RneasyMinelute2vol_HF_HCD_60mG_2.33287.33287.2	81	244.07	U	Natural_-HPO3	U Natural_-HPO3	2004.88	2004.89	1003.45	2	2.7	0.108	40.03	0	Observed FDR	xlsm
ILTFRIPYYVGPLAR-F4-U	sp|Q99ZW2|CAS9_STRP1	Cas9CBX1_840ug_eUV_RneasyMinelute2vol_HF_HCD_60mG_2.34783.34783.3	Cas9CBX1_840ug_eUV_RneasyMinelute2vol_HF_HCD_60mG_2.34783.34783.3	446	244.07	U	Natural_-HPO3	U Natural_-HPO3	2022.09	2022.1	675.04	3	0.9	0.10009	40.02	0	Observed FDR	xlsm
RYTSTKEVLDATLIHQSITGLYETR-Y22-U	sp|Q99ZW2|CAS9_STRP1	Cas9CBX1_840ug_eUV_RneasyMinelute2vol_HF_HCD_60mG_2.31178.31178.3	Cas9CBX1_840ug_eUV_RneasyMinelute2vol_HF_HCD_60mG_2.31178.31178.3	1356	244.07	U	Natural_-HPO3	U Natural_-HPO3	3138.58	3138.59	1047.2	3	2	0.09478	40.02	0	Observed FDR	xlsm
KYGGFDSPTVAYSVLVVAK-F5-U	sp|Q99ZW2|CAS9_STRP1	Cas9CBX1_840ug_eUV_RneasyMinelute2vol_HF_HCD_60mG_2.31744.31744.3	Cas9CBX1_840ug_eUV_RneasyMinelute2vol_HF_HCD_60mG_2.31744.31744.3	1134	244.07	U	Natural_-HPO3	U Natural_-HPO3	2244.13	2244.13	749.053	3	1.4	0.0892	40.02	0	Observed FDR	xlsm
LESEFVYGDYKVYDVR-Y10-U	sp|Q99ZW2|CAS9_STRP1	Cas9CBX1_840ug_eUV_RneasyMinelute2vol_HF_HCD_60mG_1.26097.26097.2	Cas9CBX1_840ug_eUV_RneasyMinelute2vol_HF_HCD_60mG_1.26097.26097.2	1013	244.07	U	Natural_-HPO3	U Natural_-HPO3	2225.02	2225.02	1113.52	2	-0.3	0.15083	40	0	Observed FDR	xlsm
APLSASMIKRYDEHHQDLTLLK-E13-U	sp|Q99ZW2|CAS9_STRP1	Cas9CBX1_840ug_eUV_RneasyMinelute2vol_HF_HCD_60mG_2.21725.21725.3	Cas9CBX1_840ug_eUV_RneasyMinelute2vol_HF_HCD_60mG_2.21725.21725.3	327	244.07	U	Natural_-HPO3	U Natural_-HPO3	2809.41	2809.41	937.478	3	0.8	0.09666	39.96	0	Observed FDR	xlsm
APLSASMIKRYDEHHQDLTLLK-R10-U	sp|Q99ZW2|CAS9_STRP1	Cas9CBX1_840ug_eUV_RneasyMinelute2vol_HF_HCD_60mG_1.24052.24052.5	Cas9CBX1_840ug_eUV_RneasyMinelute2vol_HF_HCD_60mG_1.24052.24052.5	324	244.07	U	Natural_-HPO3	U Natural_-HPO3	2809.41	2809.41	562.89	5	0.7	0.09117	39.93	0	Observed FDR	xlsm
ILTFRIPYYVGPLAR-P7-U	sp|Q99ZW2|CAS9_STRP1	Cas9CBX1_840ug_eUV_RneasyMinelute2vol_HF_HCD_60mG_1.43085.43085.3	Cas9CBX1_840ug_eUV_RneasyMinelute2vol_HF_HCD_60mG_1.43085.43085.3	449	244.07	U	Natural_-HPO3	U Natural_-HPO3	2022.09	2022.1	675.04	3	0.9	0.18737	39.91	0	Observed FDR	xlsm
RNSDKLIAR-S3-U	sp|Q99ZW2|CAS9_STRP1	Cas9CBX1_840ug_eUV_RneasyMinelute2vol_HF_HCD_60mG_2.05788.05788.3	Cas9CBX1_840ug_eUV_RneasyMinelute2vol_HF_HCD_60mG_2.05788.05788.3	1116	242.054	U	Natural_-H3PO3	U Natural_-H3PO3	1313.67	1313.67	438.897	3	0	0.0993	39.89	0	Observed FDR	xlsm
NRICYLQEIFSNEMAK-Y5-U	sp|Q99ZW2|CAS9_STRP1	Cas9CBX1_840ug_eUV_RneasyMinelute2vol_HF_HCD_60mG_2.35715.35715.2	Cas9CBX1_840ug_eUV_RneasyMinelute2vol_HF_HCD_60mG_2.35715.35715.2	81	244.07	U	Natural_-HPO3	U Natural_-HPO3	2259.03	2259.03	1130.52	2	1	0.19233	39.84	0	Observed FDR	xlsm
ILTFRIPYYVGPLAR-Y8-U	sp|Q99ZW2|CAS9_STRP1	Cas9CBX1_840ug_eUV_RneasyMinelute2vol_HF_HCD_60mG_2.42447.42447.3	Cas9CBX1_840ug_eUV_RneasyMinelute2vol_HF_HCD_60mG_2.42447.42447.3	450	244.07	U	Natural_-HPO3	U Natural_-HPO3	2022.09	2022.1	675.04	3	0.9	0.16645	39.82	0	Observed FDR	xlsm
AGFIKRQLVETR-R6-U	sp|Q99ZW2|CAS9_STRP1	Cas9CBX1_840ug_eUV_RneasyMinelute2vol_HF_HCD_60mG_1.13918.13918.3	Cas9CBX1_840ug_eUV_RneasyMinelute2vol_HF_HCD_60mG_1.13918.13918.3	919	244.07	U	Natural_-HPO3	U Natural_-HPO3	1660.89	1660.89	554.638	3	1.2	0.26175	39.78	0	Observed FDR	xlsm
KSEETITPWNFEEVVDKGASAQSFIER-W9-U	sp|Q99ZW2|CAS9_STRP1	Cas9CBX1_840ug_eUV_RneasyMinelute2vol_HF_HCD_60mG_2.34026.34026.4	Cas9CBX1_840ug_eUV_RneasyMinelute2vol_HF_HCD_60mG_2.34026.34026.4	476	242.054	U	Natural_-H3PO3	U Natural_-H3PO3	3338.56	3338.55	835.646	4	-1.7	0.05908	39.75	0	Observed FDR	xlsm
NRICYLQEIFSNEXAK-C4-U	sp|Q99ZW2|CAS9_STRP1	Cas9CBX1_840ug_eUV_RneasyMinelute2vol_HF_HCD_60mG_1.30310.30310.3	Cas9CBX1_840ug_eUV_RneasyMinelute2vol_HF_HCD_60mG_1.30310.30310.3	80	244.07	U	Natural_-HPO3	U Natural_-HPO3	2275.02	2275.03	759.35	3	1.2	0.09299	39.69	0	Observed FDR	xlsm
QLVETRQITK-T5-U	sp|Q99ZW2|CAS9_STRP1	Cas9CBX1_840ug_eUV_RneasyMinelute2vol_HF_HCD_60mG_1.08744.08744.2	Cas9CBX1_840ug_eUV_RneasyMinelute2vol_HF_HCD_60mG_1.08744.08744.2	924	244.07	U	Natural_-HPO3	U Natural_-HPO3	1458.77	1458.77	730.392	2	0.7	0.2285	39.69	0	Observed FDR	xlsm
AQVSGQGDSLHEHIANLAGSPAIK-H11-U	sp|Q99ZW2|CAS9_STRP1	Cas9CBX1_840ug_eUV_RneasyMinelute2vol_HF_HCD_60mG_2.21215.21215.3	Cas9CBX1_840ug_eUV_RneasyMinelute2vol_HF_HCD_60mG_2.21215.21215.3	721	244.07	U	Natural_-HPO3	U Natural_-HPO3	2643.29	2643.29	882.104	3	0.4	0.10707	39.66	0	Observed FDR	xlsm
NRICYLQEIFSNEXAK-Y5-U	sp|Q99ZW2|CAS9_STRP1	Cas9CBX1_840ug_eUV_RneasyMinelute2vol_HF_HCD_60mG_1.37175.37175.3	Cas9CBX1_840ug_eUV_RneasyMinelute2vol_HF_HCD_60mG_1.37175.37175.3	81	244.07	U	Natural_-HPO3	U Natural_-HPO3	2275.02	2275.03	759.35	3	0.1	0.09447	39.62	0	Observed FDR	xlsm
ILTFRIPYYVGPLAR-Y8-U	sp|Q99ZW2|CAS9_STRP1	Cas9CBX1_840ug_eUV_RneasyMinelute2vol_HF_HCD_60mG_2.36877.36877.3	Cas9CBX1_840ug_eUV_RneasyMinelute2vol_HF_HCD_60mG_2.36877.36877.3	450	244.07	U	Natural_-HPO3	U Natural_-HPO3	2022.09	2022.1	675.04	3	1.1	0.10505	39.61	0	Observed FDR	xlsm
RYTSTKEVLDATLIHQSITGLYETR-E23-U	sp|Q99ZW2|CAS9_STRP1	Cas9CBX1_840ug_eUV_RneasyMinelute2vol_HF_HCD_60mG_2.31188.31188.5	Cas9CBX1_840ug_eUV_RneasyMinelute2vol_HF_HCD_60mG_2.31188.31188.5	1357	244.07	U	Natural_-HPO3	U Natural_-HPO3	3138.58	3138.59	628.725	5	0.8	0.06162	39.61	0	Observed FDR	xlsm
ICYLQEIFSNEXAK-Y3-U	sp|Q99ZW2|CAS9_STRP1	Cas9CBX1_840ug_eUV_RneasyMinelute2vol_HF_HCD_60mG_2.33125.33125.2	Cas9CBX1_840ug_eUV_RneasyMinelute2vol_HF_HCD_60mG_2.33125.33125.2	81	244.07	U	Natural_-HPO3	U Natural_-HPO3	2004.88	2004.88	1003.45	2	1.7	0.10167	39.6	0	Observed FDR	xlsm
ILTFRIPYYVGPLAR-P7-U	sp|Q99ZW2|CAS9_STRP1	Cas9CBX1_840ug_eUV_RneasyMinelute2vol_HF_HCD_60mG_2.36998.36998.3	Cas9CBX1_840ug_eUV_RneasyMinelute2vol_HF_HCD_60mG_2.36998.36998.3	449	244.07	U	Natural_-HPO3	U Natural_-HPO3	2022.09	2022.1	675.041	3	2.4	0.10821	39.59	0	Observed FDR	xlsm
TEVQTGGFSKESILPK-Q4-U	sp|Q99ZW2|CAS9_STRP1	Cas9CBX1_840ug_eUV_RneasyMinelute2vol_HF_HCD_60mG_2.14897.14897.2	Cas9CBX1_840ug_eUV_RneasyMinelute2vol_HF_HCD_60mG_2.14897.14897.2	1101	244.07	U	Natural_-HPO3	U Natural_-HPO3	1963.97	1963.97	982.994	2	-0.5	0.14727	39.55	0	Observed FDR	xlsm
ILTFRIPYYVGPLAR-Y8-U	sp|Q99ZW2|CAS9_STRP1	Cas9CBX1_840ug_eUV_RneasyMinelute2vol_HF_HCD_60mG_2.41609.41609.3	Cas9CBX1_840ug_eUV_RneasyMinelute2vol_HF_HCD_60mG_2.41609.41609.3	450	244.07	U	Natural_-HPO3	U Natural_-HPO3	2022.09	2022.09	675.039	3	0.4	0.1519	39.53	0	Observed FDR	xlsm
IPYYVGPLAR-Y3-U	sp|Q99ZW2|CAS9_STRP1	Cas9CBX1_840ug_eUV_RneasyMinelute2vol_HF_HCD_60mG_1.26298.26298.2	Cas9CBX1_840ug_eUV_RneasyMinelute2vol_HF_HCD_60mG_1.26298.26298.2	450	242.054	U	Natural_-H3PO3	U Natural_-H3PO3	1389.69	1389.7	695.855	2	1.7	0.24132	39.52	0	Observed FDR	xlsm
QRTFDNGSIPHQIHLGELHAILR-F4-G	sp|Q99ZW2|CAS9_STRP1	Cas9CBX1_840ug_eUV_RneasyMinelute2vol_HF_HCD_60mG_1.28308.28308.6	Cas9CBX1_840ug_eUV_RneasyMinelute2vol_HF_HCD_60mG_1.28308.28308.6	405	283.092	G	Natural_-HPO3	G Natural_-HPO3/A Natural_-H3PO3+H2O	2934.5	2934.5	490.091	6	1.2	0.0776	39.51	0	Observed FDR	xlsm
IPYYVGPLAR-Y3-U	sp|Q99ZW2|CAS9_STRP1	Cas9CBX1_840ug_eUV_RneasyMinelute2vol_HF_HCD_60mG_2.27620.27620.2	Cas9CBX1_840ug_eUV_RneasyMinelute2vol_HF_HCD_60mG_2.27620.27620.2	450	244.07	U	Natural_-HPO3	U Natural_-HPO3	1391.71	1391.71	696.863	2	1.2	0.24622	39.51	0	Observed FDR	xlsm
RYDEHHQDLTLLKALVR-E4-U	sp|Q99ZW2|CAS9_STRP1	Cas9CBX1_840ug_eUV_RneasyMinelute2vol_HF_HCD_60mG_2.31657.31657.3	Cas9CBX1_840ug_eUV_RneasyMinelute2vol_HF_HCD_60mG_2.31657.31657.3	327	244.07	U	Natural_-HPO3	U Natural_-HPO3	2350.2	2350.2	784.409	3	0.2	0.15084	39.48	0	Observed FDR	xlsm
KTEVQTGGFSK-F9-U	sp|Q99ZW2|CAS9_STRP1	Cas9CBX1_840ug_eUV_RneasyMinelute2vol_HF_HCD_60mG_1.01945.01945.3	Cas9CBX1_840ug_eUV_RneasyMinelute2vol_HF_HCD_60mG_1.01945.01945.3	1105	244.07	U	Natural_-HPO3	U Natural_-HPO3	1424.68	1424.68	475.901	3	0.8	0.10753	39.47	0	Observed FDR	xlsm
ILTFRIPYYVGPLAR-P7-U	sp|Q99ZW2|CAS9_STRP1	Cas9CBX1_840ug_eUV_RneasyMinelute2vol_HF_HCD_60mG_1.37030.37030.3	Cas9CBX1_840ug_eUV_RneasyMinelute2vol_HF_HCD_60mG_1.37030.37030.3	449	244.07	U	Natural_-HPO3	U Natural_-HPO3	2022.09	2022.09	675.038	3	-1.6	0.08515	39.46	0	Observed FDR	xlsm
KTEVQTGGFSKESILPK-G8-A	sp|Q99ZW2|CAS9_STRP1	Cas9CBX1_840ug_eUV_RneasyMinelute2vol_HF_HCD_60mG_2.11319.11319.4	Cas9CBX1_840ug_eUV_RneasyMinelute2vol_HF_HCD_60mG_2.11319.11319.4	1104	267.097	A	Natural_-HPO3	A Natural_-HPO3	2115.1	2115.1	529.782	4	0.5	0.07953	39.45	0	Observed FDR	xlsm
ICYLQEIFSNEXAK-Y3-U	sp|Q99ZW2|CAS9_STRP1	Cas9CBX1_840ug_eUV_RneasyMinelute2vol_HF_HCD_60mG_2.37861.37861.2	Cas9CBX1_840ug_eUV_RneasyMinelute2vol_HF_HCD_60mG_2.37861.37861.2	81	244.07	U	Natural_-HPO3	U Natural_-HPO3	2004.88	2004.88	1003.45	2	-1.2	0.09301	39.45	0	Observed FDR	xlsm
LESEFVYGDYKVYDVR-Y10-U	sp|Q99ZW2|CAS9_STRP1	Cas9CBX1_840ug_eUV_RneasyMinelute2vol_HF_HCD_60mG_1.24876.24876.2	Cas9CBX1_840ug_eUV_RneasyMinelute2vol_HF_HCD_60mG_1.24876.24876.2	1013	244.07	U	Natural_-HPO3	U Natural_-HPO3	2225.02	2225.02	1113.52	2	1.6	0.15995	39.45	0	Observed FDR	xlsm
NRICYLQEIFSNEXAK-Y5-U	sp|Q99ZW2|CAS9_STRP1	Cas9CBX1_840ug_eUV_RneasyMinelute2vol_HF_HCD_60mG_2.54776.54776.3	Cas9CBX1_840ug_eUV_RneasyMinelute2vol_HF_HCD_60mG_2.54776.54776.3	81	244.07	U	Natural_-HPO3	U Natural_-HPO3	2275.02	2275.03	759.352	3	2.8	0.10014	39.43	0	Observed FDR	xlsm
IPYYVGPLAR-I1-U	sp|Q99ZW2|CAS9_STRP1	Cas9CBX1_840ug_eUV_RneasyMinelute2vol_HF_HCD_60mG_2.26316.26316.3	Cas9CBX1_840ug_eUV_RneasyMinelute2vol_HF_HCD_60mG_2.26316.26316.3	448	244.07	U	Natural_-HPO3	U Natural_-HPO3	1391.71	1391.71	464.911	3	0.5	0.10514	39.43	0	Observed FDR	xlsm
NRICYLQEIFSNEXAK-Y5-U	sp|Q99ZW2|CAS9_STRP1	Cas9CBX1_840ug_eUV_RneasyMinelute2vol_HF_HCD_60mG_2.28625.28625.3	Cas9CBX1_840ug_eUV_RneasyMinelute2vol_HF_HCD_60mG_2.28625.28625.3	81	244.07	U	Natural_-HPO3	U Natural_-HPO3	2275.02	2275.03	759.352	3	2.7	0.07975	39.43	0	Observed FDR	xlsm
QLVETRQITK-T5-U	sp|Q99ZW2|CAS9_STRP1	Cas9CBX1_840ug_eUV_RneasyMinelute2vol_HF_HCD_60mG_1.09810.09810.2	Cas9CBX1_840ug_eUV_RneasyMinelute2vol_HF_HCD_60mG_1.09810.09810.2	924	244.07	U	Natural_-HPO3	U Natural_-HPO3	1458.77	1458.77	730.392	2	0.3	0.24889	39.43	0	Observed FDR	xlsm
DDSIDNKVLTR-S3-U	sp|Q99ZW2|CAS9_STRP1	Cas9CBX1_840ug_eUV_RneasyMinelute2vol_HF_HCD_60mG_2.10456.10456.2	Cas9CBX1_840ug_eUV_RneasyMinelute2vol_HF_HCD_60mG_2.10456.10456.2	851	244.07	U	Natural_-HPO3	U Natural_-HPO3	1518.72	1518.72	760.367	2	1	0.13268	39.43	0	Observed FDR	xlsm
TFDNGSIPHQIHLGELHAILR-F2-G	sp|Q99ZW2|CAS9_STRP1	Cas9CBX1_840ug_eUV_RneasyMinelute2vol_HF_HCD_60mG_1.30742.30742.4	Cas9CBX1_840ug_eUV_RneasyMinelute2vol_HF_HCD_60mG_1.30742.30742.4	405	283.092	G	Natural_-HPO3	G Natural_-HPO3/A Natural_-H3PO3+H2O	2650.34	2650.33	663.591	4	-1.4	0.08472	39.38	0	Observed FDR	xlsm
HKPENIVIEMARENQTTQKGQK-K19-U	sp|Q99ZW2|CAS9_STRP1	Cas9CBX1_840ug_eUV_RneasyMinelute2vol_HF_HCD_60mG_2.15287.15287.4	Cas9CBX1_840ug_eUV_RneasyMinelute2vol_HF_HCD_60mG_2.15287.15287.4	772	244.07	U	Natural_-HPO3	U Natural_-HPO3	2822.4	2822.4	706.608	4	1.1	0.09354	39.37	0	Observed FDR	xlsm
AGFIKRQLVETR-R6-U	sp|Q99ZW2|CAS9_STRP1	Cas9CBX1_840ug_eUV_RneasyMinelute2vol_HF_HCD_60mG_2.12261.12261.3	Cas9CBX1_840ug_eUV_RneasyMinelute2vol_HF_HCD_60mG_2.12261.12261.3	919	244.07	U	Natural_-HPO3	U Natural_-HPO3	1660.89	1660.89	554.638	3	1.2	0.24012	39.35	0	Observed FDR	xlsm
AGFIKRQLVETR-R6-U	sp|Q99ZW2|CAS9_STRP1	Cas9CBX1_840ug_eUV_RneasyMinelute2vol_HF_HCD_60mG_1.18529.18529.3	Cas9CBX1_840ug_eUV_RneasyMinelute2vol_HF_HCD_60mG_1.18529.18529.3	919	324.036	U	Natural	U Natural	1740.86	1740.86	581.293	3	0	0.19415	39.35	0	Observed FDR	xlsm
NFMQLIHDDSLTFKEDIQK-M3-U	sp|Q99ZW2|CAS9_STRP1	Cas9CBX1_840ug_eUV_RneasyMinelute2vol_HF_HCD_60mG_1.35684.35684.3	Cas9CBX1_840ug_eUV_RneasyMinelute2vol_HF_HCD_60mG_1.35684.35684.3	694	244.07	U	Natural_-HPO3	U Natural_-HPO3	2565.21	2565.21	856.077	3	0.9	0.07265	39.34	0	Observed FDR	xlsm
AQVSGQGDSLHEHIANLAGSPAIK-E12-U	sp|Q99ZW2|CAS9_STRP1	Cas9CBX1_840ug_eUV_RneasyMinelute2vol_HF_HCD_60mG_1.22370.22370.4	Cas9CBX1_840ug_eUV_RneasyMinelute2vol_HF_HCD_60mG_1.22370.22370.4	722	244.07	U	Natural_-HPO3	U Natural_-HPO3	2643.29	2643.29	661.83	4	0.3	0.09341	39.34	0	Observed FDR	xlsm
TEVQTGGFSK-G6-U	sp|Q99ZW2|CAS9_STRP1	Cas9CBX1_840ug_eUV_RneasyMinelute2vol_HF_HCD_60mG_2.02486.02486.2	Cas9CBX1_840ug_eUV_RneasyMinelute2vol_HF_HCD_60mG_2.02486.02486.2	1103	244.07	U	Natural_-HPO3	U Natural_-HPO3	1296.58	1296.59	649.3	2	1.3	0.18564	39.33	0	Observed FDR	xlsm
RYTSTKEVLDATLIHQSITGLYETR-E23-U	sp|Q99ZW2|CAS9_STRP1	Cas9CBX1_840ug_eUV_RneasyMinelute2vol_HF_HCD_60mG_1.32263.32263.3	Cas9CBX1_840ug_eUV_RneasyMinelute2vol_HF_HCD_60mG_1.32263.32263.3	1357	244.07	U	Natural_-HPO3	U Natural_-HPO3	3138.58	3138.59	1047.2	3	0.8	0.09421	39.32	0	Observed FDR	xlsm
AGFIKRQLVETR-L8-U	sp|Q99ZW2|CAS9_STRP1	Cas9CBX1_840ug_eUV_RneasyMinelute2vol_HF_HCD_60mG_1.10062.10062.4	Cas9CBX1_840ug_eUV_RneasyMinelute2vol_HF_HCD_60mG_1.10062.10062.4	921	244.07	U	Natural_-HPO3	U Natural_-HPO3	1660.89	1660.89	416.23	4	0.1	0.12115	39.32	0	Observed FDR	xlsm
HKPENIVIEMARENQTTQK-M10-U	sp|Q99ZW2|CAS9_STRP1	Cas9CBX1_840ug_eUV_RneasyMinelute2vol_HF_HCD_60mG_1.11300.11300.4	Cas9CBX1_840ug_eUV_RneasyMinelute2vol_HF_HCD_60mG_1.11300.11300.4	763	244.07	U	Natural_-HPO3	U Natural_-HPO3	2509.22	2509.22	628.314	4	0.7	0.10541	39.31	0	Observed FDR	xlsm
ILTFRIPYYVGPLAR-P7-U	sp|Q99ZW2|CAS9_STRP1	Cas9CBX1_840ug_eUV_RneasyMinelute2vol_HF_HCD_60mG_2.38894.38894.3	Cas9CBX1_840ug_eUV_RneasyMinelute2vol_HF_HCD_60mG_2.38894.38894.3	449	244.07	U	Natural_-HPO3	U Natural_-HPO3	2022.09	2022.1	675.04	3	0.9	0.12692	39.29	0	Observed FDR	xlsm
KNRICYLQEIFSNEXAK-C5-U	sp|Q99ZW2|CAS9_STRP1	Cas9CBX1_840ug_eUV_RneasyMinelute2vol_HF_HCD_60mG_1.30444.30444.3	Cas9CBX1_840ug_eUV_RneasyMinelute2vol_HF_HCD_60mG_1.30444.30444.3	80	244.07	U	Natural_-HPO3	U Natural_-HPO3	2403.12	2403.12	802.047	3	-1.4	0.09157	39.28	0	Observed FDR	xlsm
KNRICYLQEIFSNEXAK-Y6-U	sp|Q99ZW2|CAS9_STRP1	Cas9CBX1_840ug_eUV_RneasyMinelute2vol_HF_HCD_60mG_2.28679.28679.3	Cas9CBX1_840ug_eUV_RneasyMinelute2vol_HF_HCD_60mG_2.28679.28679.3	81	244.07	U	Natural_-HPO3	U Natural_-HPO3	2403.12	2403.12	802.049	3	1.6	0.09358	39.28	0	Observed FDR	xlsm
IPYYVGPLAR-Y4-U	sp|Q99ZW2|CAS9_STRP1	Cas9CBX1_840ug_eUV_RneasyMinelute2vol_HF_HCD_60mG_1.26862.26862.2	Cas9CBX1_840ug_eUV_RneasyMinelute2vol_HF_HCD_60mG_1.26862.26862.2	451	242.054	U	Natural_-H3PO3	U Natural_-H3PO3	1389.69	1389.69	695.855	2	1	0.18343	39.27	0	Observed FDR	xlsm
ILTFRIPYYVGPLAR-Y8-U	sp|Q99ZW2|CAS9_STRP1	Cas9CBX1_840ug_eUV_RneasyMinelute2vol_HF_HCD_60mG_1.44913.44913.3	Cas9CBX1_840ug_eUV_RneasyMinelute2vol_HF_HCD_60mG_1.44913.44913.3	450	244.07	U	Natural_-HPO3	U Natural_-HPO3	2022.09	2022.09	675.038	3	-1.3	0.13646	39.25	0	Observed FDR	xlsm
ICYLQEIFSNEXAK-Y3-U	sp|Q99ZW2|CAS9_STRP1	Cas9CBX1_840ug_eUV_RneasyMinelute2vol_HF_HCD_60mG_2.34218.34218.2	Cas9CBX1_840ug_eUV_RneasyMinelute2vol_HF_HCD_60mG_2.34218.34218.2	81	244.07	U	Natural_-HPO3	U Natural_-HPO3	2004.88	2004.88	1003.45	2	1.6	0.10136	39.23	0	Observed FDR	xlsm
ICYLQEIFSNEXAK-Y3-U	sp|Q99ZW2|CAS9_STRP1	Cas9CBX1_840ug_eUV_RneasyMinelute2vol_HF_HCD_60mG_1.34667.34667.2	Cas9CBX1_840ug_eUV_RneasyMinelute2vol_HF_HCD_60mG_1.34667.34667.2	81	244.07	U	Natural_-HPO3	U Natural_-HPO3	2004.88	2004.88	1003.45	2	1.2	0.10731	39.22	0	Observed FDR	xlsm
HKPENIVIEMARENQTTQKGQK-M10-U	sp|Q99ZW2|CAS9_STRP1	Cas9CBX1_840ug_eUV_RneasyMinelute2vol_HF_HCD_60mG_2.09377.09377.4	Cas9CBX1_840ug_eUV_RneasyMinelute2vol_HF_HCD_60mG_2.09377.09377.4	763	244.07	U	Natural_-HPO3	U Natural_-HPO3	2822.4	2822.4	706.609	4	1.7	0.09697	39.22	0	Observed FDR	xlsm
KTEVQTGGFSKESILPK-K11-U	sp|Q99ZW2|CAS9_STRP1	Cas9CBX1_840ug_eUV_RneasyMinelute2vol_HF_HCD_60mG_2.11978.11978.3	Cas9CBX1_840ug_eUV_RneasyMinelute2vol_HF_HCD_60mG_2.11978.11978.3	1107	244.07	U	Natural_-HPO3	U Natural_-HPO3	2092.07	2092.07	698.364	3	0.5	0.11452	39.21	0	Observed FDR	xlsm
NRICYLQEIFSNEMAK-L6-U	sp|Q99ZW2|CAS9_STRP1	Cas9CBX1_840ug_eUV_RneasyMinelute2vol_HF_HCD_60mG_2.36248.36248.2	Cas9CBX1_840ug_eUV_RneasyMinelute2vol_HF_HCD_60mG_2.36248.36248.2	82	244.07	U	Natural_-HPO3	U Natural_-HPO3	2259.03	2259.03	1130.52	2	0.2	0.17194	39.21	0	Observed FDR	xlsm
ILTFRIPYYVGPLAR-P7-U	sp|Q99ZW2|CAS9_STRP1	Cas9CBX1_840ug_eUV_RneasyMinelute2vol_HF_HCD_60mG_2.35179.35179.3	Cas9CBX1_840ug_eUV_RneasyMinelute2vol_HF_HCD_60mG_2.35179.35179.3	449	244.07	U	Natural_-HPO3	U Natural_-HPO3	2022.09	2022.09	675.039	3	0.2	0.11064	39.2	0	Observed FDR	xlsm
NLIGALLFDSGETAEATRLKR-A16-U	sp|Q99ZW2|CAS9_STRP1	Cas9CBX1_840ug_eUV_RneasyMinelute2vol_HF_HCD_60mG_1.47658.47658.4	Cas9CBX1_840ug_eUV_RneasyMinelute2vol_HF_HCD_60mG_1.47658.47658.4	61	244.07	U	Natural_-HPO3	U Natural_-HPO3	2518.3	2518.3	630.584	4	0.6	0.11941	39.17	0	Observed FDR	xlsm
VMGRHKPENIVIEXAR-H5-U	sp|Q99ZW2|CAS9_STRP1	Cas9CBX1_840ug_eUV_RneasyMinelute2vol_HF_HCD_60mG_1.11376.11376.3	Cas9CBX1_840ug_eUV_RneasyMinelute2vol_HF_HCD_60mG_1.11376.11376.3	754	244.07	U	Natural_-HPO3	U Natural_-HPO3	2139.06	2139.06	714.027	3	0.6	0.1294	39.16	0	Observed FDR	xlsm
RYDEHHQDLTLLK-L9-U	sp|Q99ZW2|CAS9_STRP1	Cas9CBX1_840ug_eUV_RneasyMinelute2vol_HF_HCD_60mG_2.10381.10381.3	Cas9CBX1_840ug_eUV_RneasyMinelute2vol_HF_HCD_60mG_2.10381.10381.3	332	260.064	U	Natural_-H3PO3+H2O	U Natural_-H3PO3+H2O	1926.91	1926.91	643.311	3	1.1	0.14618	39.15	0	Observed FDR	xlsm
QLVETRQITK-T5-U	sp|Q99ZW2|CAS9_STRP1	Cas9CBX1_840ug_eUV_RneasyMinelute2vol_HF_HCD_60mG_1.07792.07792.2	Cas9CBX1_840ug_eUV_RneasyMinelute2vol_HF_HCD_60mG_1.07792.07792.2	924	244.07	U	Natural_-HPO3	U Natural_-HPO3	1458.77	1458.77	730.392	2	1	0.24698	39.15	0	Observed FDR	xlsm
NRICYLQEIFSNEXAK-Y5-U	sp|Q99ZW2|CAS9_STRP1	Cas9CBX1_840ug_eUV_RneasyMinelute2vol_HF_HCD_60mG_1.34384.34384.3	Cas9CBX1_840ug_eUV_RneasyMinelute2vol_HF_HCD_60mG_1.34384.34384.3	81	324.036	U	Natural	U Natural	2354.99	2354.99	786.004	3	-0.6	0.08126	39.14	0	Observed FDR	xlsm
NRICYLQEIFSNEXAK-Y5-U	sp|Q99ZW2|CAS9_STRP1	Cas9CBX1_840ug_eUV_RneasyMinelute2vol_HF_HCD_60mG_2.30836.30836.3	Cas9CBX1_840ug_eUV_RneasyMinelute2vol_HF_HCD_60mG_2.30836.30836.3	81	260.064	U	Natural_-H3PO3+H2O	U Natural_-H3PO3+H2O	2291.02	2291.02	764.682	3	0.7	0.08336	39.13	0	Observed FDR	xlsm
IPYYVGPLAR-I1-U	sp|Q99ZW2|CAS9_STRP1	Cas9CBX1_840ug_eUV_RneasyMinelute2vol_HF_HCD_60mG_1.25695.25695.3	Cas9CBX1_840ug_eUV_RneasyMinelute2vol_HF_HCD_60mG_1.25695.25695.3	448	244.07	U	Natural_-HPO3	U Natural_-HPO3	1391.71	1391.71	464.911	3	0.2	0.20636	39.11	0	Observed FDR	xlsm
HKPENIVIEMARENQTTQKGQK-N14-U	sp|Q99ZW2|CAS9_STRP1	Cas9CBX1_840ug_eUV_RneasyMinelute2vol_HF_HCD_60mG_1.11631.11631.5	Cas9CBX1_840ug_eUV_RneasyMinelute2vol_HF_HCD_60mG_1.11631.11631.5	767	244.07	U	Natural_-HPO3	U Natural_-HPO3	2822.4	2822.4	565.487	5	0.1	0.06574	39.09	0	Observed FDR	xlsm
KNRICYLQEIFSNEMAK-R3-U	sp|Q99ZW2|CAS9_STRP1	Cas9CBX1_840ug_eUV_RneasyMinelute2vol_HF_HCD_60mG_1.34836.34836.3	Cas9CBX1_840ug_eUV_RneasyMinelute2vol_HF_HCD_60mG_1.34836.34836.3	78	244.07	U	Natural_-HPO3	U Natural_-HPO3	2387.12	2387.13	796.717	3	0.6	0.108	39.08	0	Observed FDR	xlsm
QLVETRQITK-T5-U	sp|Q99ZW2|CAS9_STRP1	Cas9CBX1_840ug_eUV_RneasyMinelute2vol_HF_HCD_60mG_2.08870.08870.2	Cas9CBX1_840ug_eUV_RneasyMinelute2vol_HF_HCD_60mG_2.08870.08870.2	924	244.07	U	Natural_-HPO3	U Natural_-HPO3	1458.77	1458.77	730.392	2	0.1	0.21901	39.05	0	Observed FDR	xlsm
QLVETRQITK-T5-U	sp|Q99ZW2|CAS9_STRP1	Cas9CBX1_840ug_eUV_RneasyMinelute2vol_HF_HCD_60mG_1.07783.07783.2	Cas9CBX1_840ug_eUV_RneasyMinelute2vol_HF_HCD_60mG_1.07783.07783.2	924	244.07	U	Natural_-HPO3	U Natural_-HPO3	1458.77	1458.77	730.392	2	0.6	0.2172	39.03	0	Observed FDR	xlsm
NRICYLQEIFSNEMAK-Y5-U	sp|Q99ZW2|CAS9_STRP1	Cas9CBX1_840ug_eUV_RneasyMinelute2vol_HF_HCD_60mG_1.37037.37037.3	Cas9CBX1_840ug_eUV_RneasyMinelute2vol_HF_HCD_60mG_1.37037.37037.3	81	244.07	U	Natural_-HPO3	U Natural_-HPO3	2259.03	2259.03	754.019	3	1.3	0.10646	38.99	0	Observed FDR	xlsm
LITQRKFDNLTK-R5-U	sp|Q99ZW2|CAS9_STRP1	Cas9CBX1_840ug_eUV_RneasyMinelute2vol_HF_HCD_60mG_2.11722.11722.2	Cas9CBX1_840ug_eUV_RneasyMinelute2vol_HF_HCD_60mG_2.11722.11722.2	895	244.07	U	Natural_-HPO3	U Natural_-HPO3	1719.92	1719.92	860.967	2	1.3	0.21297	38.99	0	Observed FDR	xlsm
ICYLQEIFSNEXAK-Y3-U	sp|Q99ZW2|CAS9_STRP1	Cas9CBX1_840ug_eUV_RneasyMinelute2vol_HF_HCD_60mG_2.36162.36162.2	Cas9CBX1_840ug_eUV_RneasyMinelute2vol_HF_HCD_60mG_2.36162.36162.2	81	244.07	U	Natural_-HPO3	U Natural_-HPO3	2004.88	2004.88	1003.45	2	1.4	0.10062	38.92	0	Observed FDR	xlsm
APLSASMIKRYDEHHQDLTLLK-E13-U	sp|Q99ZW2|CAS9_STRP1	Cas9CBX1_840ug_eUV_RneasyMinelute2vol_HF_HCD_60mG_2.22304.22304.3	Cas9CBX1_840ug_eUV_RneasyMinelute2vol_HF_HCD_60mG_2.22304.22304.3	327	244.07	U	Natural_-HPO3	U Natural_-HPO3	2809.41	2809.41	937.478	3	0.8	0.09649	38.92	0	Observed FDR	xlsm
HKPENIVIEMARENQTTQKGQK-R12-A	sp|Q99ZW2|CAS9_STRP1	Cas9CBX1_840ug_eUV_RneasyMinelute2vol_HF_HCD_60mG_2.15995.15995.4	Cas9CBX1_840ug_eUV_RneasyMinelute2vol_HF_HCD_60mG_2.15995.15995.4	765	265.081	A	Natural_-H3PO3	A Natural_-H3PO3	2843.41	2843.41	711.861	4	1.7	0.0795	38.91	0	Observed FDR	xlsm
ILTFRIPYYVGPLAR-I6-U	sp|Q99ZW2|CAS9_STRP1	Cas9CBX1_840ug_eUV_RneasyMinelute2vol_HF_HCD_60mG_1.35943.35943.3	Cas9CBX1_840ug_eUV_RneasyMinelute2vol_HF_HCD_60mG_1.35943.35943.3	448	244.07	U	Natural_-HPO3	U Natural_-HPO3	2022.09	2022.09	675.038	3	-1.4	0.08657	38.9	0	Observed FDR	xlsm
IEKILTFRIPYYVGPLAR-Y11-U	sp|Q99ZW2|CAS9_STRP1	Cas9CBX1_840ug_eUV_RneasyMinelute2vol_HF_HCD_60mG_1.41870.41870.3	Cas9CBX1_840ug_eUV_RneasyMinelute2vol_HF_HCD_60mG_1.41870.41870.3	450	244.07	U	Natural_-HPO3	U Natural_-HPO3	2392.32	2392.32	798.448	3	1.9	0.11026	38.89	0	Observed FDR	xlsm
HKPENIVIEXARENQTTQK-A11-A	sp|Q99ZW2|CAS9_STRP1	Cas9CBX1_840ug_eUV_RneasyMinelute2vol_HF_HCD_60mG_2.09193.09193.4	Cas9CBX1_840ug_eUV_RneasyMinelute2vol_HF_HCD_60mG_2.09193.09193.4	764	265.081	A	Natural_-H3PO3	A Natural_-H3PO3	2546.23	2546.23	637.566	4	1	0.07098	38.88	0	Observed FDR	xlsm
APLSASMIKRYDEHHQDLTLLK-D12-U	sp|Q99ZW2|CAS9_STRP1	Cas9CBX1_840ug_eUV_RneasyMinelute2vol_HF_HCD_60mG_2.18533.18533.3	Cas9CBX1_840ug_eUV_RneasyMinelute2vol_HF_HCD_60mG_2.18533.18533.3	326	260.064	U	Natural_-H3PO3+H2O	U Natural_-H3PO3+H2O	2825.4	2825.4	942.808	3	0.1	0.07396	38.85	0	Observed FDR	xlsm
VMGRHKPENIVIEXAR-H5-U	sp|Q99ZW2|CAS9_STRP1	Cas9CBX1_840ug_eUV_RneasyMinelute2vol_HF_HCD_60mG_2.10555.10555.3	Cas9CBX1_840ug_eUV_RneasyMinelute2vol_HF_HCD_60mG_2.10555.10555.3	754	244.07	U	Natural_-HPO3	U Natural_-HPO3	2139.06	2139.06	714.027	3	0.2	0.12255	38.84	0	Observed FDR	xlsm
IPYYVGPLAR-G6-U	sp|Q99ZW2|CAS9_STRP1	Cas9CBX1_840ug_eUV_RneasyMinelute2vol_HF_HCD_60mG_1.21750.21750.2	Cas9CBX1_840ug_eUV_RneasyMinelute2vol_HF_HCD_60mG_1.21750.21750.2	453	244.07	U	Natural_-HPO3	U Natural_-HPO3	1391.71	1391.71	696.862	2	0.6	0.19129	38.84	0	Observed FDR	xlsm
ILTFRIPYYVGPLAR-Y8-U	sp|Q99ZW2|CAS9_STRP1	Cas9CBX1_840ug_eUV_RneasyMinelute2vol_HF_HCD_60mG_1.41367.41367.3	Cas9CBX1_840ug_eUV_RneasyMinelute2vol_HF_HCD_60mG_1.41367.41367.3	450	244.07	U	Natural_-HPO3	U Natural_-HPO3	2022.09	2022.09	675.039	3	-0.2	0.14889	38.84	0	Observed FDR	xlsm
APLSASXIKRYDEHHQDLTLLK-D12-U	sp|Q99ZW2|CAS9_STRP1	Cas9CBX1_840ug_eUV_RneasyMinelute2vol_HF_HCD_60mG_1.20622.20622.3	Cas9CBX1_840ug_eUV_RneasyMinelute2vol_HF_HCD_60mG_1.20622.20622.3	326	244.07	U	Natural_-HPO3	U Natural_-HPO3	2825.4	2825.4	942.807	3	-1	0.08839	38.84	0	Observed FDR	xlsm
VVDELVKVMGR-M9-U	sp|Q99ZW2|CAS9_STRP1	Cas9CBX1_840ug_eUV_RneasyMinelute2vol_HF_HCD_60mG_2.17536.17536.2	Cas9CBX1_840ug_eUV_RneasyMinelute2vol_HF_HCD_60mG_2.17536.17536.2	751	244.07	U	Natural_-HPO3	U Natural_-HPO3	1487.77	1487.77	744.891	2	0.9	0.25094	38.83	0	Observed FDR	xlsm
NFMQLIHDDSLTFKEDIQK-L5-U	sp|Q99ZW2|CAS9_STRP1	Cas9CBX1_840ug_eUV_RneasyMinelute2vol_HF_HCD_60mG_1.35120.35120.3	Cas9CBX1_840ug_eUV_RneasyMinelute2vol_HF_HCD_60mG_1.35120.35120.3	696	244.07	U	Natural_-HPO3	U Natural_-HPO3	2565.21	2565.21	856.077	3	1.2	0.06887	38.83	0	Observed FDR	xlsm
VVDELVKVMGR-M9-U	sp|Q99ZW2|CAS9_STRP1	Cas9CBX1_840ug_eUV_RneasyMinelute2vol_HF_HCD_60mG_1.18870.18870.2	Cas9CBX1_840ug_eUV_RneasyMinelute2vol_HF_HCD_60mG_1.18870.18870.2	751	244.07	U	Natural_-HPO3	U Natural_-HPO3	1487.77	1487.76	744.89	2	-0.3	0.22527	38.83	0	Observed FDR	xlsm
KSEETITPWNFEEVVDKGASAQSFIER-W9-U	sp|Q99ZW2|CAS9_STRP1	Cas9CBX1_840ug_eUV_RneasyMinelute2vol_HF_HCD_60mG_2.34568.34568.4	Cas9CBX1_840ug_eUV_RneasyMinelute2vol_HF_HCD_60mG_2.34568.34568.4	476	242.054	U	Natural_-H3PO3	U Natural_-H3PO3	3338.56	3338.57	835.649	4	2.2	0.05894	38.83	0	Observed FDR	xlsm
ILTFRIPYYVGPLAR-Y9-G	sp|Q99ZW2|CAS9_STRP1	Cas9CBX1_840ug_eUV_RneasyMinelute2vol_HF_HCD_60mG_1.42765.42765.4	Cas9CBX1_840ug_eUV_RneasyMinelute2vol_HF_HCD_60mG_1.42765.42765.4	451	299.087	G	Natural_-H3PO3+H2O	G Natural_-H3PO3+H2O	2077.11	2077.11	520.286	4	0.8	0.09272	38.78	0	Observed FDR	xlsm
LSDYDVDHIVPQSFLKDDSIDNKVLTR-S13-U	sp|Q99ZW2|CAS9_STRP1	Cas9CBX1_840ug_eUV_RneasyMinelute2vol_HF_HCD_60mG_1.35243.35243.5	Cas9CBX1_840ug_eUV_RneasyMinelute2vol_HF_HCD_60mG_1.35243.35243.5	845	244.07	U	Natural_-HPO3	U Natural_-HPO3	3375.65	3375.65	676.137	5	0.2	0.0623	38.77	0	Observed FDR	xlsm
AGFIKRQLVETR-R6-U	sp|Q99ZW2|CAS9_STRP1	Cas9CBX1_840ug_eUV_RneasyMinelute2vol_HF_HCD_60mG_2.09726.09726.4	Cas9CBX1_840ug_eUV_RneasyMinelute2vol_HF_HCD_60mG_2.09726.09726.4	919	244.07	U	Natural_-HPO3	U Natural_-HPO3	1660.89	1660.89	416.231	4	0.8	0.12539	38.77	0	Observed FDR	xlsm
HKPENIVIEMARENQTTQK-M10-U	sp|Q99ZW2|CAS9_STRP1	Cas9CBX1_840ug_eUV_RneasyMinelute2vol_HF_HCD_60mG_1.13265.13265.4	Cas9CBX1_840ug_eUV_RneasyMinelute2vol_HF_HCD_60mG_1.13265.13265.4	763	244.07	U	Natural_-HPO3	U Natural_-HPO3	2509.22	2509.23	628.314	4	1.1	0.11872	38.77	0	Observed FDR	xlsm
HKPENIVIEMARENQTTQKGQK-A11-A	sp|Q99ZW2|CAS9_STRP1	Cas9CBX1_840ug_eUV_RneasyMinelute2vol_HF_HCD_60mG_1.17183.17183.4	Cas9CBX1_840ug_eUV_RneasyMinelute2vol_HF_HCD_60mG_1.17183.17183.4	764	265.081	A	Natural_-H3PO3	A Natural_-H3PO3	2843.41	2843.42	711.862	4	2	0.07351	38.77	0	Observed FDR	xlsm
AGFIKRQLVETR-R6-U	sp|Q99ZW2|CAS9_STRP1	Cas9CBX1_840ug_eUV_RneasyMinelute2vol_HF_HCD_60mG_2.12769.12769.3	Cas9CBX1_840ug_eUV_RneasyMinelute2vol_HF_HCD_60mG_2.12769.12769.3	919	244.07	U	Natural_-HPO3	U Natural_-HPO3	1660.89	1660.89	554.638	3	0.8	0.23336	38.76	0	Observed FDR	xlsm
HKPENIVIEMARENQTTQK-M10-U	sp|Q99ZW2|CAS9_STRP1	Cas9CBX1_840ug_eUV_RneasyMinelute2vol_HF_HCD_60mG_2.11331.11331.4	Cas9CBX1_840ug_eUV_RneasyMinelute2vol_HF_HCD_60mG_2.11331.11331.4	763	244.07	U	Natural_-HPO3	U Natural_-HPO3	2509.22	2509.23	628.314	4	1.3	0.11336	38.76	0	Observed FDR	xlsm
IPYYVGPLAR-Y3-U	sp|Q99ZW2|CAS9_STRP1	Cas9CBX1_840ug_eUV_RneasyMinelute2vol_HF_HCD_60mG_1.26263.26263.2	Cas9CBX1_840ug_eUV_RneasyMinelute2vol_HF_HCD_60mG_1.26263.26263.2	450	242.054	U	Natural_-H3PO3	U Natural_-H3PO3	1389.69	1389.7	695.855	2	1.7	0.19921	38.74	0	Observed FDR	xlsm
KQRTFDNGSIPHQIHLGELHAILR-R3-G	sp|Q99ZW2|CAS9_STRP1	Cas9CBX1_840ug_eUV_RneasyMinelute2vol_HF_HCD_60mG_1.27524.27524.6	Cas9CBX1_840ug_eUV_RneasyMinelute2vol_HF_HCD_60mG_1.27524.27524.6	403	283.092	G	Natural_-HPO3	G Natural_-HPO3/A Natural_-H3PO3+H2O	3062.59	3062.59	511.44	6	0.5	0.07464	38.74	0	Observed FDR	xlsm
QRTFDNGSIPHQIHLGELHAILR-F4-G	sp|Q99ZW2|CAS9_STRP1	Cas9CBX1_840ug_eUV_RneasyMinelute2vol_HF_HCD_60mG_2.27658.27658.6	Cas9CBX1_840ug_eUV_RneasyMinelute2vol_HF_HCD_60mG_2.27658.27658.6	405	283.092	G	Natural_-HPO3	G Natural_-HPO3/A Natural_-H3PO3+H2O	2934.5	2934.5	490.091	6	1.1	0.08036	38.72	0	Observed FDR	xlsm
IPYYVGPLAR-Y4-U	sp|Q99ZW2|CAS9_STRP1	Cas9CBX1_840ug_eUV_RneasyMinelute2vol_HF_HCD_60mG_2.23043.23043.2	Cas9CBX1_840ug_eUV_RneasyMinelute2vol_HF_HCD_60mG_2.23043.23043.2	451	244.07	U	Natural_-HPO3	U Natural_-HPO3	1391.71	1391.71	696.863	2	1.6	0.30534	38.72	0	Observed FDR	xlsm
NRICYLQEIFSNEXAK-Y5-U	sp|Q99ZW2|CAS9_STRP1	Cas9CBX1_840ug_eUV_RneasyMinelute2vol_HF_HCD_60mG_2.34004.34004.3	Cas9CBX1_840ug_eUV_RneasyMinelute2vol_HF_HCD_60mG_2.34004.34004.3	81	244.07	U	Natural_-HPO3	U Natural_-HPO3	2275.02	2275.02	759.348	3	-1.5	0.07598	38.72	0	Observed FDR	xlsm
ILTFRIPYYVGPLAR-P7-U	sp|Q99ZW2|CAS9_STRP1	Cas9CBX1_840ug_eUV_RneasyMinelute2vol_HF_HCD_60mG_2.35660.35660.3	Cas9CBX1_840ug_eUV_RneasyMinelute2vol_HF_HCD_60mG_2.35660.35660.3	449	244.07	U	Natural_-HPO3	U Natural_-HPO3	2022.09	2022.09	675.039	3	-0.8	0.08332	38.7	0	Observed FDR	xlsm
ICYLQEIFSNEXAK-Y3-U	sp|Q99ZW2|CAS9_STRP1	Cas9CBX1_840ug_eUV_RneasyMinelute2vol_HF_HCD_60mG_1.37200.37200.2	Cas9CBX1_840ug_eUV_RneasyMinelute2vol_HF_HCD_60mG_1.37200.37200.2	81	244.07	U	Natural_-HPO3	U Natural_-HPO3	2004.88	2004.89	1003.45	2	2.2	0.10782	38.7	0	Observed FDR	xlsm
HKPENIVIEMARENQTTQKGQK-G20-U	sp|Q99ZW2|CAS9_STRP1	Cas9CBX1_840ug_eUV_RneasyMinelute2vol_HF_HCD_60mG_2.07454.07454.5	Cas9CBX1_840ug_eUV_RneasyMinelute2vol_HF_HCD_60mG_2.07454.07454.5	773	260.064	U	Natural_-H3PO3+H2O	U Natural_-H3PO3+H2O	2838.39	2838.39	568.687	5	0.5	0.07332	38.69	0	Observed FDR	xlsm
KSEETITPWNFEEVVDKGASAQSFIER-W9-U	sp|Q99ZW2|CAS9_STRP1	Cas9CBX1_840ug_eUV_RneasyMinelute2vol_HF_HCD_60mG_2.35103.35103.4	Cas9CBX1_840ug_eUV_RneasyMinelute2vol_HF_HCD_60mG_2.35103.35103.4	476	242.054	U	Natural_-H3PO3	U Natural_-H3PO3	3338.56	3338.56	835.647	4	0	0.0594	38.67	0	Observed FDR	xlsm
NLIGALLFDSGETAEATRLKR-A16-U	sp|Q99ZW2|CAS9_STRP1	Cas9CBX1_840ug_eUV_RneasyMinelute2vol_HF_HCD_60mG_1.48146.48146.4	Cas9CBX1_840ug_eUV_RneasyMinelute2vol_HF_HCD_60mG_1.48146.48146.4	61	244.07	U	Natural_-HPO3	U Natural_-HPO3	2518.3	2518.3	630.582	4	-1.7	0.09182	38.67	0	Observed FDR	xlsm
ICYLQEIFSNEXAK-Y3-U	sp|Q99ZW2|CAS9_STRP1	Cas9CBX1_840ug_eUV_RneasyMinelute2vol_HF_HCD_60mG_2.54654.54654.2	Cas9CBX1_840ug_eUV_RneasyMinelute2vol_HF_HCD_60mG_2.54654.54654.2	81	244.07	U	Natural_-HPO3	U Natural_-HPO3	2004.88	2004.88	1003.45	2	1.6	0.11009	38.66	0	Observed FDR	xlsm
QLVETRQITK-T5-U	sp|Q99ZW2|CAS9_STRP1	Cas9CBX1_840ug_eUV_RneasyMinelute2vol_HF_HCD_60mG_2.07878.07878.2	Cas9CBX1_840ug_eUV_RneasyMinelute2vol_HF_HCD_60mG_2.07878.07878.2	924	244.07	U	Natural_-HPO3	U Natural_-HPO3	1458.77	1458.77	730.392	2	0.4	0.23511	38.65	0	Observed FDR	xlsm
HKPENIVIEMARENQTTQKGQK-M10-U	sp|Q99ZW2|CAS9_STRP1	Cas9CBX1_840ug_eUV_RneasyMinelute2vol_HF_HCD_60mG_1.11626.11626.4	Cas9CBX1_840ug_eUV_RneasyMinelute2vol_HF_HCD_60mG_1.11626.11626.4	763	244.07	U	Natural_-HPO3	U Natural_-HPO3	2822.4	2822.4	706.608	4	1.5	0.08778	38.64	0	Observed FDR	xlsm
ILTFRIPYYVGPLAR-P7-U	sp|Q99ZW2|CAS9_STRP1	Cas9CBX1_840ug_eUV_RneasyMinelute2vol_HF_HCD_60mG_2.44551.44551.3	Cas9CBX1_840ug_eUV_RneasyMinelute2vol_HF_HCD_60mG_2.44551.44551.3	449	244.07	U	Natural_-HPO3	U Natural_-HPO3	2022.09	2022.09	675.039	3	0.6	0.14066	38.62	0	Observed FDR	xlsm
AQVSGQGDSLHEHIANLAGSPAIK-H11-U	sp|Q99ZW2|CAS9_STRP1	Cas9CBX1_840ug_eUV_RneasyMinelute2vol_HF_HCD_60mG_1.22241.22241.3	Cas9CBX1_840ug_eUV_RneasyMinelute2vol_HF_HCD_60mG_1.22241.22241.3	721	244.07	U	Natural_-HPO3	U Natural_-HPO3	2643.29	2643.29	882.105	3	0.8	0.09364	38.61	0	Observed FDR	xlsm
ICYLQEIFSNEXAK-Y3-U	sp|Q99ZW2|CAS9_STRP1	Cas9CBX1_840ug_eUV_RneasyMinelute2vol_HF_HCD_60mG_1.32259.32259.2	Cas9CBX1_840ug_eUV_RneasyMinelute2vol_HF_HCD_60mG_1.32259.32259.2	81	244.07	U	Natural_-HPO3	U Natural_-HPO3	2004.88	2004.89	1003.45	2	2.4	0.08844	38.61	0	Observed FDR	xlsm
ILTFRIPYYVGPLAR-Y8-U	sp|Q99ZW2|CAS9_STRP1	Cas9CBX1_840ug_eUV_RneasyMinelute2vol_HF_HCD_60mG_2.36339.36339.3	Cas9CBX1_840ug_eUV_RneasyMinelute2vol_HF_HCD_60mG_2.36339.36339.3	450	244.07	U	Natural_-HPO3	U Natural_-HPO3	2022.09	2022.1	675.04	3	1.2	0.09109	38.59	0	Observed FDR	xlsm
QRTFDNGSIPHQIHLGELHAILR-I9-U	sp|Q99ZW2|CAS9_STRP1	Cas9CBX1_840ug_eUV_RneasyMinelute2vol_HF_HCD_60mG_2.29329.29329.4	Cas9CBX1_840ug_eUV_RneasyMinelute2vol_HF_HCD_60mG_2.29329.29329.4	410	244.07	U	Natural_-HPO3	U Natural_-HPO3	2895.47	2895.47	724.875	4	-1.6	0.0851	38.57	0	Observed FDR	xlsm
QLVETRQITKHVAQILDSR-T5-U	sp|Q99ZW2|CAS9_STRP1	Cas9CBX1_840ug_eUV_RneasyMinelute2vol_HF_HCD_60mG_1.27777.27777.3	Cas9CBX1_840ug_eUV_RneasyMinelute2vol_HF_HCD_60mG_1.27777.27777.3	924	244.07	U	Natural_-HPO3	U Natural_-HPO3	2478.32	2478.32	827.116	3	1.7	0.10018	38.55	0	Observed FDR	xlsm
HKPENIVIEMARENQTTQKGQK-K19-U	sp|Q99ZW2|CAS9_STRP1	Cas9CBX1_840ug_eUV_RneasyMinelute2vol_HF_HCD_60mG_2.07286.07286.4	Cas9CBX1_840ug_eUV_RneasyMinelute2vol_HF_HCD_60mG_2.07286.07286.4	772	260.064	U	Natural_-H3PO3+H2O	U Natural_-H3PO3+H2O	2838.39	2838.4	710.607	4	0.9	0.08266	38.55	0	Observed FDR	xlsm
IPYYVGPLAR-Y3-G	sp|Q99ZW2|CAS9_STRP1	Cas9CBX1_840ug_eUV_RneasyMinelute2vol_HF_HCD_60mG_1.36218.36218.3	Cas9CBX1_840ug_eUV_RneasyMinelute2vol_HF_HCD_60mG_1.36218.36218.3	450	281.076	G	Natural_-H3PO3	G Natural_-H3PO3	1428.71	1428.72	477.247	3	1.6	0.16577	38.54	0	Observed FDR	xlsm
TFDNGSIPHQIHLGELHAILR-I7-G	sp|Q99ZW2|CAS9_STRP1	Cas9CBX1_840ug_eUV_RneasyMinelute2vol_HF_HCD_60mG_1.29811.29811.5	Cas9CBX1_840ug_eUV_RneasyMinelute2vol_HF_HCD_60mG_1.29811.29811.5	410	301.102	G	Natural_-HPO3+H2O	G Natural_-HPO3+H2O	2668.35	2668.35	534.677	5	-0.5	0.07649	38.54	0	Observed FDR	xlsm
ILTFRIPYYVGPLAR-Y8-U	sp|Q99ZW2|CAS9_STRP1	Cas9CBX1_840ug_eUV_RneasyMinelute2vol_HF_HCD_60mG_2.43427.43427.3	Cas9CBX1_840ug_eUV_RneasyMinelute2vol_HF_HCD_60mG_2.43427.43427.3	450	244.07	U	Natural_-HPO3	U Natural_-HPO3	2022.09	2022.09	675.039	3	0.5	0.14704	38.5	0	Observed FDR	xlsm
ICYLQEIFSNEMAK-Y3-U	sp|Q99ZW2|CAS9_STRP1	Cas9CBX1_840ug_eUV_RneasyMinelute2vol_HF_HCD_60mG_2.36694.36694.2	Cas9CBX1_840ug_eUV_RneasyMinelute2vol_HF_HCD_60mG_2.36694.36694.2	81	260.064	U	Natural_-H3PO3+H2O	U Natural_-H3PO3+H2O	2004.88	2004.88	1003.45	2	1	0.09227	38.48	0	Observed FDR	xlsm
ILTFRIPYYVGPLAR-Y8-U	sp|Q99ZW2|CAS9_STRP1	Cas9CBX1_840ug_eUV_RneasyMinelute2vol_HF_HCD_60mG_2.46347.46347.3	Cas9CBX1_840ug_eUV_RneasyMinelute2vol_HF_HCD_60mG_2.46347.46347.3	450	244.07	U	Natural_-HPO3	U Natural_-HPO3	2022.09	2022.09	675.039	3	0.5	0.10893	38.48	0	Observed FDR	xlsm
AGFIKRQLVETR-L8-U	sp|Q99ZW2|CAS9_STRP1	Cas9CBX1_840ug_eUV_RneasyMinelute2vol_HF_HCD_60mG_1.11163.11163.4	Cas9CBX1_840ug_eUV_RneasyMinelute2vol_HF_HCD_60mG_1.11163.11163.4	921	244.07	U	Natural_-HPO3	U Natural_-HPO3	1660.89	1660.89	416.231	4	1.9	0.12453	38.47	0	Observed FDR	xlsm
TFDNGSIPHQIHLGELHAILR-I7-G	sp|Q99ZW2|CAS9_STRP1	Cas9CBX1_840ug_eUV_RneasyMinelute2vol_HF_HCD_60mG_1.29705.29705.5	Cas9CBX1_840ug_eUV_RneasyMinelute2vol_HF_HCD_60mG_1.29705.29705.5	410	301.102	G	Natural_-HPO3+H2O	G Natural_-HPO3+H2O	2668.35	2668.35	534.677	5	0.2	0.08444	38.47	0	Observed FDR	xlsm
LITQRKFDNLTK-Q4-U	sp|Q99ZW2|CAS9_STRP1	Cas9CBX1_840ug_eUV_RneasyMinelute2vol_HF_HCD_60mG_2.11901.11901.4	Cas9CBX1_840ug_eUV_RneasyMinelute2vol_HF_HCD_60mG_2.11901.11901.4	894	244.07	U	Natural_-HPO3	U Natural_-HPO3	1719.92	1719.92	430.987	4	0.2	0.15149	38.46	0	Observed FDR	xlsm
YDEHHQDLTLLK-Y1-U	sp|Q99ZW2|CAS9_STRP1	Cas9CBX1_840ug_eUV_RneasyMinelute2vol_HF_HCD_60mG_1.19508.19508.4	Cas9CBX1_840ug_eUV_RneasyMinelute2vol_HF_HCD_60mG_1.19508.19508.4	325	208.048	U	Natural_-H5PO5	U Natural_-H5PO5	1718.79	1718.79	430.705	4	-0.9	0.08016	38.46	0	Observed FDR	xlsm
AQVSGQGDSLHEHIANLAGSPAIK-L10-U	sp|Q99ZW2|CAS9_STRP1	Cas9CBX1_840ug_eUV_RneasyMinelute2vol_HF_HCD_60mG_2.21133.21133.4	Cas9CBX1_840ug_eUV_RneasyMinelute2vol_HF_HCD_60mG_2.21133.21133.4	720	244.07	U	Natural_-HPO3	U Natural_-HPO3	2643.29	2643.29	661.83	4	0	0.08668	38.46	0	Observed FDR	xlsm
TFDNGSIPHQIHLGELHAILR-T1-U	sp|Q99ZW2|CAS9_STRP1	Cas9CBX1_840ug_eUV_RneasyMinelute2vol_HF_HCD_60mG_2.32819.32819.5	Cas9CBX1_840ug_eUV_RneasyMinelute2vol_HF_HCD_60mG_2.32819.32819.5	404	244.07	U	Natural_-HPO3	U Natural_-HPO3	2611.31	2611.32	523.272	5	1.9	0.06285	38.46	0	Observed FDR	xlsm
ILTFRIPYYVGPLAR-P7-U	sp|Q99ZW2|CAS9_STRP1	Cas9CBX1_840ug_eUV_RneasyMinelute2vol_HF_HCD_60mG_1.44865.44865.3	Cas9CBX1_840ug_eUV_RneasyMinelute2vol_HF_HCD_60mG_1.44865.44865.3	449	244.07	U	Natural_-HPO3	U Natural_-HPO3	2022.09	2022.09	675.039	3	0.6	0.14109	38.45	0	Observed FDR	xlsm
ILTFRIPYYVGPLAR-R5-U	sp|Q99ZW2|CAS9_STRP1	Cas9CBX1_840ug_eUV_RneasyMinelute2vol_HF_HCD_60mG_2.33888.33888.3	Cas9CBX1_840ug_eUV_RneasyMinelute2vol_HF_HCD_60mG_2.33888.33888.3	447	244.07	U	Natural_-HPO3	U Natural_-HPO3	2022.09	2022.09	675.039	3	-0.2	0.08873	38.38	0	Observed FDR	xlsm
ICYLQEIFSNEXAK-Y3-U	sp|Q99ZW2|CAS9_STRP1	Cas9CBX1_840ug_eUV_RneasyMinelute2vol_HF_HCD_60mG_2.33140.33140.2	Cas9CBX1_840ug_eUV_RneasyMinelute2vol_HF_HCD_60mG_2.33140.33140.2	81	244.07	U	Natural_-HPO3	U Natural_-HPO3	2004.88	2004.88	1003.45	2	1.7	0.11668	38.35	0	Observed FDR	xlsm
KYGGFDSPTVAYSVLVVAK-F5-U	sp|Q99ZW2|CAS9_STRP1	Cas9CBX1_840ug_eUV_RneasyMinelute2vol_HF_HCD_60mG_2.35292.35292.3	Cas9CBX1_840ug_eUV_RneasyMinelute2vol_HF_HCD_60mG_2.35292.35292.3	1134	244.07	U	Natural_-HPO3	U Natural_-HPO3	2244.13	2244.13	749.053	3	1.2	0.08088	38.34	0	Observed FDR	xlsm
HKPENIVIEXARENQTTQKGQK-E13-A	sp|Q99ZW2|CAS9_STRP1	Cas9CBX1_840ug_eUV_RneasyMinelute2vol_HF_HCD_60mG_2.07364.07364.4	Cas9CBX1_840ug_eUV_RneasyMinelute2vol_HF_HCD_60mG_2.07364.07364.4	766	265.081	A	Natural_-H3PO3	A Natural_-H3PO3	2859.4	2859.41	715.86	4	1.6	0.05285	38.34	0	Observed FDR	xlsm
KSEETITPWNFEEVVDKGASAQSFIER-E13-U	sp|Q99ZW2|CAS9_STRP1	Cas9CBX1_840ug_eUV_RneasyMinelute2vol_HF_HCD_60mG_2.36598.36598.4	Cas9CBX1_840ug_eUV_RneasyMinelute2vol_HF_HCD_60mG_2.36598.36598.4	480	244.07	U	Natural_-HPO3	U Natural_-HPO3	3340.57	3340.57	836.151	4	-0.3	0.06542	38.33	0	Observed FDR	xlsm
ILTFRIPYYVGPLAR-P7-U	sp|Q99ZW2|CAS9_STRP1	Cas9CBX1_840ug_eUV_RneasyMinelute2vol_HF_HCD_60mG_2.36453.36453.3	Cas9CBX1_840ug_eUV_RneasyMinelute2vol_HF_HCD_60mG_2.36453.36453.3	449	244.07	U	Natural_-HPO3	U Natural_-HPO3	2022.09	2022.09	675.039	3	0.5	0.07981	38.31	0	Observed FDR	xlsm
ICYLQEIFSNEXAK-Y3-U	sp|Q99ZW2|CAS9_STRP1	Cas9CBX1_840ug_eUV_RneasyMinelute2vol_HF_HCD_60mG_1.34573.34573.2	Cas9CBX1_840ug_eUV_RneasyMinelute2vol_HF_HCD_60mG_1.34573.34573.2	81	244.07	U	Natural_-HPO3	U Natural_-HPO3	2004.88	2004.88	1003.45	2	0.5	0.11337	38.31	0	Observed FDR	xlsm
HKPENIVIEMARENQTTQKGQK-N14-U	sp|Q99ZW2|CAS9_STRP1	Cas9CBX1_840ug_eUV_RneasyMinelute2vol_HF_HCD_60mG_1.10192.10192.5	Cas9CBX1_840ug_eUV_RneasyMinelute2vol_HF_HCD_60mG_1.10192.10192.5	767	244.07	U	Natural_-HPO3	U Natural_-HPO3	2822.4	2822.4	565.487	5	-0.1	0.08291	38.29	0	Observed FDR	xlsm
LSDYDVDHIVPQSFLKDDSIDNK-S19-U	sp|Q99ZW2|CAS9_STRP1	Cas9CBX1_840ug_eUV_RneasyMinelute2vol_HF_HCD_60mG_1.33761.33761.3	Cas9CBX1_840ug_eUV_RneasyMinelute2vol_HF_HCD_60mG_1.33761.33761.3	851	244.07	U	Natural_-HPO3	U Natural_-HPO3	2906.35	2906.35	969.791	3	1	0.06986	38.25	0	Observed FDR	xlsm
IPYYVGPLAR-Y4-U	sp|Q99ZW2|CAS9_STRP1	Cas9CBX1_840ug_eUV_RneasyMinelute2vol_HF_HCD_60mG_2.25090.25090.2	Cas9CBX1_840ug_eUV_RneasyMinelute2vol_HF_HCD_60mG_2.25090.25090.2	451	242.054	U	Natural_-H3PO3	U Natural_-H3PO3	1389.69	1389.69	695.855	2	1.4	0.15433	38.25	0	Observed FDR	xlsm
APLSASMIKRYDEHHQDLTLLK-E13-U	sp|Q99ZW2|CAS9_STRP1	Cas9CBX1_840ug_eUV_RneasyMinelute2vol_HF_HCD_60mG_1.23700.23700.3	Cas9CBX1_840ug_eUV_RneasyMinelute2vol_HF_HCD_60mG_1.23700.23700.3	327	244.07	U	Natural_-HPO3	U Natural_-HPO3	2809.41	2809.41	937.477	3	0.3	0.09022	38.25	0	Observed FDR	xlsm
KTEVQTGGFSKESILPK-G7-U	sp|Q99ZW2|CAS9_STRP1	Cas9CBX1_840ug_eUV_RneasyMinelute2vol_HF_HCD_60mG_2.19825.19825.4	Cas9CBX1_840ug_eUV_RneasyMinelute2vol_HF_HCD_60mG_2.19825.19825.4	1103	244.07	U	Natural_-HPO3	U Natural_-HPO3	2092.07	2092.07	524.025	4	0.8	0.08943	38.24	0	Observed FDR	xlsm
TFDNGSIPHQIHLGELHAILR-F2-U	sp|Q99ZW2|CAS9_STRP1	Cas9CBX1_840ug_eUV_RneasyMinelute2vol_HF_HCD_60mG_2.30690.30690.3	Cas9CBX1_840ug_eUV_RneasyMinelute2vol_HF_HCD_60mG_2.30690.30690.3	405	244.07	U	Natural_-HPO3	U Natural_-HPO3	2611.31	2611.31	871.446	3	-0.2	0.07042	38.24	0	Observed FDR	xlsm
ICYLQEIFSNEXAK-Y3-U	sp|Q99ZW2|CAS9_STRP1	Cas9CBX1_840ug_eUV_RneasyMinelute2vol_HF_HCD_60mG_1.39381.39381.2	Cas9CBX1_840ug_eUV_RneasyMinelute2vol_HF_HCD_60mG_1.39381.39381.2	81	244.07	U	Natural_-HPO3	U Natural_-HPO3	2004.88	2004.88	1003.45	2	-0.3	0.09182	38.21	0	Observed FDR	xlsm
IPYYVGPLAR-Y3-U	sp|Q99ZW2|CAS9_STRP1	Cas9CBX1_840ug_eUV_RneasyMinelute2vol_HF_HCD_60mG_1.23670.23670.2	Cas9CBX1_840ug_eUV_RneasyMinelute2vol_HF_HCD_60mG_1.23670.23670.2	450	244.07	U	Natural_-HPO3	U Natural_-HPO3	1391.71	1391.71	696.862	2	-0.6	0.22562	38.2	0	Observed FDR	xlsm
VLSMPQVNIVKK-M4-U	sp|Q99ZW2|CAS9_STRP1	Cas9CBX1_840ug_eUV_RneasyMinelute2vol_HF_HCD_60mG_2.18012.18012.3	Cas9CBX1_840ug_eUV_RneasyMinelute2vol_HF_HCD_60mG_2.18012.18012.3	1089	244.07	U	Natural_-HPO3	U Natural_-HPO3	1598.87	1598.87	533.965	3	0.3	0.14001	38.19	0	Observed FDR	xlsm
AQVSGQGDSLHEHIANLAGSPAIKK-D8-U	sp|Q99ZW2|CAS9_STRP1	Cas9CBX1_840ug_eUV_RneasyMinelute2vol_HF_HCD_60mG_2.18248.18248.5	Cas9CBX1_840ug_eUV_RneasyMinelute2vol_HF_HCD_60mG_2.18248.18248.5	718	244.07	U	Natural_-HPO3	U Natural_-HPO3	2771.38	2771.39	555.286	5	1.7	0.05455	38.19	0	Observed FDR	xlsm
HKPENIVIEXARENQTTQKGQK-Q15-A	sp|Q99ZW2|CAS9_STRP1	Cas9CBX1_840ug_eUV_RneasyMinelute2vol_HF_HCD_60mG_2.07834.07834.4	Cas9CBX1_840ug_eUV_RneasyMinelute2vol_HF_HCD_60mG_2.07834.07834.4	768	265.081	A	Natural_-H3PO3	A Natural_-H3PO3	2859.4	2859.41	715.859	4	0.7	0.06433	38.17	0	Observed FDR	xlsm
NRICYLQEIFSNEXAK-Y5-U	sp|Q99ZW2|CAS9_STRP1	Cas9CBX1_840ug_eUV_RneasyMinelute2vol_HF_HCD_60mG_1.35165.35165.3	Cas9CBX1_840ug_eUV_RneasyMinelute2vol_HF_HCD_60mG_1.35165.35165.3	81	244.07	U	Natural_-HPO3	U Natural_-HPO3	2275.02	2275.02	759.349	3	-1	0.07577	38.16	0	Observed FDR	xlsm
ILTFRIPYYVGPLAR-Y8-U	sp|Q99ZW2|CAS9_STRP1	Cas9CBX1_840ug_eUV_RneasyMinelute2vol_HF_HCD_60mG_2.43262.43262.3	Cas9CBX1_840ug_eUV_RneasyMinelute2vol_HF_HCD_60mG_2.43262.43262.3	450	244.07	U	Natural_-HPO3	U Natural_-HPO3	2022.09	2022.09	675.038	3	-1.6	0.13702	38.16	0	Observed FDR	xlsm
NRICYLQEIFSNEMAK-Y5-U	sp|Q99ZW2|CAS9_STRP1	Cas9CBX1_840ug_eUV_RneasyMinelute2vol_HF_HCD_60mG_1.32536.32536.3	Cas9CBX1_840ug_eUV_RneasyMinelute2vol_HF_HCD_60mG_1.32536.32536.3	81	244.07	U	Natural_-HPO3	U Natural_-HPO3	2259.03	2259.03	754.019	3	1	0.09044	38.14	0	Observed FDR	xlsm
RNSDKLIAR-D4-U	sp|Q99ZW2|CAS9_STRP1	Cas9CBX1_840ug_eUV_RneasyMinelute2vol_HF_HCD_60mG_1.05084.05084.3	Cas9CBX1_840ug_eUV_RneasyMinelute2vol_HF_HCD_60mG_1.05084.05084.3	1117	244.07	U	Natural_-HPO3	U Natural_-HPO3	1315.68	1315.69	439.57	3	0.6	0.17558	38.13	0	Observed FDR	xlsm
SDGFANRNFMQLIHDDSLTFKEDIQK-M10-U	sp|Q99ZW2|CAS9_STRP1	Cas9CBX1_840ug_eUV_RneasyMinelute2vol_HF_HCD_60mG_2.35645.35645.5	Cas9CBX1_840ug_eUV_RneasyMinelute2vol_HF_HCD_60mG_2.35645.35645.5	694	244.07	U	Natural_-HPO3	U Natural_-HPO3	3312.54	3312.54	663.516	5	1.1	0.0626	38.12	0	Observed FDR	xlsm
KVLSMPQVNIVK-M5-U	sp|Q99ZW2|CAS9_STRP1	Cas9CBX1_840ug_eUV_RneasyMinelute2vol_HF_HCD_60mG_1.20006.20006.2	Cas9CBX1_840ug_eUV_RneasyMinelute2vol_HF_HCD_60mG_1.20006.20006.2	1089	244.07	U	Natural_-HPO3	U Natural_-HPO3	1598.87	1598.87	800.442	2	-1.7	0.13197	38.12	0	Observed FDR	xlsm
KQRTFDNGSIPHQIHLGELHAILR-Q2-U	sp|Q99ZW2|CAS9_STRP1	Cas9CBX1_840ug_eUV_RneasyMinelute2vol_HF_HCD_60mG_2.27866.27866.5	Cas9CBX1_840ug_eUV_RneasyMinelute2vol_HF_HCD_60mG_2.27866.27866.5	402	244.07	U	Natural_-HPO3	U Natural_-HPO3	3023.57	3023.57	605.723	5	1.8	0.06771	38.1	0	Observed FDR	xlsm
NRICYLQEIFSNEMAK-Y5-U	sp|Q99ZW2|CAS9_STRP1	Cas9CBX1_840ug_eUV_RneasyMinelute2vol_HF_HCD_60mG_1.32390.32390.3	Cas9CBX1_840ug_eUV_RneasyMinelute2vol_HF_HCD_60mG_1.32390.32390.3	81	244.07	U	Natural_-HPO3	U Natural_-HPO3	2259.03	2259.03	754.019	3	1.2	0.08275	38.1	0	Observed FDR	xlsm
IPYYVGPLAR-Y3-U	sp|Q99ZW2|CAS9_STRP1	Cas9CBX1_840ug_eUV_RneasyMinelute2vol_HF_HCD_60mG_1.24227.24227.2	Cas9CBX1_840ug_eUV_RneasyMinelute2vol_HF_HCD_60mG_1.24227.24227.2	450	244.07	U	Natural_-HPO3	U Natural_-HPO3	1391.71	1391.71	696.863	2	0.7	0.28164	38.09	0	Observed FDR	xlsm
ILTFRIPYYVGPLAR-I6-U	sp|Q99ZW2|CAS9_STRP1	Cas9CBX1_840ug_eUV_RneasyMinelute2vol_HF_HCD_60mG_2.32792.32792.3	Cas9CBX1_840ug_eUV_RneasyMinelute2vol_HF_HCD_60mG_2.32792.32792.3	448	244.07	U	Natural_-HPO3	U Natural_-HPO3	2022.09	2022.1	675.04	3	1	0.09083	38.03	0	Observed FDR	xlsm
AGFIKRQLVETR-R6-U	sp|Q99ZW2|CAS9_STRP1	Cas9CBX1_840ug_eUV_RneasyMinelute2vol_HF_HCD_60mG_1.12933.12933.3	Cas9CBX1_840ug_eUV_RneasyMinelute2vol_HF_HCD_60mG_1.12933.12933.3	919	244.07	U	Natural_-HPO3	U Natural_-HPO3	1660.89	1660.89	554.639	3	2.5	0.1933	38.03	0	Observed FDR	xlsm
AGFIKRQLVETR-R6-U	sp|Q99ZW2|CAS9_STRP1	Cas9CBX1_840ug_eUV_RneasyMinelute2vol_HF_HCD_60mG_2.09727.09727.3	Cas9CBX1_840ug_eUV_RneasyMinelute2vol_HF_HCD_60mG_2.09727.09727.3	919	244.07	U	Natural_-HPO3	U Natural_-HPO3	1660.89	1660.89	554.638	3	1.2	0.21183	38.03	0	Observed FDR	xlsm
HKPENIVIEMARENQTTQKGQK-M10-U	sp|Q99ZW2|CAS9_STRP1	Cas9CBX1_840ug_eUV_RneasyMinelute2vol_HF_HCD_60mG_2.08327.08327.4	Cas9CBX1_840ug_eUV_RneasyMinelute2vol_HF_HCD_60mG_2.08327.08327.4	763	244.07	U	Natural_-HPO3	U Natural_-HPO3	2822.4	2822.4	706.607	4	-0.2	0.06765	38.02	0	Observed FDR	xlsm
VMGRHKPENIVIEXAR-H5-U	sp|Q99ZW2|CAS9_STRP1	Cas9CBX1_840ug_eUV_RneasyMinelute2vol_HF_HCD_60mG_1.10540.10540.3	Cas9CBX1_840ug_eUV_RneasyMinelute2vol_HF_HCD_60mG_1.10540.10540.3	754	260.064	U	Natural_-H3PO3+H2O	U Natural_-H3PO3+H2O	2155.05	2155.06	719.36	3	1.8	0.07847	38	0	Observed FDR	xlsm
HKPENIVIEMARENQTTQK-R12-U	sp|Q99ZW2|CAS9_STRP1	Cas9CBX1_840ug_eUV_RneasyMinelute2vol_HF_HCD_60mG_1.09076.09076.4	Cas9CBX1_840ug_eUV_RneasyMinelute2vol_HF_HCD_60mG_1.09076.09076.4	765	260.064	U	Natural_-H3PO3+H2O	U Natural_-H3PO3+H2O	2525.22	2525.22	632.312	4	0.2	0.0926	38	0	Observed FDR	xlsm
AQVSGQGDSLHEHIANLAGSPAIKK-H11-U	sp|Q99ZW2|CAS9_STRP1	Cas9CBX1_840ug_eUV_RneasyMinelute2vol_HF_HCD_60mG_1.19033.19033.3	Cas9CBX1_840ug_eUV_RneasyMinelute2vol_HF_HCD_60mG_1.19033.19033.3	721	244.07	U	Natural_-HPO3	U Natural_-HPO3	2771.38	2771.39	924.804	3	1.2	0.08426	37.97	0	Observed FDR	xlsm
APLSASXIKRYDEHHQDLTLLK-D12-U	sp|Q99ZW2|CAS9_STRP1	Cas9CBX1_840ug_eUV_RneasyMinelute2vol_HF_HCD_60mG_1.19384.19384.5	Cas9CBX1_840ug_eUV_RneasyMinelute2vol_HF_HCD_60mG_1.19384.19384.5	326	244.07	U	Natural_-HPO3	U Natural_-HPO3	2825.4	2825.41	566.089	5	1.2	0.07213	37.96	0	Observed FDR	xlsm
LSDYDVDHIVPQSFLKDDSIDNKVLTR-S19-U	sp|Q99ZW2|CAS9_STRP1	Cas9CBX1_840ug_eUV_RneasyMinelute2vol_HF_HCD_60mG_2.33734.33734.5	Cas9CBX1_840ug_eUV_RneasyMinelute2vol_HF_HCD_60mG_2.33734.33734.5	851	244.07	U	Natural_-HPO3	U Natural_-HPO3	3375.65	3375.65	676.138	5	0.9	0.0676	37.92	0	Observed FDR	xlsm
QRTFDNGSIPHQIHLGELHAILR-T3-U	sp|Q99ZW2|CAS9_STRP1	Cas9CBX1_840ug_eUV_RneasyMinelute2vol_HF_HCD_60mG_1.31549.31549.6	Cas9CBX1_840ug_eUV_RneasyMinelute2vol_HF_HCD_60mG_1.31549.31549.6	404	244.07	U	Natural_-HPO3	U Natural_-HPO3	2895.47	2895.48	483.587	6	1.2	0.06374	37.91	0	Observed FDR	xlsm
ILTFRIPYYVGPLAR-R5-U	sp|Q99ZW2|CAS9_STRP1	Cas9CBX1_840ug_eUV_RneasyMinelute2vol_HF_HCD_60mG_2.43755.43755.2	Cas9CBX1_840ug_eUV_RneasyMinelute2vol_HF_HCD_60mG_2.43755.43755.2	447	244.07	U	Natural_-HPO3	U Natural_-HPO3	2022.09	2022.1	1012.06	2	1.3	0.18301	37.89	0	Observed FDR	xlsm
HKPENIVIEMARENQTTQKGQK-R12-A	sp|Q99ZW2|CAS9_STRP1	Cas9CBX1_840ug_eUV_RneasyMinelute2vol_HF_HCD_60mG_2.16449.16449.5	Cas9CBX1_840ug_eUV_RneasyMinelute2vol_HF_HCD_60mG_2.16449.16449.5	765	265.081	A	Natural_-H3PO3	A Natural_-H3PO3	2843.41	2843.41	569.689	5	-1	0.05872	37.89	0	Observed FDR	xlsm
HKPENIVIEMARENQTTQKGQK-R12-A	sp|Q99ZW2|CAS9_STRP1	Cas9CBX1_840ug_eUV_RneasyMinelute2vol_HF_HCD_60mG_2.16034.16034.5	Cas9CBX1_840ug_eUV_RneasyMinelute2vol_HF_HCD_60mG_2.16034.16034.5	765	265.081	A	Natural_-H3PO3	A Natural_-H3PO3	2843.41	2843.41	569.69	5	1.1	0.0658	37.89	0	Observed FDR	xlsm
NRICYLQEIFSNEXAK-Q7-U	sp|Q99ZW2|CAS9_STRP1	Cas9CBX1_840ug_eUV_RneasyMinelute2vol_HF_HCD_60mG_1.33976.33976.3	Cas9CBX1_840ug_eUV_RneasyMinelute2vol_HF_HCD_60mG_1.33976.33976.3	83	244.07	U	Natural_-HPO3	U Natural_-HPO3	2275.02	2275.03	759.35	3	0.9	0.06493	37.88	0	Observed FDR	xlsm
NRICYLQEIFSNEXAK-Y5-U	sp|Q99ZW2|CAS9_STRP1	Cas9CBX1_840ug_eUV_RneasyMinelute2vol_HF_HCD_60mG_2.30878.30878.2	Cas9CBX1_840ug_eUV_RneasyMinelute2vol_HF_HCD_60mG_2.30878.30878.2	81	244.07	U	Natural_-HPO3	U Natural_-HPO3	2275.02	2275.03	1138.52	2	1	0.10044	37.87	0	Observed FDR	xlsm
HKPENIVIEMARENQTTQKGQK-Q15-A	sp|Q99ZW2|CAS9_STRP1	Cas9CBX1_840ug_eUV_RneasyMinelute2vol_HF_HCD_60mG_2.16483.16483.5	Cas9CBX1_840ug_eUV_RneasyMinelute2vol_HF_HCD_60mG_2.16483.16483.5	768	265.081	A	Natural_-H3PO3	A Natural_-H3PO3	2843.41	2843.41	569.689	5	-1	0.05673	37.86	0	Observed FDR	xlsm
LESEFVYGDYKVYDVR-G8-U	sp|Q99ZW2|CAS9_STRP1	Cas9CBX1_840ug_eUV_RneasyMinelute2vol_HF_HCD_60mG_2.25060.25060.3	Cas9CBX1_840ug_eUV_RneasyMinelute2vol_HF_HCD_60mG_2.25060.25060.3	1011	244.07	U	Natural_-HPO3	U Natural_-HPO3	2225.02	2225.02	742.68	3	-0.4	0.12871	37.86	0	Observed FDR	xlsm
NFXQLIHDDSLTFKEDIQK-I6-U	sp|Q99ZW2|CAS9_STRP1	Cas9CBX1_840ug_eUV_RneasyMinelute2vol_HF_HCD_60mG_2.33462.33462.3	Cas9CBX1_840ug_eUV_RneasyMinelute2vol_HF_HCD_60mG_2.33462.33462.3	697	244.07	U	Natural_-HPO3	U Natural_-HPO3	2581.2	2581.2	861.407	3	-0.7	0.07518	37.85	0	Observed FDR	xlsm
IPYYVGPLAR-Y3-G	sp|Q99ZW2|CAS9_STRP1	Cas9CBX1_840ug_eUV_RneasyMinelute2vol_HF_HCD_60mG_2.19206.19206.3	Cas9CBX1_840ug_eUV_RneasyMinelute2vol_HF_HCD_60mG_2.19206.19206.3	450	299.087	G	Natural_-H3PO3+H2O	G Natural_-H3PO3+H2O	1446.73	1446.73	483.25	3	0.2	0.11149	37.84	0	Observed FDR	xlsm
ILTFRIPYYVGPLAR-I6-U	sp|Q99ZW2|CAS9_STRP1	Cas9CBX1_840ug_eUV_RneasyMinelute2vol_HF_HCD_60mG_1.33551.33551.3	Cas9CBX1_840ug_eUV_RneasyMinelute2vol_HF_HCD_60mG_1.33551.33551.3	448	244.07	U	Natural_-HPO3	U Natural_-HPO3	2022.09	2022.09	675.039	3	-0.2	0.07467	37.83	0	Observed FDR	xlsm
KQRTFDNGSIPHQIHLGELHAILR-Q2-U	sp|Q99ZW2|CAS9_STRP1	Cas9CBX1_840ug_eUV_RneasyMinelute2vol_HF_HCD_60mG_2.27930.27930.5	Cas9CBX1_840ug_eUV_RneasyMinelute2vol_HF_HCD_60mG_2.27930.27930.5	402	244.07	U	Natural_-HPO3	U Natural_-HPO3	3023.57	3023.58	605.723	5	2.1	0.06497	37.82	0	Observed FDR	xlsm
HKPENIVIEMARENQTTQKGQK-K19-U	sp|Q99ZW2|CAS9_STRP1	Cas9CBX1_840ug_eUV_RneasyMinelute2vol_HF_HCD_60mG_2.09877.09877.4	Cas9CBX1_840ug_eUV_RneasyMinelute2vol_HF_HCD_60mG_2.09877.09877.4	772	244.07	U	Natural_-HPO3	U Natural_-HPO3	2822.4	2822.4	706.608	4	1.5	0.09195	37.81	0	Observed FDR	xlsm
SDGFANRNFMQLIHDDSLTFKEDIQK-L12-U	sp|Q99ZW2|CAS9_STRP1	Cas9CBX1_840ug_eUV_RneasyMinelute2vol_HF_HCD_60mG_2.36198.36198.4	Cas9CBX1_840ug_eUV_RneasyMinelute2vol_HF_HCD_60mG_2.36198.36198.4	696	244.07	U	Natural_-HPO3	U Natural_-HPO3	3312.54	3312.53	829.141	4	-1.2	0.05089	37.81	0	Observed FDR	xlsm
ICYLQEIFSNEXAK-Y3-U	sp|Q99ZW2|CAS9_STRP1	Cas9CBX1_840ug_eUV_RneasyMinelute2vol_HF_HCD_60mG_2.31032.31032.2	Cas9CBX1_840ug_eUV_RneasyMinelute2vol_HF_HCD_60mG_2.31032.31032.2	81	244.07	U	Natural_-HPO3	U Natural_-HPO3	2004.88	2004.88	1003.45	2	-0.2	0.09029	37.8	0	Observed FDR	xlsm
KTEVQTGGFSKESILPK-I14-U	sp|Q99ZW2|CAS9_STRP1	Cas9CBX1_840ug_eUV_RneasyMinelute2vol_HF_HCD_60mG_2.13537.13537.3	Cas9CBX1_840ug_eUV_RneasyMinelute2vol_HF_HCD_60mG_2.13537.13537.3	1110	244.07	U	Natural_-HPO3	U Natural_-HPO3	2092.07	2092.07	698.365	3	0.8	0.10321	37.78	0	Observed FDR	xlsm
AGFIKRQLVETR-R6-U	sp|Q99ZW2|CAS9_STRP1	Cas9CBX1_840ug_eUV_RneasyMinelute2vol_HF_HCD_60mG_2.09229.09229.3	Cas9CBX1_840ug_eUV_RneasyMinelute2vol_HF_HCD_60mG_2.09229.09229.3	919	244.07	U	Natural_-HPO3	U Natural_-HPO3	1660.89	1660.89	554.638	3	1.2	0.19647	37.78	0	Observed FDR	xlsm
HKPENIVIEMARENQTTQKGQK-K19-U	sp|Q99ZW2|CAS9_STRP1	Cas9CBX1_840ug_eUV_RneasyMinelute2vol_HF_HCD_60mG_1.07956.07956.4	Cas9CBX1_840ug_eUV_RneasyMinelute2vol_HF_HCD_60mG_1.07956.07956.4	772	260.064	U	Natural_-H3PO3+H2O	U Natural_-H3PO3+H2O	2838.39	2838.39	710.606	4	0.3	0.07948	37.78	0	Observed FDR	xlsm
TFDNGSIPHQIHLGELHAILR-I7-G	sp|Q99ZW2|CAS9_STRP1	Cas9CBX1_840ug_eUV_RneasyMinelute2vol_HF_HCD_60mG_2.28932.28932.5	Cas9CBX1_840ug_eUV_RneasyMinelute2vol_HF_HCD_60mG_2.28932.28932.5	410	301.102	G	Natural_-HPO3+H2O	G Natural_-HPO3+H2O	2668.35	2668.35	534.678	5	1.8	0.08064	37.77	0	Observed FDR	xlsm
KTEVQTGGFSK-F9-U	sp|Q99ZW2|CAS9_STRP1	Cas9CBX1_840ug_eUV_RneasyMinelute2vol_HF_HCD_60mG_1.02189.02189.2	Cas9CBX1_840ug_eUV_RneasyMinelute2vol_HF_HCD_60mG_1.02189.02189.2	1105	244.07	U	Natural_-HPO3	U Natural_-HPO3	1424.68	1424.68	713.347	2	0.6	0.15703	37.74	0	Observed FDR	xlsm
HKPENIVIEXARENQTTQK-A11-A	sp|Q99ZW2|CAS9_STRP1	Cas9CBX1_840ug_eUV_RneasyMinelute2vol_HF_HCD_60mG_1.10279.10279.4	Cas9CBX1_840ug_eUV_RneasyMinelute2vol_HF_HCD_60mG_1.10279.10279.4	764	265.081	A	Natural_-H3PO3	A Natural_-H3PO3	2546.23	2546.23	637.566	4	0.7	0.07041	37.74	0	Observed FDR	xlsm
LITQRKFDNLTK-R5-U	sp|Q99ZW2|CAS9_STRP1	Cas9CBX1_840ug_eUV_RneasyMinelute2vol_HF_HCD_60mG_1.12161.12161.2	Cas9CBX1_840ug_eUV_RneasyMinelute2vol_HF_HCD_60mG_1.12161.12161.2	895	244.07	U	Natural_-HPO3	U Natural_-HPO3	1719.92	1719.92	860.965	2	-0.2	0.19008	37.72	0	Observed FDR	xlsm
TEVQTGGFSKESILPK-G6-U	sp|Q99ZW2|CAS9_STRP1	Cas9CBX1_840ug_eUV_RneasyMinelute2vol_HF_HCD_60mG_2.14846.14846.2	Cas9CBX1_840ug_eUV_RneasyMinelute2vol_HF_HCD_60mG_2.14846.14846.2	1103	244.07	U	Natural_-HPO3	U Natural_-HPO3	1963.97	1963.97	982.994	2	-0.5	0.13802	37.71	0	Observed FDR	xlsm
TILDFLKSDGFANR-L6-U	sp|Q99ZW2|CAS9_STRP1	Cas9CBX1_840ug_eUV_RneasyMinelute2vol_HF_HCD_60mG_2.35830.35830.2	Cas9CBX1_840ug_eUV_RneasyMinelute2vol_HF_HCD_60mG_2.35830.35830.2	683	244.07	U	Natural_-HPO3	U Natural_-HPO3	1839.9	1839.91	920.961	2	3	0.10575	37.7	0	Observed FDR	xlsm
KQRTFDNGSIPHQIHLGELHAILR-I10-G	sp|Q99ZW2|CAS9_STRP1	Cas9CBX1_840ug_eUV_RneasyMinelute2vol_HF_HCD_60mG_2.27126.27126.6	Cas9CBX1_840ug_eUV_RneasyMinelute2vol_HF_HCD_60mG_2.27126.27126.6	410	301.102	G	Natural_-HPO3+H2O	G Natural_-HPO3+H2O	3080.6	3080.6	514.442	6	0.7	0.06061	37.69	0	Observed FDR	xlsm
AGFIKRQLVETR-R6-U	sp|Q99ZW2|CAS9_STRP1	Cas9CBX1_840ug_eUV_RneasyMinelute2vol_HF_HCD_60mG_1.12812.12812.3	Cas9CBX1_840ug_eUV_RneasyMinelute2vol_HF_HCD_60mG_1.12812.12812.3	919	244.07	U	Natural_-HPO3	U Natural_-HPO3	1660.89	1660.89	554.639	3	2.2	0.25048	37.68	0	Observed FDR	xlsm
HKPENIVIEMARENQTTQKGQK-M10-U	sp|Q99ZW2|CAS9_STRP1	Cas9CBX1_840ug_eUV_RneasyMinelute2vol_HF_HCD_60mG_1.10194.10194.4	Cas9CBX1_840ug_eUV_RneasyMinelute2vol_HF_HCD_60mG_1.10194.10194.4	763	244.07	U	Natural_-HPO3	U Natural_-HPO3	2822.4	2822.4	706.607	4	0.2	0.08993	37.67	0	Observed FDR	xlsm
ILTFRIPYYVGPLAR-Y8-U	sp|Q99ZW2|CAS9_STRP1	Cas9CBX1_840ug_eUV_RneasyMinelute2vol_HF_HCD_60mG_2.37446.37446.3	Cas9CBX1_840ug_eUV_RneasyMinelute2vol_HF_HCD_60mG_2.37446.37446.3	450	244.07	U	Natural_-HPO3	U Natural_-HPO3	2022.09	2022.1	675.041	3	2.7	0.08866	37.67	0	Observed FDR	xlsm
AQVSGQGDSLHEHIANLAGSPAIKK-E12-U	sp|Q99ZW2|CAS9_STRP1	Cas9CBX1_840ug_eUV_RneasyMinelute2vol_HF_HCD_60mG_1.19789.19789.5	Cas9CBX1_840ug_eUV_RneasyMinelute2vol_HF_HCD_60mG_1.19789.19789.5	722	244.07	U	Natural_-HPO3	U Natural_-HPO3	2771.38	2771.38	555.284	5	-0.4	0.07459	37.67	0	Observed FDR	xlsm
LESEFVYGDYKVYDVR-Y10-U	sp|Q99ZW2|CAS9_STRP1	Cas9CBX1_840ug_eUV_RneasyMinelute2vol_HF_HCD_60mG_1.24948.24948.3	Cas9CBX1_840ug_eUV_RneasyMinelute2vol_HF_HCD_60mG_1.24948.24948.3	1013	244.07	U	Natural_-HPO3	U Natural_-HPO3	2225.02	2225.02	742.681	3	1.9	0.12574	37.67	0	Observed FDR	xlsm
KNRICYLQEIFSNEMAK-C5-U	sp|Q99ZW2|CAS9_STRP1	Cas9CBX1_840ug_eUV_RneasyMinelute2vol_HF_HCD_60mG_2.34221.34221.3	Cas9CBX1_840ug_eUV_RneasyMinelute2vol_HF_HCD_60mG_2.34221.34221.3	80	244.07	U	Natural_-HPO3	U Natural_-HPO3	2387.12	2387.13	796.718	3	2.1	0.1027	37.67	0	Observed FDR	xlsm
GNELALPSKYVNFLYLASHYEK-P7-U	sp|Q99ZW2|CAS9_STRP1	Cas9CBX1_840ug_eUV_RneasyMinelute2vol_HF_HCD_60mG_2.38828.38828.3	Cas9CBX1_840ug_eUV_RneasyMinelute2vol_HF_HCD_60mG_2.38828.38828.3	1229	244.07	U	Natural_-HPO3	U Natural_-HPO3	2799.38	2799.37	934.132	3	-0.7	0.08537	37.66	0	Observed FDR	xlsm
APLSASXIKRYDEHHQDLTLLK-D12-U	sp|Q99ZW2|CAS9_STRP1	Cas9CBX1_840ug_eUV_RneasyMinelute2vol_HF_HCD_60mG_2.19240.19240.5	Cas9CBX1_840ug_eUV_RneasyMinelute2vol_HF_HCD_60mG_2.19240.19240.5	326	262.08	U	Natural_-HPO3+H2O	U Natural_-HPO3+H2O	2843.41	2843.41	569.69	5	0.3	0.09223	37.66	0	Observed FDR	xlsm
HKPENIVIEMARENQTTQKGQK-K19-U	sp|Q99ZW2|CAS9_STRP1	Cas9CBX1_840ug_eUV_RneasyMinelute2vol_HF_HCD_60mG_2.06536.06536.5	Cas9CBX1_840ug_eUV_RneasyMinelute2vol_HF_HCD_60mG_2.06536.06536.5	772	260.064	U	Natural_-H3PO3+H2O	U Natural_-H3PO3+H2O	2838.39	2838.4	568.687	5	1.7	0.08354	37.62	0	Observed FDR	xlsm
ILTFRIPYYVGPLAR-R5-U	sp|Q99ZW2|CAS9_STRP1	Cas9CBX1_840ug_eUV_RneasyMinelute2vol_HF_HCD_60mG_2.33837.33837.3	Cas9CBX1_840ug_eUV_RneasyMinelute2vol_HF_HCD_60mG_2.33837.33837.3	447	244.07	U	Natural_-HPO3	U Natural_-HPO3	2022.09	2022.09	675.039	3	-0.5	0.09953	37.62	0	Observed FDR	xlsm
AQVSGQGDSLHEHIANLAGSPAIKK-L17-U	sp|Q99ZW2|CAS9_STRP1	Cas9CBX1_840ug_eUV_RneasyMinelute2vol_HF_HCD_60mG_2.17062.17062.3	Cas9CBX1_840ug_eUV_RneasyMinelute2vol_HF_HCD_60mG_2.17062.17062.3	727	244.07	U	Natural_-HPO3	U Natural_-HPO3	2771.38	2771.39	924.803	3	0.6	0.09017	37.59	0	Observed FDR	xlsm
QLVETRQITK-T5-U	sp|Q99ZW2|CAS9_STRP1	Cas9CBX1_840ug_eUV_RneasyMinelute2vol_HF_HCD_60mG_1.07043.07043.2	Cas9CBX1_840ug_eUV_RneasyMinelute2vol_HF_HCD_60mG_1.07043.07043.2	924	244.07	U	Natural_-HPO3	U Natural_-HPO3	1458.77	1458.77	730.391	2	-0.4	0.15603	37.59	0	Observed FDR	xlsm
HKPENIVIEMARENQTTQKGQK-M10-U	sp|Q99ZW2|CAS9_STRP1	Cas9CBX1_840ug_eUV_RneasyMinelute2vol_HF_HCD_60mG_1.10739.10739.4	Cas9CBX1_840ug_eUV_RneasyMinelute2vol_HF_HCD_60mG_1.10739.10739.4	763	244.07	U	Natural_-HPO3	U Natural_-HPO3	2822.4	2822.4	706.607	4	0	0.09388	37.59	0	Observed FDR	xlsm
APLSASMIKRYDEHHQDLTLLK-D12-U	sp|Q99ZW2|CAS9_STRP1	Cas9CBX1_840ug_eUV_RneasyMinelute2vol_HF_HCD_60mG_2.19127.19127.3	Cas9CBX1_840ug_eUV_RneasyMinelute2vol_HF_HCD_60mG_2.19127.19127.3	326	260.064	U	Natural_-H3PO3+H2O	U Natural_-H3PO3+H2O	2825.4	2825.4	942.808	3	-0.1	0.06903	37.59	0	Observed FDR	xlsm
NFMQLIHDDSLTFKEDIQK-M3-U	sp|Q99ZW2|CAS9_STRP1	Cas9CBX1_840ug_eUV_RneasyMinelute2vol_HF_HCD_60mG_2.34326.34326.3	Cas9CBX1_840ug_eUV_RneasyMinelute2vol_HF_HCD_60mG_2.34326.34326.3	694	244.07	U	Natural_-HPO3	U Natural_-HPO3	2565.21	2565.21	856.077	3	0.6	0.0737	37.58	0	Observed FDR	xlsm
FAWMTRK-W3-U	sp|Q99ZW2|CAS9_STRP1	Cas9CBX1_840ug_eUV_RneasyMinelute2vol_HF_HCD_60mG_2.14421.14421.2	Cas9CBX1_840ug_eUV_RneasyMinelute2vol_HF_HCD_60mG_2.14421.14421.2	464	244.07	U	Natural_-HPO3	U Natural_-HPO3	1182.55	1182.55	592.281	2	-1.8	0.22943	37.58	0	Observed FDR	xlsm
YDEHHQDLTLLK-L8-U	sp|Q99ZW2|CAS9_STRP1	Cas9CBX1_840ug_eUV_RneasyMinelute2vol_HF_HCD_60mG_1.12885.12885.3	Cas9CBX1_840ug_eUV_RneasyMinelute2vol_HF_HCD_60mG_1.12885.12885.3	332	260.064	U	Natural_-H3PO3+H2O	U Natural_-H3PO3+H2O	1770.81	1770.8	591.275	3	-1.8	0.09783	37.58	0	Observed FDR	xlsm
APLSASMIKRYDEHHQDLTLLK-D12-U	sp|Q99ZW2|CAS9_STRP1	Cas9CBX1_840ug_eUV_RneasyMinelute2vol_HF_HCD_60mG_1.20037.20037.3	Cas9CBX1_840ug_eUV_RneasyMinelute2vol_HF_HCD_60mG_1.20037.20037.3	326	260.064	U	Natural_-H3PO3+H2O	U Natural_-H3PO3+H2O	2825.4	2825.41	942.81	3	1.6	0.07322	37.57	0	Observed FDR	xlsm
VLSMPQVNIVKK-M4-U	sp|Q99ZW2|CAS9_STRP1	Cas9CBX1_840ug_eUV_RneasyMinelute2vol_HF_HCD_60mG_1.19276.19276.3	Cas9CBX1_840ug_eUV_RneasyMinelute2vol_HF_HCD_60mG_1.19276.19276.3	1089	244.07	U	Natural_-HPO3	U Natural_-HPO3	1598.87	1598.87	533.965	3	0.4	0.13689	37.57	0	Observed FDR	xlsm
KTEVQTGGFSK-Q5-U	sp|Q99ZW2|CAS9_STRP1	Cas9CBX1_840ug_eUV_RneasyMinelute2vol_HF_HCD_60mG_1.02638.02638.2	Cas9CBX1_840ug_eUV_RneasyMinelute2vol_HF_HCD_60mG_1.02638.02638.2	1101	244.07	U	Natural_-HPO3	U Natural_-HPO3	1424.68	1424.68	713.346	2	-0.8	0.13685	37.56	0	Observed FDR	xlsm
ILTFRIPYYVGPLAR-P7-U	sp|Q99ZW2|CAS9_STRP1	Cas9CBX1_840ug_eUV_RneasyMinelute2vol_HF_HCD_60mG_1.37143.37143.3	Cas9CBX1_840ug_eUV_RneasyMinelute2vol_HF_HCD_60mG_1.37143.37143.3	449	244.07	U	Natural_-HPO3	U Natural_-HPO3	2022.09	2022.09	675.039	3	-0.3	0.08343	37.53	0	Observed FDR	xlsm
IPYYVGPLARGNSR-G11-U	sp|Q99ZW2|CAS9_STRP1	Cas9CBX1_840ug_eUV_RneasyMinelute2vol_HF_HCD_60mG_1.24110.24110.3	Cas9CBX1_840ug_eUV_RneasyMinelute2vol_HF_HCD_60mG_1.24110.24110.3	458	244.07	U	Natural_-HPO3	U Natural_-HPO3	1805.91	1805.91	602.978	3	3	0.16927	37.52	0	Observed FDR	xlsm
ILTFRIPYYVGPLAR-I6-U	sp|Q99ZW2|CAS9_STRP1	Cas9CBX1_840ug_eUV_RneasyMinelute2vol_HF_HCD_60mG_1.36501.36501.3	Cas9CBX1_840ug_eUV_RneasyMinelute2vol_HF_HCD_60mG_1.36501.36501.3	448	244.07	U	Natural_-HPO3	U Natural_-HPO3	2022.09	2022.09	675.039	3	0.4	0.11661	37.51	0	Observed FDR	xlsm
HKPENIVIEXARENQTTQKGQK-Q15-A	sp|Q99ZW2|CAS9_STRP1	Cas9CBX1_840ug_eUV_RneasyMinelute2vol_HF_HCD_60mG_2.07772.07772.5	Cas9CBX1_840ug_eUV_RneasyMinelute2vol_HF_HCD_60mG_2.07772.07772.5	768	265.081	A	Natural_-H3PO3	A Natural_-H3PO3	2859.4	2859.41	572.889	5	0.8	0.06066	37.5	0	Observed FDR	xlsm
RYDEHHQDLTLLK-L9-U	sp|Q99ZW2|CAS9_STRP1	Cas9CBX1_840ug_eUV_RneasyMinelute2vol_HF_HCD_60mG_1.11312.11312.3	Cas9CBX1_840ug_eUV_RneasyMinelute2vol_HF_HCD_60mG_1.11312.11312.3	332	260.064	U	Natural_-H3PO3+H2O	U Natural_-H3PO3+H2O	1926.91	1926.91	643.31	3	-0.7	0.11097	37.47	0	Observed FDR	xlsm
NRICYLQEIFSNEMAK-Y5-U	sp|Q99ZW2|CAS9_STRP1	Cas9CBX1_840ug_eUV_RneasyMinelute2vol_HF_HCD_60mG_2.34152.34152.3	Cas9CBX1_840ug_eUV_RneasyMinelute2vol_HF_HCD_60mG_2.34152.34152.3	81	244.07	U	Natural_-HPO3	U Natural_-HPO3	2259.03	2259.04	754.02	3	2.5	0.11346	37.47	0	Observed FDR	xlsm
ILTFRIPYYVGPLAR-T3-G	sp|Q99ZW2|CAS9_STRP1	Cas9CBX1_840ug_eUV_RneasyMinelute2vol_HF_HCD_60mG_1.39309.39309.4	Cas9CBX1_840ug_eUV_RneasyMinelute2vol_HF_HCD_60mG_1.39309.39309.4	445	283.092	G	Natural_-HPO3	G Natural_-HPO3/A Natural_-H3PO3+H2O	2061.12	2061.12	516.288	4	1.9	0.10194	37.47	0	Observed FDR	xlsm
EVLDATLIHQSITGLYETR-H9-U	sp|Q99ZW2|CAS9_STRP1	Cas9CBX1_840ug_eUV_RneasyMinelute2vol_HF_HCD_60mG_2.36580.36580.3	Cas9CBX1_840ug_eUV_RneasyMinelute2vol_HF_HCD_60mG_2.36580.36580.3	1349	244.07	U	Natural_-HPO3	U Natural_-HPO3	2402.2	2402.2	801.741	3	1.7	0.0869	37.47	0	Observed FDR	xlsm
IPYYVGPLARGNSR-N12-U	sp|Q99ZW2|CAS9_STRP1	Cas9CBX1_840ug_eUV_RneasyMinelute2vol_HF_HCD_60mG_1.24748.24748.3	Cas9CBX1_840ug_eUV_RneasyMinelute2vol_HF_HCD_60mG_1.24748.24748.3	459	244.07	U	Natural_-HPO3	U Natural_-HPO3	1805.91	1805.91	602.977	3	1.5	0.19289	37.46	0	Observed FDR	xlsm
AGFIKRQLVETR-R6-U	sp|Q99ZW2|CAS9_STRP1	Cas9CBX1_840ug_eUV_RneasyMinelute2vol_HF_HCD_60mG_1.11165.11165.3	Cas9CBX1_840ug_eUV_RneasyMinelute2vol_HF_HCD_60mG_1.11165.11165.3	919	244.07	U	Natural_-HPO3	U Natural_-HPO3	1660.89	1660.89	554.639	3	1.5	0.22724	37.46	0	Observed FDR	xlsm
GNELALPSKYVNFLYLASHYEK-P7-U	sp|Q99ZW2|CAS9_STRP1	Cas9CBX1_840ug_eUV_RneasyMinelute2vol_HF_HCD_60mG_1.40514.40514.3	Cas9CBX1_840ug_eUV_RneasyMinelute2vol_HF_HCD_60mG_1.40514.40514.3	1229	244.07	U	Natural_-HPO3	U Natural_-HPO3	2799.38	2799.38	934.134	3	0.7	0.0847	37.44	0	Observed FDR	xlsm
RYTSTKEVLDATLIHQSITGLYETR-E23-U	sp|Q99ZW2|CAS9_STRP1	Cas9CBX1_840ug_eUV_RneasyMinelute2vol_HF_HCD_60mG_1.31140.31140.5	Cas9CBX1_840ug_eUV_RneasyMinelute2vol_HF_HCD_60mG_1.31140.31140.5	1357	244.07	U	Natural_-HPO3	U Natural_-HPO3	3138.58	3138.58	628.725	5	0.2	0.06634	37.41	0	Observed FDR	xlsm
EHPVENTQLQNEKLYLYYLQNGR-Y15-U	sp|Q99ZW2|CAS9_STRP1	Cas9CBX1_840ug_eUV_RneasyMinelute2vol_HF_HCD_60mG_2.26061.26061.4	Cas9CBX1_840ug_eUV_RneasyMinelute2vol_HF_HCD_60mG_2.26061.26061.4	812	244.07	U	Natural_-HPO3	U Natural_-HPO3	3092.48	3092.49	774.13	4	1	0.08298	37.41	0	Observed FDR	xlsm
APLSASXIKRYDEHHQDLTLLK-D12-U	sp|Q99ZW2|CAS9_STRP1	Cas9CBX1_840ug_eUV_RneasyMinelute2vol_HF_HCD_60mG_2.19753.19753.5	Cas9CBX1_840ug_eUV_RneasyMinelute2vol_HF_HCD_60mG_2.19753.19753.5	326	244.07	U	Natural_-HPO3	U Natural_-HPO3	2825.4	2825.4	566.089	5	1.1	0.0871	37.4	0	Observed FDR	xlsm
YTSTKEVLDATLIHQSITGLYETRIDLSQLGGD-Y21-U	sp|Q99ZW2|CAS9_STRP1	Cas9CBX1_840ug_eUV_RneasyMinelute2vol_HF_HCD_60mG_2.54698.54698.4	Cas9CBX1_840ug_eUV_RneasyMinelute2vol_HF_HCD_60mG_2.54698.54698.4	1356	244.07	U	Natural_-HPO3	U Natural_-HPO3	3880.92	3880.92	971.239	4	0.6	0.04054	37.39	0	Observed FDR	xlsm
GASAQSFIER-S6-U	sp|Q99ZW2|CAS9_STRP1	Cas9CBX1_840ug_eUV_RneasyMinelute2vol_HF_HCD_60mG_1.09794.09794.2	Cas9CBX1_840ug_eUV_RneasyMinelute2vol_HF_HCD_60mG_1.09794.09794.2	490	244.07	U	Natural_-HPO3	U Natural_-HPO3	1308.59	1308.6	655.306	2	0.8	0.16354	37.39	0	Observed FDR	xlsm
ILTFRIPYYVGPLAR-I6-U	sp|Q99ZW2|CAS9_STRP1	Cas9CBX1_840ug_eUV_RneasyMinelute2vol_HF_HCD_60mG_1.33088.33088.3	Cas9CBX1_840ug_eUV_RneasyMinelute2vol_HF_HCD_60mG_1.33088.33088.3	448	244.07	U	Natural_-HPO3	U Natural_-HPO3	2022.09	2022.1	675.04	3	0.9	0.07981	37.38	0	Observed FDR	xlsm
LITQRKFDNLTK-R5-U	sp|Q99ZW2|CAS9_STRP1	Cas9CBX1_840ug_eUV_RneasyMinelute2vol_HF_HCD_60mG_1.12713.12713.2	Cas9CBX1_840ug_eUV_RneasyMinelute2vol_HF_HCD_60mG_1.12713.12713.2	895	244.07	U	Natural_-HPO3	U Natural_-HPO3	1719.92	1719.92	860.967	2	1.3	0.22986	37.38	0	Observed FDR	xlsm
KTEVQTGGFSK-Q5-U	sp|Q99ZW2|CAS9_STRP1	Cas9CBX1_840ug_eUV_RneasyMinelute2vol_HF_HCD_60mG_2.02254.02254.2	Cas9CBX1_840ug_eUV_RneasyMinelute2vol_HF_HCD_60mG_2.02254.02254.2	1101	244.07	U	Natural_-HPO3	U Natural_-HPO3	1424.68	1424.68	713.348	2	0.9	0.15689	37.37	0	Observed FDR	xlsm
ILTFRIPYYVGPLAR-P7-U	sp|Q99ZW2|CAS9_STRP1	Cas9CBX1_840ug_eUV_RneasyMinelute2vol_HF_HCD_60mG_2.44740.44740.3	Cas9CBX1_840ug_eUV_RneasyMinelute2vol_HF_HCD_60mG_2.44740.44740.3	449	244.07	U	Natural_-HPO3	U Natural_-HPO3	2022.09	2022.09	675.039	3	0.4	0.1298	37.37	0	Observed FDR	xlsm
ICYLQEIFSNEXAK-Y3-U	sp|Q99ZW2|CAS9_STRP1	Cas9CBX1_840ug_eUV_RneasyMinelute2vol_HF_HCD_60mG_1.32797.32797.2	Cas9CBX1_840ug_eUV_RneasyMinelute2vol_HF_HCD_60mG_1.32797.32797.2	81	244.07	U	Natural_-HPO3	U Natural_-HPO3	2004.88	2004.88	1003.45	2	0	0.09279	37.37	0	Observed FDR	xlsm
QLVETRQITKHVAQILDSR-T9-U	sp|Q99ZW2|CAS9_STRP1	Cas9CBX1_840ug_eUV_RneasyMinelute2vol_HF_HCD_60mG_2.26652.26652.4	Cas9CBX1_840ug_eUV_RneasyMinelute2vol_HF_HCD_60mG_2.26652.26652.4	928	244.07	U	Natural_-HPO3	U Natural_-HPO3	2478.32	2478.32	620.588	4	0	0.10956	37.36	0	Observed FDR	xlsm
ELGSQILK-G3-U	sp|Q99ZW2|CAS9_STRP1	Cas9CBX1_840ug_eUV_RneasyMinelute2vol_HF_HCD_60mG_1.12241.12241.2	Cas9CBX1_840ug_eUV_RneasyMinelute2vol_HF_HCD_60mG_1.12241.12241.2	792	288.015	U	Natural_-H4O2	U Natural_-H4O2	1174.53	1174.53	588.271	2	-0.1	0.23777	37.36	0	Observed FDR	xlsm
ILTFRIPYYVGPLAR-P7-U	sp|Q99ZW2|CAS9_STRP1	Cas9CBX1_840ug_eUV_RneasyMinelute2vol_HF_HCD_60mG_1.46888.46888.3	Cas9CBX1_840ug_eUV_RneasyMinelute2vol_HF_HCD_60mG_1.46888.46888.3	449	244.07	U	Natural_-HPO3	U Natural_-HPO3	2022.09	2022.09	675.039	3	0.6	0.15023	37.35	0	Observed FDR	xlsm
HKPENIVIEMARENQTTQKGQK-K19-U	sp|Q99ZW2|CAS9_STRP1	Cas9CBX1_840ug_eUV_RneasyMinelute2vol_HF_HCD_60mG_2.08516.08516.4	Cas9CBX1_840ug_eUV_RneasyMinelute2vol_HF_HCD_60mG_2.08516.08516.4	772	244.07	U	Natural_-HPO3	U Natural_-HPO3	2822.4	2822.4	706.608	4	1	0.08935	37.35	0	Observed FDR	xlsm
SEETITPWNFEEVVDKGASAQSFIER-P7-U	sp|Q99ZW2|CAS9_STRP1	Cas9CBX1_840ug_eUV_RneasyMinelute2vol_HF_HCD_60mG_2.36511.36511.3	Cas9CBX1_840ug_eUV_RneasyMinelute2vol_HF_HCD_60mG_2.36511.36511.3	475	244.07	U	Natural_-HPO3	U Natural_-HPO3	3212.48	3212.48	1071.83	3	-0.4	0.08278	37.34	0	Observed FDR	xlsm
KTEVQTGGFSKESILPK-G8-A	sp|Q99ZW2|CAS9_STRP1	Cas9CBX1_840ug_eUV_RneasyMinelute2vol_HF_HCD_60mG_2.10485.10485.4	Cas9CBX1_840ug_eUV_RneasyMinelute2vol_HF_HCD_60mG_2.10485.10485.4	1104	267.097	A	Natural_-HPO3	A Natural_-HPO3	2115.1	2115.1	529.782	4	1.2	0.09881	37.33	0	Observed FDR	xlsm
QITKHVAQILDSR-V6-U	sp|Q99ZW2|CAS9_STRP1	Cas9CBX1_840ug_eUV_RneasyMinelute2vol_HF_HCD_60mG_1.15535.15535.3	Cas9CBX1_840ug_eUV_RneasyMinelute2vol_HF_HCD_60mG_1.15535.15535.3	931	244.07	U	Natural_-HPO3	U Natural_-HPO3	1751.92	1751.92	584.981	3	1	0.08998	37.33	0	Observed FDR	xlsm
KTEVQTGGFSKESILPK-G7-U	sp|Q99ZW2|CAS9_STRP1	Cas9CBX1_840ug_eUV_RneasyMinelute2vol_HF_HCD_60mG_2.18476.18476.3	Cas9CBX1_840ug_eUV_RneasyMinelute2vol_HF_HCD_60mG_2.18476.18476.3	1103	244.07	U	Natural_-HPO3	U Natural_-HPO3	2092.07	2092.07	698.363	3	-0.9	0.09301	37.33	0	Observed FDR	xlsm
ICYLQEIFSNEXAK-Y3-U	sp|Q99ZW2|CAS9_STRP1	Cas9CBX1_840ug_eUV_RneasyMinelute2vol_HF_HCD_60mG_1.38107.38107.2	Cas9CBX1_840ug_eUV_RneasyMinelute2vol_HF_HCD_60mG_1.38107.38107.2	81	244.07	U	Natural_-HPO3	U Natural_-HPO3	2004.88	2004.88	1003.45	2	1.4	0.10638	37.31	0	Observed FDR	xlsm
AGFIKRQLVETR-R6-U	sp|Q99ZW2|CAS9_STRP1	Cas9CBX1_840ug_eUV_RneasyMinelute2vol_HF_HCD_60mG_1.10063.10063.3	Cas9CBX1_840ug_eUV_RneasyMinelute2vol_HF_HCD_60mG_1.10063.10063.3	919	244.07	U	Natural_-HPO3	U Natural_-HPO3	1660.89	1660.89	554.638	3	0	0.19903	37.28	0	Observed FDR	xlsm
ICYLQEIFSNEXAK-Y3-U	sp|Q99ZW2|CAS9_STRP1	Cas9CBX1_840ug_eUV_RneasyMinelute2vol_HF_HCD_60mG_2.31044.31044.2	Cas9CBX1_840ug_eUV_RneasyMinelute2vol_HF_HCD_60mG_2.31044.31044.2	81	244.07	U	Natural_-HPO3	U Natural_-HPO3	2004.88	2004.88	1003.45	2	-0.2	0.08917	37.28	0	Observed FDR	xlsm
ICYLQEIFSNEXAK-Y3-U	sp|Q99ZW2|CAS9_STRP1	Cas9CBX1_840ug_eUV_RneasyMinelute2vol_HF_HCD_60mG_1.36942.36942.2	Cas9CBX1_840ug_eUV_RneasyMinelute2vol_HF_HCD_60mG_1.36942.36942.2	81	244.07	U	Natural_-HPO3	U Natural_-HPO3	2004.88	2004.89	1003.45	2	2.5	0.09931	37.27	0	Observed FDR	xlsm
NRICYLQEIFSNEMAK-C4-G	sp|Q99ZW2|CAS9_STRP1	Cas9CBX1_840ug_eUV_RneasyMinelute2vol_HF_HCD_60mG_1.39333.39333.2	Cas9CBX1_840ug_eUV_RneasyMinelute2vol_HF_HCD_60mG_1.39333.39333.2	80	301.102	G	Natural_-HPO3+H2O	G Natural_-HPO3+H2O	2316.06	2316.06	1159.04	2	0.4	0.16559	37.27	0	Observed FDR	xlsm
AQVSGQGDSLHEHIANLAGSPAIK-E12-U	sp|Q99ZW2|CAS9_STRP1	Cas9CBX1_840ug_eUV_RneasyMinelute2vol_HF_HCD_60mG_1.20257.20257.3	Cas9CBX1_840ug_eUV_RneasyMinelute2vol_HF_HCD_60mG_1.20257.20257.3	722	244.07	U	Natural_-HPO3	U Natural_-HPO3	2643.29	2643.29	882.105	3	1.2	0.0851	37.24	0	Observed FDR	xlsm
AGFIKRQLVETR-R6-U	sp|Q99ZW2|CAS9_STRP1	Cas9CBX1_840ug_eUV_RneasyMinelute2vol_HF_HCD_60mG_1.13323.13323.3	Cas9CBX1_840ug_eUV_RneasyMinelute2vol_HF_HCD_60mG_1.13323.13323.3	919	244.07	U	Natural_-HPO3	U Natural_-HPO3	1660.89	1660.89	554.638	3	0.5	0.21713	37.24	0	Observed FDR	xlsm
HKPENIVIEXAR-A11-C	sp|Q99ZW2|CAS9_STRP1	Cas9CBX1_840ug_eUV_RneasyMinelute2vol_HF_HCD_60mG_2.10796.10796.3	Cas9CBX1_840ug_eUV_RneasyMinelute2vol_HF_HCD_60mG_2.10796.10796.3	764	243.086	C	Natural_-HPO3	C Natural_-HPO3	1694.84	1694.84	565.955	3	0.2	0.10712	37.24	0	Observed FDR	xlsm
ILTFRIPYYVGPLAR-Y8-U	sp|Q99ZW2|CAS9_STRP1	Cas9CBX1_840ug_eUV_RneasyMinelute2vol_HF_HCD_60mG_2.45169.45169.3	Cas9CBX1_840ug_eUV_RneasyMinelute2vol_HF_HCD_60mG_2.45169.45169.3	450	244.07	U	Natural_-HPO3	U Natural_-HPO3	2022.09	2022.1	675.04	3	1.3	0.11498	37.21	0	Observed FDR	xlsm
HKPENIVIEMARENQTTQKGQK-K19-U	sp|Q99ZW2|CAS9_STRP1	Cas9CBX1_840ug_eUV_RneasyMinelute2vol_HF_HCD_60mG_1.07299.07299.5	Cas9CBX1_840ug_eUV_RneasyMinelute2vol_HF_HCD_60mG_1.07299.07299.5	772	260.064	U	Natural_-H3PO3+H2O	U Natural_-H3PO3+H2O	2838.39	2838.4	568.687	5	0.7	0.07319	37.21	0	Observed FDR	xlsm
ICYLQEIFSNEXAK-Y3-U	sp|Q99ZW2|CAS9_STRP1	Cas9CBX1_840ug_eUV_RneasyMinelute2vol_HF_HCD_60mG_2.36110.36110.2	Cas9CBX1_840ug_eUV_RneasyMinelute2vol_HF_HCD_60mG_2.36110.36110.2	81	244.07	U	Natural_-HPO3	U Natural_-HPO3	2004.88	2004.88	1003.45	2	1.2	0.07843	37.21	0	Observed FDR	xlsm
ICYLQEIFSNEXAK-Y3-U	sp|Q99ZW2|CAS9_STRP1	Cas9CBX1_840ug_eUV_RneasyMinelute2vol_HF_HCD_60mG_2.33680.33680.2	Cas9CBX1_840ug_eUV_RneasyMinelute2vol_HF_HCD_60mG_2.33680.33680.2	81	244.07	U	Natural_-HPO3	U Natural_-HPO3	2004.88	2004.88	1003.45	2	1.4	0.1092	37.2	0	Observed FDR	xlsm
LESEFVYGDYKVYDVRK-Y10-U	sp|Q99ZW2|CAS9_STRP1	Cas9CBX1_840ug_eUV_RneasyMinelute2vol_HF_HCD_60mG_1.22270.22270.3	Cas9CBX1_840ug_eUV_RneasyMinelute2vol_HF_HCD_60mG_1.22270.22270.3	1013	244.07	U	Natural_-HPO3	U Natural_-HPO3	2353.11	2353.11	785.378	3	0	0.10259	37.17	0	Observed FDR	xlsm
KTEVQTGGFSK-G7-U	sp|Q99ZW2|CAS9_STRP1	Cas9CBX1_840ug_eUV_RneasyMinelute2vol_HF_HCD_60mG_1.05777.05777.2	Cas9CBX1_840ug_eUV_RneasyMinelute2vol_HF_HCD_60mG_1.05777.05777.2	1103	244.07	U	Natural_-HPO3	U Natural_-HPO3	1424.68	1424.68	713.347	2	0.1	0.18832	37.16	0	Observed FDR	xlsm
NRICYLQEIFSNEMAK-Y5-U	sp|Q99ZW2|CAS9_STRP1	Cas9CBX1_840ug_eUV_RneasyMinelute2vol_HF_HCD_60mG_2.31264.31264.3	Cas9CBX1_840ug_eUV_RneasyMinelute2vol_HF_HCD_60mG_2.31264.31264.3	81	244.07	U	Natural_-HPO3	U Natural_-HPO3	2259.03	2259.03	754.019	3	1.3	0.0836	37.16	0	Observed FDR	xlsm
HKPENIVIEMAR-M10-C	sp|Q99ZW2|CAS9_STRP1	Cas9CBX1_840ug_eUV_RneasyMinelute2vol_HF_HCD_60mG_2.10780.10780.3	Cas9CBX1_840ug_eUV_RneasyMinelute2vol_HF_HCD_60mG_2.10780.10780.3	763	259.08	C	Natural_-H3PO3+H2O	C Natural_-H3PO3+H2O	1694.84	1694.84	565.955	3	0.2	0.10246	37.15	0	Observed FDR	xlsm
ILTFRIPYYVGPLAR-Y9-G	sp|Q99ZW2|CAS9_STRP1	Cas9CBX1_840ug_eUV_RneasyMinelute2vol_HF_HCD_60mG_1.50994.50994.3	Cas9CBX1_840ug_eUV_RneasyMinelute2vol_HF_HCD_60mG_1.50994.50994.3	451	281.076	G	Natural_-H3PO3	G Natural_-H3PO3	2059.1	2059.1	687.375	3	0	0.11205	37.15	0	Observed FDR	xlsm
TEVQTGGFSKESILPK-T5-U	sp|Q99ZW2|CAS9_STRP1	Cas9CBX1_840ug_eUV_RneasyMinelute2vol_HF_HCD_60mG_2.14258.14258.2	Cas9CBX1_840ug_eUV_RneasyMinelute2vol_HF_HCD_60mG_2.14258.14258.2	1102	244.07	U	Natural_-HPO3	U Natural_-HPO3	1963.97	1963.98	982.996	2	1.3	0.15201	37.13	0	Observed FDR	xlsm
ICYLQEIFSNEMAK-Y3-U	sp|Q99ZW2|CAS9_STRP1	Cas9CBX1_840ug_eUV_RneasyMinelute2vol_HF_HCD_60mG_1.38953.38953.2	Cas9CBX1_840ug_eUV_RneasyMinelute2vol_HF_HCD_60mG_1.38953.38953.2	81	260.064	U	Natural_-H3PO3+H2O	U Natural_-H3PO3+H2O	2004.88	2004.88	1003.45	2	0.8	0.06814	37.12	0	Observed FDR	xlsm
APLSASMIKRYDEHHQDLTLLK-E13-U	sp|Q99ZW2|CAS9_STRP1	Cas9CBX1_840ug_eUV_RneasyMinelute2vol_HF_HCD_60mG_1.23429.23429.3	Cas9CBX1_840ug_eUV_RneasyMinelute2vol_HF_HCD_60mG_1.23429.23429.3	327	244.07	U	Natural_-HPO3	U Natural_-HPO3	2809.41	2809.41	937.479	3	2.6	0.071	37.1	0	Observed FDR	xlsm
RNSDKLIAR-D4-U	sp|Q99ZW2|CAS9_STRP1	Cas9CBX1_840ug_eUV_RneasyMinelute2vol_HF_HCD_60mG_2.04404.04404.3	Cas9CBX1_840ug_eUV_RneasyMinelute2vol_HF_HCD_60mG_2.04404.04404.3	1117	244.07	U	Natural_-HPO3	U Natural_-HPO3	1315.68	1315.69	439.57	3	1.1	0.15731	37.1	0	Observed FDR	xlsm
NRICYLQEIFSNEMAK-Y5-U	sp|Q99ZW2|CAS9_STRP1	Cas9CBX1_840ug_eUV_RneasyMinelute2vol_HF_HCD_60mG_2.54820.54820.3	Cas9CBX1_840ug_eUV_RneasyMinelute2vol_HF_HCD_60mG_2.54820.54820.3	81	244.07	U	Natural_-HPO3	U Natural_-HPO3	2259.03	2259.03	754.018	3	0.7	0.10112	37.09	0	Observed FDR	xlsm
TEVQTGGFSKESILPK-T5-U	sp|Q99ZW2|CAS9_STRP1	Cas9CBX1_840ug_eUV_RneasyMinelute2vol_HF_HCD_60mG_1.22179.22179.2	Cas9CBX1_840ug_eUV_RneasyMinelute2vol_HF_HCD_60mG_1.22179.22179.2	1102	244.07	U	Natural_-HPO3	U Natural_-HPO3	1963.97	1963.97	982.994	2	-1.1	0.10588	37.08	0	Observed FDR	xlsm
TFDNGSIPHQIHLGELHAILR-F2-G	sp|Q99ZW2|CAS9_STRP1	Cas9CBX1_840ug_eUV_RneasyMinelute2vol_HF_HCD_60mG_1.29564.29564.5	Cas9CBX1_840ug_eUV_RneasyMinelute2vol_HF_HCD_60mG_1.29564.29564.5	405	283.092	G	Natural_-HPO3	G Natural_-HPO3/A Natural_-H3PO3+H2O	2650.34	2650.33	531.074	5	-1.3	0.08117	37.07	0	Observed FDR	xlsm
ELLGITIMER-I7-U	sp|Q99ZW2|CAS9_STRP1	Cas9CBX1_840ug_eUV_RneasyMinelute2vol_HF_HCD_60mG_2.32002.32002.2	Cas9CBX1_840ug_eUV_RneasyMinelute2vol_HF_HCD_60mG_2.32002.32002.2	1168	244.07	U	Natural_-HPO3	U Natural_-HPO3	1417.71	1417.71	709.864	2	-0.3	0.20411	37.07	0	Observed FDR	xlsm
SDGFANRNFMQLIHDDSLTFKEDIQK-L12-U	sp|Q99ZW2|CAS9_STRP1	Cas9CBX1_840ug_eUV_RneasyMinelute2vol_HF_HCD_60mG_1.37528.37528.4	Cas9CBX1_840ug_eUV_RneasyMinelute2vol_HF_HCD_60mG_1.37528.37528.4	696	244.07	U	Natural_-HPO3	U Natural_-HPO3	3312.54	3312.54	829.144	4	2.4	0.05223	37.06	0	Observed FDR	xlsm
KTEVQTGGFSKESILPK-F9-U	sp|Q99ZW2|CAS9_STRP1	Cas9CBX1_840ug_eUV_RneasyMinelute2vol_HF_HCD_60mG_1.13021.13021.3	Cas9CBX1_840ug_eUV_RneasyMinelute2vol_HF_HCD_60mG_1.13021.13021.3	1105	244.07	U	Natural_-HPO3	U Natural_-HPO3	2092.07	2092.07	698.365	3	1.4	0.11012	37.05	0	Observed FDR	xlsm
IPYYVGPLAR-Y3-U	sp|Q99ZW2|CAS9_STRP1	Cas9CBX1_840ug_eUV_RneasyMinelute2vol_HF_HCD_60mG_1.28933.28933.2	Cas9CBX1_840ug_eUV_RneasyMinelute2vol_HF_HCD_60mG_1.28933.28933.2	450	244.07	U	Natural_-HPO3	U Natural_-HPO3	1391.71	1391.71	696.862	2	0.1	0.12813	37.04	0	Observed FDR	xlsm
IPYYVGPLAR-I1-U	sp|Q99ZW2|CAS9_STRP1	Cas9CBX1_840ug_eUV_RneasyMinelute2vol_HF_HCD_60mG_1.25582.25582.3	Cas9CBX1_840ug_eUV_RneasyMinelute2vol_HF_HCD_60mG_1.25582.25582.3	448	244.07	U	Natural_-HPO3	U Natural_-HPO3	1391.71	1391.71	464.911	3	0	0.20692	37.01	0	Observed FDR	xlsm
ILTFRIPYYVGPLAR-P7-U	sp|Q99ZW2|CAS9_STRP1	Cas9CBX1_840ug_eUV_RneasyMinelute2vol_HF_HCD_60mG_2.35762.35762.3	Cas9CBX1_840ug_eUV_RneasyMinelute2vol_HF_HCD_60mG_2.35762.35762.3	449	244.07	U	Natural_-HPO3	U Natural_-HPO3	2022.09	2022.1	675.04	3	1.2	0.09012	37	0	Observed FDR	xlsm
ICYLQEIFSNEXAK-Y3-U	sp|Q99ZW2|CAS9_STRP1	Cas9CBX1_840ug_eUV_RneasyMinelute2vol_HF_HCD_60mG_1.35683.35683.2	Cas9CBX1_840ug_eUV_RneasyMinelute2vol_HF_HCD_60mG_1.35683.35683.2	81	244.07	U	Natural_-HPO3	U Natural_-HPO3	2004.88	2004.88	1003.45	2	0.8	0.08891	36.99	0	Observed FDR	xlsm
QRTFDNGSIPHQIHLGELHAILR-I9-U	sp|Q99ZW2|CAS9_STRP1	Cas9CBX1_840ug_eUV_RneasyMinelute2vol_HF_HCD_60mG_2.30657.30657.6	Cas9CBX1_840ug_eUV_RneasyMinelute2vol_HF_HCD_60mG_2.30657.30657.6	410	244.07	U	Natural_-HPO3	U Natural_-HPO3	2895.47	2895.47	483.586	6	-1.6	0.05365	36.96	0	Observed FDR	xlsm
TFDNGSIPHQIHLGELHAILR-I7-G	sp|Q99ZW2|CAS9_STRP1	Cas9CBX1_840ug_eUV_RneasyMinelute2vol_HF_HCD_60mG_2.28983.28983.5	Cas9CBX1_840ug_eUV_RneasyMinelute2vol_HF_HCD_60mG_2.28983.28983.5	410	301.102	G	Natural_-HPO3+H2O	G Natural_-HPO3+H2O	2668.35	2668.35	534.678	5	0.6	0.08544	36.92	0	Observed FDR	xlsm
IPYYVGPLAR-Y3-U	sp|Q99ZW2|CAS9_STRP1	Cas9CBX1_840ug_eUV_RneasyMinelute2vol_HF_HCD_60mG_1.28912.28912.2	Cas9CBX1_840ug_eUV_RneasyMinelute2vol_HF_HCD_60mG_1.28912.28912.2	450	244.07	U	Natural_-HPO3	U Natural_-HPO3	1391.71	1391.71	696.862	2	0.2	0.13012	36.91	0	Observed FDR	xlsm
ILTFRIPYYVGPLAR-Y9-G	sp|Q99ZW2|CAS9_STRP1	Cas9CBX1_840ug_eUV_RneasyMinelute2vol_HF_HCD_60mG_2.47586.47586.3	Cas9CBX1_840ug_eUV_RneasyMinelute2vol_HF_HCD_60mG_2.47586.47586.3	451	281.076	G	Natural_-H3PO3	G Natural_-H3PO3	2059.1	2059.1	687.375	3	1	0.09101	36.91	0	Observed FDR	xlsm
LESEFVYGDYKVYDVR-Y10-U	sp|Q99ZW2|CAS9_STRP1	Cas9CBX1_840ug_eUV_RneasyMinelute2vol_HF_HCD_60mG_2.23997.23997.3	Cas9CBX1_840ug_eUV_RneasyMinelute2vol_HF_HCD_60mG_2.23997.23997.3	1013	244.07	U	Natural_-HPO3	U Natural_-HPO3	2225.02	2225.02	742.681	3	1.6	0.13086	36.9	0	Observed FDR	xlsm
NFMQLIHDDSLTFKEDIQK-Q4-U	sp|Q99ZW2|CAS9_STRP1	Cas9CBX1_840ug_eUV_RneasyMinelute2vol_HF_HCD_60mG_1.35705.35705.4	Cas9CBX1_840ug_eUV_RneasyMinelute2vol_HF_HCD_60mG_1.35705.35705.4	695	244.07	U	Natural_-HPO3	U Natural_-HPO3	2565.21	2565.21	642.31	4	0.8	0.07258	36.9	0	Observed FDR	xlsm
AGFIKRQLVETR-R6-U	sp|Q99ZW2|CAS9_STRP1	Cas9CBX1_840ug_eUV_RneasyMinelute2vol_HF_HCD_60mG_1.10602.10602.4	Cas9CBX1_840ug_eUV_RneasyMinelute2vol_HF_HCD_60mG_1.10602.10602.4	919	244.07	U	Natural_-HPO3	U Natural_-HPO3	1660.89	1660.89	416.23	4	0.3	0.12173	36.89	0	Observed FDR	xlsm
KQRTFDNGSIPHQIHLGELHAILR-F5-G	sp|Q99ZW2|CAS9_STRP1	Cas9CBX1_840ug_eUV_RneasyMinelute2vol_HF_HCD_60mG_2.27009.27009.6	Cas9CBX1_840ug_eUV_RneasyMinelute2vol_HF_HCD_60mG_2.27009.27009.6	405	283.092	G	Natural_-HPO3	G Natural_-HPO3/A Natural_-H3PO3+H2O	3062.59	3062.6	511.441	6	1.7	0.06544	36.89	0	Observed FDR	xlsm
KSEETITPWNFEEVVDKGASAQSFIER-W9-U	sp|Q99ZW2|CAS9_STRP1	Cas9CBX1_840ug_eUV_RneasyMinelute2vol_HF_HCD_60mG_1.36599.36599.4	Cas9CBX1_840ug_eUV_RneasyMinelute2vol_HF_HCD_60mG_1.36599.36599.4	476	242.054	U	Natural_-H3PO3	U Natural_-H3PO3	3338.56	3338.56	835.648	4	0.7	0.05164	36.88	0	Observed FDR	xlsm
TFDNGSIPHQIHLGELHAILR-T1-U	sp|Q99ZW2|CAS9_STRP1	Cas9CBX1_840ug_eUV_RneasyMinelute2vol_HF_HCD_60mG_1.31614.31614.5	Cas9CBX1_840ug_eUV_RneasyMinelute2vol_HF_HCD_60mG_1.31614.31614.5	404	244.07	U	Natural_-HPO3	U Natural_-HPO3	2611.31	2611.31	523.271	5	-0.2	0.07009	36.88	0	Observed FDR	xlsm
YFFYSNIMNFFKTEITLANGEIR-T13-U	sp|Q99ZW2|CAS9_STRP1	Cas9CBX1_840ug_eUV_RneasyMinelute2vol_HF_HCD_60mG_1.59349.59349.3	Cas9CBX1_840ug_eUV_RneasyMinelute2vol_HF_HCD_60mG_1.59349.59349.3	1048	244.07	U	Natural_-HPO3	U Natural_-HPO3	3061.45	3061.46	1021.49	3	1.9	0.07448	36.87	0	Observed FDR	xlsm
KVLSMPQVNIVKK-S4-U	sp|Q99ZW2|CAS9_STRP1	Cas9CBX1_840ug_eUV_RneasyMinelute2vol_HF_HCD_60mG_2.14418.14418.3	Cas9CBX1_840ug_eUV_RneasyMinelute2vol_HF_HCD_60mG_2.14418.14418.3	1088	244.07	U	Natural_-HPO3	U Natural_-HPO3	1726.97	1726.97	576.663	3	0.9	0.09528	36.86	0	Observed FDR	xlsm
TEVQTGGFSK-T5-U	sp|Q99ZW2|CAS9_STRP1	Cas9CBX1_840ug_eUV_RneasyMinelute2vol_HF_HCD_60mG_1.03973.03973.2	Cas9CBX1_840ug_eUV_RneasyMinelute2vol_HF_HCD_60mG_1.03973.03973.2	1102	244.07	U	Natural_-HPO3	U Natural_-HPO3	1296.58	1296.58	649.299	2	-0.3	0.15569	36.85	0	Observed FDR	xlsm
YDEHHQDLTLLK-Y1-U	sp|Q99ZW2|CAS9_STRP1	Cas9CBX1_840ug_eUV_RneasyMinelute2vol_HF_HCD_60mG_2.18365.18365.4	Cas9CBX1_840ug_eUV_RneasyMinelute2vol_HF_HCD_60mG_2.18365.18365.4	325	208.048	U	Natural_-H5PO5	U Natural_-H5PO5	1718.79	1718.79	430.706	4	1.5	0.08581	36.85	0	Observed FDR	xlsm
YTSTKEVLDATLIHQSITGLYETR-Y21-U	sp|Q99ZW2|CAS9_STRP1	Cas9CBX1_840ug_eUV_RneasyMinelute2vol_HF_HCD_60mG_2.31142.31142.4	Cas9CBX1_840ug_eUV_RneasyMinelute2vol_HF_HCD_60mG_2.31142.31142.4	1356	244.07	U	Natural_-HPO3	U Natural_-HPO3	2982.48	2982.49	746.629	4	1.1	0.06127	36.84	0	Observed FDR	xlsm
APLSASXIKRYDEHHQDLTLLK-S6-U	sp|Q99ZW2|CAS9_STRP1	Cas9CBX1_840ug_eUV_RneasyMinelute2vol_HF_HCD_60mG_1.19771.19771.5	Cas9CBX1_840ug_eUV_RneasyMinelute2vol_HF_HCD_60mG_1.19771.19771.5	320	262.08	U	Natural_-HPO3+H2O	U Natural_-HPO3+H2O	2843.41	2843.41	569.691	5	0.5	0.07127	36.83	0	Observed FDR	xlsm
APLSASMIKRYDEHHQDLTLLK-R10-U	sp|Q99ZW2|CAS9_STRP1	Cas9CBX1_840ug_eUV_RneasyMinelute2vol_HF_HCD_60mG_2.22221.22221.4	Cas9CBX1_840ug_eUV_RneasyMinelute2vol_HF_HCD_60mG_2.22221.22221.4	324	244.07	U	Natural_-HPO3	U Natural_-HPO3	2809.41	2809.42	703.362	4	3.1	0.08606	36.82	0	Observed FDR	xlsm
AQVSGQGDSLHEHIANLAGSPAIKK-H11-U	sp|Q99ZW2|CAS9_STRP1	Cas9CBX1_840ug_eUV_RneasyMinelute2vol_HF_HCD_60mG_1.16577.16577.3	Cas9CBX1_840ug_eUV_RneasyMinelute2vol_HF_HCD_60mG_1.16577.16577.3	721	244.07	U	Natural_-HPO3	U Natural_-HPO3	2771.38	2771.38	924.801	3	-1.2	0.0915	36.82	0	Observed FDR	xlsm
AGFIKRQLVETR-F3-U	sp|Q99ZW2|CAS9_STRP1	Cas9CBX1_840ug_eUV_RneasyMinelute2vol_HF_HCD_60mG_2.13321.13321.3	Cas9CBX1_840ug_eUV_RneasyMinelute2vol_HF_HCD_60mG_2.13321.13321.3	916	244.07	U	Natural_-HPO3	U Natural_-HPO3	1660.89	1660.89	554.638	3	0.6	0.17877	36.81	0	Observed FDR	xlsm
QLVETRQITK-E4-U	sp|Q99ZW2|CAS9_STRP1	Cas9CBX1_840ug_eUV_RneasyMinelute2vol_HF_HCD_60mG_1.09277.09277.2	Cas9CBX1_840ug_eUV_RneasyMinelute2vol_HF_HCD_60mG_1.09277.09277.2	923	244.07	U	Natural_-HPO3	U Natural_-HPO3	1458.77	1458.77	730.392	2	0.3	0.24741	36.8	0	Observed FDR	xlsm
NRICYLQEIFSNEXAK-Y5-U	sp|Q99ZW2|CAS9_STRP1	Cas9CBX1_840ug_eUV_RneasyMinelute2vol_HF_HCD_60mG_2.31406.31406.2	Cas9CBX1_840ug_eUV_RneasyMinelute2vol_HF_HCD_60mG_2.31406.31406.2	81	244.07	U	Natural_-HPO3	U Natural_-HPO3	2275.02	2275.03	1138.52	2	0.7	0.09914	36.8	0	Observed FDR	xlsm
HKPENIVIEMARENQTTQKGQK-R12-U	sp|Q99ZW2|CAS9_STRP1	Cas9CBX1_840ug_eUV_RneasyMinelute2vol_HF_HCD_60mG_1.16457.16457.5	Cas9CBX1_840ug_eUV_RneasyMinelute2vol_HF_HCD_60mG_1.16457.16457.5	765	244.07	U	Natural_-HPO3	U Natural_-HPO3	2822.4	2822.4	565.487	5	0	0.06781	36.78	0	Observed FDR	xlsm
SDGFANRNFMQLIHDDSLTFKEDIQK-A5-U	sp|Q99ZW2|CAS9_STRP1	Cas9CBX1_840ug_eUV_RneasyMinelute2vol_HF_HCD_60mG_2.35099.35099.5	Cas9CBX1_840ug_eUV_RneasyMinelute2vol_HF_HCD_60mG_2.35099.35099.5	689	244.07	U	Natural_-HPO3	U Natural_-HPO3	3312.54	3312.54	663.515	5	0.7	0.06343	36.78	0	Observed FDR	xlsm
AGFIKRQLVETR-R6-U	sp|Q99ZW2|CAS9_STRP1	Cas9CBX1_840ug_eUV_RneasyMinelute2vol_HF_HCD_60mG_2.10220.10220.3	Cas9CBX1_840ug_eUV_RneasyMinelute2vol_HF_HCD_60mG_2.10220.10220.3	919	244.07	U	Natural_-HPO3	U Natural_-HPO3	1660.89	1660.89	554.638	3	0.5	0.20827	36.77	0	Observed FDR	xlsm
NLIGALLFDSGETAEATR-E12-U	sp|Q99ZW2|CAS9_STRP1	Cas9CBX1_840ug_eUV_RneasyMinelute2vol_HF_HCD_60mG_1.48476.48476.3	Cas9CBX1_840ug_eUV_RneasyMinelute2vol_HF_HCD_60mG_1.48476.48476.3	57	244.07	U	Natural_-HPO3	U Natural_-HPO3	2121.02	2121.03	708.017	3	1.9	0.07267	36.73	0	Observed FDR	xlsm
YFFYSNIMNFFKTEITLANGEIR-T13-U	sp|Q99ZW2|CAS9_STRP1	Cas9CBX1_840ug_eUV_RneasyMinelute2vol_HF_HCD_60mG_1.59409.59409.3	Cas9CBX1_840ug_eUV_RneasyMinelute2vol_HF_HCD_60mG_1.59409.59409.3	1048	244.07	U	Natural_-HPO3	U Natural_-HPO3	3061.45	3061.46	1021.49	3	1.5	0.07476	36.73	0	Observed FDR	xlsm
TFDNGSIPHQIHLGELHAILR-T1-U	sp|Q99ZW2|CAS9_STRP1	Cas9CBX1_840ug_eUV_RneasyMinelute2vol_HF_HCD_60mG_1.34040.34040.5	Cas9CBX1_840ug_eUV_RneasyMinelute2vol_HF_HCD_60mG_1.34040.34040.5	404	244.07	U	Natural_-HPO3	U Natural_-HPO3	2611.31	2611.32	523.271	5	1.1	0.06566	36.73	0	Observed FDR	xlsm
IPYYVGPLAR-Y3-G	sp|Q99ZW2|CAS9_STRP1	Cas9CBX1_840ug_eUV_RneasyMinelute2vol_HF_HCD_60mG_2.34834.34834.3	Cas9CBX1_840ug_eUV_RneasyMinelute2vol_HF_HCD_60mG_2.34834.34834.3	450	281.076	G	Natural_-H3PO3	G Natural_-H3PO3	1428.71	1428.71	477.246	3	-0.7	0.16267	36.72	0	Observed FDR	xlsm
GNELALPSKYVNFLYLASHYEK-P7-U	sp|Q99ZW2|CAS9_STRP1	Cas9CBX1_840ug_eUV_RneasyMinelute2vol_HF_HCD_60mG_1.40408.40408.3	Cas9CBX1_840ug_eUV_RneasyMinelute2vol_HF_HCD_60mG_1.40408.40408.3	1229	244.07	U	Natural_-HPO3	U Natural_-HPO3	2799.38	2799.38	934.136	3	2.8	0.069	36.72	0	Observed FDR	xlsm
APLSASXIKRYDEHHQDLTLLK-D12-U	sp|Q99ZW2|CAS9_STRP1	Cas9CBX1_840ug_eUV_RneasyMinelute2vol_HF_HCD_60mG_2.21538.21538.5	Cas9CBX1_840ug_eUV_RneasyMinelute2vol_HF_HCD_60mG_2.21538.21538.5	326	244.07	U	Natural_-HPO3	U Natural_-HPO3	2825.4	2825.4	566.089	5	1.1	0.08636	36.71	0	Observed FDR	xlsm
ILTFRIPYYVGPLAR-Y8-U	sp|Q99ZW2|CAS9_STRP1	Cas9CBX1_840ug_eUV_RneasyMinelute2vol_HF_HCD_60mG_1.42274.42274.3	Cas9CBX1_840ug_eUV_RneasyMinelute2vol_HF_HCD_60mG_1.42274.42274.3	450	244.07	U	Natural_-HPO3	U Natural_-HPO3	2022.09	2022.1	675.04	3	1.3	0.10703	36.71	0	Observed FDR	xlsm
IPYYVGPLARGNSR-G11-U	sp|Q99ZW2|CAS9_STRP1	Cas9CBX1_840ug_eUV_RneasyMinelute2vol_HF_HCD_60mG_1.24148.24148.3	Cas9CBX1_840ug_eUV_RneasyMinelute2vol_HF_HCD_60mG_1.24148.24148.3	458	244.07	U	Natural_-HPO3	U Natural_-HPO3	1805.91	1805.91	602.978	3	2.1	0.10316	36.7	0	Observed FDR	xlsm
HKPENIVIEXARENQTTQKGQK-Q15-A	sp|Q99ZW2|CAS9_STRP1	Cas9CBX1_840ug_eUV_RneasyMinelute2vol_HF_HCD_60mG_1.03798.03798.5	Cas9CBX1_840ug_eUV_RneasyMinelute2vol_HF_HCD_60mG_1.03798.03798.5	768	267.097	A	Natural_-HPO3	A Natural_-HPO3	2861.42	2861.42	573.292	5	-0.6	0.05932	36.68	0	Observed FDR	xlsm
AGFIKRQLVETR-R6-U	sp|Q99ZW2|CAS9_STRP1	Cas9CBX1_840ug_eUV_RneasyMinelute2vol_HF_HCD_60mG_2.12760.12760.2	Cas9CBX1_840ug_eUV_RneasyMinelute2vol_HF_HCD_60mG_2.12760.12760.2	919	244.07	U	Natural_-HPO3	U Natural_-HPO3	1660.89	1660.89	831.453	2	0	0.20575	36.66	0	Observed FDR	xlsm
HKPENIVIEMARENQTTQKGQK-Q15-A	sp|Q99ZW2|CAS9_STRP1	Cas9CBX1_840ug_eUV_RneasyMinelute2vol_HF_HCD_60mG_2.16510.16510.5	Cas9CBX1_840ug_eUV_RneasyMinelute2vol_HF_HCD_60mG_2.16510.16510.5	768	265.081	A	Natural_-H3PO3	A Natural_-H3PO3	2843.41	2843.41	569.69	5	0.2	0.05649	36.65	0	Observed FDR	xlsm
AQVSGQGDSLHEHIANLAGSPAIKK-H11-U	sp|Q99ZW2|CAS9_STRP1	Cas9CBX1_840ug_eUV_RneasyMinelute2vol_HF_HCD_60mG_1.19183.19183.4	Cas9CBX1_840ug_eUV_RneasyMinelute2vol_HF_HCD_60mG_1.19183.19183.4	721	244.07	U	Natural_-HPO3	U Natural_-HPO3	2771.38	2771.38	693.854	4	0.3	0.09236	36.65	0	Observed FDR	xlsm
AGFIKRQLVETR-R6-U	sp|Q99ZW2|CAS9_STRP1	Cas9CBX1_840ug_eUV_RneasyMinelute2vol_HF_HCD_60mG_2.11725.11725.2	Cas9CBX1_840ug_eUV_RneasyMinelute2vol_HF_HCD_60mG_2.11725.11725.2	919	244.07	U	Natural_-HPO3	U Natural_-HPO3	1660.89	1660.89	831.454	2	1.4	0.20938	36.65	0	Observed FDR	xlsm
AQVSGQGDSLHEHIANLAGSPAIKK-H11-U	sp|Q99ZW2|CAS9_STRP1	Cas9CBX1_840ug_eUV_RneasyMinelute2vol_HF_HCD_60mG_2.19164.19164.4	Cas9CBX1_840ug_eUV_RneasyMinelute2vol_HF_HCD_60mG_2.19164.19164.4	721	244.07	U	Natural_-HPO3	U Natural_-HPO3	2771.38	2771.38	693.854	4	-0.4	0.08347	36.63	0	Observed FDR	xlsm
ICYLQEIFSNEMAK-Y3-U	sp|Q99ZW2|CAS9_STRP1	Cas9CBX1_840ug_eUV_RneasyMinelute2vol_HF_HCD_60mG_2.38622.38622.2	Cas9CBX1_840ug_eUV_RneasyMinelute2vol_HF_HCD_60mG_2.38622.38622.2	81	324.036	U	Natural	U Natural	2068.85	2068.86	1035.44	2	1.6	0.11075	36.63	0	Observed FDR	xlsm
HKPENIVIEMARENQTTQKGQK-Q15-G	sp|Q99ZW2|CAS9_STRP1	Cas9CBX1_840ug_eUV_RneasyMinelute2vol_HF_HCD_60mG_1.08106.08106.5	Cas9CBX1_840ug_eUV_RneasyMinelute2vol_HF_HCD_60mG_1.08106.08106.5	768	281.076	G	Natural_-H3PO3	G Natural_-H3PO3	2859.4	2859.4	572.888	5	-1.8	0.05178	36.63	0	Observed FDR	xlsm
ILTFRIPYYVGPLAR-Y9-G	sp|Q99ZW2|CAS9_STRP1	Cas9CBX1_840ug_eUV_RneasyMinelute2vol_HF_HCD_60mG_1.42756.42756.4	Cas9CBX1_840ug_eUV_RneasyMinelute2vol_HF_HCD_60mG_1.42756.42756.4	451	299.087	G	Natural_-H3PO3+H2O	G Natural_-H3PO3+H2O	2077.11	2077.11	520.286	4	1	0.09133	36.63	0	Observed FDR	xlsm
KTEVQTGGFSKESILPK-G8-U	sp|Q99ZW2|CAS9_STRP1	Cas9CBX1_840ug_eUV_RneasyMinelute2vol_HF_HCD_60mG_1.18530.18530.4	Cas9CBX1_840ug_eUV_RneasyMinelute2vol_HF_HCD_60mG_1.18530.18530.4	1104	244.07	U	Natural_-HPO3	U Natural_-HPO3	2092.07	2092.07	524.025	4	0	0.08039	36.63	0	Observed FDR	xlsm
ILTFRIPYYVGPLAR-T3-G	sp|Q99ZW2|CAS9_STRP1	Cas9CBX1_840ug_eUV_RneasyMinelute2vol_HF_HCD_60mG_2.37767.37767.4	Cas9CBX1_840ug_eUV_RneasyMinelute2vol_HF_HCD_60mG_2.37767.37767.4	445	283.092	G	Natural_-HPO3	G Natural_-HPO3/A Natural_-H3PO3+H2O	2061.12	2061.12	516.288	4	2.3	0.08285	36.62	0	Observed FDR	xlsm
ILTFRIPYYVGPLAR-Y9-U	sp|Q99ZW2|CAS9_STRP1	Cas9CBX1_840ug_eUV_RneasyMinelute2vol_HF_HCD_60mG_2.45236.45236.3	Cas9CBX1_840ug_eUV_RneasyMinelute2vol_HF_HCD_60mG_2.45236.45236.3	451	244.07	U	Natural_-HPO3	U Natural_-HPO3	2022.09	2022.1	675.04	3	1.9	0.12488	36.59	0	Observed FDR	xlsm
AGFIKRQLVETR-R6-U	sp|Q99ZW2|CAS9_STRP1	Cas9CBX1_840ug_eUV_RneasyMinelute2vol_HF_HCD_60mG_2.13870.13870.3	Cas9CBX1_840ug_eUV_RneasyMinelute2vol_HF_HCD_60mG_2.13870.13870.3	919	244.07	U	Natural_-HPO3	U Natural_-HPO3	1660.89	1660.89	554.638	3	-0.1	0.18451	36.59	0	Observed FDR	xlsm
ICYLQEIFSNEXAK-Y3-U	sp|Q99ZW2|CAS9_STRP1	Cas9CBX1_840ug_eUV_RneasyMinelute2vol_HF_HCD_60mG_2.33835.33835.2	Cas9CBX1_840ug_eUV_RneasyMinelute2vol_HF_HCD_60mG_2.33835.33835.2	81	324.036	U	Natural	U Natural	2084.85	2084.85	1043.43	2	0.6	0.1039	36.59	0	Observed FDR	xlsm
QRTFDNGSIPHQIHLGELHAILR-F4-G	sp|Q99ZW2|CAS9_STRP1	Cas9CBX1_840ug_eUV_RneasyMinelute2vol_HF_HCD_60mG_2.27830.27830.6	Cas9CBX1_840ug_eUV_RneasyMinelute2vol_HF_HCD_60mG_2.27830.27830.6	405	283.092	G	Natural_-HPO3	G Natural_-HPO3/A Natural_-H3PO3+H2O	2934.5	2934.5	490.091	6	1.2	0.06982	36.57	0	Observed FDR	xlsm
ICYLQEIFSNEXAK-Y3-U	sp|Q99ZW2|CAS9_STRP1	Cas9CBX1_840ug_eUV_RneasyMinelute2vol_HF_HCD_60mG_1.39531.39531.2	Cas9CBX1_840ug_eUV_RneasyMinelute2vol_HF_HCD_60mG_1.39531.39531.2	81	244.07	U	Natural_-HPO3	U Natural_-HPO3	2004.88	2004.88	1003.45	2	-0.1	0.09504	36.55	0	Observed FDR	xlsm
HKPENIVIEMARENQTTQK-M10-U	sp|Q99ZW2|CAS9_STRP1	Cas9CBX1_840ug_eUV_RneasyMinelute2vol_HF_HCD_60mG_2.11032.11032.4	Cas9CBX1_840ug_eUV_RneasyMinelute2vol_HF_HCD_60mG_2.11032.11032.4	763	244.07	U	Natural_-HPO3	U Natural_-HPO3	2509.22	2509.23	628.315	4	2.2	0.09317	36.55	0	Observed FDR	xlsm
HKPENIVIEXARENQTTQKGQK-R12-A	sp|Q99ZW2|CAS9_STRP1	Cas9CBX1_840ug_eUV_RneasyMinelute2vol_HF_HCD_60mG_2.08319.08319.4	Cas9CBX1_840ug_eUV_RneasyMinelute2vol_HF_HCD_60mG_2.08319.08319.4	765	265.081	A	Natural_-H3PO3	A Natural_-H3PO3	2859.4	2859.41	715.859	4	0.4	0.05469	36.54	0	Observed FDR	xlsm
LESEFVYGDYKVYDVR-Y10-U	sp|Q99ZW2|CAS9_STRP1	Cas9CBX1_840ug_eUV_RneasyMinelute2vol_HF_HCD_60mG_1.26115.26115.3	Cas9CBX1_840ug_eUV_RneasyMinelute2vol_HF_HCD_60mG_1.26115.26115.3	1013	244.07	U	Natural_-HPO3	U Natural_-HPO3	2225.02	2225.02	742.68	3	0.7	0.13747	36.54	0	Observed FDR	xlsm
SDGFANRNFXQLIHDDSLTFKEDIQK-F4-U	sp|Q99ZW2|CAS9_STRP1	Cas9CBX1_840ug_eUV_RneasyMinelute2vol_HF_HCD_60mG_2.30638.30638.4	Cas9CBX1_840ug_eUV_RneasyMinelute2vol_HF_HCD_60mG_2.30638.30638.4	688	244.07	U	Natural_-HPO3	U Natural_-HPO3	3328.53	3328.53	833.14	4	0	0.05464	36.54	0	Observed FDR	xlsm
RYTGWGR-W5-U	sp|Q99ZW2|CAS9_STRP1	Cas9CBX1_840ug_eUV_RneasyMinelute2vol_HF_HCD_60mG_1.05825.05825.2	Cas9CBX1_840ug_eUV_RneasyMinelute2vol_HF_HCD_60mG_1.05825.05825.2	659	244.07	U	Natural_-HPO3	U Natural_-HPO3	1138.52	1138.52	570.266	2	0.8	0.47064	36.53	0	Observed FDR	xlsm
NRICYLQEIFSNEXAK-Y5-U	sp|Q99ZW2|CAS9_STRP1	Cas9CBX1_840ug_eUV_RneasyMinelute2vol_HF_HCD_60mG_2.30424.30424.3	Cas9CBX1_840ug_eUV_RneasyMinelute2vol_HF_HCD_60mG_2.30424.30424.3	81	260.064	U	Natural_-H3PO3+H2O	U Natural_-H3PO3+H2O	2291.02	2291.02	764.681	3	0.2	0.08434	36.53	0	Observed FDR	xlsm
AQVSGQGDSLHEHIANLAGSPAIKK-L17-U	sp|Q99ZW2|CAS9_STRP1	Cas9CBX1_840ug_eUV_RneasyMinelute2vol_HF_HCD_60mG_2.16960.16960.5	Cas9CBX1_840ug_eUV_RneasyMinelute2vol_HF_HCD_60mG_2.16960.16960.5	727	244.07	U	Natural_-HPO3	U Natural_-HPO3	2771.38	2771.39	555.285	5	0.8	0.08433	36.53	0	Observed FDR	xlsm
ILTFRIPYYVGPLAR-Y8-U	sp|Q99ZW2|CAS9_STRP1	Cas9CBX1_840ug_eUV_RneasyMinelute2vol_HF_HCD_60mG_1.37786.37786.3	Cas9CBX1_840ug_eUV_RneasyMinelute2vol_HF_HCD_60mG_1.37786.37786.3	450	244.07	U	Natural_-HPO3	U Natural_-HPO3	2022.09	2022.1	675.04	3	0.8	0.08244	36.53	0	Observed FDR	xlsm
APLSASXIKRYDEHHQDLTLLK-D12-U	sp|Q99ZW2|CAS9_STRP1	Cas9CBX1_840ug_eUV_RneasyMinelute2vol_HF_HCD_60mG_2.19161.19161.5	Cas9CBX1_840ug_eUV_RneasyMinelute2vol_HF_HCD_60mG_2.19161.19161.5	326	244.07	U	Natural_-HPO3	U Natural_-HPO3	2825.4	2825.4	566.089	5	1.1	0.08795	36.51	0	Observed FDR	xlsm
KDLIIKLPK-P8-C	sp|Q99ZW2|CAS9_STRP1	Cas9CBX1_840ug_eUV_RneasyMinelute2vol_HF_HCD_60mG_2.01327.01327.3	Cas9CBX1_840ug_eUV_RneasyMinelute2vol_HF_HCD_60mG_2.01327.01327.3	1199	261.096	C	Natural_-HPO3+H2O	C Natural_-HPO3+H2O	1327.81	1327.81	443.61	3	-0.4	0.11836	36.5	0	Observed FDR	xlsm
LESEFVYGDYKVYDVR-Y10-U	sp|Q99ZW2|CAS9_STRP1	Cas9CBX1_840ug_eUV_RneasyMinelute2vol_HF_HCD_60mG_2.24869.24869.3	Cas9CBX1_840ug_eUV_RneasyMinelute2vol_HF_HCD_60mG_2.24869.24869.3	1013	244.07	U	Natural_-HPO3	U Natural_-HPO3	2225.02	2225.02	742.682	3	2.9	0.0992	36.5	0	Observed FDR	xlsm
NLIGALLFDSGETAEATRLKR-A16-U	sp|Q99ZW2|CAS9_STRP1	Cas9CBX1_840ug_eUV_RneasyMinelute2vol_HF_HCD_60mG_1.46931.46931.4	Cas9CBX1_840ug_eUV_RneasyMinelute2vol_HF_HCD_60mG_1.46931.46931.4	61	244.07	U	Natural_-HPO3	U Natural_-HPO3	2518.3	2518.3	630.584	4	0.3	0.11958	36.49	0	Observed FDR	xlsm
TFDNGSIPHQIHLGELHAILR-T1-U	sp|Q99ZW2|CAS9_STRP1	Cas9CBX1_840ug_eUV_RneasyMinelute2vol_HF_HCD_60mG_2.30610.30610.5	Cas9CBX1_840ug_eUV_RneasyMinelute2vol_HF_HCD_60mG_2.30610.30610.5	404	244.07	U	Natural_-HPO3	U Natural_-HPO3	2611.31	2611.32	523.272	5	2.7	0.06872	36.48	0	Observed FDR	xlsm
SDGFANRNFMQLIHDDSLTFKEDIQK-Q11-U	sp|Q99ZW2|CAS9_STRP1	Cas9CBX1_840ug_eUV_RneasyMinelute2vol_HF_HCD_60mG_2.36125.36125.4	Cas9CBX1_840ug_eUV_RneasyMinelute2vol_HF_HCD_60mG_2.36125.36125.4	695	244.07	U	Natural_-HPO3	U Natural_-HPO3	3312.54	3312.54	829.143	4	1.1	0.05229	36.46	0	Observed FDR	xlsm
HKPENIVIEMARENQTTQKGQK-R12-A	sp|Q99ZW2|CAS9_STRP1	Cas9CBX1_840ug_eUV_RneasyMinelute2vol_HF_HCD_60mG_1.17120.17120.5	Cas9CBX1_840ug_eUV_RneasyMinelute2vol_HF_HCD_60mG_1.17120.17120.5	765	265.081	A	Natural_-H3PO3	A Natural_-H3PO3	2843.41	2843.41	569.69	5	0.6	0.06069	36.44	0	Observed FDR	xlsm
AGFIKRQLVETR-L8-U	sp|Q99ZW2|CAS9_STRP1	Cas9CBX1_840ug_eUV_RneasyMinelute2vol_HF_HCD_60mG_1.10604.10604.3	Cas9CBX1_840ug_eUV_RneasyMinelute2vol_HF_HCD_60mG_1.10604.10604.3	921	244.07	U	Natural_-HPO3	U Natural_-HPO3	1660.89	1660.89	554.638	3	0.1	0.19309	36.44	0	Observed FDR	xlsm
NLIGALLFDSGETAEATR-S10-U	sp|Q99ZW2|CAS9_STRP1	Cas9CBX1_840ug_eUV_RneasyMinelute2vol_HF_HCD_60mG_2.44185.44185.2	Cas9CBX1_840ug_eUV_RneasyMinelute2vol_HF_HCD_60mG_2.44185.44185.2	55	244.07	U	Natural_-HPO3	U Natural_-HPO3	2121.02	2121.03	1061.52	2	2.5	0.0879	36.42	0	Observed FDR	xlsm
VMGRHKPENIVIEXAR-H5-U	sp|Q99ZW2|CAS9_STRP1	Cas9CBX1_840ug_eUV_RneasyMinelute2vol_HF_HCD_60mG_1.10012.10012.3	Cas9CBX1_840ug_eUV_RneasyMinelute2vol_HF_HCD_60mG_1.10012.10012.3	754	260.064	U	Natural_-H3PO3+H2O	U Natural_-H3PO3+H2O	2155.05	2155.05	719.358	3	-0.6	0.11831	36.42	0	Observed FDR	xlsm
NRICYLQEIFSNEMAK-Y5-U	sp|Q99ZW2|CAS9_STRP1	Cas9CBX1_840ug_eUV_RneasyMinelute2vol_HF_HCD_60mG_1.32527.32527.3	Cas9CBX1_840ug_eUV_RneasyMinelute2vol_HF_HCD_60mG_1.32527.32527.3	81	244.07	U	Natural_-HPO3	U Natural_-HPO3	2259.03	2259.03	754.018	3	0.6	0.09682	36.4	0	Observed FDR	xlsm
IPYYVGPLARGNSR-S13-U	sp|Q99ZW2|CAS9_STRP1	Cas9CBX1_840ug_eUV_RneasyMinelute2vol_HF_HCD_60mG_1.24663.24663.3	Cas9CBX1_840ug_eUV_RneasyMinelute2vol_HF_HCD_60mG_1.24663.24663.3	460	244.07	U	Natural_-HPO3	U Natural_-HPO3	1805.91	1805.91	602.978	3	1.8	0.21753	36.39	0	Observed FDR	xlsm
HKPENIVIEMARENQTTQKGQK-Q15-U	sp|Q99ZW2|CAS9_STRP1	Cas9CBX1_840ug_eUV_RneasyMinelute2vol_HF_HCD_60mG_1.07625.07625.5	Cas9CBX1_840ug_eUV_RneasyMinelute2vol_HF_HCD_60mG_1.07625.07625.5	768	260.064	U	Natural_-H3PO3+H2O	U Natural_-H3PO3+H2O	2838.39	2838.39	568.686	5	0.1	0.08183	36.39	0	Observed FDR	xlsm
LITQRKFDNLTK-Q4-U	sp|Q99ZW2|CAS9_STRP1	Cas9CBX1_840ug_eUV_RneasyMinelute2vol_HF_HCD_60mG_2.11189.11189.2	Cas9CBX1_840ug_eUV_RneasyMinelute2vol_HF_HCD_60mG_2.11189.11189.2	894	244.07	U	Natural_-HPO3	U Natural_-HPO3	1719.92	1719.92	860.966	2	0.1	0.2122	36.39	0	Observed FDR	xlsm
KTEVQTGGFSK-G7-U	sp|Q99ZW2|CAS9_STRP1	Cas9CBX1_840ug_eUV_RneasyMinelute2vol_HF_HCD_60mG_2.01865.01865.2	Cas9CBX1_840ug_eUV_RneasyMinelute2vol_HF_HCD_60mG_2.01865.01865.2	1103	244.07	U	Natural_-HPO3	U Natural_-HPO3	1424.68	1424.68	713.347	2	0.5	0.1458	36.39	0	Observed FDR	xlsm
NFMQLIHDDSLTFKEDIQK-Q4-U	sp|Q99ZW2|CAS9_STRP1	Cas9CBX1_840ug_eUV_RneasyMinelute2vol_HF_HCD_60mG_2.34369.34369.4	Cas9CBX1_840ug_eUV_RneasyMinelute2vol_HF_HCD_60mG_2.34369.34369.4	695	244.07	U	Natural_-HPO3	U Natural_-HPO3	2565.21	2565.2	642.309	4	-0.4	0.07097	36.36	0	Observed FDR	xlsm
YVNFLYLASHYEK-Y6-U	sp|Q99ZW2|CAS9_STRP1	Cas9CBX1_840ug_eUV_RneasyMinelute2vol_HF_HCD_60mG_2.38108.38108.3	Cas9CBX1_840ug_eUV_RneasyMinelute2vol_HF_HCD_60mG_2.38108.38108.3	1237	244.07	U	Natural_-HPO3	U Natural_-HPO3	1889.88	1889.89	630.97	3	1.6	0.10556	36.36	0	Observed FDR	xlsm
KTEVQTGGFSK-Q5-U	sp|Q99ZW2|CAS9_STRP1	Cas9CBX1_840ug_eUV_RneasyMinelute2vol_HF_HCD_60mG_2.02702.02702.2	Cas9CBX1_840ug_eUV_RneasyMinelute2vol_HF_HCD_60mG_2.02702.02702.2	1101	244.07	U	Natural_-HPO3	U Natural_-HPO3	1424.68	1424.68	713.347	2	-0.4	0.16534	36.33	0	Observed FDR	xlsm
IPYYVGPLAR-Y4-U	sp|Q99ZW2|CAS9_STRP1	Cas9CBX1_840ug_eUV_RneasyMinelute2vol_HF_HCD_60mG_1.25012.25012.3	Cas9CBX1_840ug_eUV_RneasyMinelute2vol_HF_HCD_60mG_1.25012.25012.3	451	244.07	U	Natural_-HPO3	U Natural_-HPO3	1391.71	1391.71	464.912	3	2.5	0.13847	36.33	0	Observed FDR	xlsm
ILTFRIPYYVGPLAR-P7-U	sp|Q99ZW2|CAS9_STRP1	Cas9CBX1_840ug_eUV_RneasyMinelute2vol_HF_HCD_60mG_1.59903.59903.3	Cas9CBX1_840ug_eUV_RneasyMinelute2vol_HF_HCD_60mG_1.59903.59903.3	449	244.07	U	Natural_-HPO3	U Natural_-HPO3	2022.09	2022.1	675.04	3	1.9	0.16299	36.33	0	Observed FDR	xlsm
LESEFVYGDYKVYDVR-Y10-U	sp|Q99ZW2|CAS9_STRP1	Cas9CBX1_840ug_eUV_RneasyMinelute2vol_HF_HCD_60mG_2.24878.24878.3	Cas9CBX1_840ug_eUV_RneasyMinelute2vol_HF_HCD_60mG_2.24878.24878.3	1013	244.07	U	Natural_-HPO3	U Natural_-HPO3	2225.02	2225.02	742.682	3	2.5	0.09287	36.33	0	Observed FDR	xlsm
KTEVQTGGFSKESILPK-F9-U	sp|Q99ZW2|CAS9_STRP1	Cas9CBX1_840ug_eUV_RneasyMinelute2vol_HF_HCD_60mG_2.12474.12474.3	Cas9CBX1_840ug_eUV_RneasyMinelute2vol_HF_HCD_60mG_2.12474.12474.3	1105	244.07	U	Natural_-HPO3	U Natural_-HPO3	2092.07	2092.07	698.365	3	1.3	0.11009	36.31	0	Observed FDR	xlsm
GGLSELDKAGFIKR-G1-U	sp|Q99ZW2|CAS9_STRP1	Cas9CBX1_840ug_eUV_RneasyMinelute2vol_HF_HCD_60mG_2.15421.15421.4	Cas9CBX1_840ug_eUV_RneasyMinelute2vol_HF_HCD_60mG_2.15421.15421.4	906	244.07	U	Natural_-HPO3	U Natural_-HPO3	1733.89	1733.89	434.482	4	0.1	0.08229	36.3	0	Observed FDR	xlsm
ICYLQEIFSNEXAK-Y3-U	sp|Q99ZW2|CAS9_STRP1	Cas9CBX1_840ug_eUV_RneasyMinelute2vol_HF_HCD_60mG_2.32183.32183.2	Cas9CBX1_840ug_eUV_RneasyMinelute2vol_HF_HCD_60mG_2.32183.32183.2	81	260.064	U	Natural_-H3PO3+H2O	U Natural_-H3PO3+H2O	2020.88	2020.88	1011.45	2	2.5	0.08465	36.29	0	Observed FDR	xlsm
NFMQLIHDDSLTFKEDIQK-Q4-U	sp|Q99ZW2|CAS9_STRP1	Cas9CBX1_840ug_eUV_RneasyMinelute2vol_HF_HCD_60mG_2.39584.39584.4	Cas9CBX1_840ug_eUV_RneasyMinelute2vol_HF_HCD_60mG_2.39584.39584.4	695	244.07	U	Natural_-HPO3	U Natural_-HPO3	2565.21	2565.21	642.31	4	1.1	0.0667	36.26	0	Observed FDR	xlsm
YTSTKEVLDATLIHQSITGLYETRIDLSQLGGD-Y21-U	sp|Q99ZW2|CAS9_STRP1	Cas9CBX1_840ug_eUV_RneasyMinelute2vol_HF_HCD_60mG_1.44235.44235.4	Cas9CBX1_840ug_eUV_RneasyMinelute2vol_HF_HCD_60mG_1.44235.44235.4	1356	244.07	U	Natural_-HPO3	U Natural_-HPO3	3880.92	3880.92	971.239	4	0.4	0.04432	36.26	0	Observed FDR	xlsm
HKPENIVIEXARENQTTQK-A11-A	sp|Q99ZW2|CAS9_STRP1	Cas9CBX1_840ug_eUV_RneasyMinelute2vol_HF_HCD_60mG_2.09694.09694.4	Cas9CBX1_840ug_eUV_RneasyMinelute2vol_HF_HCD_60mG_2.09694.09694.4	764	265.081	A	Natural_-H3PO3	A Natural_-H3PO3	2546.23	2546.23	637.566	4	0.9	0.06428	36.25	0	Observed FDR	xlsm
LITQRKFDNLTK-T3-U	sp|Q99ZW2|CAS9_STRP1	Cas9CBX1_840ug_eUV_RneasyMinelute2vol_HF_HCD_60mG_2.11687.11687.3	Cas9CBX1_840ug_eUV_RneasyMinelute2vol_HF_HCD_60mG_2.11687.11687.3	893	244.07	U	Natural_-HPO3	U Natural_-HPO3	1719.92	1719.92	574.314	3	1.7	0.18802	36.25	0	Observed FDR	xlsm
YTSTKEVLDATLIHQSITGLYETRIDLSQLGGD-Y21-U	sp|Q99ZW2|CAS9_STRP1	Cas9CBX1_840ug_eUV_RneasyMinelute2vol_HF_HCD_60mG_2.40448.40448.4	Cas9CBX1_840ug_eUV_RneasyMinelute2vol_HF_HCD_60mG_2.40448.40448.4	1356	244.07	U	Natural_-HPO3	U Natural_-HPO3	3880.92	3880.92	971.239	4	0.4	0.04172	36.25	0	Observed FDR	xlsm
APLSASXIKRYDEHHQDLTLLK-D12-U	sp|Q99ZW2|CAS9_STRP1	Cas9CBX1_840ug_eUV_RneasyMinelute2vol_HF_HCD_60mG_1.19906.19906.5	Cas9CBX1_840ug_eUV_RneasyMinelute2vol_HF_HCD_60mG_1.19906.19906.5	326	244.07	U	Natural_-HPO3	U Natural_-HPO3	2825.4	2825.41	566.09	5	2.9	0.07999	36.22	0	Observed FDR	xlsm
NFMQLIHDDSLTFKEDIQK-H7-U	sp|Q99ZW2|CAS9_STRP1	Cas9CBX1_840ug_eUV_RneasyMinelute2vol_HF_HCD_60mG_1.41938.41938.4	Cas9CBX1_840ug_eUV_RneasyMinelute2vol_HF_HCD_60mG_1.41938.41938.4	698	244.07	U	Natural_-HPO3	U Natural_-HPO3	2565.21	2565.2	642.308	4	-1.5	0.07609	36.22	0	Observed FDR	xlsm
KTEVQTGGFSKESILPK-F9-U	sp|Q99ZW2|CAS9_STRP1	Cas9CBX1_840ug_eUV_RneasyMinelute2vol_HF_HCD_60mG_2.14959.14959.3	Cas9CBX1_840ug_eUV_RneasyMinelute2vol_HF_HCD_60mG_2.14959.14959.3	1105	242.054	U	Natural_-H3PO3	U Natural_-H3PO3	2090.05	2090.06	697.694	3	2.1	0.092	36.21	0	Observed FDR	xlsm
YTSTKEVLDATLIHQSITGLYETRIDLSQLGGD-Y21-U	sp|Q99ZW2|CAS9_STRP1	Cas9CBX1_840ug_eUV_RneasyMinelute2vol_HF_HCD_60mG_1.44261.44261.3	Cas9CBX1_840ug_eUV_RneasyMinelute2vol_HF_HCD_60mG_1.44261.44261.3	1356	244.07	U	Natural_-HPO3	U Natural_-HPO3	3880.92	3880.92	1294.65	3	0.3	0.03551	36.19	0	Observed FDR	xlsm
FAWMTR-W3-U	sp|Q99ZW2|CAS9_STRP1	Cas9CBX1_840ug_eUV_RneasyMinelute2vol_HF_HCD_60mG_1.20299.20299.2	Cas9CBX1_840ug_eUV_RneasyMinelute2vol_HF_HCD_60mG_1.20299.20299.2	464	244.07	U	Natural_-HPO3	U Natural_-HPO3	1054.45	1054.45	528.234	2	-0.9	0.21343	36.18	0	Observed FDR	xlsm
HKPENIVIEMARENQTTQK-E13-U	sp|Q99ZW2|CAS9_STRP1	Cas9CBX1_840ug_eUV_RneasyMinelute2vol_HF_HCD_60mG_2.10006.10006.4	Cas9CBX1_840ug_eUV_RneasyMinelute2vol_HF_HCD_60mG_2.10006.10006.4	766	260.064	U	Natural_-H3PO3+H2O	U Natural_-H3PO3+H2O	2525.22	2525.22	632.312	4	0.3	0.11082	36.18	0	Observed FDR	xlsm
EVLDATLIHQSITGLYETR-Y16-U	sp|Q99ZW2|CAS9_STRP1	Cas9CBX1_840ug_eUV_RneasyMinelute2vol_HF_HCD_60mG_1.35465.35465.3	Cas9CBX1_840ug_eUV_RneasyMinelute2vol_HF_HCD_60mG_1.35465.35465.3	1356	244.07	U	Natural_-HPO3	U Natural_-HPO3	2402.2	2402.2	801.742	3	2.4	0.1214	36.17	0	Observed FDR	xlsm
ILTFRIPYYVGPLAR-F4-UU	sp|Q99ZW2|CAS9_STRP1	Cas9CBX1_840ug_eUV_RneasyMinelute2vol_HF_HCD_60mG_2.44415.44415.2	Cas9CBX1_840ug_eUV_RneasyMinelute2vol_HF_HCD_60mG_2.44415.44415.2	446	550.095	UU	Natural_-HPO3	UU Natural_-HPO3	2328.12	2328.12	1165.07	2	-0.4	0.14929	36.17	0	Observed FDR	xlsm
ILTFRIPYYVGPLAR-I6-G	sp|Q99ZW2|CAS9_STRP1	Cas9CBX1_840ug_eUV_RneasyMinelute2vol_HF_HCD_60mG_1.38081.38081.4	Cas9CBX1_840ug_eUV_RneasyMinelute2vol_HF_HCD_60mG_1.38081.38081.4	448	283.092	G	Natural_-HPO3	G Natural_-HPO3/A Natural_-H3PO3+H2O	2061.12	2061.12	516.287	4	1.2	0.08527	36.16	0	Observed FDR	xlsm
ILTFRIPYYVGPLAR-P7-U	sp|Q99ZW2|CAS9_STRP1	Cas9CBX1_840ug_eUV_RneasyMinelute2vol_HF_HCD_60mG_2.42064.42064.2	Cas9CBX1_840ug_eUV_RneasyMinelute2vol_HF_HCD_60mG_2.42064.42064.2	449	244.07	U	Natural_-HPO3	U Natural_-HPO3	2022.09	2022.1	1012.06	2	0.7	0.1952	36.15	0	Observed FDR	xlsm
NRICYLQEIFSNEMAKVDDSFFHR-Y5-U	sp|Q99ZW2|CAS9_STRP1	Cas9CBX1_840ug_eUV_RneasyMinelute2vol_HF_HCD_60mG_2.49212.49212.5	Cas9CBX1_840ug_eUV_RneasyMinelute2vol_HF_HCD_60mG_2.49212.49212.5	81	244.07	U	Natural_-HPO3	U Natural_-HPO3	3262.48	3262.49	653.505	5	1.5	0.05927	36.13	0	Observed FDR	xlsm
HKPENIVIEMARENQTTQK-M10-U	sp|Q99ZW2|CAS9_STRP1	Cas9CBX1_840ug_eUV_RneasyMinelute2vol_HF_HCD_60mG_1.10742.10742.4	Cas9CBX1_840ug_eUV_RneasyMinelute2vol_HF_HCD_60mG_1.10742.10742.4	763	244.07	U	Natural_-HPO3	U Natural_-HPO3	2509.22	2509.22	628.313	4	-0.5	0.10107	36.12	0	Observed FDR	xlsm
TFDNGSIPHQIHLGELHAILR-F2-U	sp|Q99ZW2|CAS9_STRP1	Cas9CBX1_840ug_eUV_RneasyMinelute2vol_HF_HCD_60mG_1.31883.31883.3	Cas9CBX1_840ug_eUV_RneasyMinelute2vol_HF_HCD_60mG_1.31883.31883.3	405	244.07	U	Natural_-HPO3	U Natural_-HPO3	2611.31	2611.32	871.448	3	2	0.07262	36.11	0	Observed FDR	xlsm
AGFIKRQLVETR-R6-U	sp|Q99ZW2|CAS9_STRP1	Cas9CBX1_840ug_eUV_RneasyMinelute2vol_HF_HCD_60mG_2.11789.11789.3	Cas9CBX1_840ug_eUV_RneasyMinelute2vol_HF_HCD_60mG_2.11789.11789.3	919	244.07	U	Natural_-HPO3	U Natural_-HPO3	1660.89	1660.89	554.639	3	2.4	0.24037	36.1	0	Observed FDR	xlsm
HKPENIVIEMARENQTTQK-R12-U	sp|Q99ZW2|CAS9_STRP1	Cas9CBX1_840ug_eUV_RneasyMinelute2vol_HF_HCD_60mG_2.07337.07337.4	Cas9CBX1_840ug_eUV_RneasyMinelute2vol_HF_HCD_60mG_2.07337.07337.4	765	260.064	U	Natural_-H3PO3+H2O	U Natural_-H3PO3+H2O	2525.22	2525.22	632.313	4	0.5	0.07515	36.09	0	Observed FDR	xlsm
KTEVQTGGFSKESILPK-G8-U	sp|Q99ZW2|CAS9_STRP1	Cas9CBX1_840ug_eUV_RneasyMinelute2vol_HF_HCD_60mG_1.16719.16719.4	Cas9CBX1_840ug_eUV_RneasyMinelute2vol_HF_HCD_60mG_1.16719.16719.4	1104	244.07	U	Natural_-HPO3	U Natural_-HPO3	2092.07	2092.07	524.024	4	-1.5	0.05465	36.09	0	Observed FDR	xlsm
ICYLQEIFSNEXAK-Y3-U	sp|Q99ZW2|CAS9_STRP1	Cas9CBX1_840ug_eUV_RneasyMinelute2vol_HF_HCD_60mG_2.31586.31586.2	Cas9CBX1_840ug_eUV_RneasyMinelute2vol_HF_HCD_60mG_2.31586.31586.2	81	244.07	U	Natural_-HPO3	U Natural_-HPO3	2004.88	2004.89	1003.45	2	2.4	0.09896	36.08	0	Observed FDR	xlsm
ILTFRIPYYVGPLAR-Y8-G	sp|Q99ZW2|CAS9_STRP1	Cas9CBX1_840ug_eUV_RneasyMinelute2vol_HF_HCD_60mG_1.50938.50938.3	Cas9CBX1_840ug_eUV_RneasyMinelute2vol_HF_HCD_60mG_1.50938.50938.3	450	281.076	G	Natural_-H3PO3	G Natural_-H3PO3	2059.1	2059.1	687.376	3	1.9	0.1205	36.08	0	Observed FDR	xlsm
NRICYLQEIFSNEXAK-I3-G	sp|Q99ZW2|CAS9_STRP1	Cas9CBX1_840ug_eUV_RneasyMinelute2vol_HF_HCD_60mG_2.32838.32838.3	Cas9CBX1_840ug_eUV_RneasyMinelute2vol_HF_HCD_60mG_2.32838.32838.3	79	301.102	G	Natural_-HPO3+H2O	G Natural_-HPO3+H2O	2332.06	2332.05	778.359	3	-1.3	0.08123	36.06	0	Observed FDR	xlsm
NFMQLIHDDSLTFKEDIQK-H7-U	sp|Q99ZW2|CAS9_STRP1	Cas9CBX1_840ug_eUV_RneasyMinelute2vol_HF_HCD_60mG_1.40748.40748.4	Cas9CBX1_840ug_eUV_RneasyMinelute2vol_HF_HCD_60mG_1.40748.40748.4	698	244.07	U	Natural_-HPO3	U Natural_-HPO3	2565.21	2565.21	642.31	4	1.5	0.07815	36.06	0	Observed FDR	xlsm
KTEVQTGGFSK-T6-U	sp|Q99ZW2|CAS9_STRP1	Cas9CBX1_840ug_eUV_RneasyMinelute2vol_HF_HCD_60mG_2.04410.04410.2	Cas9CBX1_840ug_eUV_RneasyMinelute2vol_HF_HCD_60mG_2.04410.04410.2	1102	244.07	U	Natural_-HPO3	U Natural_-HPO3	1424.68	1424.68	713.347	2	-0.2	0.24366	36.06	0	Observed FDR	xlsm
ILTFRIPYYVGPLAR-P7-U	sp|Q99ZW2|CAS9_STRP1	Cas9CBX1_840ug_eUV_RneasyMinelute2vol_HF_HCD_60mG_1.37091.37091.3	Cas9CBX1_840ug_eUV_RneasyMinelute2vol_HF_HCD_60mG_1.37091.37091.3	449	244.07	U	Natural_-HPO3	U Natural_-HPO3	2022.09	2022.1	675.04	3	1	0.07653	36.05	0	Observed FDR	xlsm
VMGRHKPENIVIEXAR-H5-U	sp|Q99ZW2|CAS9_STRP1	Cas9CBX1_840ug_eUV_RneasyMinelute2vol_HF_HCD_60mG_2.09158.09158.3	Cas9CBX1_840ug_eUV_RneasyMinelute2vol_HF_HCD_60mG_2.09158.09158.3	754	260.064	U	Natural_-H3PO3+H2O	U Natural_-H3PO3+H2O	2155.05	2155.05	719.359	3	1.3	0.11148	36.05	0	Observed FDR	xlsm
[truncated: 416 more rows]

## Sheet: HumanRBP_RNxQuest_ID_FDR
Id	Protein	Light_spectrum	Heavy_spectrum	AbsPos1	RNA_Mr	RNA_composition	Neutral_Loss	Isobaric_RNA_Composition	Mr_Calculated	Mr_measured	Mz	z	Error_rel_ppm	TIC	ld-score	FDR_score	FDR_type	FDR_level
[truncated: 109 more rows]

[truncated: 1 more sheets: HumanRBP_RNxQuest_XLSM_FDR]
